# Supplementary material for: Framework for quality assessment of whole genome cancer sequences
Source: Nat Commun. 2020 Oct 7;11:5040. doi: 10.1038/s41467-020-18688-y (PMC7541455; doi:10.1038/s41467-020-18688-y)
Supplement: Supplementary file 5 — Supplementary Data 1 [file 41467_2020_18688_MOESM5_ESM.txt]

dcc_project_code	icgc_donor_id	normal_wgs_icgc_specimen_id	normal_wgs_icgc_sample_id	tumor_wgs_icgc_specimen_id	tumor_wgs_icgc_sample_id	Stars	Mean_Coverage_Normal	Mean_Coverage_Tumour	Median/Mean_Coverage_Normal	FWHM_Normal	Median/Mean_Coverage_Tumour	FWHM_Tumour	Somatic_Mutation_Calling_Coverage	%_of_paired_reads_mapping_to_different_chromosomes_Normal	%_of_paired_reads_mapping_to_different_chromosomes_Tumour	Ratio_of_difference_in_edits_between_paired_reads_Normal	Ratio_of_difference_in_edits_between_paired_reads_Tumour
BLCA-US	DO804	SP1682	SA5237	SP1677	SA5195	5.0	37.98	45.40	1.026161932	0.088868204	1.03891383	0.1526454292	2802267820	2.14	2.32	1.177727524	1.200457971
BLCA-US	DO555	SP1135	SA1598	SP1132	SA1556	5.0	31.50	33.65	1.015003444	0.1143521671	0.9810374035	0.0970321859	2746502272	2.41	1.80	1.219269769	1.093826072
BLCA-US	DO479	SP968	SA3784	SP967	SA3742	5.0	32.72	30.71	1.021017287	0.0958669971	0.9680896403	0.0850690076	2733112222	1.97	2.03	1.178551636	1.159640036
BLCA-US	DO689	SP1425	SA3769	SP1419	SA3721	4.5	37.60	39.17	1.012371735	0.0930990932	0.8938261781	0.0705272613	2773264275	2.93	2.12	1.188314926	1.198254988
BLCA-US	DO483	SP976	SA4063	SP975	SA4012	5.0	31.90	33.55	1.011832622	0.0831299014	0.931185947	0.0811265761	2633835339	2.05	1.95	1.003749524	1.063998036
BLCA-US	DO695	SP1437	SA3847	SP1431	SA3805	5.0	35.26	37.19	1.021810305	0.0835554437	1.020638484	0.0927972451	2762327052	2.58	2.28	1.200905113	1.210235728
BLCA-US	DO498	SP1011	SA4714	SP1009	SA4666	3.5	34.65	53.72	0.9139037477	0.1944227253	1.015229548	0.0795773553	2796261897	7.58	1.65	1.226405807	1.163489952
BLCA-US	DO536	SP1090	SA772	SP1086	SA649	5.0	33.73	38.85	1.022415367	0.0921883991	0.9618726891	0.093383376	2758800442	2.13	1.57	1.174628594	1.10191917
BLCA-US	DO548	SP1116	SA1235	SP1114	SA1181	3.0	35.52	59.50	0.8556198556	0.7232551169	1.044461038	0.0952288703	2755920103	8.87	2.15	1.102580261	1.195575815
BLCA-US	DO496	SP1005	SA4600	SP1003	SA4557	5.0	37.57	36.19	1.014285654	0.0819895267	0.9889443791	0.1048339222	2751260833	2.44	2.74	1.150490595	1.34808746
BLCA-US	DO561	SP1147	SA1742	SP1144	SA1694	5.0	39.66	36.38	1.024299514	0.082543432	1.003202604	0.091743628	2747190176	2.35	2.07	1.193370686	1.169695544
BLCA-US	DO828	SP1730	SA5498	SP1724	SA5451	5.0	36.05	39.76	1.025096513	0.0823607736	1.036308398	0.0951365952	2777304026	2.34	1.63	1.003753444	1.15108197
BLCA-US	DO575	SP1177	SA2084	SP1174	SA2042	5.0	45.40	46.52	1.015675377	0.0695083875	0.977548669	0.0762446993	2808477024	2.02	1.92	1.171396679	1.137526964
BLCA-US	DO477	SP964	SA3658	SP963	SA3616	5.0	39.43	33.08	1.028110766	0.0814659254	0.9952282727	0.0827735766	2751817743	2.51	1.76	1.192171291	1.194533186
BLCA-US	DO856	SP1787	SA5822	SP1781	SA5780	5.0	34.13	38.50	1.019891436	0.0973947221	0.9923263611	0.1200642376	2763233948	2.08	2.32	1.144424693	1.174213192
BLCA-US	DO472	SP954	SA3352	SP953	SA3310	5.0	39.91	33.15	1.02369571	0.0781637445	0.9233810699	0.096135075	2738655847	2.16	2.31	1.173323011	1.16683713
BLCA-US	DO639	SP1311	SA3095	SP1305	SA3053	5.0	37.50	41.77	1.026602405	0.0891455255	0.9730044936	0.0954823012	2795679329	2.29	2.35	1.21958226	1.203537986
BLCA-US	DO669	SP1371	SA3445	SP1365	SA3391	4.0	35.00	34.20	1.019821585	0.1168984998	0.9250834332	0.1686588075	2354328612	1.96	2.70	1.084562301	1.1819993
BLCA-US	DO44097	SP96137	SA491252	SP96136	SA491245	5.0	34.65	39.05	1.025980861	0.0923454607	0.955034159	0.0837964516	2767738366	2.29	2.92	1.185095426	1.42772444
BLCA-US	DO720	SP1497	SA4180	SP1491	SA4138	5.0	39.53	33.40	1.014080958	0.0890033209	0.9376975829	0.084884643	2763630777	2.87	2.00	1.278668981	1.185701311
BLCA-US	DO522	SP1061	SA5549	SP1059	SA5501	5.0	38.00	35.75	1.010443597	0.0755962012	0.9516098147	0.0790111795	2694022597	1.84	2.50	1.1626006	1.188582056
BLCA-US	DO675	SP1383	SA3517	SP1377	SA3475	5.0	37.03	42.15	1.014597407	0.0895312547	0.9908276524	0.0793514531	2778088212	1.77	2.62	1.182317254	1.233159231
BLCA-US	DO822	SP1718	SA5423	SP1712	SA5378	3.0	44.35	35.96	0.9662839095	0.581663475	1.037457487	0.0972357904	2755712165	4.21	2.61	1.184806833	1.143667676
BOCA-UK	DO52605	SP116498	SA541869	SP116496	SA541868	5.0	43.92	73.54	1.025936666	0.0640630501	0.9777973541	0.1222125706	2835411132	1.89	2.35	1.212195528	1.372022211
BOCA-UK	DO52606	SP116501	SA541871	SP116499	SA541870	4.0	49.86	42.36	1.029894801	0.060964923	0.9217877885	0.0650424744	2792994567	20.27	1.92	1.080887767	1.377759006
BOCA-UK	DO52607	SP116504	SA541989	SP116502	SA541988	4.0	46.28	43.03	1.044479712	0.0882920411	0.9559989504	0.1925129914	2765774590	8.91	1.73	1.574609646	1.281297333
BOCA-UK	DO52608	SP116507	SA541873	SP116505	SA541872	4.0	35.43	46.62	1.029306855	0.0653097332	0.9773123282	0.0874268144	2776681839	29.91	1.77	1.076306773	1.263107245
BOCA-UK	DO52610	SP116510	SA541875	SP116509	SA541874	4.0	32.39	61.89	1.027407271	0.0742993048	0.9873504038	0.0683914026	2828264549	13.83	1.59	1.288549397	1.181971474
BOCA-UK	DO52611	SP116514	SA541877	SP116512	SA541876	4.0	55.38	45.56	1.01395233	0.0590887525	1.006275888	0.066716769	2808061203	7.93	1.84	1.036276564	1.182001959
BOCA-UK	DO52612	SP116517	SA541879	SP116515	SA541878	4.0	38.62	48.54	1.013030658	0.0637248348	0.9659030353	0.0580148857	2816862548	20.74	1.43	1.016773131	1.180933048
BOCA-UK	DO52613	SP116519	SA541881	SP116518	SA541880	5.0	33.16	42.85	1.01574142	0.0738421227	0.9627226248	0.1061394935	2795450681	1.69	1.73	1.138222241	1.16062035
BOCA-UK	DO52615	SP116522	SA541883	SP116520	SA541882	5.0	42.18	45.32	1.01293789	0.0644761013	0.9514784562	0.1507428153	2790616900	1.89	1.39	1.058769126	1.222393403
BOCA-UK	DO52616	SP116524	SA541885	SP116523	SA541884	5.0	32.14	39.80	1.029372553	0.0752652365	1.011480367	0.0904359048	2819371448	2.52	2.40	1.142147501	1.205471495
BOCA-UK	DO52617	SP116527	SA541887	SP116525	SA541886	5.0	31.45	47.43	1.014030433	0.0736163552	0.9414971047	0.0684566267	2811941563	1.45	1.70	1.106690031	1.222585975
BOCA-UK	DO52618	SP116529	SA541889	SP116528	SA541888	5.0	32.93	46.45	1.030277223	0.0754736449	1.027030958	0.077595009	2817863029	2.37	1.30	1.105820537	1.163016921
BOCA-UK	DO52619	SP116533	SA541891	SP116531	SA541890	5.0	29.50	40.26	1.028065807	0.0750104375	1.065113969	0.0769664051	2802491916	1.72	1.71	1.118875419	1.197182815
BOCA-UK	DO52620	SP116535	SA541893	SP116534	SA541892	5.0	33.84	51.52	1.013276044	0.0691513915	1.021963356	0.0572679307	2812906093	1.56	1.70	1.136294641	1.345375078
BOCA-UK	DO52621	SP116537	SA541991	SP116536	SA541990	4.0	31.46	48.36	1.010301353	0.0795103638	1.008856087	0.0713353577	2815958923	3.98	1.72	1.083088392	1.173914461
BOCA-UK	DO52622	SP116540	SA541993	SP116539	SA541992	5.0	32.11	44.22	1.010841604	0.070584452	1.016562849	0.0653460103	2814419443	1.47	2.32	1.173246018	1.278096913
BOCA-UK	DO52623	SP116543	SA541995	SP116542	SA541994	5.0	30.07	41.17	1.026720961	0.0756391982	1.027302692	0.0662341101	2816821522	1.55	2.77	1.222349271	1.273896001
BOCA-UK	DO52625	SP116546	SA541997	SP116545	SA541996	5.0	31.16	43.61	1.033769642	0.0874305021	1.027546875	0.064947887	2815149303	1.44	1.53	1.171342619	1.242742275
BOCA-UK	DO52626	SP116549	SA541999	SP116548	SA541998	5.0	37.99	42.16	1.027385936	0.0667635374	1.026915645	0.0651373925	2824108494	1.33	1.68	1.190361367	1.225993365
BOCA-UK	DO52627	SP116552	SA542001	SP116550	SA542000	4.5	36.08	44.41	1.027491706	0.0673192348	1.026149721	0.0680395684	2826336830	1.63	3.10	1.175944577	1.287692465
BOCA-UK	DO52629	SP116555	SA542003	SP116553	SA542002	5.0	36.38	39.10	1.028259251	0.0688921292	1.02707682	0.067732446	2817558536	2.09	2.36	1.244393715	1.268818889
BOCA-UK	DO52630	SP116558	SA542005	SP116557	SA542004	5.0	38.03	44.92	1.034493021	0.0788253623	1.026748402	0.0639079323	2825754724	1.95	1.87	1.264810104	1.300268404
BOCA-UK	DO52631	SP116560	SA542007	SP116559	SA542006	4.5	31.10	46.23	1.026250538	0.0766794863	1.028684212	0.0721386194	2823830629	1.66	6.24	1.228834962	1.280940595
BOCA-UK	DO52632	SP116563	SA542009	SP116562	SA542008	4.5	33.30	48.61	1.032457729	0.0793938224	1.071182019	0.0820115849	2739169019	1.48	4.11	1.298195054	1.319634229
BOCA-UK	DO52633	SP116566	SA542011	SP116564	SA542010	4.5	37.62	42.41	1.030507969	0.0696602866	1.110272555	0.8608887978	2616663102	1.63	2.22	1.490667218	1.168717788
BOCA-UK	DO52635	SP116569	SA542013	SP116567	SA542012	5.0	42.75	45.25	1.02788534	0.0694280142	1.068184795	0.0778884452	2755101668	1.44	1.84	1.659894076	1.185422105
BOCA-UK	DO52636	SP116572	SA542015	SP116571	SA542014	5.0	31.66	46.54	1.019269247	0.074713237	0.9995352695	0.068408336	2813887840	1.71	1.41	1.312690541	1.4306305
BOCA-UK	DO52637	SP116575	SA541865	SP116573	SA541864	5.0	35.02	41.68	1.026656975	0.0700712027	1.007959889	0.0661918681	2817786146	1.58	1.48	1.46948447	1.320788741
BOCA-UK	DO52638	SP116577	SA541867	SP116576	SA541866	5.0	35.32	43.73	1.020471592	0.0771445711	1.036863388	0.073637145	2811904276	2.31	1.49	1.307342717	1.51812678
BOCA-UK	DO52639	SP116580	SA541895	SP116578	SA541894	5.0	34.55	39.92	1.027189604	0.0687198208	1.035967035	0.0602396336	2794717141	1.56	1.73	1.518131133	1.208187795
BOCA-UK	DO52640	SP116584	SA541897	SP116582	SA541896	3.0	32.14	44.57	1.011906044	0.2354239945	0.981899315	0.1211828737	2802611280	6.58	1.21	1.512782048	1.256354802
BOCA-UK	DO52641	SP116588	SA541899	SP116586	SA541898	5.0	31.51	38.58	1.011125758	0.1276235743	0.9916798318	0.2431227832	2806098892	1.68	1.54	1.500086862	1.191946547
BOCA-UK	DO52642	SP116591	SA541901	SP116589	SA541900	5.0	28.75	46.61	1.01078341	0.0929433019	0.9786455248	0.1172541189	2794252010	1.41	1.28	1.523216328	1.331335179
BOCA-UK	DO52643	SP116595	SA541903	SP116593	SA541902	5.0	31.74	43.64	1.012497802	0.0840383554	0.9905503151	0.1044334934	2806732669	1.37	0.96	1.50153516	1.259121594
BOCA-UK	DO52645	SP116597	SA541905	SP116596	SA541904	5.0	52.68	39.34	1.01343855	0.0690299493	0.9855778384	0.267923265	2796349799	1.52	2.13	1.518102682	1.11814848
BOCA-UK	DO52646	SP116601	SA541907	SP116599	SA541906	5.0	38.25	38.71	1.012144323	0.0779872321	1.03618001	0.0611334135	2803341939	1.43	1.40	1.521839047	1.215978694
BOCA-UK	DO52564	SP116384	SA541947	SP116383	SA541946	4.0	35.40	44.57	1.097674135	0.1010791193	0.9482133352	0.0651178866	2644999014	1.68	3.69	1.622639798	1.481209536
BOCA-UK	DO52565	SP116386	SA541949	SP116385	SA541948	4.5	31.06	44.69	1.027059513	0.0738089228	1.081357707	0.1011711751	2790071371	1.60	4.39	1.236461886	1.181312504
BOCA-UK	DO52566	SP116388	SA541951	SP116387	SA541950	4.5	28.60	44.19	1.017722405	0.0955055256	0.9998529427	0.2099108711	2807521167	2.24	3.85	1.651713286	1.447712029
BOCA-UK	DO52567	SP116390	SA541909	SP116389	SA541908	4.0	28.75	38.85	1.010610521	0.1972921211	1.037602427	0.1275845392	2757831590	26.93	1.57	1.263126701	1.138933199
BOCA-UK	DO52568	SP116392	SA541953	SP116391	SA541952	4.0	39.32	42.74	1.016655148	0.1002262103	0.9582485516	0.1001789288	2802119350	4.81	1.32	1.523426948	1.248120052
BOCA-UK	DO52569	SP116394	SA541955	SP116393	SA541954	5.0	32.00	40.01	1.014193081	0.0870317999	1.013846049	0.0973878719	2807743997	2.03	1.59	1.452589199	1.238785807
BOCA-UK	DO52570	SP116397	SA541957	SP116395	SA541956	5.0	33.86	43.39	1.014694785	0.0917946732	1.013590876	0.0885532807	2810327624	1.34	1.79	1.378312434	1.231718065
BOCA-UK	DO52571	SP116399	SA541959	SP116398	SA541958	5.0	28.57	42.42	1.011751979	0.0997606663	1.014439909	0.0884006951	2808672629	1.47	1.91	1.426425446	1.225924867
BOCA-UK	DO52572	SP116402	SA541961	SP116401	SA541960	5.0	28.32	46.49	1.02546756	0.1095970939	1.019775003	0.1545771806	2817161929	2.20	1.22	1.413808958	1.252402235
BOCA-UK	DO52573	SP116405	SA541963	SP116404	SA541962	5.0	45.50	41.30	1.031072043	0.0791644141	1.014216161	0.1824482691	2813528458	1.82	2.51	1.487401729	1.226535595
BOCA-UK	DO52574	SP116408	SA541911	SP116406	SA541910	5.0	53.08	50.87	1.02250124	0.0924550628	0.919709714	0.1349635547	2808188479	2.65	2.69	1.578295355	1.090455376
BOCA-UK	DO52575	SP116411	SA541965	SP116409	SA541964	5.0	68.94	43.37	1.0233726	0.1205454125	1.009631896	0.3157679061	2808601901	2.13	2.21	1.482557321	1.252963705
BOCA-UK	DO52576	SP116414	SA541913	SP116412	SA541912	5.0	36.54	42.46	1.012300486	0.1000548439	1.035518452	0.0926780308	2794728164	1.86	1.82	1.620404397	1.290671438
BOCA-UK	DO52577	SP116417	SA541967	SP116416	SA541966	4.0	32.07	41.70	1.028363726	0.1129623405	1.021009171	0.1314684449	2803095160	3.95	2.55	1.321050814	1.289614762
BOCA-UK	DO52578	SP116420	SA541969	SP116419	SA541968	5.0	33.70	72.86	1.030109042	0.1294637727	1.033346313	0.1037406455	2826680272	1.48	1.72	1.626034858	1.308952402
BOCA-UK	DO52579	SP116423	SA541971	SP116422	SA541970	5.0	39.75	48.71	1.020942465	0.1109103924	1.016138576	0.0994281808	2809501114	2.27	1.34	1.560340053	1.353024442
BOCA-UK	DO52580	SP116426	SA541973	SP116424	SA541972	4.0	55.91	44.39	1.038775793	0.0952140025	1.02401712	0.1440623248	2820209124	5.94	1.56	1.54024938	1.323684093
BOCA-UK	DO52581	SP116429	SA541975	SP116428	SA541974	5.0	32.51	41.25	1.030214972	0.0911529034	1.033101144	0.1039626265	2811120415	1.61	1.74	1.458332847	1.309343247
BOCA-UK	DO52582	SP116432	SA541915	SP116431	SA541914	5.0	32.50	45.32	1.02983622	0.1240864558	0.9690015302	0.0645812766	2816148716	1.51	0.89	1.684179615	1.380445622
BOCA-UK	DO52583	SP116435	SA541917	SP116434	SA541916	5.0	37.99	58.88	1.029816605	0.1328910659	1.035147673	0.0715757611	2831789784	1.44	1.19	1.631703201	1.359002383
BOCA-UK	DO52584	SP116438	SA541919	SP116437	SA541918	4.0	37.99	42.59	1.002877305	0.1523628525	0.9797397516	0.0887991231	2807407592	3.68	1.47	1.610745787	1.297457898
BOCA-UK	DO52585	SP116441	SA541977	SP116440	SA541976	4.5	32.32	50.66	1.027570406	0.0732640821	1.079810549	0.0768027353	2827202375	2.50	5.84	1.372996665	1.356212118
BOCA-UK	DO52587	SP116444	SA541979	SP116442	SA541978	5.0	31.18	39.79	1.010659866	0.0912605725	1.011090169	0.128750849	2808131863	1.33	2.37	1.549686191	1.309155773
BOCA-UK	DO52588	SP116447	SA541981	SP116446	SA541980	5.0	34.59	49.05	1.013602386	0.1227792479	1.020256022	0.0911451651	2811278005	2.05	1.56	1.427067015	1.323384142
BOCA-UK	DO52589	SP116449	SA541983	SP116448	SA541982	5.0	37.63	41.26	1.029117945	0.0911546286	1.029271796	0.113884996	2815820304	1.25	2.23	1.550104382	1.323726417
BOCA-UK	DO52590	SP116451	SA541985	SP116450	SA541984	5.0	31.77	47.10	1.027064806	0.0758669804	1.059662823	0.1277658491	2723690780	1.58	2.56	1.358982948	1.569839341
BOCA-UK	DO52591	SP116455	SA541921	SP116453	SA541920	5.0	42.29	42.14	1.030093048	0.081043969	1.025587513	0.0773105541	2821676887	1.37	1.24	1.579780139	1.358207652
BOCA-UK	DO52592	SP116458	SA541923	SP116456	SA541922	4.5	39.87	39.78	1.029351727	0.0810929679	0.998984447	0.1735137179	2808124534	2.56	5.92	1.576854221	1.12602384
BOCA-UK	DO52593	SP116461	SA541925	SP116459	SA541924	5.0	31.79	49.94	1.025228291	0.0978445248	0.9811450331	0.1105658551	2809021046	2.16	1.97	1.610502225	1.366439068
BOCA-UK	DO52594	SP116464	SA541927	SP116462	SA541926	4.0	38.73	41.97	1.034384121	0.0847173049	1.091882219	0.0806039581	2811185245	6.41	2.66	1.536048994	1.374244541
BOCA-UK	DO52595	SP116467	SA541929	SP116465	SA541928	4.0	45.20	38.95	1.03225785	0.0746959481	0.9987156985	0.093759028	2800132990	4.34	2.14	1.561494465	1.210899855
BOCA-UK	DO52596	SP116470	SA541931	SP116469	SA541930	5.0	43.10	42.15	1.01761601	0.0827598557	1.041411441	0.0960527597	2798850444	1.73	2.88	1.542953903	1.274471881
BOCA-UK	DO52597	SP116473	SA541933	SP116472	SA541932	5.0	31.46	40.02	1.0094455	0.0852461525	0.9703274505	0.0778983204	2794136308	1.31	1.86	1.535765833	1.181946093
BOCA-UK	DO52598	SP116476	SA541935	SP116475	SA541934	5.0	32.82	39.03	1.011978049	0.1009116562	0.9955765944	0.1100164467	2798631983	1.56	2.17	1.567674269	1.367318094
BOCA-UK	DO52599	SP116480	SA541937	SP116478	SA541936	4.5	29.10	43.73	1.01014815	0.0941638147	0.9258830472	0.0681422004	2778845073	1.76	5.28	1.549864503	1.26924737
BOCA-UK	DO52600	SP116483	SA541939	SP116481	SA541938	5.0	35.49	42.75	1.009778354	0.1020958538	0.9532930762	0.2429140057	2810994257	1.61	0.79	1.580731547	1.303406917
BOCA-UK	DO52601	SP116485	SA541941	SP116484	SA541940	5.0	29.23	43.34	1.010529138	0.0891439157	1.015496439	0.083356314	2809192224	1.45	1.35	1.56030338	1.360962611
BOCA-UK	DO52602	SP116488	SA541943	SP116487	SA541942	5.0	40.53	42.25	1.027748338	0.0872584348	1.018868526	0.1712371849	2822419437	2.03	1.96	1.565018863	1.12645492
BOCA-UK	DO52603	SP116491	SA541945	SP116490	SA541944	4.5	36.09	44.01	1.028718386	0.103640319	0.9948178839	0.1733817534	2804650132	1.73	5.30	1.526918331	1.296878445
BOCA-UK	DO52604	SP116495	SA541987	SP116493	SA541986	5.0	46.94	42.45	1.015609121	0.0698233008	1.01541653	0.0878948341	2812120894	1.56	2.48	1.381390178	1.30508688
BRCA-EU	DO217826	SP118138	SA544359	SP116991	SA542492	5.0	36.50	46.47	1.010873976	0.0671574345	0.9879077519	0.0745234192	2815611833	1.15	1.62	1.261637351	1.358809639
BRCA-EU	DO217939	SP118249	SA544478	SP117113	SA542695	5.0	40.11	48.75	1.024557479	0.0714083175	0.9878395274	0.097957645	2809528365	2.03	2.49	1.073587727	1.340003409
BRCA-EU	DO218173	SP118497	SA544737	SP117369	SA543113	4.0	39.98	52.30	1.027180154	0.074960978	1.021122814	0.3519592556	2802383369	1.82	3.78	1.486813532	1.596689029
BRCA-EU	DO220821	SP124194	SA557049	SP124193	SA557048	5.0	34.19	51.63	1.028589828	0.0801845532	1.020709487	0.1025374116	2798831404	1.90	2.71	1.41940519	1.419202915
BRCA-EU	DO218065	SP118384	SA544620	SP117250	SA542928	5.0	36.33	35.25	1.029868954	0.0921539023	1.010692275	0.1131981638	2773418477	1.84	1.62	1.866263371	1.392542331
BRCA-EU	DO220822	SP124196	SA557051	SP124195	SA557050	5.0	33.55	50.82	1.020509218	0.0914293609	1.00057936	0.1254403179	2809511264	2.38	1.30	1.386936169	1.387506839
BRCA-EU	DO217908	SP118225	SA544450	SP117079	SA542641	5.0	38.03	74.19	1.029367154	0.1034197549	1.010062197	0.0648569841	2818889556	1.11	1.44	1.100692062	1.222143833
BRCA-EU	DO218121	SP118461	SA544699	SP117312	SA543023	5.0	45.56	51.35	1.028197338	0.0837910297	0.9704503994	0.0633474835	2812780554	1.17	1.14	1.369093107	1.226883164
BRCA-EU	DO218742	SP119094	SA545357	SP117983	SA544135	5.0	40.75	50.32	1.022104239	0.0828532819	0.9765503651	0.0775327531	2809909584	1.28	1.51	1.224656394	1.506377963
BRCA-EU	DO218269	SP118577	SA544822	SP117470	SA543282	5.0	38.70	50.08	1.018992414	0.084146012	0.974852801	0.1052061022	2809742356	1.32	1.39	1.141539558	1.425862744
BRCA-EU	DO218502	SP118844	SA545099	SP117724	SA543705	5.0	33.86	41.49	1.016653465	0.0891624418	0.9709010102	0.0820419886	2804217213	1.67	1.22	1.206354159	1.29935469
BRCA-EU	DO218698	SP119021	SA545281	SP117933	SA544051	5.0	41.58	47.32	1.018813651	0.0724688348	1.036304597	0.1090096588	2789949764	1.39	1.20	1.161643495	1.299865255
BRCA-EU	DO217844	SP118163	SA544385	SP117011	SA542525	5.0	38.19	48.86	1.020986006	0.0939142343	1.011097084	0.0959728888	2811129417	1.35	1.12	1.224720673	1.275444397
BRCA-EU	DO218060	SP118358	SA544592	SP117245	SA542920	5.0	44.98	52.35	1.026347365	0.0833079473	0.9911665251	0.2960967299	2807332321	1.46	1.25	1.236514063	1.38552018
BRCA-EU	DO218059	SP118357	SA544591	SP117244	SA542919	5.0	45.60	44.77	1.0248611	0.085362335	1.022514105	0.0995714187	2801998446	1.58	1.34	1.160692197	1.078941788
BRCA-EU	DO218212	SP118541	SA544782	SP117409	SA543179	5.0	38.94	43.78	1.027308839	0.0947313955	0.9836225999	0.0797746756	2806782201	1.67	2.06	1.124264793	1.297202527
BRCA-EU	DO218419	SP118754	SA545005	SP117629	SA543553	5.0	38.30	46.78	1.025912186	0.0798303231	0.9949311375	0.0867608446	2809107183	1.58	1.65	1.083241654	1.13808298
BRCA-EU	DO218150	SP118493	SA544733	SP117344	SA543073	5.0	39.92	45.45	1.019478229	0.1052044775	1.017795367	0.0796315431	2805884723	2.03	1.60	1.778414228	1.118089486
BRCA-EU	DO218796	SP119148	SA545412	SP118038	SA544229	5.0	71.19	61.11	1.008125454	0.1286688736	1.002287553	0.280879554	2823744019	1.43	1.45	1.027336795	1.169737496
BRCA-EU	DO217934	SP118261	SA544490	SP117108	SA542686	5.0	37.44	44.20	1.02338702	0.0954772886	0.9812380646	0.1307196112	2807319285	1.50	1.44	1.134098294	1.152067043
BRCA-EU	DO217786	SP118102	SA544322	SP116946	SA542425	5.0	38.68	50.86	1.021829981	0.1068826245	1.009068807	0.1115510421	2814428489	1.69	1.48	1.685590092	1.942716091
BRCA-EU	DO218205	SP118533	SA544774	SP117402	SA543168	5.0	39.12	49.47	1.02459937	0.0923310791	1.01939713	0.1300498885	2810275833	2.68	1.50	1.431145603	1.048148787
BRCA-EU	DO218428	SP118760	SA545010	SP117639	SA543567	4.0	42.32	43.40	1.032453783	0.0833311425	0.9378182712	0.0733568278	2799442354	1.67	1.58	2.012357677	1.234407469
BRCA-EU	DO217787	SP118103	SA544323	SP116947	SA542426	5.0	35.06	46.87	1.025806756	0.0920784372	0.98555373	0.0950182492	2803224151	1.58	1.75	1.897284021	1.46238617
BRCA-EU	DO217987	SP118315	SA544547	SP117162	SA542783	5.0	36.63	46.01	1.006566303	0.0971419247	0.9719385141	0.0942210494	2800015756	1.49	1.09	1.242606035	1.213564376
BRCA-EU	DO218828	SP119153	SA545417	SP118074	SA544289	5.0	44.71	46.22	1.031817869	0.1058970195	0.9869399537	0.0916861876	2801372137	1.23	1.00	1.215471651	1.024587065
BRCA-EU	DO218827	SP119152	SA545416	SP118073	SA544288	5.0	41.86	44.79	1.033110095	0.0912906247	1.006729581	0.0695439977	2804227063	1.35	1.05	1.407420562	1.333293344
BRCA-EU	DO217962	SP118268	SA544497	SP117136	SA542735	5.0	37.34	46.83	1.023876732	0.0799704727	0.9488472598	0.0683244105	2808676125	1.18	1.13	1.252291095	1.155988645
BRCA-EU	DO218182	SP118504	SA544744	SP117378	SA543126	5.0	38.10	41.91	1.025705876	0.0756389197	1.012949442	0.1005283105	2806824021	1.20	1.23	1.297741904	1.279093126
BRCA-EU	DO220820	SP124192	SA557045	SP124191	SA557043	5.0	36.00	50.54	1.025903716	0.0777877484	1.002679571	0.0945172708	2810590638	1.27	1.16	1.009580733	1.122441012
BRCA-EU	DO218388	SP118726	SA544976	SP117598	SA543500	5.0	42.75	45.98	1.016537871	0.1060658417	0.959846138	0.0693322761	2807578065	1.15	1.38	1.180299925	1.295725579
BRCA-EU	DO218656	SP119003	SA545262	SP117887	SA543977	5.0	33.17	55.19	1.027412416	0.0827115446	0.9796380123	0.0738515341	2806795650	1.40	1.15	1.44167181	1.247907929
BRCA-EU	DO217788	SP118099	SA544319	SP116948	SA542427	5.0	36.42	49.15	1.011939498	0.0699906122	1.021025916	0.0725762102	2814821311	1.46	1.47	1.135510234	1.248205084
BRCA-EU	DO218651	SP118978	SA545236	SP117882	SA543968	5.0	43.61	53.38	1.031810424	0.0769425887	1.005198848	0.0958221128	2807640673	1.32	1.51	1.431800997	1.372528728
BRCA-EU	DO218168	SP118500	SA544740	SP117363	SA543105	5.0	32.22	49.16	1.012205417	0.0737100019	1.007222745	0.1018630706	2805459010	1.73	1.66	1.378886813	1.348845506
BRCA-EU	DO218167	SP118499	SA544739	SP117362	SA543104	5.0	35.19	47.38	1.012064637	0.0699332386	1.023511873	0.0925546438	2814948988	1.23	1.60	1.309765742	1.309655812
BRCA-EU	DO218506	SP118821	SA545075	SP117728	SA543712	5.0	41.21	50.02	1.030680686	0.0843035445	1.014873056	0.1401650917	2808357331	1.56	2.50	1.306210822	1.157712456
BRCA-EU	DO218709	SP119051	SA545314	SP117944	SA544072	5.0	39.49	61.36	1.02779794	0.0842550156	0.9907341782	0.0682198528	2806151857	1.57	2.71	1.205941559	1.227926163
BRCA-EU	DO220823	SP124198	SA557035	SP124197	SA557034	5.0	39.13	76.14	1.031234153	0.1055870287	0.9240073126	0.0615219889	2781675478	1.71	1.90	1.429988819	1.115051866
BRCA-EU	DO218062	SP118380	SA544614	SP117247	SA542923	5.0	38.74	83.85	1.025273342	0.078297535	0.9966636877	0.068775012	2812952240	1.35	1.36	1.178275828	1.218636836
BRCA-EU	DO218684	SP119022	SA545282	SP117919	SA544029	4.5	38.50	57.08	1.011591028	0.0931406527	0.9137633541	0.0843561788	2809050787	1.80	1.68	1.756682091	1.078076342
BRCA-EU	DO218254	SP118590	SA544836	SP117454	SA543254	5.0	41.34	45.12	1.012006032	0.0712528542	0.9982104635	0.1149801261	2813551116	1.46	1.61	1.288427363	1.326398949
BRCA-EU	DO218478	SP118815	SA545069	SP117698	SA543663	5.0	35.50	52.78	1.011496356	0.0775815561	0.9978122386	0.1092256508	2819219415	1.44	2.24	1.026802069	1.178760088
BRCA-EU	DO217907	SP118219	SA544444	SP117078	SA542640	5.0	39.24	44.35	1.011733482	0.0693985178	0.9828773682	0.1272954735	2815840240	1.63	1.39	1.074750013	1.234059434
BRCA-EU	DO218404	SP118722	SA544972	SP117614	SA543530	5.0	124.39	43.71	1.018744151	0.0461884483	1.002196626	0.0751318519	2811583591	1.19	1.45	1.179893571	1.220901206
BRCA-EU	DO218611	SP118965	SA545223	SP117840	SA543895	5.0	38.92	53.69	1.011607233	0.066549582	1.011836462	0.0698716354	2818857258	1.40	1.61	1.051952566	1.209760623
BRCA-EU	DO218831	SP119156	SA545420	SP118077	SA544294	5.0	63.95	57.75	1.01392485	0.057755547	0.9842208619	0.0794591668	2822552700	1.56	1.52	1.084185713	1.323005182
BRCA-EU	DO218347	SP118676	SA544925	SP117552	SA543426	5.0	32.13	46.19	1.009103815	0.0727601234	1.012853852	0.0725748685	2815215700	1.36	1.54	1.230023289	1.035178784
BRCA-EU	DO218770	SP119116	SA545379	SP118012	SA544186	5.0	40.66	46.67	1.010666827	0.0689931023	1.012641767	0.0681536177	2817734245	1.38	1.79	1.247146681	1.084522898
BRCA-EU	DO218605	SP118951	SA545209	SP117834	SA543885	4.5	50.72	42.29	1.013279305	0.0845184215	1.004983459	0.0741575331	2813663539	1.57	5.42	1.388499973	1.108433369
BRCA-EU	DO220824	SP124200	SA557037	SP124199	SA557036	4.5	46.20	43.72	1.012496587	0.0697798441	0.9594706999	0.0677857516	2813776525	1.42	4.07	1.385593252	1.387934462
BRCA-EU	DO217887	SP118192	SA544416	SP117057	SA542602	5.0	37.23	42.00	1.01168426	0.070348653	0.990940253	0.0860311196	2812739740	1.23	2.87	1.042068014	1.117626808
BRCA-EU	DO218174	SP118498	SA544738	SP117370	SA543114	5.0	39.03	48.28	1.011728175	0.0700977944	0.9850379482	0.0597177753	2819350821	1.26	1.77	1.332294763	1.174372826
BRCA-EU	DO218408	SP118740	SA544991	SP117618	SA543536	5.0	37.48	45.88	1.015147501	0.1187789433	0.9688313473	0.0651465344	2816839694	1.30	1.85	1.056502343	1.093848416
BRCA-EU	DO218736	SP119067	SA545329	SP117975	SA544124	5.0	40.11	52.13	1.013054645	0.0818173324	0.9865650033	0.1356501825	2818639489	1.60	1.87	1.256557361	1.226683286
BRCA-EU	DO218457	SP118788	SA545041	SP117676	SA543622	5.0	47.37	55.26	1.01192426	0.0655768002	1.010783443	0.079798681	2822637562	1.31	1.49	1.322424348	1.299427423
BRCA-EU	DO218669	SP119008	SA545267	SP117901	SA544002	5.0	53.40	50.56	1.011917385	0.0665737264	0.9760849561	0.0675134083	2819292307	1.35	1.37	1.560884408	1.286136297
BRCA-EU	DO217800	SP118123	SA544343	SP116963	SA542448	5.0	41.69	53.98	1.013115996	0.0732578161	1.008773795	0.1269014747	2819892395	1.65	1.26	1.463454919	1.130176269
BRCA-EU	DO217953	SP118280	SA544509	SP117127	SA542719	5.0	37.74	49.21	1.011474245	0.0675916051	0.9505125198	0.0593134654	2818125729	1.25	2.17	1.116408473	1.30545754
BRCA-EU	DO218176	SP118519	SA544760	SP117372	SA543117	5.0	33.50	51.70	1.010135665	0.0724340471	1.012644653	0.0628393925	2818593911	1.31	1.49	1.247400395	1.165206391
BRCA-EU	DO218621	SP118946	SA545203	SP117850	SA543912	5.0	42.02	42.23	1.011229945	0.0649001947	0.9824204114	0.0689413054	2814528745	1.37	1.51	1.160787015	1.145566611
BRCA-EU	DO217952	SP118279	SA544508	SP117126	SA542718	5.0	40.02	52.84	1.015173762	0.0735140806	1.000823268	0.1120291816	2808470957	2.58	1.57	1.410589419	1.470719218
BRCA-EU	DO218488	SP118825	SA545079	SP117709	SA543681	5.0	31.80	39.55	1.008427234	0.083077166	1.031748843	0.1310513484	2799317550	1.63	1.78	1.603007266	1.34229875
BRCA-EU	DO220825	SP124202	SA557039	SP124201	SA557038	5.0	36.33	54.42	1.010997377	0.0696182292	1.001537714	0.0998163386	2819268266	1.46	1.21	1.44060055	1.29754829
BRCA-EU	DO218489	SP118826	SA545080	SP117710	SA543682	5.0	35.50	47.66	1.010301194	0.0736971674	0.999715789	0.1255181524	2817012828	1.69	1.80	1.664727457	1.697403479
BRCA-EU	DO218333	SP118668	SA544917	SP117538	SA543399	5.0	45.95	43.72	1.017928745	0.1043156715	0.9898110017	0.0819577096	2809901532	2.20	1.82	1.523194225	1.330980825
BRCA-EU	DO218553	SP118869	SA545124	SP117778	SA543789	5.0	31.32	48.35	1.012574113	0.0926656813	0.9849690393	0.0582968559	2816524274	1.49	2.65	1.419151115	1.499592919
BRCA-EU	DO220828	SP124208	SA557047	SP124207	SA557046	4.5	30.55	53.42	1.011236973	0.0847588534	0.844988197	0.0560627679	2803184776	1.45	1.84	1.275296986	1.10906573
BRCA-EU	DO218573	SP118909	SA545165	SP117800	SA543824	5.0	38.65	48.68	1.011352706	0.0696710695	0.9430025869	0.0570988205	2815238010	1.45	2.39	1.234259095	1.169186374
BRCA-EU	DO217865	SP118184	SA544408	SP117032	SA542561	4.5	39.72	56.47	1.012597273	0.0819443383	0.9756086139	0.0592796727	2820284056	1.46	3.92	1.328777627	1.24786174
BRCA-EU	DO218072	SP118413	SA544648	SP117257	SA542938	5.0	39.67	49.44	1.012091407	0.074450769	1.004517869	0.062068158	2819777299	1.35	1.56	1.256963165	1.153150633
BRCA-EU	DO218560	SP118910	SA545166	SP117785	SA543801	5.0	40.61	49.14	1.012128739	0.071670325	1.006995813	0.0657010526	2817776656	1.35	1.99	1.248807013	1.403927936
BRCA-EU	DO218384	SP118717	SA544967	SP117593	SA543493	5.0	38.30	55.65	1.012827056	0.0737218552	1.029753929	0.0583269367	2819712910	1.67	1.67	1.311555909	1.521330097
BRCA-EU	DO218583	SP118921	SA545178	SP117812	SA543843	5.0	39.43	41.40	1.012011423	0.0793551151	0.9853905888	0.0670709252	2812850569	1.72	2.03	1.376786271	1.140185814
BRCA-EU	DO218719	SP119058	SA545321	SP117956	SA544092	5.0	52.06	81.94	1.012416054	0.0652209736	1.021989556	0.0636383935	2827133025	1.23	1.03	1.265272201	1.262905258
BRCA-EU	DO218279	SP118610	SA544856	SP117481	SA543301	5.0	66.96	58.76	0.9902882919	0.0795543658	0.9531422166	0.1286672723	2820139378	1.29	1.10	1.284099281	1.265483399
BRCA-EU	DO218377	SP118716	SA544966	SP117586	SA543482	5.0	30.20	46.15	1.010720074	0.0719482468	1.010232398	0.0625120249	2814499154	1.85	1.91	1.619737955	1.412228211
BRCA-EU	DO217931	SP118252	SA544481	SP117105	SA542683	5.0	31.13	50.69	1.023374184	0.0936734437	0.9492970676	0.1809880679	2798795008	1.55	1.05	1.321358307	1.288820668
BRCA-EU	DO218159	SP118485	SA544724	SP117354	SA543090	5.0	29.45	45.21	1.025693322	0.1055033348	1.00534771	0.0944479393	2800474035	1.66	1.06	1.301617551	1.274283903
BRCA-UK	DO1001	SP2162	SA6188	SP2144	SA6128	5.0	37.39	40.49	1.006452198	0.1548113354	0.9776742496	0.2195249407	2678972350	1.39	1.98	1.320650021	1.346588262
BRCA-UK	DO1002	SP2163	SA6193	SP2145	SA6131	5.0	40.84	50.93	1.002122869	0.1975606678	0.9398621567	0.1447672937	2779265549	1.46	1.17	1.436531076	1.222198989
BRCA-UK	DO1003	SP2164	SA6198	SP2146	SA6134	4.5	36.91	40.18	1.007021248	0.1796650078	0.9392713977	0.6295970123	2742438779	1.12	2.88	1.28693843	1.402417761
BRCA-UK	DO1000	SP2161	SA6183	SP2143	SA6125	3.0	33.85	37.77	0.9504377058	0.7209570499	0.9894504325	0.2156403052	2674745344	5.21	2.67	1.465697825	1.569192306
BRCA-UK	DO1004	SP2165	SA6203	SP2147	SA6137	4.0	36.39	35.35	1.023498208	0.0825209433	0.9434059361	0.092990265	2721603424	3.88	10.89	1.194125146	1.313221359
BRCA-UK	DO1005	SP2166	SA6206	SP2148	SA6140	4.0	46.82	47.03	1.027569285	0.0730300753	0.9839169887	0.0878295363	2767827525	4.80	5.31	1.396611976	1.392106428
BRCA-UK	DO1006	SP2167	SA6211	SP2149	SA6143	4.0	35.45	37.79	1.027284776	0.07865256	0.9359118362	0.2171543256	2752062211	4.16	16.57	1.314368836	1.349098898
BRCA-UK	DO1007	SP2168	SA6216	SP2150	SA6146	4.5	47.36	37.98	1.037590921	0.0898313795	0.9225288652	0.0932379645	2753122897	2.81	3.04	1.285292924	1.446119788
BRCA-UK	DO1008	SP2169	SA6221	SP2151	SA6149	4.5	43.64	43.75	1.033111398	0.0803273157	0.9732896643	0.0899008443	2765614438	2.60	3.48	1.135806514	1.192980503
BRCA-UK	DO1009	SP2170	SA6226	SP2152	SA6152	4.5	47.61	36.91	1.033738435	0.0801584036	1.006008423	0.0925209392	2732086890	2.51	3.27	1.688125181	1.154735611
BRCA-UK	DO1018	SP2171	SA6231	SP2349	SA6155	4.0	51.77	49.80	1.031172844	0.0740071932	0.9252059219	0.1009384764	2800705203	3.03	2.81	1.386481836	1.366450521
BRCA-UK	DO1020	SP2173	SA6662	SP2357	SA6760	4.0	42.38	53.72	1.022282069	0.0717485731	1.0034634	0.1244258177	2799371081	3.02	3.01	1.778409136	1.109919011
BRCA-UK	DO1010	SP2175	SA6236	SP2153	SA6811	3.0	48.95	46.70	1.025135672	0.0729579674	0.9675357863	0.1114985038	2798435824	3.57	3.18	2.073764288	1.486943954
BRCA-UK	DO1011	SP2177	SA6241	SP2154	SA6158	4.5	46.22	44.52	1.03020772	0.0749070755	0.928073509	0.0931983079	2764336312	2.82	3.30	1.555607263	1.347099281
BRCA-UK	DO1012	SP2179	SA6246	SP2155	SA6161	4.5	37.50	32.93	1.028273539	0.0807948544	0.9016149707	0.1022286953	2692285886	1.65	2.10	1.376782282	1.20044144
BRCA-UK	DO1076	SP2581	SA6251	SP2293	SA6164	5.0	40.30	218.52	1.013808975	0.0747935969	1.047160921	0.1127762577	2824515720	1.73	2.28	1.257309294	1.464542645
BRCA-UK	DO1013	SP2181	SA6256	SP2156	SA6167	3.5	39.81	33.75	1.021857654	0.0954021634	1.003483836	0.292193473	2274822616	2.24	8.13	1.56812871	1.217072566
BRCA-UK	DO1014	SP2183	SA6262	SP2157	SA6170	3.0	36.05	32.11	1.026382239	0.1037275437	1.044722088	0.3446316365	2372197127	2.09	4.63	1.337683559	1.27577801
BRCA-UK	DO1015	SP2185	SA6268	SP2158	SA6173	5.0	44.16	36.08	1.030133528	0.0818896478	0.9739099157	0.0884801041	2787441912	2.15	2.35	1.45250593	1.612988742
BRCA-UK	DO1016	SP2187	SA6273	SP2159	SA6176	4.0	39.34	35.07	1.024625353	0.0980051029	1.036382348	0.1871794958	2400936811	1.90	2.77	1.281574116	1.466216044
BRCA-UK	DO1017	SP2189	SA6278	SP2160	SA6179	4.0	35.47	45.47	1.029431725	0.1198038809	0.9980086801	0.0935413888	2787907336	3.25	1.68	1.431421368	1.164064343
BRCA-UK	DO52538	SP116332	SA541813	SP116331	SA541812	5.0	35.23	46.62	1.032828203	0.0856684871	0.9701827564	0.1969075014	2802578828	1.45	1.61	1.048727589	1.236719041
BRCA-UK	DO52539	SP116334	SA541815	SP116333	SA541814	5.0	39.39	48.27	1.028355487	0.0842535775	0.9905305029	0.0733142645	2803236478	1.83	1.42	1.299484039	1.475187275
BRCA-UK	DO52540	SP116336	SA541817	SP116335	SA541816	5.0	44.61	56.02	1.034995203	0.0903878163	0.9870388818	0.127870132	2816356685	1.79	2.84	1.149475181	1.542589014
BRCA-UK	DO52541	SP116338	SA541819	SP116337	SA541818	5.0	34.24	45.14	1.02335229	0.0964151953	0.9975943491	0.0853614832	2799114706	1.10	1.25	1.188869727	1.705009257
BRCA-UK	DO52542	SP116340	SA541821	SP116339	SA541820	5.0	42.11	44.31	1.033166269	0.0883068208	0.9626404628	0.0718325748	2800667381	1.46	1.55	1.384104795	1.385593522
BRCA-UK	DO52543	SP116342	SA541823	SP116341	SA541822	4.5	36.20	47.14	1.028944275	0.0940557213	1.001169398	0.1064916522	2805186285	1.79	5.41	1.322391752	1.283527844
BRCA-UK	DO52544	SP116344	SA541825	SP116343	SA541824	4.5	38.71	53.45	1.030051964	0.0765795427	0.8389226154	0.0949806447	2800748869	1.91	1.27	1.531469	1.284893458
BRCA-UK	DO52545	SP116346	SA541827	SP116345	SA541826	5.0	38.70	42.36	1.02550424	0.0778630041	0.9774487291	0.1203488448	2805599839	1.44	1.54	1.023685413	1.094851968
BRCA-UK	DO52546	SP116348	SA541829	SP116347	SA541828	5.0	35.75	46.86	1.01879642	0.0722125534	0.9970556878	0.1503526181	2814613686	1.42	1.62	1.23565658	1.329489645
BRCA-UK	DO52547	SP116350	SA541831	SP116349	SA541830	5.0	41.57	46.15	1.031849143	0.082570079	1.006832717	0.1832762324	2807252104	1.62	1.53	1.426985974	1.21166503
BRCA-UK	DO52548	SP116352	SA541833	SP116351	SA541832	5.0	53.69	59.80	1.013112423	0.0751388953	0.9713058441	0.0617063294	2818877402	1.84	1.71	1.640204503	1.303343119
BRCA-UK	DO52549	SP116354	SA541835	SP116353	SA541834	4.0	43.32	47.01	1.032775035	0.0859189666	0.8420876882	0.081436437	2773211817	1.56	3.91	1.256871131	1.264812365
BRCA-UK	DO52550	SP116356	SA541837	SP116355	SA541836	5.0	42.29	52.79	1.024474852	0.069160227	0.9787335767	0.1980896543	2817080292	1.32	1.36	1.219595987	1.440588533
BRCA-UK	DO52551	SP116358	SA541839	SP116357	SA541838	5.0	44.52	49.26	1.014768802	0.0702728621	0.9896961509	0.2332200382	2818439235	1.52	1.59	1.060684965	1.238188732
BRCA-UK	DO52552	SP116360	SA541841	SP116359	SA541840	4.0	48.13	54.68	1.028849123	0.0744918288	0.9524658162	0.4978165764	2817851272	1.47	5.45	1.205872825	1.342742515
BRCA-UK	DO52553	SP116362	SA541843	SP116361	SA541842	5.0	63.98	56.92	1.01341998	0.0605573228	0.9969084586	0.0679527504	2823027241	1.59	1.35	1.079798251	1.364614718
BRCA-UK	DO52554	SP116364	SA541845	SP116363	SA541844	5.0	38.82	41.80	1.01449305	0.0836463463	0.9876757048	0.1401169753	2814099792	1.60	2.88	1.20922881	1.16189728
BRCA-UK	DO52555	SP116366	SA541847	SP116365	SA541846	4.5	30.32	46.76	1.011221989	0.0870975198	0.8898792531	0.0608443246	2811428795	1.30	1.89	1.015509259	1.39343459
BRCA-UK	DO52556	SP116368	SA541849	SP116367	SA541848	5.0	31.12	40.42	1.016564397	0.0882999271	0.9310191155	0.0786621465	2780034327	1.37	1.60	1.387165329	1.395398504
BRCA-UK	DO52557	SP116370	SA541851	SP116369	SA541850	5.0	29.58	41.27	1.018365862	0.1044993493	1.013040499	0.0758807894	2792428331	1.30	1.21	1.489776419	1.45047563
BRCA-UK	DO52558	SP116372	SA541853	SP116371	SA541852	5.0	47.53	45.32	1.022848838	0.112884412	1.014126048	0.1416383783	2808617848	1.22	1.34	1.244921782	1.425532774
BRCA-UK	DO52559	SP116374	SA541855	SP116373	SA541854	4.0	38.03	58.48	1.010926273	0.0692187418	0.9630757001	0.1102698369	2818607349	1.58	2.09	2.279763964	1.529734958
BRCA-UK	DO52560	SP116376	SA541857	SP116375	SA541856	5.0	42.86	49.48	1.014529547	0.0987142222	0.9392513709	0.0994245811	2812153998	0.83	0.88	1.501087133	1.413616197
BRCA-UK	DO52561	SP116378	SA541859	SP116377	SA541858	4.5	39.88	42.92	1.014175503	0.0716406479	0.9143221918	0.1053554702	2769212839	1.05	0.94	1.284782315	1.389748592
BRCA-UK	DO52562	SP116380	SA541861	SP116379	SA541860	5.0	36.40	44.78	1.01351264	0.0769576865	0.9570395642	0.1165000949	2809120204	0.78	0.94	1.276290047	1.389159236
BRCA-US	DO4557	SP9654	SA43281	SP9648	SA43144	5.0	43.41	60.36	1.024892063	0.0844676011	0.9798271992	0.1629652359	2796465958	1.24	2.84	1.085426291	1.087355645
BRCA-US	DO2783	SP5986	SA70645	SP5980	SA70525	5.0	34.28	59.75	1.012861709	0.078105818	1.008862319	0.1283518983	2811758048	1.42	1.17	1.572885772	1.451314475
BRCA-US	DO3958	SP8400	SA26727	SP8394	SA26595	5.0	34.98	59.69	1.016044218	0.0730351527	1.016521833	0.106637927	2799846010	1.17	1.45	1.251938328	1.378757415
BRCA-US	DO3482	SP7427	SA13867	SP7421	SA13738	5.0	32.51	43.84	1.040654716	0.1036149199	0.9593164797	0.0786002148	2734448909	1.18	1.09	1.206367462	1.30699628
BRCA-US	DO2629	SP5639	SA65868	SP5636	SA65784	5.0	35.58	58.02	1.015508316	0.0693119105	0.9954267768	0.0692573697	2798704874	0.96	1.30	1.090893686	1.602866652
BRCA-US	DO1257	SP2732	SA15861	SP2731	SA15776	5.0	32.09	54.40	1.012184458	0.0755835993	0.9979426605	0.0637197092	2811275953	1.04	0.95	1.480147211	1.409572593
BRCA-US	DO1249	SP2715	SA14572	SP2714	SA491558	5.0	33.97	58.96	1.009794547	0.0746265845	0.9445953507	0.0735447516	2813200454	1.10	0.95	1.320430181	1.522581317
BRCA-US	DO3458	SP7384	SA13119	SP7378	SA12991	5.0	39.04	63.97	1.01780945	0.0789864735	0.985213139	0.1755506065	2801075865	0.98	1.13	1.817679705	1.498209228
BRCA-US	DO1274	SP2767	SA18553	SP2766	SA18463	4.0	36.19	54.25	1.011641638	0.0704967959	1.059558816	0.0546935335	2812708852	0.85	0.99	3.572121269	2.553644473
BRCA-US	DO3188	SP6831	SA83266	SP6825	SA83134	4.0	36.48	55.44	1.009336171	0.2371084488	0.9786129728	0.096483409	2801912725	1.13	1.07	1.335690633	1.195668671
BRCA-US	DO44273	SP96512	SA492394	SP96511	SA492388	5.0	36.42	59.06	1.01259696	0.0721169903	0.9744943015	0.1212550915	2815160059	1.02	1.04	1.239410942	1.292566428
BRCA-US	DO3352	SP7177	SA10266	SP7171	SA10195	5.0	30.07	51.52	1.008381324	0.0908398346	0.9930173524	0.0685227022	2795617858	1.01	1.33	1.204430415	1.375938406
BRCA-US	DO1301	SP2828	SA22635	SP2826	SA22515	4.0	27.51	39.21	0.9629461382	0.5575872401	1.005991029	0.4200304935	2640538217	1.99	1.28	1.082161126	1.078171073
BRCA-US	DO1281	SP2782	SA19681	SP2781	SA19615	5.0	34.07	48.70	1.012494118	0.0865539732	0.9382452926	0.0618932465	2805900975	0.91	0.83	1.282788647	1.271776757
BRCA-US	DO2719	SP5850	SA492189	SP5844	SA68521	4.5	34.51	58.60	1.012131242	0.0738889009	0.8781174959	0.1637162047	2802623382	1.56	1.29	1.079772647	1.183169946
BRCA-US	DO3152	SP6760	SA82330	SP6754	SA492359	5.0	31.50	55.04	1.012372004	0.0786644894	0.9922033005	0.084431009	2810174832	1.22	0.92	1.2281007	1.341409307
BRCA-US	DO1384	SP3001	SA27026	SP2997	SA26895	5.0	30.31	40.99	1.018974221	0.077646864	0.9389132005	0.0620379927	2756573784	1.12	0.94	1.186760563	1.050520801
BRCA-US	DO5200	SP10951	SA60348	SP10944	SA60252	5.0	36.65	54.14	1.015685609	0.0712416166	0.9281269595	0.0574870521	2798657668	0.89	0.89	1.29140732	1.223296226
BRCA-US	DO3140	SP6736	SA81940	SP6730	SA81808	5.0	35.60	62.57	1.016906504	0.0773703512	0.9878003815	0.2290020875	2798753906	0.83	1.02	1.244504008	1.352164902
BRCA-US	DO2647	SP5672	SA66348	SP5666	SA66217	4.0	30.94	47.85	1.014325241	0.1338667435	1.002520916	0.0997907575	2793439007	1.05	1.02	2.101641579	2.866607036
BRCA-US	DO2694	SP5790	SA492187	SP5784	SA67692	5.0	37.27	60.27	1.010905525	0.0763191044	0.9806471103	0.057840429	2815705809	1.29	1.03	1.498548232	1.462291878
BRCA-US	DO3500	SP7462	SA14306	SP7456	SA14241	5.0	34.52	64.03	1.011402432	0.0792244416	0.9935685712	0.05848385	2814926237	1.70	1.30	1.253713621	1.246983951
BRCA-US	DO2995	SP6435	SA77587	SP6429	SA77461	4.5	30.40	47.70	1.014748758	0.0903084707	0.8980151481	0.1175004006	2749052487	1.26	1.19	1.012049573	1.248769269
BRCA-US	DO2842	SP6121	SA492243	SP6115	SA72642	4.5	35.54	57.48	1.010869218	0.0780715556	0.899153846	0.0625352118	2811465119	1.30	1.07	1.020674608	1.075370184
BRCA-US	DO4796	SP10157	SA49748	SP10150	SA49610	4.5	37.02	61.45	1.014163611	0.1486025629	0.8810521066	0.0938186711	2794306660	0.99	0.96	1.621414594	1.278936561
BRCA-US	DO4719	SP9985	SA47428	SP9979	SA491910	5.0	36.00	58.01	1.011931935	0.0718324718	0.9772194774	0.0628729354	2816948058	1.13	1.07	1.27970885	1.44256607
BRCA-US	DO2055	SP4478	SA49742	SP4472	SA49664	5.0	36.91	61.17	1.016002701	0.0721941744	0.9562717794	0.062166559	2804894725	0.92	1.16	1.092575646	1.341899645
BRCA-US	DO5626	SP11815	SA71077	SP11808	SA70945	5.0	41.28	68.75	1.016862003	0.0766816416	0.9783867779	0.0904981276	2806682883	0.88	1.04	1.233725933	1.157932749
BRCA-US	DO2222	SP4826	SA492057	SP4820	SA492056	5.0	38.54	60.86	1.012428344	0.099167894	0.9287902589	0.0792286957	2807055290	0.98	0.87	1.467909795	1.260073252
BRCA-US	DO5375	SP11299	SA64846	SP11292	SA64750	5.0	39.43	65.88	1.020822695	0.1209484328	0.9767768958	0.2779458632	2804790305	1.09	2.69	1.490566141	1.154820524
BRCA-US	DO2551	SP5479	SA63349	SP5473	SA63265	5.0	34.60	54.53	1.010024393	0.0723635243	0.9211213407	0.0986361621	2800412840	0.78	0.79	1.407146272	1.410017709
BRCA-US	DO2096	SP4563	SA50837	SP4557	SA492026	5.0	38.19	63.38	1.012575793	0.0803176524	1.030057081	0.1392539936	2814029680	1.21	1.43	1.938146621	1.833180405
BRCA-US	DO44103	SP96149	SA491679	SP96147	SA491668	4.5	32.20	53.86	1.010471412	0.0777219996	0.9070605463	0.0652201334	2810646692	1.02	0.81	1.340583238	1.298516621
BRCA-US	DO4473	SP9487	SA41084	SP9481	SA40999	5.0	36.05	49.13	1.014113965	0.0712941569	0.9950312947	0.0762065124	2796773755	0.96	1.06	1.497546389	1.792961173
BRCA-US	DO2712	SP5826	SA68328	SP5820	SA68194	5.0	38.03	63.09	1.017493478	0.0987421039	0.9904715981	0.166135611	2798318069	0.85	1.03	1.424241207	1.601247436
BRCA-US	DO3662	SP7791	SA491539	SP7785	SA18702	5.0	32.55	55.28	1.009165382	0.0798343131	0.9989754254	0.0724019645	2808916985	1.10	1.41	1.550094939	1.570991093
BRCA-US	DO6144	SP12864	SA82978	SP12856	SA82918	5.0	35.06	62.40	1.011750742	0.0789296916	0.9792405308	0.0610183536	2812359734	1.22	0.96	1.329462425	1.333681943
BRCA-US	DO4138	SP8801	SA32363	SP8795	SA32297	5.0	37.18	62.37	1.011456812	0.0711547025	0.9354798705	0.0627453802	2811835813	1.19	0.90	1.482562377	1.413215211
BRCA-US	DO4359	SP9257	SA491737	SP9251	SA38132	5.0	33.95	56.85	1.010227197	0.0744749404	0.9849491861	0.081824642	2812731237	0.78	1.47	1.206141547	1.185593972
BRCA-US	DO2509	SP5399	SA62073	SP5393	SA61999	4.0	32.28	54.74	1.0111642	0.0819353859	1.006725304	0.0561456009	2808886207	1.25	1.21	2.054084189	2.077565791
BRCA-US	DO3874	SP8235	SA491599	SP8229	SA24487	4.5	35.10	60.30	1.011450788	0.0840633381	0.9153416012	0.066973902	2813198571	1.51	1.02	1.386247433	1.438302232
BRCA-US	DO44111	SP96165	SA491823	SP96163	SA491814	5.0	38.40	64.04	1.011739271	0.0763030291	0.9940725842	0.0734086538	2816625782	1.19	0.85	1.456806672	1.391674854
BRCA-US	DO1954	SP4277	SA46919	SP4265	SA46800	4.5	33.57	29.38	1.017992001	0.0807361032	0.9801042346	0.1788283827	2661173416	0.95	1.43	1.034503477	1.164993763
BRCA-US	DO1328	SP2884	SA24300	SP2881	SA491630	5.0	38.60	61.39	1.013180515	0.0700469731	0.9295299976	0.0487528027	2808507418	0.93	0.78	1.334380352	1.317896776
BRCA-US	DO5249	SP11052	SA61566	SP11045	SA61440	5.0	38.06	61.02	1.014016184	0.0694166645	1.011709015	0.1561767305	2804822809	1.12	1.29	1.182874392	1.21425584
BRCA-US	DO2503	SP5387	SA61915	SP5381	SA61837	5.0	37.54	62.08	1.01017573	0.0730588823	0.9913833429	0.0574078017	2817963786	1.37	1.06	1.445486249	1.393067633
BRCA-US	DO5347	SP11242	SA492176	SP11235	SA492174	5.0	33.67	55.01	1.023867168	0.1662323894	0.976704098	0.0819962697	2802060579	1.87	1.52	1.238342292	1.141975083
BRCA-US	DO3037	SP6525	SA78611	SP6519	SA78527	4.0	37.57	63.62	1.026735287	0.0763016558	1.004953392	0.0603675575	2814123578	1.12	1.02	2.290400289	1.350428987
BRCA-US	DO4185	SP8897	SA33610	SP8891	SA33508	5.0	37.03	66.43	1.023850883	0.0754287317	0.9653905817	0.0962988077	2777252196	0.90	0.98	1.391725094	1.499886535
BRCA-US	DO2897	SP6229	SA74543	SP6223	SA74453	5.0	31.94	34.33	1.021750363	0.0790708254	0.9307651989	0.0871219422	2693847032	1.04	1.16	1.259544807	1.122947299
BRCA-US	DO4635	SP9822	SA45384	SP9816	SA45294	5.0	34.53	57.03	1.011098998	0.0723033242	0.9989546124	0.0607806189	2814572503	0.81	0.67	1.360314802	1.299390225
BRCA-US	DO1392	SP3024	SA27594	SP3016	SA27437	4.5	31.18	57.28	1.010113848	0.0811736109	0.9156309631	0.067263461	2810597665	0.74	0.91	1.342609673	1.322914137
BRCA-US	DO4695	SP9936	SA46781	SP9930	SA46697	5.0	33.57	58.03	1.010369941	0.0798615613	0.9654512704	0.0638688035	2809588870	1.09	0.72	1.19075371	1.122812207
BRCA-US	DO3110	SP6679	SA81014	SP6673	SA80884	5.0	31.91	57.43	1.014136829	0.0854855108	0.9889756603	0.0599696223	2794827468	0.88	0.87	1.028481756	1.133111293
BRCA-US	DO3804	SP8091	SA22521	SP8085	SA22443	5.0	39.39	49.18	1.024039172	0.0703130793	0.9411529139	0.0668889013	2758103986	0.81	0.81	1.07931199	1.144419985
BRCA-US	DO5808	SP12193	SA75642	SP12186	SA75558	5.0	40.31	53.97	1.018185106	0.0963711501	0.9724368297	0.1182961229	2799052337	1.07	0.88	1.768371592	1.753509576
BRCA-US	DO2323	SP5023	SA57128	SP5017	SA57008	5.0	36.03	61.42	1.011366238	0.0824947042	0.9915160879	0.1505026022	2810118709	0.98	1.03	1.562453041	1.48860079
BRCA-US	DO2114	SP4599	SA492029	SP4593	SA492027	5.0	34.31	60.56	1.012289311	0.0784401747	0.9745860346	0.1416456418	2811918172	1.50	1.25	1.338266799	1.320613606
BRCA-US	DO2593	SP5565	SA64514	SP5559	SA64373	5.0	35.37	64.93	1.009859929	0.1447547737	0.9827732831	0.0777314113	2806709908	1.00	1.09	1.276827639	1.392014378
BRCA-US	DO5312	SP11178	SA63307	SP11171	SA63181	5.0	30.84	50.47	1.018339049	0.0769312105	0.9762825448	0.1416754056	2793849976	0.96	1.76	1.021620302	1.017059978
BRCA-US	DO4080	SP8665	SA30331	SP8660	SA30223	5.0	31.66	37.39	1.018965667	0.0762212789	0.9939937033	0.1235245527	2713545840	0.83	1.42	1.235821132	1.090625852
BRCA-US	DO5745	SP12056	SA74117	SP12049	SA74051	5.0	31.58	52.06	1.011763215	0.0757008115	0.9657792544	0.1591286129	2809076867	0.91	0.85	1.159715084	1.043496598
BRCA-US	DO1291	SP2802	SA21192	SP2801	SA491600	5.0	31.16	54.02	1.010825199	0.0728919461	0.9593409944	0.146476238	2769948163	0.81	0.74	1.069346894	1.149931165
BRCA-US	DO1537	SP3373	SA33193	SP3368	SA33121	5.0	34.49	56.57	1.01281928	0.0827544582	0.9647612404	0.0724812571	2814048380	0.71	0.81	1.173209369	1.20315567
BRCA-US	DO4449	SP9439	SA40486	SP9433	SA40403	4.0	35.27	54.09	1.020777107	0.0723416886	1.014816232	0.0809946014	2778074074	0.96	1.06	2.976723609	2.510596701
BRCA-US	DO3182	SP6819	SA83056	SP6813	SA82966	5.0	38.84	60.19	1.017567536	0.0727179071	0.9790721143	0.0620247467	2801424799	1.09	0.99	1.37435962	1.23704304
BRCA-US	DO1559	SP3420	SA33886	SP3415	SA33754	4.5	36.11	36.07	1.021502321	0.0868005685	0.9656943367	0.3595052581	2705341981	1.34	2.43	1.029838682	1.041269382
BRCA-US	DO2084	SP4540	SA492025	SP4535	SA492021	5.0	36.19	57.18	1.012237968	0.0757514079	0.9492870841	0.1525152657	2811428017	1.19	1.80	1.035457623	1.035018891
BRCA-US	DO1287	SP2794	SA20657	SP2793	SA20573	4.5	30.96	56.01	1.011867515	0.0760375262	0.8808839494	0.0644038716	2801091636	1.17	0.94	1.240213815	1.277527275
BRCA-US	DO1290	SP2800	SA21059	SP2799	SA20975	5.0	32.28	52.10	1.010853096	0.0765864664	0.9792659045	0.0642471161	2811240072	1.00	1.01	1.37770001	1.409630255
BRCA-US	DO2539	SP5454	SA62941	SP5448	SA62815	4.5	39.49	62.69	1.016391846	0.1409871634	0.9115131803	0.0707712261	2792703637	0.92	0.99	1.224627877	1.510252496
BRCA-US	DO5696	SP11955	SA72955	SP11948	SA72823	5.0	46.10	33.11	1.027175523	0.0680153632	0.9494738889	0.1119995851	2668021934	1.14	1.04	1.11139126	1.1717528
BRCA-US	DO3158	SP6772	SA492365	SP6766	SA82372	5.0	34.23	50.93	1.012326929	0.0832793198	1.009225516	0.0679407376	2814414873	0.79	0.67	1.218366163	1.245720707
BRCA-US	DO5661	SP11885	SA492229	SP11878	SA71810	5.0	33.84	45.25	1.009325693	0.0784051853	0.9453951809	0.1205541927	2801896370	1.01	1.06	1.256170513	1.301236437
BRCA-US	DO4036	SP8570	SA29041	SP8564	SA28963	5.0	31.52	52.58	1.024996219	0.079508804	0.9618650796	0.0730598303	2768191562	1.06	0.83	1.183251443	1.170271981
BRCA-US	DO1663	SP3636	SA37658	SP3631	SA37556	5.0	38.85	61.26	1.016458666	0.071462438	1.004949195	0.0632700586	2804466418	1.06	1.09	1.417632591	1.421444526
BRCA-US	DO4963	SP10475	SA53930	SP10470	SA53799	4.0	37.24	32.17	1.017138618	0.0806274077	0.9407997436	0.2615388038	2590429680	1.08	1.95	1.042280799	1.095579873
BRCA-US	DO2252	SP4881	SA55197	SP4875	SA55071	5.0	37.88	65.37	1.016916904	0.0793349305	0.953237478	0.0876605488	2799950588	0.98	1.03	1.212157964	1.370240166
BRCA-US	DO4155	SP8837	SA32791	SP8831	SA32713	5.0	33.05	51.46	1.01053318	0.0744535532	0.9448451932	0.2468006326	2680424716	1.18	1.31	1.445968421	1.432498686
BRCA-US	DO3614	SP7698	SA17574	SP7692	SA17443	5.0	34.62	55.19	1.015056135	0.072942139	0.973528708	0.13956688	2791315230	1.16	1.12	1.2299678	1.138288923
BRCA-US	DO3840	SP8163	SA23489	SP8157	SA23417	5.0	35.42	56.18	1.011199752	0.0730895804	0.9937657993	0.0572983009	2816216400	0.86	0.89	1.042309847	1.123535007
BRCA-US	DO5012	SP10570	SA55396	SP10563	SA55269	4.5	36.40	57.90	1.020883385	0.085872555	0.9261787328	0.4593269725	2789526131	0.94	1.20	1.614279394	1.448149199
BRCA-US	DO2341	SP5058	SA57551	SP5052	SA57479	5.0	35.64	56.55	1.009654711	0.0800547516	0.9654879522	0.0526850715	2816227093	0.84	0.73	1.373874246	1.273230266
BRCA-US	DO2455	SP5285	SA60855	SP5279	SA60771	5.0	45.13	57.35	1.024951187	0.0692922073	0.9552280424	0.0623178247	2778544985	0.94	0.85	1.789539456	1.421820135
BRCA-US	DO4233	SP8993	SA34918	SP8987	SA34768	3.5	38.76	33.76	1.028193275	0.0853741871	0.942292507	0.2874738448	2567021084	1.29	3.32	1.038695777	1.046420285
BRCA-US	DO2706	SP5814	SA68100	SP5808	SA68015	4.5	33.88	59.90	1.009905127	0.0756925423	0.9105411601	0.1045260845	2810627309	0.73	0.72	1.188005563	1.157351901
BRCA-US	DO4018	SP8538	SA28559	SP8532	SA28475	5.0	35.41	57.24	1.011348615	0.073969853	0.9425751948	0.0689597735	2809840407	0.81	0.68	1.20950814	1.132179256
BRCA-US	DO5046	SP10642	SA492105	SP10635	SA492104	5.0	36.84	61.19	1.012186152	0.0730296264	1.00702841	0.0762900226	2817852992	1.18	0.98	1.408922457	1.346571569
BRCA-US	DO4766	SP10091	SA48751	SP10084	SA48667	5.0	40.14	60.34	1.012604071	0.0704091858	0.952975777	0.1010346822	2809528209	1.14	1.25	1.164228854	1.118517819
BRCA-US	DO6231	SP13045	SA84221	SP13036	SA84185	4.5	34.80	55.18	1.011144428	0.0769645338	0.8537962864	0.0882337953	2804371322	1.11	1.01	1.104307189	1.043471214
BRCA-US	DO3412	SP7297	SA11867	SP7291	SA11798	5.0	34.74	57.70	1.010449682	0.0713538214	0.9952747865	0.0612740368	2815678693	0.84	0.74	1.394528616	1.455467108
BRCA-US	DO2078	SP4529	SA50357	SP4523	SA50262	5.0	36.42	60.56	1.015731951	0.0712125318	0.9751478475	0.0746039785	2805630471	0.98	1.08	1.555658784	1.425555468
BTCA-SG	DO218139	SP118462	SA544700	SP117332	SA543057	5.0	61.20	63.91	1.032245399	0.085639227	1.007290475	0.1276340662	2818959012	0.86	0.96	1.471888442	1.304598365
BTCA-SG	DO218351	SP118688	SA544937	SP117556	SA543433	5.0	58.16	59.65	1.019299503	0.071559891	1.02087556	0.070760366	2800201748	1.70	1.67	1.016328933	1.068477047
BTCA-SG	DO218440	SP118772	SA545023	SP117655	SA543590	4.5	58.69	51.96	1.015814476	0.0585101295	0.917013873	0.0742861341	2778249899	1.81	0.65	1.106345188	1.164737367
BTCA-SG	DO218695	SP119032	SA545293	SP117930	SA544047	5.0	65.06	61.13	1.032507946	0.0549672917	1.047529535	0.0827815849	2806459999	1.56	1.18	1.052960476	1.003248728
BTCA-SG	DO218550	SP118893	SA545149	SP117775	SA543785	5.0	55.53	61.38	1.030735519	0.0587354671	1.003745883	0.133858237	2808050432	1.10	1.36	1.030064954	1.01278184
BTCA-SG	DO218417	SP118706	SA544956	SP117627	SA543550	5.0	57.33	54.19	1.017891983	0.0757984411	1.013220987	0.0765274594	2791887913	1.83	1.50	1.093192065	1.045278917
BTCA-SG	DO218535	SP118868	SA545123	SP117759	SA543762	5.0	61.35	57.16	1.014681845	0.0573520896	0.9928102304	0.07062734	2800565920	1.31	1.59	1.007770782	1.055268983
BTCA-SG	DO218227	SP118565	SA544810	SP117425	SA543206	5.0	59.70	63.88	1.031641093	0.0579066273	1.020094838	0.0514975466	2814632461	1.19	1.34	1.094475977	1.106409914
BTCA-SG	DO217850	SP118165	SA544387	SP117017	SA542535	3.0	37.12	48.21	0.9515808238	0.2301160699	1.006059452	0.145972674	2812461868	5.29	4.55	1.111708799	1.163581736
BTCA-SG	DO217864	SP118183	SA544407	SP117031	SA542560	5.0	54.33	54.95	1.032871639	0.0691963772	1.039497779	0.0752578857	2816378366	1.82	1.82	1.073983678	1.057308522
BTCA-SG	DO218411	SP118745	SA544996	SP117621	SA543541	4.5	52.37	49.45	0.9845664796	0.1149796042	1.009631722	0.09652325	2760204929	1.21	1.02	1.331797822	1.311693168
BTCA-SG	DO218491	SP118828	SA545083	SP117712	SA543685	4.0	55.82	53.06	0.9927002436	0.0918570961	1.006621496	0.0869719925	2789288721	1.01	1.01	2.893033426	2.663340668
CESC-US	DO51600	SP114033	SA534396	SP114032	SA534389	3.5	31.35	44.79	1.005154805	0.1684382681	0.7828176604	0.1783707728	2500432490	0.96	1.66	1.309791185	1.33768191
CESC-US	DO48987	SP107596	SA517724	SP107595	SA517715	5.0	33.19	54.09	1.010640544	0.0852252764	0.9999558232	0.0783444166	2809717503	0.85	0.88	1.154878903	1.250368766
CESC-US	DO48977	SP107576	SA517460	SP107575	SA517453	5.0	36.83	63.03	1.009540156	0.0717211816	0.9612980974	0.061218165	2817973384	0.90	0.88	1.158212828	1.32892989
CESC-US	DO48993	SP107608	SA517846	SP107607	SA517839	3.5	31.87	59.08	1.007826598	0.0866883811	1.115681342	0.0995355732	2809305930	4.57	0.86	1.456945366	1.522150054
CESC-US	DO44285	SP96542	SA492673	SP96540	SA492657	5.0	34.65	59.25	1.011466705	0.0740666765	1.064759952	0.1224346183	2810881741	1.32	0.96	1.611253451	1.405722742
CESC-US	DO48991	SP107604	SA517815	SP107603	SA517802	5.0	35.97	58.65	1.010182191	0.0697674464	1.031615123	0.0738211983	2812794892	0.92	1.09	1.211286079	1.248105898
CESC-US	DO51592	SP114017	SA534438	SP114016	SA534431	5.0	37.59	60.12	1.017528457	0.0789127648	0.9808911573	0.0654933519	2810869356	1.20	1.08	1.607099978	1.611222852
CESC-US	DO49954	SP109955	SA525047	SP109953	SA525036	4.0	32.64	59.24	1.016783111	0.263195899	0.9856493343	0.1548837647	2810752118	2.08	1.52	1.348887889	1.377052294
CESC-US	DO6255	SP13085	SA84621	SP13084	SA492581	3.5	34.75	46.48	1.009378418	0.0788300749	0.8068832418	0.4423079652	2529968680	1.18	1.53	1.346218319	1.255048782
CESC-US	DO49009	SP107641	SA517740	SP107640	SA517730	5.0	31.21	53.25	1.009447216	0.0945580086	1.007919562	0.0784173455	2810659623	2.62	1.03	1.404770055	1.313126283
CESC-US	DO51594	SP114021	SA534605	SP114020	SA534591	5.0	35.37	58.13	1.010370376	0.0716749376	0.9880046685	0.0789092148	2815120384	1.18	0.94	1.574037785	1.468206601
CESC-US	DO6252	SP13079	SA84510	SP13078	SA84489	5.0	31.85	51.67	1.008675305	0.0824386704	1.006863322	0.1152795051	2808361077	1.32	1.43	1.154254955	1.238381716
CESC-US	DO6249	SP13073	SA84381	SP13072	SA84360	4.0	35.94	56.22	1.013428896	0.2568698516	0.9713840189	0.07385527	2806710153	1.03	1.06	1.357238984	1.183717723
CESC-US	DO49948	SP109943	SA524981	SP109941	SA524966	4.0	28.23	48.59	0.9856920782	0.5182933298	1.025263349	0.2219795963	2722491894	1.26	1.44	1.293029515	1.24333611
CESC-US	DO49014	SP107651	SA517870	SP107650	SA517856	4.5	34.17	56.33	1.010964808	0.089793993	1.010030737	0.0965019323	2811184376	1.28	0.90	1.555004995	2.111232923
CESC-US	DO49956	SP109959	SA525068	SP109957	SA525054	5.0	35.86	57.70	1.014286317	0.0891770896	0.97277571	0.0547914104	2806788669	1.43	1.33	1.015684935	1.226313856
CESC-US	DO6332	SP13245	SA84917	SP13242	SA84896	5.0	36.46	60.09	1.009366605	0.0727984329	0.9820506726	0.0820557265	2816537361	1.01	0.95	1.585407235	1.722187298
CESC-US	DO6314	SP13209	SA84689	SP13206	SA84668	5.0	37.77	62.90	1.013065437	0.0713037704	0.9899641473	0.2291990183	2806572190	1.17	1.36	1.543365245	1.640990139
CESC-US	DO49001	SP107625	SA517546	SP107624	SA517532	5.0	26.77	37.91	1.030487073	0.2001555218	1.004307846	0.1284847326	2727530877	1.09	1.24	1.167144182	1.056637341
CESC-US	DO49880	SP109802	SA524968	SP109801	SA524949	5.0	36.82	60.63	1.010804107	0.0695568816	0.929803695	0.064125689	2816824877	0.80	0.95	1.246376347	1.179431511
CLLE-ES	DO6350	SP96829	SA86146	SP13278	SA86108	4.0	39.66	49.65	1.037601177	0.0971674749	1.045408707	0.0808116066	2793651944	3.59	2.27	1.422050738	1.367669798
CLLE-ES	DO6351	SP115049	SA538970	SP13279	SA542382	5.0	38.49	44.67	1.030540521	0.1300997763	1.029012395	0.0730225795	2720739663	1.19	2.99	1.050019949	1.448081803
CLLE-ES	DO6352	SP96830	SA86152	SP13280	SA86119	4.0	46.88	29.66	1.041373829	0.0666916015	1.037917894	0.1079587835	2661973561	2.32	3.47	1.1521783	1.551781606
CLLE-ES	DO6353	SP96831	SA86158	SP13281	SA86126	5.0	38.62	38.99	1.026709579	0.1585245559	1.034644495	0.1623565614	2649531230	1.48	1.67	1.198569296	1.145656725
CLLE-ES	DO6354	SP96833	SA86176	SP13283	SA86170	5.0	33.27	32.94	1.025809372	0.0774167056	1.013929449	0.0783483575	2768606204	0.94	0.92	1.414121853	1.425525054
CLLE-ES	DO6898	SP96835	SA86185	SP96834	SA86182	5.0	31.08	33.56	1.01105955	0.0777032855	1.016671174	0.0760404727	2787379705	0.95	1.02	1.372053412	1.362277318
CLLE-ES	DO6360	SP96838	SA86221	SP13289	SA86215	4.0	28.35	30.02	1.04509506	0.1684949145	1.036443956	0.165260781	2513430509	1.42	1.25	1.456862743	1.309001605
CLLE-ES	DO6362	SP115051	SA538971	SP13291	SA542383	5.0	31.14	30.64	1.025819596	0.0800068367	1.026168268	0.0821189424	2746024063	1.04	1.04	1.88518862	1.772181804
CLLE-ES	DO6364	SP96832	SA86162	SP13293	SA86131	4.0	29.36	31.24	1.030918543	0.1460455979	1.032995727	0.1469434582	2560999179	1.40	1.27	1.199938984	1.308093994
CLLE-ES	DO6368	SP115052	SA538972	SP13297	SA542384	5.0	35.62	37.34	1.040736209	0.134202795	1.042946553	0.129807673	2715115871	1.12	1.03	1.439408414	1.316204293
CLLE-ES	DO6370	SP96841	SA86245	SP13299	SA86239	5.0	39.62	40.06	1.042751978	0.1524312958	1.019788729	0.1601162161	2667930714	1.11	1.07	1.190590063	1.050907508
CLLE-ES	DO6378	SP96844	SA86284	SP13307	SA86276	5.0	30.82	31.15	1.026296974	0.0801259612	1.010330291	0.0806407836	2747983370	1.07	1.03	1.634507561	1.798757592
CLLE-ES	DO6382	SP96846	SA86308	SP13311	SA86302	5.0	30.92	31.23	1.024443541	0.0919151769	1.028143175	0.0809228861	2748018995	1.02	1.02	1.382696733	1.374494427
CLLE-ES	DO6386	SP115054	SA538973	SP13315	SA542385	5.0	28.10	34.07	1.024415172	0.1448629129	1.028344024	0.1032439082	2708585532	0.98	1.15	1.167787267	1.251218631
CLLE-ES	DO6388	SP115055	SA538974	SP13317	SA542386	5.0	32.47	32.64	1.041644018	0.1482832332	1.039034109	0.1467732957	2621073869	0.91	0.93	1.211183129	1.111254501
CLLE-ES	DO6390	SP96847	SA86320	SP13319	SA86314	5.0	32.33	32.09	1.023614301	0.0921338404	1.0260192	0.0772823944	2765274064	0.99	1.00	1.377190444	1.426627796
CLLE-ES	DO6394	SP96849	SA86341	SP13323	SA86338	5.0	30.32	32.22	1.025003154	0.0797074262	1.026452624	0.0813165071	2760504189	0.94	0.95	1.638808049	1.628135892
CLLE-ES	DO6396	SP96850	SA86353	SP13325	SA86347	3.5	29.52	26.01	1.019395935	0.1618694456	1.017982037	0.1555022359	2513534281	1.18	0.98	1.269065185	1.237633272
CLLE-ES	DO6398	SP96851	SA86365	SP13327	SA86359	5.0	30.46	31.18	1.02533389	0.0804290103	1.02621419	0.0805601429	2756297121	1.04	1.40	1.524728011	1.45649491
CLLE-ES	DO6402	SP96854	SA86389	SP13331	SA86383	5.0	30.87	31.66	1.024669996	0.0753834337	1.024496956	0.076883899	2765094963	0.81	0.84	1.428846331	1.45856587
CLLE-ES	DO6410	SP96860	SA86443	SP13339	SA86450	5.0	33.20	30.55	1.025832524	0.0780740287	1.023939096	0.0814760505	2747256969	0.84	0.99	1.290478257	1.481841295
CLLE-ES	DO6418	SP96862	SA86470	SP13347	SA86476	5.0	34.17	34.37	1.029683667	0.1455826849	1.021973992	0.1344320107	2685276815	0.91	0.95	1.161276376	1.211136301
CLLE-ES	DO6428	SP115059	SA538976	SP115057	SA538975	5.0	33.02	33.01	1.009707559	0.0727778608	1.010066511	0.075001692	2797672201	0.80	0.84	1.369907439	1.387686122
CLLE-ES	DO52698	SP116729	SA542164	SP116728	SA542163	5.0	31.13	32.74	1.024619819	0.0963366436	1.028649783	0.1555097168	2755894849	0.91	1.17	1.49297645	1.568423329
CLLE-ES	DO6430	SP96869	SA86539	SP13359	SA86545	5.0	32.17	33.52	1.025685682	0.0824869089	1.026138783	0.0812579594	2768624280	1.03	1.02	1.501102469	1.519147084
CLLE-ES	DO6432	SP96870	SA86557	SP13361	SA86551	5.0	36.24	39.48	1.033861383	0.1079495046	1.016145052	0.1409075403	2734230241	0.93	1.16	1.355513327	1.489682852
CLLE-ES	DO6434	SP96871	SA86563	SP13363	SA86569	5.0	30.72	31.87	1.01153104	0.080175891	1.002437829	0.0781065369	2780493241	0.96	0.98	1.455665359	1.462829991
CLLE-ES	DO6436	SP96872	SA86581	SP13365	SA86575	5.0	33.50	34.23	1.011087716	0.07690596	1.013953658	0.0759584809	2789700856	0.83	0.83	1.585792435	1.614241138
CLLE-ES	DO52699	SP116731	SA542166	SP116730	SA542165	5.0	38.63	36.85	1.024872245	0.0736888439	1.024413657	0.0715186629	2802428450	0.66	0.64	1.12785689	1.134527768
CLLE-ES	DO6438	SP96873	SA86587	SP13367	SA86594	5.0	32.64	34.64	1.011544435	0.0780311285	1.013266058	0.0822808229	2793637839	0.87	0.85	1.404770023	1.395385174
CLLE-ES	DO52700	SP116733	SA542168	SP116732	SA542167	5.0	29.92	30.20	1.026381924	0.1173278511	1.025375074	0.0872283835	2738258037	0.88	0.83	1.551785995	1.642002487
CLLE-ES	DO52701	SP116735	SA542170	SP116734	SA542169	5.0	41.54	39.90	1.02487329	0.0852102723	1.024493761	0.0716112626	2813304685	0.69	0.63	1.223632854	1.225718329
CLLE-ES	DO7018	SP115061	SA538978	SP115060	SA538977	5.0	37.67	45.27	1.026271596	0.0721883888	1.024817681	0.1022242673	2820517903	0.82	0.91	1.374280078	1.365329886
CLLE-ES	DO6450	SP115062	SA538979	SP13379	SA542387	5.0	34.27	34.29	1.044000239	0.0870533783	1.036736677	0.0854512983	2639581874	0.94	1.06	1.21857994	1.6260248
CLLE-ES	DO52702	SP116737	SA542172	SP116736	SA542171	5.0	40.31	40.27	1.025612089	0.0682088914	1.013260163	0.0853403923	2810237939	0.76	0.75	1.16674774	1.148261103
CLLE-ES	DO7024	SP115066	SA538981	SP115064	SA538980	5.0	35.11	34.57	1.023857665	0.0785629674	1.023489568	0.0873254934	2782433131	0.69	0.83	1.056063889	1.072000269
CLLE-ES	DO6456	SP115068	SA538982	SP13385	SA542388	5.0	32.10	32.36	1.010462748	0.0767008548	1.012116981	0.0963272196	2784699530	0.90	0.90	1.502766958	1.501232956
CLLE-ES	DO52703	SP116739	SA542174	SP116738	SA542173	5.0	31.60	31.22	1.026011574	0.0807816205	1.026072009	0.0821614002	2748241225	0.92	0.90	1.889646027	1.850688211
CLLE-ES	DO6934	SP96881	SA86674	SP96882	SA86680	5.0	35.39	37.37	1.023846931	0.0733998473	1.02649397	0.1029517083	2790797019	0.79	0.87	1.265311144	1.276818661
CLLE-ES	DO6940	SP96885	SA86704	SP96884	SA86696	5.0	31.62	33.55	1.023202644	0.0800599418	1.018108144	0.0805508923	2765501743	0.79	0.77	1.256430953	1.231907037
CLLE-ES	DO6946	SP96887	SA86719	SP96888	SA86726	5.0	34.10	33.10	1.026116846	0.0777865829	1.015846575	0.0802399682	2766853627	0.91	0.93	1.623366711	1.574715899
CLLE-ES	DO52704	SP116741	SA542176	SP116740	SA542175	5.0	42.96	36.51	1.026423844	0.0721211997	1.024307089	0.096338145	2795353803	0.70	0.75	1.300409377	1.33720126
CLLE-ES	DO6470	SP96892	SA85104	SP13399	SA86768	4.5	29.90	29.90	1.026995645	0.1605170507	1.028259606	0.1092068722	2737322282	0.86	0.88	1.398019497	1.414128618
CLLE-ES	DO6474	SP96896	SA85129	SP115070	SA538983	5.0	31.51	32.38	1.024917983	0.0861011166	1.015526488	0.0947252883	2753181932	1.08	0.90	1.731797156	1.565146839
CLLE-ES	DO52705	SP116743	SA542178	SP116742	SA542177	5.0	38.08	75.14	1.027080308	0.0960609335	1.025848694	0.0659512642	2836192173	0.77	0.65	1.101597457	1.006347389
CLLE-ES	DO52706	SP116745	SA542180	SP116744	SA542179	5.0	35.05	36.17	1.011072311	0.0799436835	1.015224994	0.1544937242	2792200508	0.84	0.77	1.45576022	1.481752913
CLLE-ES	DO52707	SP116747	SA542182	SP116746	SA542181	5.0	31.00	31.21	1.023435698	0.0791507798	1.023976893	0.0832154942	2760417877	0.83	0.82	1.301252815	1.296573911
CLLE-ES	DO6492	SP96906	SA85238	SP13421	SA85244	5.0	47.39	34.75	1.042565316	0.1278328404	0.9963126701	0.115877381	2715393489	1.18	1.16	1.57831737	1.466402193
CLLE-ES	DO6504	SP96911	SA85304	SP13433	SA85298	5.0	32.94	30.81	1.02563575	0.079462669	1.025538084	0.0842141685	2746542963	0.82	0.83	1.705306549	1.677742745
CLLE-ES	DO6513	SP96914	SA85334	SP13442	SA85340	3.5	32.82	27.22	1.037155087	0.0938392129	1.043143722	0.1120915321	2515665396	0.99	1.16	1.120402303	1.173900711
CLLE-ES	DO52708	SP116749	SA542184	SP116748	SA542183	5.0	31.29	32.10	1.027425366	0.0810540236	1.027631362	0.0826867347	2760955613	0.88	0.88	1.56163743	1.595739633
CLLE-ES	DO52709	SP116751	SA542186	SP116750	SA542185	5.0	30.48	38.19	1.034545857	0.1383128501	1.025631934	0.1547694234	2652205749	1.18	1.21	1.036583486	1.160353959
CLLE-ES	DO6549	SP115071	SA538984	SP13478	SA542389	5.0	38.18	39.84	1.021608421	0.0962474735	1.010791277	0.1014388318	2716671579	1.29	1.06	1.345341323	1.304345171
CLLE-ES	DO6552	SP96930	SA85502	SP13481	SA85506	5.0	31.48	31.35	1.026434909	0.0824094102	1.02876397	0.0804749535	2755864272	0.81	0.86	1.336211371	1.328269665
CLLE-ES	DO6558	SP96934	SA85541	SP13487	SA85535	5.0	30.26	31.90	1.022952702	0.0854701025	1.018956511	0.086864608	2661226632	1.76	1.58	1.866713492	1.921505509
CLLE-ES	DO51967	SP115075	SA538986	SP115073	SA538985	5.0	38.59	79.22	1.010674944	0.0718211084	1.014207724	0.0542946967	2822980308	0.57	0.57	1.09313284	1.151425474
CLLE-ES	DO6561	SP96935	SA85547	SP13490	SA85553	4.5	46.87	35.79	1.01861657	0.1502631302	0.7946050908	0.1912886902	2673315936	0.91	0.94	1.401874927	1.298023657
CLLE-ES	DO6565	SP115077	SA538987	SP13493	SA542390	5.0	40.03	40.32	1.046294562	0.0889834473	1.035119728	0.1094471401	2731701518	1.64	1.53	1.396592613	1.275573173
CLLE-ES	DO52710	SP116753	SA542188	SP116752	SA542187	4.5	31.64	29.81	1.025603024	0.082130658	1.015056953	0.1676579886	2726717372	0.88	0.92	1.47002035	1.441194758
CLLE-ES	DO6580	SP115078	SA538988	SP13509	SA542391	4.0	29.07	31.25	1.02598954	0.1026324136	1.026255769	0.0999962146	2641243096	1.93	0.96	2.069748336	1.435462881
CLLE-ES	DO6585	SP115080	SA538989	SP13514	SA542392	3.5	31.50	31.32	1.030633441	0.0934339365	1.016049564	0.1089602724	2429983887	1.05	1.29	1.226362199	2.291081809
CLLE-ES	DO6610	SP115082	SA538990	SP13539	SA542393	5.0	36.63	32.01	1.034204122	0.0842188649	1.016369415	0.0910623352	2628758827	1.30	1.41	1.389986574	1.601329385
CLLE-ES	DO6665	SP115083	SA538991	SP13594	SA542394	3.5	26.37	27.74	1.027202088	0.0950547625	1.020503681	0.0961139544	2445482778	1.05	1.16	1.357696604	1.360532977
CLLE-ES	DO52711	SP116755	SA542190	SP116754	SA542189	5.0	33.99	36.34	1.023090696	0.0785878279	1.023332801	0.1028752845	2790918330	0.79	0.77	1.292942114	1.289702975
CLLE-ES	DO7084	SP115086	SA538993	SP115085	SA538992	5.0	44.43	68.22	1.049027136	0.0741161392	1.031188185	0.1068948822	2798201651	0.98	1.25	1.445363359	1.783934016
CLLE-ES	DO6690	SP115088	SA538994	SP13619	SA542395	5.0	32.82	30.72	1.026834302	0.0794167775	1.026078785	0.0806452042	2743555514	0.87	0.88	1.679432055	1.76621935
CLLE-ES	DO7108	SP115090	SA538996	SP115089	SA538995	3.5	27.83	29.24	1.034297355	0.0918149146	1.036780532	0.091364105	2590905478	1.15	1.14	1.614166063	1.678290625
CLLE-ES	DO6695	SP115092	SA538997	SP13624	SA542396	5.0	30.45	35.86	1.025976058	0.0847711995	1.026335386	0.1342468947	2701346178	1.43	1.56	1.403260371	1.381406784
CLLE-ES	DO7112	SP115095	SA538999	SP115093	SA538998	3.5	26.31	24.48	1.039244759	0.0904475838	1.021863689	0.1014958292	2449620213	1.57	1.72	1.220355117	1.556900379
CLLE-ES	DO7124	SP115098	SA539001	SP115097	SA539000	5.0	31.93	33.04	1.026382724	0.0799635489	1.028932486	0.0797993472	2767082166	0.90	0.90	1.319926339	1.324274766
CLLE-ES	DO7136	SP115101	SA539003	SP115099	SA539002	3.5	29.17	29.89	1.033146471	0.0928520741	1.027703214	0.0987593004	2585068981	1.20	1.09	1.300306083	1.377668215
CLLE-ES	DO7166	SP115104	SA539005	SP115102	SA539004	5.0	32.80	31.87	1.025758756	0.0782316826	1.024144389	0.0777711019	2765310858	0.86	0.84	1.37437444	1.392318927
CLLE-ES	DO7172	SP115106	SA539007	SP115105	SA539006	5.0	33.84	32.62	1.02212894	0.0763788937	1.013183941	0.07752759	2756260320	0.82	0.82	1.479496547	1.474354049
CLLE-ES	DO52712	SP116757	SA542192	SP116756	SA542191	5.0	37.32	39.43	1.011646064	0.0724584797	1.010219202	0.0756944112	2808865923	1.06	0.92	1.28542519	1.326621161
CLLE-ES	DO52713	SP116759	SA542194	SP116758	SA542193	5.0	31.82	41.79	1.01033515	0.0745666118	1.009331366	0.1574097199	2808030964	0.92	0.96	1.214534646	1.281874227
CLLE-ES	DO7196	SP115109	SA539009	SP115108	SA539008	5.0	40.10	34.56	1.02447298	0.0768274309	1.0230651	0.151087957	2771626046	0.76	0.73	1.43480884	1.419055588
CLLE-ES	DO52714	SP116761	SA542196	SP116760	SA542195	5.0	37.66	41.57	1.010713758	0.0734622091	1.012546827	0.0749092935	2808701161	0.73	0.70	1.46295474	1.45152417
CLLE-ES	DO7214	SP115113	SA539011	SP115111	SA539010	5.0	39.38	39.26	1.01047199	0.0737190755	1.0112304	0.0698094761	2807309070	0.76	0.70	1.163844782	1.149218299
CLLE-ES	DO52715	SP116763	SA542198	SP116762	SA542197	5.0	40.46	40.50	1.02417615	0.0898592809	1.014285903	0.076828571	2810042975	0.74	0.76	1.185766967	1.174684332
CLLE-ES	DO52716	SP116765	SA542200	SP116764	SA542199	5.0	30.57	31.55	1.013854786	0.0990230923	1.018521916	0.1084688934	2767851492	0.95	0.99	1.637482249	1.774822241
CLLE-ES	DO52717	SP116767	SA542202	SP116766	SA542201	5.0	32.95	36.53	1.009894975	0.0758188961	1.01004902	0.0714554298	2804129493	0.59	0.58	1.218473384	1.219697663
CLLE-ES	DO6730	SP96947	SA85663	SP13659	SA85671	4.0	32.81	31.68	1.046799342	0.0981756236	1.052596211	0.1185874801	2570296146	1.54	1.62	1.168851626	1.193488367
CLLE-ES	DO52718	SP116769	SA542204	SP116768	SA542203	5.0	35.55	34.04	1.026519745	0.0846936474	1.026480621	0.0734479153	2784108221	0.84	0.80	1.484406589	1.341699755
CLLE-ES	DO7280	SP115115	SA539013	SP115114	SA539012	4.5	30.18	29.93	1.023265509	0.0759250315	1.009116379	0.0762223429	2723498987	0.79	0.94	1.316876908	1.306570017
CLLE-ES	DO52719	SP116771	SA542206	SP116770	SA542205	5.0	31.94	31.85	1.026916506	0.0893932365	1.033083825	0.0979939632	2755859729	0.88	0.86	1.573869592	1.575932338
CLLE-ES	DO52720	SP116773	SA542208	SP116772	SA542207	5.0	30.19	32.45	1.010001072	0.1345714341	1.007501327	0.0813149852	2777999620	0.93	1.02	1.869391109	1.855136521
CLLE-ES	DO7304	SP115118	SA539015	SP115117	SA539014	5.0	33.32	32.04	1.027101544	0.0824193036	1.026166806	0.0854302064	2759783140	0.88	0.84	1.470599452	1.510757549
CLLE-ES	DO6742	SP115120	SA539016	SP13671	SA542397	5.0	33.26	32.44	1.026361791	0.0809902917	1.016030027	0.0806017959	2760810136	0.88	0.84	1.432727102	1.474858013
CLLE-ES	DO7322	SP115123	SA539018	SP115122	SA539017	5.0	32.74	30.37	1.014513874	0.0948455491	1.026355223	0.0829446938	2735634003	0.96	0.86	1.811940221	1.809070781
CLLE-ES	DO7328	SP115127	SA539020	SP115125	SA539019	5.0	25.48	32.84	1.038396524	0.0862991711	1.035996063	0.083842189	2654973156	1.39	1.41	1.108368645	1.328531262
CLLE-ES	DO6748	SP96953	SA85716	SP13677	SA85710	5.0	31.13	33.41	1.025262493	0.0796468394	1.027956251	0.0888436099	2762819990	0.74	0.80	1.366412626	1.372708115
CLLE-ES	DO51989	SP115130	SA539022	SP115128	SA539021	5.0	33.97	33.99	1.014907649	0.0863673212	1.014240352	0.0901178602	2789198124	1.49	1.06	1.639982088	1.632688686
CLLE-ES	DO51992	SP115132	SA539024	SP115131	SA539023	5.0	31.28	31.62	0.9949071766	0.1230636554	1.013922142	0.130084201	2781834738	1.14	0.84	1.830885058	1.563069578
CLLE-ES	DO6754	SP96954	SA85728	SP13683	SA85722	4.5	36.26	35.69	0.974220096	0.1690159511	1.038930392	0.1282904434	2696340956	0.81	0.83	1.446230376	1.188567657
CLLE-ES	DO52721	SP116775	SA542210	SP116774	SA542209	5.0	31.36	32.05	1.026227987	0.0832145408	1.026170372	0.0801264359	2763749869	0.91	0.75	1.530383516	1.46820661
CLLE-ES	DO52722	SP116777	SA542212	SP116776	SA542211	5.0	30.40	31.50	1.011778051	0.0849407225	1.017730915	0.088740587	2769213623	0.71	0.76	1.457648793	1.454380154
CLLE-ES	DO7358	SP115136	SA539026	SP115134	SA539025	5.0	32.95	30.14	1.024242101	0.0808303035	1.025396466	0.08080412	2725074694	0.72	0.73	1.274081204	1.274975129
CLLE-ES	DO52723	SP116779	SA542214	SP116778	SA542213	5.0	30.62	33.44	1.02527946	0.0810464441	1.018272173	0.1030058474	2771633506	0.86	0.94	1.541371865	1.542239084
CLLE-ES	DO52724	SP116781	SA542216	SP116780	SA542215	5.0	30.71	32.47	1.024579953	0.0771957967	1.015115233	0.1055269811	2763481758	0.84	0.89	1.319685274	1.363631739
CLLE-ES	DO52725	SP116783	SA542218	SP116782	SA542217	5.0	31.25	32.33	1.01369879	0.0810988177	1.013693289	0.0814180073	2785364688	0.92	0.90	1.534799183	1.540083923
CMDI-UK	DO52736	SP116816	SA542219	SP116820	SA542222	5.0	34.63	43.06	1.025906527	0.0721417541	1.012918812	0.0781203138	2802150471	2.96	1.46	1.39955017	1.046189893
CMDI-UK	DO52736	SP116816	SA542219	SP116818	SA542220	5.0	34.63	40.97	1.026009696	0.0721417541	1.012378137	0.064400685	2801078170	2.96	1.87	1.39955017	1.20014228
CMDI-UK	DO52736	SP116816	SA542219	SP116819	SA542221	5.0	34.63	52.41	1.025993129	0.0721417541	1.006326607	0.0625005469	2805733375	2.96	1.59	1.39955017	1.242997063
CMDI-UK	DO52737	SP116822	SA542223	SP116826	SA542226	5.0	42.61	44.39	1.029104316	0.0820382816	1.038202616	0.0702376027	2815520518	1.76	2.35	1.303502383	1.334054499
CMDI-UK	DO52737	SP116822	SA542223	SP116823	SA542224	5.0	42.61	49.00	1.029062387	0.0820382816	1.02803706	0.0651452573	2832600066	1.76	1.85	1.303502383	1.296922134
CMDI-UK	DO52737	SP116822	SA542223	SP116824	SA542225	5.0	42.61	47.95	1.029119418	0.0820382816	1.028677235	0.062373096	2831464020	1.76	1.88	1.303502383	1.353012744
CMDI-UK	DO52739	SP116833	SA542231	SP116834	SA542232	3.0	41.95	47.92	0.9525190365	0.5552202946	1.045379312	0.099454768	2757362840	3.78	2.05	1.447203326	1.286204482
CMDI-UK	DO52739	SP116833	SA542231	SP116835	SA542233	3.0	41.95	42.99	0.9525067084	0.5552202946	1.014562928	0.0822710197	2759317043	3.78	1.73	1.447203326	1.346947697
CMDI-UK	DO52740	SP116836	SA542234	SP116837	SA542235	4.0	39.13	42.17	1.029626689	0.0823530064	1.07779119	0.1016402377	2707161347	3.34	1.80	1.442136836	1.351968253
CMDI-UK	DO52740	SP116836	SA542234	SP116839	SA542236	4.0	39.13	37.11	1.029574557	0.0823530064	1.045481975	0.099109485	2754808555	3.34	2.78	1.442136836	1.229778704
CMDI-UK	DO52741	SP116840	SA542237	SP116842	SA542238	3.5	39.72	49.80	1.004076623	0.1718392716	1.115124706	10.52654569	2580862573	2.07	1.85	1.365080642	1.358272962
CMDI-UK	DO52741	SP116840	SA542237	SP116843	SA542239	5.0	39.72	43.21	1.003917991	0.1718392716	1.01238215	0.07313424	2813773573	2.07	1.26	1.365080642	1.335438245
CMDI-UK	DO52742	SP116845	SA542240	SP116848	SA542242	4.5	34.10	45.05	1.028291789	0.1131430229	1.018176675	0.1238912737	2804059416	2.29	4.73	1.410505749	1.478639418
CMDI-UK	DO52742	SP116845	SA542240	SP116846	SA542241	5.0	34.10	47.60	1.028056282	0.1131430229	1.014238393	0.0705963792	2805983351	2.29	1.51	1.410505749	1.538047835
CMDI-UK	DO52743	SP116850	SA542243	SP116853	SA542246	5.0	35.82	43.22	1.027829269	0.1207753138	1.071717359	0.1394519304	2766882280	2.34	2.02	1.447912306	1.086030393
CMDI-UK	DO52743	SP116850	SA542243	SP116852	SA542245	5.0	35.82	42.91	1.027722835	0.1207753138	1.009046766	0.0754701069	2809357290	2.34	1.73	1.447912306	1.162268367
CMDI-UK	DO52743	SP116850	SA542243	SP116851	SA542244	5.0	35.82	41.16	1.027772611	0.1207753138	1.004614045	0.0665334594	2805451827	2.34	1.90	1.447912306	1.195658271
CMDI-UK	DO52744	SP116855	SA542247	SP116857	SA542249	5.0	38.11	45.79	1.011893346	0.1129651576	1.06683916	0.1001293833	2787668213	2.49	2.70	1.282578612	1.432780371
CMDI-UK	DO52744	SP116855	SA542247	SP116856	SA542248	5.0	38.11	46.31	1.011789387	0.1129651576	1.016517986	0.0627098794	2812251146	2.49	1.69	1.282578612	1.335706655
CMDI-UK	DO52745	SP116859	SA542250	SP116860	SA542251	5.0	29.96	46.05	1.023911204	0.1330733555	1.04227954	0.1462435975	2792164372	1.45	2.46	1.763651695	1.386030825
CMDI-UK	DO52745	SP116859	SA542250	SP116862	SA542252	5.0	29.96	39.61	1.023914961	0.1330733555	1.037477379	0.10679889	2803838604	1.45	2.27	1.763651695	1.281315818
CMDI-UK	DO52747	SP116864	SA542253	SP116868	SA542255	4.0	32.03	39.70	1.0103524	0.0916014975	1.031933676	0.1258326546	2795991736	3.27	1.69	1.431495273	1.435979031
CMDI-UK	DO52747	SP116864	SA542253	SP116866	SA542254	4.0	32.03	41.28	1.010260865	0.0916014975	1.021574452	0.1099723022	2805833725	3.27	1.40	1.431495273	1.511892312
CMDI-UK	DO52738	SP116827	SA542227	SP116830	SA542229	3.0	30.36	44.39	0.9323978889	0.5856809514	1.037560746	0.073121221	2706143916	3.74	1.84	1.3617876	1.31394745
CMDI-UK	DO52738	SP116827	SA542227	SP116832	SA542230	3.0	30.36	43.48	0.9323642149	0.5856809514	1.029072739	0.0679968232	2705092480	3.74	1.64	1.3617876	1.425192202
CMDI-UK	DO52738	SP116827	SA542227	SP116829	SA542228	3.0	30.36	44.01	0.9323922559	0.5856809514	1.029400287	0.066596494	2706073750	3.74	1.50	1.3617876	1.388589055
CMDI-UK	DO52749	SP116870	SA542256	SP116871	SA542257	5.0	32.16	47.74	1.050589833	0.1190083997	1.036953327	0.1129419971	2797078108	1.98	2.04	1.551165022	1.608036202
CMDI-UK	DO52749	SP116870	SA542256	SP116872	SA542258	5.0	32.16	42.33	1.050610473	0.1190083997	1.019272605	0.0728440039	2795553363	1.98	1.51	1.551165022	1.780890233
CMDI-UK	DO52750	SP116874	SA542259	SP116878	SA542261	5.0	30.74	50.05	1.008204706	0.1058127768	1.0120628	0.0694413616	2814693362	2.17	1.85	1.524249587	1.29230724
CMDI-UK	DO52750	SP116874	SA542259	SP116876	SA542260	5.0	30.74	39.48	1.008038886	0.1058127768	1.010614645	0.0671510615	2810707367	2.17	1.43	1.524249587	1.280049021
CMDI-UK	DO52751	SP116879	SA542262	SP116885	SA542265	5.0	35.66	41.85	1.041946564	0.0741522521	1.048999191	0.0993953442	2802074069	2.00	1.66	1.390791958	1.242309408
CMDI-UK	DO52751	SP116879	SA542262	SP116883	SA542264	5.0	35.66	39.71	1.041998553	0.0741522521	1.034538113	0.0904776284	2802658981	2.00	1.67	1.390791958	1.25932393
CMDI-UK	DO52751	SP116879	SA542262	SP116881	SA542263	5.0	35.66	43.90	1.041957268	0.0741522521	1.02832645	0.0781883842	2811314262	2.00	1.85	1.390791958	1.573649563
CMDI-UK	DO52752	SP116887	SA542266	SP116889	SA542268	4.0	37.39	41.11	0.9947616847	0.3660478386	1.100754776	0.1082712806	2640055695	1.83	1.95	1.386667133	1.906672059
CMDI-UK	DO52752	SP116887	SA542266	SP116888	SA542267	4.0	37.39	41.59	0.9947122662	0.3660478386	1.081746728	0.0876989632	2796721857	1.83	1.29	1.386667133	1.157291468
CMDI-UK	DO52753	SP116890	SA542269	SP116893	SA542271	5.0	31.85	42.08	1.020063612	0.1126294354	1.068694373	0.1020626923	2768891616	2.69	1.81	1.34583264	1.326515979
CMDI-UK	DO52753	SP116890	SA542269	SP116891	SA542270	5.0	31.85	41.68	1.020010458	0.1126294354	1.023982448	0.0708970853	2799559867	2.69	1.64	1.34583264	1.450628388
CMDI-UK	DO52754	SP116894	SA542272	SP116897	SA542274	5.0	31.24	39.77	1.032756532	0.0828233204	1.053164835	0.0942582374	2781119829	1.44	1.39	1.270757607	1.139986693
CMDI-UK	DO52754	SP116894	SA542272	SP116896	SA542273	5.0	31.24	41.51	1.032743648	0.0828233204	1.027904905	0.069929831	2818223819	1.44	1.24	1.270757607	1.38755641
CMDI-UK	DO52756	SP116899	SA542275	SP116901	SA542276	5.0	29.70	44.45	1.009411817	0.0718547161	1.014853566	0.0944598806	2812988161	1.62	1.47	1.078646416	1.309410589
CMDI-UK	DO52756	SP116899	SA542275	SP116902	SA542277	5.0	29.70	44.14	1.009480924	0.0718547161	1.008911454	0.0791216493	2813396220	1.62	1.77	1.078646416	1.20569751
CMDI-UK	DO52757	SP116903	SA542278	SP116904	SA542279	5.0	30.52	46.85	1.030935203	0.1231314051	1.033995767	0.1393458412	2817223560	1.62	1.65	1.319027231	1.318083646
CMDI-UK	DO52757	SP116903	SA542278	SP116905	SA542280	5.0	30.52	41.10	1.030805863	0.1231314051	1.045533179	0.0755565539	2797853906	1.62	1.14	1.319027231	1.196743943
CMDI-UK	DO52758	SP116907	SA542281	SP116909	SA542282	5.0	40.24	46.37	1.02454461	0.0956716725	1.072374607	0.09731777	2689225825	2.24	1.56	1.420931808	1.10380545
CMDI-UK	DO52758	SP116907	SA542281	SP116910	SA542283	5.0	40.24	44.11	1.024588226	0.0956716725	1.000461595	0.0755617881	2807028773	2.24	2.65	1.420931808	1.46965804
CMDI-UK	DO52760	SP116912	SA542284	SP116913	SA542285	5.0	30.27	45.29	1.025761676	0.1237773014	1.032291455	0.09292145	2813924075	2.66	1.61	1.791159758	1.987622025
CMDI-UK	DO52760	SP116912	SA542284	SP116915	SA542286	5.0	30.27	42.33	1.0257278	0.1237773014	1.03331957	0.0860043851	2810448539	2.66	1.50	1.791159758	1.604130338
CMDI-UK	DO52761	SP116918	SA542288	SP116917	SA542287	5.0	35.99	40.80	1.035600027	0.0798450008	1.030165745	0.0807655834	2812969826	1.92	1.77	1.509900167	1.316262191
CMDI-UK	DO52761	SP116918	SA542288	SP116919	SA542289	5.0	35.99	51.25	1.035524798	0.0798450008	1.028365619	0.0600348411	2822594137	1.92	1.75	1.509900167	1.344979675
CMDI-UK	DO52762	SP116922	SA542291	SP116920	SA542290	5.0	42.27	47.25	1.031436634	0.0860074689	1.017081988	0.1072218706	2808274433	1.28	1.89	1.442778875	1.200672299
CMDI-UK	DO52762	SP116922	SA542291	SP116923	SA542292	5.0	42.27	46.75	1.031361311	0.0860074689	1.015749571	0.0809660887	2808615903	1.28	1.45	1.442778875	1.202384893
CMDI-UK	DO52763	SP116926	SA542294	SP116925	SA542293	5.0	36.86	43.36	1.028030314	0.1158559229	1.074642285	0.1156030458	2744348682	2.34	2.28	1.334600834	1.295558406
CMDI-UK	DO52763	SP116926	SA542294	SP116927	SA542295	5.0	36.86	47.54	1.027977561	0.1158559229	1.045598363	0.1079236956	2815181573	2.34	1.64	1.334600834	1.156956467
CMDI-UK	DO52726	SP116785	SA542297	SP116784	SA542296	5.0	39.19	45.89	1.012227701	0.0867614621	1.090521471	0.0946828173	2690610884	1.61	2.00	1.414020779	1.23229396
CMDI-UK	DO52726	SP116785	SA542297	SP116786	SA542298	5.0	39.19	44.92	1.012250743	0.0867614621	1.018927418	0.0744427888	2814591628	1.61	1.66	1.414020779	1.191886596
CMDI-UK	DO52727	SP116787	SA542299	SP116788	SA542300	5.0	33.89	43.14	1.028697436	0.0856192132	1.038719508	0.0857463651	2815051777	1.44	2.34	1.234156017	1.33344725
CMDI-UK	DO52727	SP116787	SA542299	SP116789	SA542301	4.5	33.89	49.82	1.028685357	0.0856192132	1.031328259	0.0825100652	2825644864	1.44	1.40	1.234156017	2.145986425
CMDI-UK	DO52729	SP116792	SA542303	SP116794	SA542304	5.0	34.15	39.89	1.0341267	0.0798954702	1.05448331	0.0918376999	2806381554	1.14	1.29	1.277754272	1.431979072
CMDI-UK	DO52729	SP116792	SA542303	SP116791	SA542302	5.0	34.15	50.24	1.034193491	0.0798954702	1.041912907	0.0696641611	2827270267	1.14	1.49	1.277754272	1.242944422
CMDI-UK	DO52731	SP116796	SA542306	SP116795	SA542305	5.0	30.22	47.24	1.028476513	0.0943634211	1.027496286	0.1457042755	2800884512	2.69	1.48	1.425458433	1.444542245
CMDI-UK	DO52731	SP116796	SA542306	SP116797	SA542307	5.0	30.22	41.50	1.028421389	0.0943634211	1.028994402	0.0800899097	2800812007	2.69	1.44	1.425458433	1.375791432
CMDI-UK	DO52732	SP116800	SA542310	SP116802	SA542311	4.5	36.10	36.06	1.023017627	0.084743111	1.00181903	0.1020885952	2776722838	2.11	14.23	1.538150877	1.383083093
CMDI-UK	DO52732	SP116800	SA542310	SP116799	SA542308	5.0	36.10	40.66	1.022653132	0.084743111	1.080913197	0.0985085423	2688046493	2.11	1.32	1.538150877	1.45583905
CMDI-UK	DO52732	SP116800	SA542310	SP116799	SA542309	4.5	36.10	35.04	1.02309254	0.084743111	1.03011001	0.0834492666	2719668213	2.11	6.76	1.538150877	1.338664102
CMDI-UK	DO52733	SP116805	SA542313	SP116806	SA542314	5.0	39.57	47.53	1.005112613	0.1069350583	1.025443253	0.0839286873	2812074678	1.48	1.75	1.378355369	1.443582142
CMDI-UK	DO52733	SP116805	SA542313	SP116804	SA542312	5.0	39.57	48.86	1.004997241	0.1069350583	1.01332854	0.0805794444	2818434378	1.48	1.40	1.378355369	1.264268861
CMDI-UK	DO52734	SP116808	SA542315	SP116809	SA542316	5.0	30.05	45.25	1.034424825	0.108628227	1.038661731	0.1509452527	2808141056	1.75	2.43	1.360825919	1.439199495
CMDI-UK	DO52734	SP116808	SA542315	SP116810	SA542317	5.0	30.05	40.55	1.034397499	0.108628227	1.040380421	0.1498454145	2795744300	1.75	1.50	1.360825919	1.420970884
CMDI-UK	DO52735	SP116814	SA542319	SP116815	SA542320	4.0	30.18	46.29	1.025460183	0.0790670471	1.0347415	0.1193977023	2808876367	5.85	1.94	1.453900452	1.64325838
CMDI-UK	DO52735	SP116814	SA542319	SP116812	SA542318	4.0	30.18	40.83	1.025399178	0.0790670471	1.032347778	0.0852120375	2806379480	5.85	1.70	1.453900452	1.479543398
COAD-US	DO7822	SP16937	SA93236	SP16934	SA93146	3.0	37.15	29.45	1.067741449	0.2035642845	1.057954462	0.1643405844	2501213968	1.49	1.28	1.435082553	1.255972311
COAD-US	DO8264	SP17913	SA108692	SP17905	SA108597	5.0	36.60	70.45	1.037521761	0.101668991	1.024339001	0.1055259618	2820853598	2.09	2.12	1.346786096	1.645449098
COAD-US	DO10558	SP22910	SA123931	SP22902	SA123799	3.5	35.10	31.63	1.080705762	0.1604942449	1.039130639	0.1885613523	2523035169	1.73	1.30	1.370391951	1.257487164
COAD-US	DO8004	SP17336	SA101489	SP17329	SA101371	3.0	36.46	44.72	1.048421544	0.211795648	0.9811548922	0.1280780672	2597214600	1.46	1.76	1.394440677	1.365547453
COAD-US	DO44093	SP96125	SA491192	SP96124	SA491186	4.0	30.48	75.56	1.01062081	0.1353269888	0.9787566094	0.0942250385	2813309269	1.97	1.42	3.898635312	2.741698026
COAD-US	DO8730	SP18954	SA121787	SP18946	SA121657	5.0	34.10	63.45	1.029729453	0.0980150046	1.036115416	0.1159135116	2812448480	2.19	1.09	1.349939976	1.367914041
COAD-US	DO8898	SP19303	SA126432	SP19295	SA126289	5.0	30.83	67.89	1.014446098	0.0876303212	1.02980913	0.1101896098	2796541189	2.52	1.45	1.53936297	1.67112612
COAD-US	DO44086	SP96111	SA491168	SP96110	SA491162	4.5	42.31	73.23	1.010372199	0.0778271646	0.9729341526	0.2127136214	2820457544	1.76	1.46	1.270652132	2.062853122
COAD-US	DO9034	SP19590	SA130092	SP19582	SA129949	5.0	29.62	45.04	1.023238319	0.116891699	0.9898178825	0.1688581726	2769755090	1.81	1.71	1.434563392	1.384443521
COAD-US	DO10172	SP22039	SA112996	SP22031	SA112902	5.0	37.89	75.99	1.026285383	0.136369689	1.04063339	0.1038343659	2821382686	2.12	1.99	1.303713241	1.480664781
COAD-US	DO8360	SP18129	SA111313	SP18121	SA111218	5.0	37.49	74.82	1.038464957	0.1133458068	1.040602304	0.0992746301	2820534692	1.87	1.92	1.369362654	1.51716709
COAD-US	DO50090	SP110243	SA526326	SP110242	SA526320	4.5	42.79	73.78	1.012021584	0.0732127586	1.015124707	0.0822799877	2822934897	1.55	1.47	1.403238875	2.441992025
COAD-US	DO9226	SP19991	SA90251	SP19983	SA90162	3.5	33.73	35.10	1.085272158	0.1630866732	1.010408318	0.1547478857	2559761783	1.65	1.57	1.286664616	1.421483088
COAD-US	DO44095	SP96131	SA491231	SP96129	SA491225	4.0	43.76	75.08	1.024790942	0.0811356833	0.9676101392	0.101632306	2825820497	1.49	1.38	2.950115915	2.219764755
COAD-US	DO8658	SP18795	SA119727	SP18787	SA119548	5.0	29.71	32.77	1.032871505	0.111761152	1.00979457	0.1121594343	2722561339	2.38	1.80	1.369155641	1.524066721
COAD-US	DO44092	SP96123	SA491181	SP96122	SA491175	4.0	44.34	75.18	1.010609536	0.0801098532	1.008068934	0.073424784	2823678986	1.72	1.52	3.405272392	2.314561273
COAD-US	DO9700	SP21001	SA100367	SP20993	SA100232	4.0	29.65	44.86	1.031029513	0.1044359819	1.005755147	0.1278567882	2775902195	3.68	1.58	1.467468134	1.603439382
COAD-US	DO9788	SP21201	SA102708	SP21193	SA102536	5.0	36.04	47.12	1.024873638	0.1329271553	0.9998235162	0.2480870833	2781325223	1.48	1.58	1.208608495	1.367639474
COAD-US	DO44096	SP96134	SA491240	SP96133	SA491234	4.0	28.75	76.52	1.023983725	0.0849430786	1.023538054	0.0772270637	2823494841	1.47	1.41	3.958195591	1.803781123
COAD-US	DO9106	SP19758	SA88078	SP19750	SA88004	5.0	34.82	37.90	1.026316433	0.1293840575	0.9721121409	0.1184015714	2744507459	1.63	1.94	1.369000062	1.601506136
COAD-US	DO44087	SP96113	SA491201	SP96112	SA491195	4.0	43.00	75.91	1.024906896	0.0998513344	1.023826053	0.1072067276	2824314069	1.88	1.26	3.276976543	2.091853449
COAD-US	DO7934	SP17176	SA98679	SP17172	SA98569	5.0	37.22	53.21	1.039114788	0.1252481813	1.012259722	0.1216418491	2808896872	1.83	2.10	1.606675426	1.213115299
COAD-US	DO51731	SP114332	SA535747	SP114330	SA535737	4.0	28.16	75.13	1.026347787	0.0895874665	1.009265944	0.0817678475	2806214037	1.57	1.68	3.725721558	1.683633312
COAD-US	DO219106	SP119756	SA547736	SP119755	SA547730	4.0	40.26	73.79	1.011781551	0.0862955086	0.9983569506	0.0871164892	2820769509	2.21	1.35	2.71837354	1.790028127
COAD-US	DO7831	SP16955	SA93795	SP16958	SA93904	5.0	30.71	32.59	1.037166822	0.1117922506	0.9777061763	0.144701554	2688553044	1.79	1.46	1.196216914	1.435660631
COAD-US	DO7858	SP17020	SA95468	SP17016	SA95373	3.5	40.40	33.29	1.082958072	0.1788512217	1.032528504	0.15367781	2508429678	1.51	1.42	1.469179278	1.348440123
COAD-US	DO9042	SP19614	SA130416	SP19606	SA130321	5.0	36.21	39.98	1.039746284	0.1372258951	0.9508553164	0.1266980989	2769271820	1.76	1.99	1.47672751	1.390643407
COAD-US	DO9708	SP21009	SA100427	SP21017	SA100512	5.0	37.36	71.02	1.037290832	0.1188050367	1.026980094	0.1076090663	2809708552	1.89	1.90	1.412709433	1.267241173
COAD-US	DO8447	SP18326	SA113585	SP18310	SA113370	5.0	34.98	69.84	1.037477608	0.1191556858	1.045044581	0.0978312152	2814697894	1.91	2.13	1.278048817	1.375336736
COAD-US	DO9732	SP21073	SA101121	SP21057	SA100868	5.0	28.91	45.78	1.020257289	0.1031614013	0.9844234351	0.1019563401	2788742752	1.65	2.05	1.36444347	1.424329182
COAD-US	DO10324	SP22375	SA117360	SP22383	SA117559	4.0	30.83	34.33	1.001332254	0.2884413306	1.020908099	0.1115410593	2714401003	0.67	0.65	1.158906424	1.05302003
COAD-US	DO44088	SP96115	SA491222	SP96114	SA491215	5.0	40.77	70.45	1.020960785	0.1011908067	0.9859814816	0.1248773029	2821928456	1.78	1.23	1.628873504	1.70381868
COAD-US	DO8858	SP19223	SA125379	SP19215	SA125187	2.0	32.51	34.69	0.709151994	0.457683617	1.019499602	0.1515199218	2446493505	10.39	0.84	1.11087835	1.237333671
COAD-US	DO44094	SP96127	SA491211	SP96126	SA491205	5.0	41.15	73.54	1.023670426	0.0766994528	1.037393087	0.0884258695	2836924099	1.51	1.40	1.390815611	1.885553076
COAD-US	DO44091	SP96121	SA491149	SP96120	SA491143	4.5	40.86	73.01	1.011797864	0.0730349096	0.9821723349	0.095315206	2820579512	1.60	1.24	1.243660389	2.869602083
COAD-US	DO8047	SP17422	SA102673	SP17430	SA102816	5.0	29.41	45.01	1.037047671	0.1181135176	0.9749358084	0.1014039492	2784424974	1.56	1.73	1.105293269	1.559027381
COAD-US	DO44090	SP96119	SA491128	SP96118	SA491122	4.0	42.00	75.56	1.009780592	0.0833024353	1.014431596	0.0727296849	2823717568	1.51	1.36	2.768456875	1.842637537
COAD-US	DO10486	SP22758	SA121882	SP22750	SA121680	5.0	36.98	40.25	1.025024635	0.2035039534	1.034560749	0.1328934473	2772739544	1.83	2.17	1.54337713	1.227079702
COAD-US	DO8842	SP19191	SA124962	SP19183	SA124878	4.0	43.11	76.97	0.9540832081	0.6234269189	0.9602680479	0.5971646165	2739220660	2.06	1.61	1.606886657	1.897873771
COAD-US	DO9940	SP21536	SA106749	SP21528	SA106552	4.0	28.77	37.71	0.9831814758	0.2153002448	0.9600849603	0.0932906674	2705174035	0.62	0.90	1.168560516	1.235432791
COAD-US	DO7801	SP16889	SA92223	SP16886	SA92158	5.0	34.14	77.94	1.028264793	0.0976198453	1.026002261	0.1221865953	2820342975	2.75	2.11	1.504477522	1.339854656
COAD-US	DO9876	SP21408	SA105190	SP21400	SA105050	2.0	31.46	67.86	0.5603665337	0.3410367957	1.02827331	0.1260395053	2400079714	5.95	1.12	1.538267099	1.19692557
COAD-US	DO44089	SP96117	SA491112	SP96116	SA491106	4.5	40.16	77.96	1.02495378	0.0777896895	0.9547988193	0.08627055	2820012453	1.73	1.26	1.149338373	2.956646978
COAD-US	DO10631	SP23086	SA126397	SP23078	SA126265	5.0	37.42	40.91	1.024059648	0.1172084952	0.9936255966	0.1363835838	2768154726	1.70	1.96	1.307874555	1.40846539
COAD-US	DO7990	SP17308	SA100985	SP17294	SA100712	5.0	40.65	40.43	1.023954122	0.1168498691	1.005714337	0.1448272154	2768987795	2.08	1.85	1.555650631	1.410183554
COAD-US	DO9074	SP19678	SA87375	SP19670	SA87265	5.0	34.09	49.73	1.028648788	0.1319134281	0.9993939704	0.1475485166	2790519981	1.29	1.66	1.152462571	1.556206023
DLBC-US	DO222309	SP127641	SA560616	SP127640	SA560617	4.5	37.30	77.20	0.9778169542	0.1720668335	1.028240134	0.1335332896	2784019167	1.02	1.45	1.250154048	1.457886386
DLBC-US	DO222305	SP127633	SA560601	SP127632	SA560602	5.0	37.46	70.45	1.011302121	0.166995272	1.002223311	0.1567638449	2796898880	1.09	1.42	1.329223615	1.430968236
DLBC-US	DO222303	SP127629	SA560592	SP127628	SA560593	5.0	40.18	68.94	1.006104572	0.1668227356	1.016777123	0.1698925371	2805755924	1.00	1.33	1.283399585	1.299042677
DLBC-US	DO222308	SP127639	SA560611	SP127638	SA560612	5.0	38.64	69.07	1.006771421	0.1592272107	1.020850282	0.1590733665	2790822302	1.05	1.34	1.268054314	1.498778378
DLBC-US	DO222307	SP127637	SA560608	SP127636	SA560609	5.0	36.84	70.10	1.008381858	0.1814860846	1.012581137	0.2253356448	2795995482	0.95	1.25	1.480116351	1.513330882
DLBC-US	DO222306	SP127635	SA560604	SP127634	SA560605	5.0	38.67	73.73	1.002568344	0.1842462299	0.9762158915	0.1624796716	2787114824	0.93	1.26	1.139945155	1.388214938
DLBC-US	DO222304	SP127631	SA560598	SP127630	SA560599	5.0	40.32	72.20	1.00178103	0.1719480224	1.025627391	0.1693086367	2789298811	0.92	1.21	1.32059491	1.315054496
EOPC-DE	DO10806	SP23430	SA130900	SP23431	SA130901	5.0	44.41	42.02	1.037385168	0.1120882686	1.042500009	0.0949965287	2725337294	1.43	1.75	1.386395124	1.31989185
EOPC-DE	DO10823	SP23465	SA130870	SP23467	SA130872	5.0	44.24	45.47	1.036760009	0.1268435133	1.037415658	0.0969944887	2777285950	0.37	0.43	1.29123631	1.036865638
EOPC-DE	DO10825	SP23469	SA130874	SP23471	SA130876	4.0	29.33	30.50	1.025036374	0.141560054	1.035669604	0.099825748	2602678201	0.94	0.99	2.890392259	2.015059146
EOPC-DE	DO52498	SP116234	SA541769	SP116221	SA541742	5.0	37.52	38.26	1.031880745	0.0852067588	1.049456475	0.0854113846	2749754596	1.13	1.18	1.186607466	1.385382331
EOPC-DE	DO10829	SP23485	SA130890	SP23475	SA130880	5.0	47.77	39.99	1.032006472	0.0685103622	1.03150202	0.074603776	2812231378	1.00	0.95	1.101730447	1.366488592
EOPC-DE	DO52499	SP116235	SA541771	SP116222	SA541744	5.0	35.83	37.68	1.030774777	0.078555185	1.033033063	0.0968276741	2791122117	0.96	0.93	1.253327224	1.382707481
EOPC-DE	DO10807	SP23433	SA130902	SP23435	SA130903	5.0	34.97	60.76	1.034017879	0.1311997997	1.022854791	0.0876211809	2759265799	2.74	0.86	1.390550184	1.067257926
EOPC-DE	DO10831	SP23487	SA130892	SP23477	SA130882	5.0	43.12	44.33	1.031222201	0.0859397445	1.033756709	0.0819562633	2814525958	0.73	0.98	1.055495261	1.020255019
EOPC-DE	DO10833	SP23489	SA130894	SP23479	SA130884	5.0	53.57	41.14	1.03409222	0.0894872148	1.029810418	0.0740480251	2816470157	0.72	0.62	1.060638101	1.26361704
EOPC-DE	DO52500	SP116236	SA541773	SP116223	SA541747	5.0	48.01	55.19	1.028014326	0.1183398199	1.031589178	0.0748643898	2829727630	0.82	0.74	1.141622265	1.457524365
EOPC-DE	DO10835	SP23491	SA130896	SP23481	SA130886	5.0	41.42	44.96	1.030317562	0.106425873	1.031680897	0.0727671228	2818501352	0.87	0.79	1.054632926	1.480798943
EOPC-DE	DO52501	SP116237	SA541775	SP116224	SA541749	5.0	33.09	37.99	1.028358373	0.0963517049	1.032679219	0.0854096011	2799780383	0.82	0.67	1.011385809	1.547301123
EOPC-DE	DO10837	SP23493	SA130898	SP23483	SA130888	5.0	34.24	39.52	1.026448443	0.1263377374	1.029942775	0.089893036	2803957789	0.79	0.69	1.265131533	1.044616391
EOPC-DE	DO52502	SP116238	SA541777	SP116247	SA541727	5.0	41.40	37.76	1.031173848	0.0783497255	1.033816627	0.0958792294	2793231074	1.00	1.29	1.225634206	1.297790692
EOPC-DE	DO52502	SP116238	SA541777	SP116225	SA541751	5.0	41.40	37.35	1.031138263	0.0783497255	1.043614784	0.0822838636	2792839994	1.00	1.23	1.225634206	1.261305955
EOPC-DE	DO52503	SP116239	SA541779	SP116226	SA541753	5.0	38.04	38.78	1.031460071	0.0928957451	1.032212109	0.086600218	2795137420	1.14	1.09	1.349991987	1.022047476
EOPC-DE	DO52503	SP116239	SA541779	SP116248	SA541728	5.0	38.04	42.53	1.031395703	0.0928957451	1.03290162	0.0779373609	2810667113	1.14	1.06	1.349991987	1.138425887
EOPC-DE	DO52504	SP116240	SA541781	SP116227	SA541755	5.0	52.30	52.39	1.029939682	0.0722267888	1.030694608	0.0749480657	2820375155	0.80	0.84	1.998410502	1.843803341
EOPC-DE	DO10809	SP23437	SA130904	SP23439	SA130905	3.5	30.56	69.56	1.030191381	0.0937532062	1.102670891	1.176241044	2566515375	1.07	1.19	1.022402139	1.062257734
EOPC-DE	DO52505	SP116241	SA541783	SP116228	SA541757	5.0	52.02	52.74	1.03140875	0.0708515042	1.014852675	0.088434816	2815806256	0.73	0.74	1.774386312	1.625671494
EOPC-DE	DO52506	SP116242	SA541785	SP116229	SA541759	4.0	53.41	56.97	0.9678607995	0.3113694692	1.03073648	0.1143126173	2822446941	0.79	0.78	1.214908971	1.480650233
EOPC-DE	DO52507	SP116243	SA541787	SP116230	SA541761	5.0	36.68	40.39	1.028742475	0.0774404622	1.03219652	0.0770846439	2799451930	0.94	1.40	1.263346368	1.062358053
EOPC-DE	DO52508	SP116244	SA541789	SP116231	SA541763	4.0	34.49	37.66	0.972038041	0.2384396972	1.027947901	0.0796124558	2782395549	1.85	1.87	1.500517471	1.263475868
EOPC-DE	DO52509	SP116245	SA541725	SP116249	SA541729	5.0	39.41	33.58	1.028440667	0.0787799054	1.026460912	0.10032223	2768487346	0.67	0.82	1.143355238	1.404589849
EOPC-DE	DO52509	SP116245	SA541725	SP116232	SA541765	5.0	39.41	37.56	1.028403656	0.0787799054	1.030563295	0.0821818993	2793553603	0.67	0.91	1.143355238	1.005561313
EOPC-DE	DO52509	SP116245	SA541725	SP116251	SA541731	5.0	39.41	37.94	1.028340208	0.0787799054	1.024738164	0.078993257	2797599503	0.67	0.73	1.143355238	1.191641502
EOPC-DE	DO52509	SP116245	SA541725	SP116253	SA541733	5.0	39.41	41.55	1.028391571	0.0787799054	1.029022359	0.0779724855	2806337208	0.67	0.69	1.143355238	1.240262454
EOPC-DE	DO52509	SP116245	SA541725	SP116252	SA541732	5.0	39.41	42.57	1.02843538	0.0787799054	1.031051301	0.0765743117	2807411929	0.67	0.84	1.143355238	1.089510085
EOPC-DE	DO52509	SP116245	SA541725	SP116250	SA541730	4.5	39.41	45.27	1.028663467	0.0787799054	1.031641028	0.0743763953	2810097591	0.67	7.01	1.143355238	1.260788803
EOPC-DE	DO52510	SP116246	SA541726	SP116254	SA541734	5.0	37.00	34.69	1.030346516	0.0812519286	1.024643339	0.1281296873	2770971905	0.78	0.84	1.181735033	1.020465239
EOPC-DE	DO52510	SP116246	SA541726	SP116256	SA541738	5.0	37.00	33.32	1.030419903	0.0812519286	1.024417979	0.1137673296	2755762343	0.78	0.84	1.181735033	1.116914175
EOPC-DE	DO52510	SP116246	SA541726	SP116258	SA541740	5.0	37.00	39.68	1.030534185	0.0812519286	1.033988516	0.1112643425	2794122493	0.78	0.94	1.181735033	1.682047601
EOPC-DE	DO52510	SP116246	SA541726	SP116255	SA541736	5.0	37.00	36.32	1.030345733	0.0812519286	1.029180852	0.1006381237	2787638139	0.78	0.80	1.181735033	1.10697103
EOPC-DE	DO52510	SP116246	SA541726	SP116233	SA541767	5.0	37.00	44.57	1.030394927	0.0812519286	1.03276925	0.0999642759	2810915216	0.78	0.75	1.181735033	1.103133596
EOPC-DE	DO52510	SP116246	SA541726	SP116257	SA541739	5.0	37.00	35.84	1.030394171	0.0812519286	1.033087171	0.0939806002	2780815299	0.78	0.82	1.181735033	1.053903709
EOPC-DE	DO52511	SP116300	SA541794	SP116259	SA541741	5.0	50.40	51.00	1.028417013	0.1101576951	1.036910679	0.0931740936	2816975058	1.37	0.79	1.887124995	1.761833694
EOPC-DE	DO52511	SP116300	SA541794	SP116261	SA541745	5.0	50.40	59.20	1.028419045	0.1101576951	1.034649305	0.0926346367	2823977616	1.37	0.94	1.887124995	1.568034235
EOPC-DE	DO52511	SP116300	SA541794	SP116260	SA541743	5.0	50.40	45.29	1.028405685	0.1101576951	1.032243157	0.0905605545	2796212895	1.37	1.18	1.887124995	1.256364062
EOPC-DE	DO52511	SP116300	SA541794	SP116263	SA541748	5.0	50.40	57.03	1.028413992	0.1101576951	1.03649386	0.0875628	2823408986	1.37	1.15	1.887124995	1.422349161
EOPC-DE	DO52511	SP116300	SA541794	SP116262	SA541746	5.0	50.40	44.36	1.028414747	0.1101576951	1.032513831	0.0824140782	2778439237	1.37	1.44	1.887124995	1.278346624
EOPC-DE	DO52512	SP116302	SA541795	SP116268	SA541758	4.0	49.85	47.88	1.032122449	0.0764738926	1.032236173	0.2724353802	2485044355	0.62	1.27	1.122523891	1.597424177
EOPC-DE	DO52512	SP116302	SA541795	SP116266	SA541754	5.0	49.85	59.90	1.032071663	0.0764738926	1.06118109	0.2483085071	2691427508	0.62	0.79	1.122523891	1.60170543
EOPC-DE	DO52512	SP116302	SA541795	SP116264	SA541750	4.0	49.85	59.59	1.032152061	0.0764738926	1.009682331	0.2361140292	2400650981	0.62	1.75	1.122523891	1.827634512
EOPC-DE	DO52512	SP116302	SA541795	SP116269	SA541760	4.5	49.85	50.40	1.032048923	0.0764738926	1.039182792	0.1945298456	2750271171	0.62	0.91	1.122523891	2.271680533
EOPC-DE	DO52512	SP116302	SA541795	SP116265	SA541752	5.0	49.85	52.33	1.032064841	0.0764738926	1.029004378	0.1276743806	2819952163	0.62	0.61	1.122523891	1.822898785
EOPC-DE	DO52512	SP116302	SA541795	SP116267	SA541756	4.5	49.85	51.82	1.032058777	0.0764738926	1.03072972	0.1028972802	2816812749	0.62	0.65	1.122523891	2.104471216
EOPC-DE	DO52513	SP116304	SA541796	SP116274	SA541770	4.0	54.13	44.16	1.028223215	0.0810571309	1.028202962	0.083829657	2797120177	3.63	1.56	1.129743366	1.445341878
EOPC-DE	DO52513	SP116304	SA541796	SP116275	SA541772	4.0	54.13	45.23	1.028226873	0.0810571309	1.030186215	0.0829198381	2800204635	3.63	1.33	1.129743366	1.477328148
EOPC-DE	DO52513	SP116304	SA541796	SP116272	SA541766	4.0	54.13	48.96	1.02822902	0.0810571309	1.028711574	0.081860928	2810792949	3.63	0.90	1.129743366	1.528550085
EOPC-DE	DO52513	SP116304	SA541796	SP116270	SA541762	4.0	54.13	50.71	1.028257183	0.0810571309	1.027571308	0.0816199238	2810452699	3.63	1.08	1.129743366	1.367521568
EOPC-DE	DO52513	SP116304	SA541796	SP116273	SA541768	4.0	54.13	49.24	1.028219207	0.0810571309	1.031275768	0.0752513124	2814878303	3.63	1.37	1.129743366	1.499553845
EOPC-DE	DO52513	SP116304	SA541796	SP116271	SA541764	4.0	54.13	51.63	1.028216943	0.0810571309	1.03312247	0.0746211944	2816956340	3.63	0.93	1.129743366	1.360052773
EOPC-DE	DO10811	SP23441	SA130906	SP23443	SA130907	4.5	85.43	32.21	0.9874212666	0.1623550765	1.031303969	0.0949172683	2732929414	1.61	0.80	1.715588612	1.06465943
EOPC-DE	DO52514	SP116306	SA541797	SP116276	SA541774	4.0	54.08	54.22	1.031564935	0.0784961041	1.033053227	0.0775720268	2821918786	3.20	2.60	1.151369765	1.207136942
EOPC-DE	DO52514	SP116306	SA541797	SP116278	SA541776	4.0	54.08	55.84	1.031571227	0.0784961041	1.030085846	0.0757882297	2822988992	3.20	3.26	1.151369765	1.206759447
EOPC-DE	DO52516	SP116308	SA541798	SP116280	SA541778	5.0	38.18	45.41	1.027324626	0.0886550175	1.002584231	0.1167355245	2808023679	1.55	1.94	1.217308313	1.112982525
EOPC-DE	DO52518	SP116310	SA541799	SP116282	SA541780	5.0	40.68	54.27	1.031573872	0.1012075597	1.040205064	0.0781139237	2820976079	1.23	0.84	1.864596873	1.358613603
EOPC-DE	DO52520	SP116312	SA541800	SP116284	SA541782	5.0	55.45	55.76	1.034987492	0.0726588657	1.038437865	0.0739984701	2821495945	1.00	0.94	1.553085362	1.974598395
EOPC-DE	DO10813	SP23445	SA130908	SP23447	SA130909	5.0	30.50	31.44	1.026067768	0.1604386508	1.032287498	0.1115503827	2673240622	1.16	1.02	1.074009473	1.089151484
EOPC-DE	DO52522	SP116314	SA541801	SP116286	SA541784	4.0	48.06	49.74	1.031166353	0.0867000164	1.034275351	0.0764962256	2809798997	1.26	1.07	2.258110851	2.179349268
EOPC-DE	DO52524	SP116316	SA541802	SP116288	SA541786	5.0	52.57	50.97	1.032858049	0.0789823985	1.033647721	0.0766161523	2822057547	1.01	0.81	1.523672953	1.194009047
EOPC-DE	DO52526	SP116318	SA541803	SP116290	SA541788	4.5	53.74	53.17	1.034762322	0.0838355976	1.03453363	0.073204546	2819294914	1.11	1.09	1.574924646	2.00040329
EOPC-DE	DO52528	SP116320	SA541804	SP116292	SA541790	5.0	37.94	52.03	1.03199489	0.0876525398	1.035080841	0.0765395693	2815177743	0.98	0.92	1.098762754	1.117119818
EOPC-DE	DO52530	SP116322	SA541805	SP116294	SA541791	4.5	49.13	46.69	1.032621952	0.093089517	1.032144532	0.0854515332	2794170109	0.99	1.17	1.601984876	2.35279265
EOPC-DE	DO52532	SP116324	SA541806	SP116296	SA541792	5.0	39.04	44.86	1.035683518	0.0963715753	1.034416987	0.0786975082	2805033306	1.01	0.76	1.175004492	1.174007472
EOPC-DE	DO52534	SP116326	SA541807	SP116298	SA541793	5.0	40.45	51.53	1.029754383	0.0853033122	1.034082855	0.0747429461	2814928102	0.91	0.87	1.18511133	1.349916439
EOPC-DE	DO10815	SP23449	SA130910	SP23451	SA130911	5.0	40.29	41.10	1.040010499	0.1132776103	1.03194432	0.1397844834	2738289569	1.14	1.17	1.021836354	1.06483067
EOPC-DE	DO10817	SP23453	SA130912	SP23455	SA130913	5.0	30.17	31.00	1.029893597	0.1223582517	1.030284118	0.1149390517	2631803776	1.12	1.14	1.011625884	1.021403165
EOPC-DE	DO10819	SP23457	SA130914	SP23459	SA130915	5.0	31.05	41.20	1.030987123	0.1041423837	1.036872189	0.0893844499	2768733238	0.94	2.58	1.019974864	1.481891877
EOPC-DE	DO10821	SP23461	SA130866	SP23463	SA130868	5.0	39.45	32.49	1.034919306	0.1252814447	1.030675267	0.1332060151	2605171167	0.49	0.58	1.030410892	1.031257329
EOPC-DE	DO52497	SP116219	SA541735	SP116220	SA541737	5.0	30.20	32.08	1.031571818	0.1460904822	1.028518934	0.1127581149	2633453764	0.62	0.68	1.479687376	1.655491022
ESAD-UK	DO50325	SP110868	SA528812	SP111000	SA528810	5.0	36.01	76.03	1.029395323	0.0864150232	1.034002099	0.0792884064	2828017660	1.58	1.61	1.257888627	1.27692239
ESAD-UK	DO50326	SP110869	SA528814	SP111001	SA528811	5.0	36.61	76.27	1.025946145	0.0663984236	0.9427666154	0.1161102923	2829920357	0.68	0.68	1.189983398	1.259651255
ESAD-UK	DO50327	SP110871	SA528817	SP111002	SA528813	5.0	39.76	69.32	1.029262941	0.0704927324	1.014972075	0.1839041635	2834813775	0.80	1.00	1.289651871	1.343774465
ESAD-UK	DO50328	SP110872	SA528818	SP111086	SA528912	5.0	41.14	64.13	1.026602847	0.0648151951	0.9989499985	0.0581289022	2820874253	2.35	0.99	1.284924897	1.187155215
ESAD-UK	DO50318	SP110873	SA528820	SP110857	SA528798	5.0	35.50	68.15	1.02471101	0.0695496105	1.026935517	0.1422057818	2829938710	1.27	0.93	1.297963087	1.197921107
ESAD-UK	DO50329	SP110874	SA528821	SP111088	SA528914	5.0	33.65	51.97	1.025924091	0.0728511914	1.000606816	0.1456689781	2810460326	0.79	0.94	1.263343942	1.29889502
ESAD-UK	DO50330	SP110875	SA528824	SP111061	SA528886	5.0	41.80	62.88	1.028366084	0.0644420707	1.008881223	0.1361040102	2825242047	0.76	0.99	1.269212559	1.413314692
ESAD-UK	DO50331	SP110877	SA528826	SP111004	SA528815	5.0	38.04	76.18	1.026706237	0.0664104879	0.9649806728	0.0845226037	2833880779	0.80	0.71	1.239117439	1.287999891
ESAD-UK	DO50332	SP110879	SA528828	SP111006	SA528816	5.0	41.45	61.20	1.030530626	0.0775189618	1.006467806	0.0777746451	2833504255	1.21	0.95	1.411840827	1.302493965
ESAD-UK	DO50434	SP110880	SA528830	SP111089	SA528916	5.0	43.27	61.66	1.028219042	0.0626679362	0.9813870465	0.1512634182	2832792455	1.21	0.92	1.267981704	1.228432629
ESAD-UK	DO50334	SP110881	SA528832	SP111062	SA528888	5.0	34.30	71.93	1.022510235	0.0772414807	0.9929283317	0.1369161059	2824448799	1.19	1.63	1.193818106	1.076951006
ESAD-UK	DO50336	SP110882	SA528834	SP111076	SA528902	5.0	35.12	88.60	1.027448749	0.068774456	0.9804799038	0.0617696943	2826599913	1.44	1.43	1.410632988	1.289621524
ESAD-UK	DO50337	SP110884	SA528835	SP111064	SA528890	5.0	33.34	76.61	1.0271229	0.0731287691	0.9651481502	0.2614316705	2830630290	1.27	1.69	1.37656177	1.339644373
ESAD-UK	DO50319	SP110886	SA528837	SP110859	SA528799	5.0	35.75	82.37	1.026746043	0.0669210601	1.02299692	0.1345865114	2835696745	1.01	0.89	1.233661059	1.331242857
ESAD-UK	DO50338	SP110887	SA528840	SP111082	SA528908	5.0	37.50	52.96	1.014520957	0.067045721	1.00859342	0.0683115969	2810944080	1.09	1.02	1.326688525	1.392837873
ESAD-UK	DO50339	SP110889	SA528841	SP111091	SA528918	5.0	34.27	65.75	1.013569622	0.0693545242	1.005289837	0.0467991864	2818303137	1.25	1.79	1.459122298	1.497824086
ESAD-UK	DO50340	SP110890	SA528842	SP111008	SA528819	5.0	32.66	70.23	1.027792961	0.0739721992	1.006938391	0.1081499901	2815297933	1.56	1.69	1.378624458	1.316514986
ESAD-UK	DO50341	SP110891	SA528844	SP111092	SA528920	5.0	33.56	60.80	1.028034609	0.0718860447	0.9350781792	0.0959454903	2823883991	1.17	1.50	1.368940684	1.371095127
ESAD-UK	DO50342	SP110893	SA528847	SP111066	SA528892	5.0	38.82	69.45	1.027307393	0.0660826645	1.008782854	0.0712941016	2829481029	1.37	1.33	1.390189293	1.179110739
ESAD-UK	DO50320	SP110894	SA528849	SP110860	SA528802	5.0	48.24	60.14	1.029617559	0.0630262071	0.9963349592	0.0669585481	2831600106	1.12	1.21	1.211287977	1.382894756
ESAD-UK	DO50314	SP110896	SA528851	SP110851	SA528792	5.0	37.00	70.99	1.010916305	0.0663735122	0.9962290161	0.0535327846	2820762512	1.24	0.99	1.198596699	1.250662489
ESAD-UK	DO50343	SP110897	SA528852	SP111094	SA528922	5.0	45.35	77.36	1.029067327	0.0667948984	0.9338080531	0.0537122613	2833362871	0.67	0.87	1.251002728	1.705129009
ESAD-UK	DO50321	SP110899	SA528856	SP110861	SA528805	5.0	36.72	58.05	1.026675492	0.0660307026	1.048478027	0.0579935236	2832127549	1.10	0.90	1.223031633	1.182354925
ESAD-UK	DO50435	SP110901	SA528857	SP111009	SA528822	5.0	34.86	58.47	1.026315315	0.0687078657	0.9320371004	0.0562382812	2827194856	0.75	1.09	1.192439741	1.2697622
ESAD-UK	DO50345	SP110903	SA528859	SP111011	SA528823	5.0	38.63	79.44	1.029804862	0.1113857165	0.9969963782	0.0662828635	2838381379	0.78	0.81	1.398614968	1.488378131
ESAD-UK	DO50346	SP110904	SA528860	SP111077	SA528903	5.0	35.51	73.00	1.030210134	0.1070857538	1.000318945	0.119481726	2824560781	0.59	0.88	1.149837471	1.186921984
ESAD-UK	DO50436	SP110905	SA528862	SP111078	SA528904	5.0	71.26	62.56	1.033091079	0.1166277005	1.022032588	0.0974140189	2837671411	0.82	1.00	1.436377804	1.029758719
ESAD-UK	DO50348	SP110907	SA528865	SP111095	SA528925	5.0	42.93	53.40	1.032038634	0.1130100344	0.9980409725	0.0996027368	2817891190	0.69	0.78	1.341426413	1.151825328
ESAD-UK	DO50349	SP110909	SA528867	SP111013	SA528825	5.0	44.90	63.32	1.031291335	0.1084973217	1.008832889	0.0702623256	2833846147	0.69	1.55	1.079385758	1.138527742
ESAD-UK	DO50437	SP110910	SA528869	SP110863	SA528806	5.0	39.80	68.56	1.030169021	0.1035395573	1.021645003	0.0637328564	2837254418	0.62	0.87	1.08810025	1.14009071
ESAD-UK	DO50350	SP110911	SA528871	SP111014	SA528827	5.0	36.45	68.09	1.029739135	0.1332602944	1.023430537	0.0938800731	2834876754	0.57	0.99	1.096022258	1.192669146
ESAD-UK	DO50323	SP110913	SA528873	SP110865	SA528807	5.0	32.56	70.23	1.008864026	0.1674023851	0.9773283275	0.0938971332	2816092408	1.28	1.57	1.209369839	1.252916346
ESAD-UK	DO50438	SP110915	SA528875	SP110866	SA528809	5.0	42.20	70.55	1.027074115	0.1165672051	1.02010571	0.1036807405	2820709845	1.18	1.31	1.195697637	1.165217964
ESAD-UK	DO50439	SP110917	SA528877	SP111015	SA528829	5.0	36.94	63.07	1.031810295	0.1233775136	1.014692162	0.0605096543	2832570506	0.83	0.95	1.212674383	1.183948561
ESAD-UK	DO50440	SP110918	SA528879	SP111017	SA528831	5.0	40.41	62.95	1.030274298	0.1156177866	1.017692662	0.0837682456	2814069981	0.52	0.89	1.678727562	1.126328151
ESAD-UK	DO50315	SP110919	SA528880	SP110853	SA528793	5.0	40.41	73.63	1.017816803	0.1264862539	0.9781876164	0.1363975684	2817699986	1.72	2.45	1.273307286	1.540158281
ESAD-UK	DO50354	SP110921	SA528882	SP111067	SA528895	5.0	38.10	74.11	1.027045592	0.0843675935	1.03048164	0.0634267147	2834638019	1.10	0.75	1.356818188	1.396970523
ESAD-UK	DO50441	SP111163	SA528992	SP111164	SA528993	5.0	42.16	55.01	1.029376575	0.0795189827	1.01867317	0.2038440015	2827675113	1.23	2.24	1.377548619	1.346681558
ESAD-UK	DO50355	SP110922	SA528885	SP111019	SA528833	5.0	39.93	90.58	1.032081935	0.1103397911	1.006245371	0.0713061127	2837514875	1.37	1.21	1.315351587	1.896840735
ESAD-UK	DO50356	SP110923	SA528887	SP111021	SA528836	5.0	43.60	73.85	1.033711211	0.0986417417	1.031624648	0.0531876315	2838454484	1.26	2.01	1.272501035	1.368531964
ESAD-UK	DO50442	SP111165	SA528994	SP111166	SA528995	5.0	41.72	57.90	1.029353858	0.0829745423	0.9702107297	0.1211050164	2817982741	1.28	1.87	1.37039194	1.39134717
ESAD-UK	DO50443	SP111167	SA528996	SP111168	SA528997	5.0	40.03	57.42	1.016661504	0.0788102323	1.0006804	0.0715994812	2819411006	1.27	1.97	1.343038355	1.228140457
ESAD-UK	DO50444	SP111169	SA528998	SP111170	SA528999	5.0	44.34	72.67	1.028940345	0.0672601991	0.9937790999	0.0763792807	2830612757	1.21	1.18	1.351371993	1.298010047
ESAD-UK	DO50357	SP110925	SA528889	SP111096	SA528926	5.0	41.30	58.80	1.028218531	0.0632768214	0.9784052106	0.0627756153	2832895166	0.69	0.89	1.054897074	1.086482209
ESAD-UK	DO50306	SP110927	SA528891	SP110842	SA528782	5.0	45.99	69.00	1.027461633	0.0626482337	0.9840495976	0.1633471288	2822517992	0.75	1.00	1.324824524	1.432592928
ESAD-UK	DO50445	SP110929	SA528893	SP111098	SA528928	5.0	38.74	80.87	1.015029014	0.0833987265	0.9879989508	0.0773293745	2821509241	0.66	0.85	1.037275388	1.300810098
ESAD-UK	DO50446	SP110931	SA528894	SP111099	SA528930	5.0	37.85	64.60	1.029944002	0.0972065082	1.030970323	0.0631774944	2831831566	0.90	1.01	1.222186531	1.150966621
ESAD-UK	DO50362	SP110933	SA528897	SP111101	SA528932	5.0	43.06	76.32	1.031421383	0.1289409938	1.025167651	0.0996223504	2824863631	0.98	0.90	1.279375743	1.081806666
ESAD-UK	DO10844	SP23505	SA130926	SP23506	SA130927	5.0	67.36	61.00	1.033549005	0.056032557	0.9348710664	0.1000852432	2807594892	2.33	0.61	1.149369207	1.140407832
ESAD-UK	DO10843	SP23503	SA130924	SP23504	SA130925	5.0	54.34	58.07	1.031766434	0.0794723263	1.005019782	0.0797185219	2821985884	1.05	0.63	1.923391331	1.20218253
ESAD-UK	DO10859	SP23529	SA130965	SP127846	SA130964	4.0	70.51	72.04	0.9819004655	0.2103847062	0.9942311418	0.1175526859	2832497512	1.06	0.69	1.039982918	1.129815412
ESAD-UK	DO10858	SP23501	SA130962	SP23502	SA130963	4.0	66.71	65.98	0.9850976584	0.1293677095	0.9668654818	0.4009549136	2779929798	0.62	0.85	1.445094174	1.036210201
ESAD-UK	DO10839	SP23495	SA130916	SP23496	SA130917	5.0	73.67	59.11	1.00551059	0.0981952045	0.9943482273	0.1074102897	2814942934	1.71	0.59	1.216276947	1.031145487
ESAD-UK	DO10840	SP23497	SA130918	SP23498	SA130919	5.0	72.84	59.92	1.028674975	0.0856557509	1.02002945	0.1522161029	2820371560	1.81	0.63	1.08270532	1.028333562
ESAD-UK	DO10841	SP23499	SA130920	SP23500	SA130921	5.0	56.42	80.96	1.019867731	0.0959275512	1.016411027	0.1756168603	2825849077	0.57	0.89	1.782166324	1.303057828
ESAD-UK	DO10842	SP133371	SA130922	SP133370	SA130923	3.5	56.43	7.45	1.003538804	0.1195033051	0.9818617742	0.1709011854	154644229	0.95	0.66	1.295902423	1.45578542
ESAD-UK	DO50364	SP191538	SA528905	SP111024	SA528838	4.5	44.54	75.67	1.030201614	0.0667419421	0.9474768163	0.0527610109	2836895455	0.88	1.61	1.242848453	3.460628763
ESAD-UK	DO50365	SP110936	SA528907	SP111069	SA528896	5.0	46.23	56.21	1.017910796	0.0890679673	1.025744148	0.0783480052	2819871112	0.79	0.79	1.253781291	1.279768236
ESAD-UK	DO50447	SP110937	SA528910	SP111026	SA528839	5.0	41.89	66.79	1.032805095	0.1132353775	0.987104262	0.0632513775	2828237201	0.75	0.80	1.185496957	1.254964917
ESAD-UK	DO50367	SP110939	SA528911	SP111027	SA528843	5.0	36.70	55.79	1.027420254	0.0961826313	1.00944385	0.1715271257	2831448775	0.72	0.87	1.107868343	1.182365933
ESAD-UK	DO50448	SP110941	SA528913	SP111112	SA528938	5.0	39.32	65.92	1.03127937	0.1024867055	1.03433693	0.1052118292	2833644163	1.43	0.63	1.061553473	1.085829788
ESAD-UK	DO50370	SP110942	SA528915	SP111029	SA528845	5.0	37.42	89.17	1.032406124	0.1167995207	1.027828608	0.1142395451	2830977269	1.20	1.68	1.2632482	1.357760266
ESAD-UK	DO50372	SP110944	SA528917	SP111030	SA528846	5.0	42.04	82.63	1.021334022	0.1196781689	1.021148438	0.1718722346	2836173224	1.35	1.76	1.18443525	1.254583254
ESAD-UK	DO50374	SP110946	SA528919	SP111031	SA528848	5.0	31.20	63.21	1.027581891	0.097880063	0.987546799	0.0572370123	2818102885	0.95	1.00	1.180728875	1.289441755
ESAD-UK	DO50449	SP110948	SA528921	SP111033	SA528850	5.0	44.57	66.66	1.030471625	0.0996865567	0.9601494705	0.0692176597	2828605701	0.67	0.88	1.140532913	1.206572584
ESAD-UK	DO50450	SP110949	SA528923	SP111113	SA528939	5.0	54.30	67.76	1.028583333	0.0772277259	0.9800590785	0.0691971881	2834765751	1.44	0.80	1.37408344	1.207230441
ESAD-UK	DO50451	SP110950	SA528924	SP111035	SA528853	5.0	39.17	65.16	1.016738135	0.0986164391	1.003653515	0.1102019534	2819328367	0.86	1.49	1.208767522	1.247350142
ESAD-UK	DO50381	SP110951	SA528927	SP111036	SA528854	5.0	39.63	60.25	1.027976383	0.1429108618	0.9937807327	0.0990173681	2823049134	1.05	1.96	1.15706075	1.376053769
ESAD-UK	DO50382	SP110952	SA528929	SP111070	SA528898	5.0	47.41	86.97	1.034042628	0.0976455896	1.017349627	0.0654338575	2839567180	1.06	1.15	1.184990877	1.558156854
ESAD-UK	DO50383	SP110954	SA528931	SP111072	SA528899	4.5	49.00	85.59	1.032858894	0.0940181277	0.9587461624	0.0975156889	2829080665	0.98	1.51	1.386977682	2.034053425
ESAD-UK	DO50384	SP110955	SA528933	SP111114	SA528941	5.0	43.82	63.95	1.027539846	0.1016888955	0.9427586693	0.0811389143	2834294774	1.11	1.72	1.316759751	1.345252283
ESAD-UK	DO50452	SP111171	SA528990	SP111173	SA528991	5.0	44.85	56.63	1.030361531	0.0892041252	1.017827842	0.0936766577	2833649665	1.17	1.16	1.285346261	1.277810588
ESAD-UK	DO50385	SP110956	SA528934	SP111116	SA528943	5.0	37.09	64.55	1.026586209	0.0679700104	0.9466782563	0.1124770648	2819236924	1.73	1.46	1.323950797	1.269366821
ESAD-UK	DO50307	SP110958	SA528935	SP110845	SA528784	5.0	41.37	70.08	1.028277775	0.0670030024	1.007112573	0.1008679413	2835335149	1.61	1.18	1.341969586	1.272368331
ESAD-UK	DO50309	SP110959	SA528936	SP110846	SA528786	5.0	43.45	53.16	1.027130435	0.0634739433	0.9808601491	0.2222374167	2829315849	1.49	1.23	1.308507913	1.244807528
ESAD-UK	DO50387	SP110961	SA528937	SP111117	SA528945	5.0	38.21	75.20	1.027159768	0.0655025837	1.01095439	0.0638111906	2836440909	1.32	0.86	1.224061381	1.181326025
ESAD-UK	DO50388	SP110962	SA528940	SP111038	SA528855	4.5	40.83	75.54	1.026723334	0.0636799131	0.9179827614	0.0640730574	2823224312	1.29	0.90	1.252710691	1.25703344
ESAD-UK	DO50389	SP110964	SA528942	SP111119	SA528947	5.0	40.04	60.75	1.026006147	0.1147422497	0.9641135337	0.111797121	2823071821	0.86	0.79	1.236277517	1.044119716
ESAD-UK	DO50311	SP110965	SA528944	SP110847	SA528788	5.0	40.59	66.36	1.026628619	0.0804945405	1.027170637	0.1096331164	2836738140	1.18	0.82	1.323164846	1.246156637
ESAD-UK	DO50390	SP110967	SA528946	SP111039	SA528858	5.0	33.11	75.27	1.026873369	0.073609272	1.030254226	0.0659016487	2833506528	0.69	0.93	1.281732098	1.294153326
ESAD-UK	DO50392	SP110969	SA528948	SP111040	SA528861	5.0	34.98	56.69	1.027075787	0.0697668864	0.9835255173	0.093834609	2825738065	0.77	1.07	1.24251543	1.178479882
ESAD-UK	DO50453	SP110970	SA528950	SP110849	SA528790	5.0	35.37	60.94	1.026876113	0.0671878962	1.031829507	0.0646090993	2827636763	0.72	1.00	1.242562078	1.234227509
ESAD-UK	DO50393	SP110972	SA528951	SP111084	SA528909	5.0	38.87	66.43	1.026274101	0.0644216561	1.016812379	0.08480174	2834560412	1.12	0.93	1.337159744	1.258961608
ESAD-UK	DO50395	SP110973	SA528952	SP111042	SA528863	5.0	40.98	63.87	1.027651337	0.0638283386	1.026976013	0.078266433	2836286393	1.44	0.97	1.131139318	1.238947757
ESAD-UK	DO50396	SP110975	SA528953	SP111080	SA528906	5.0	44.76	70.52	1.012960338	0.0597894231	1.012957729	0.0614280962	2823115273	1.53	0.86	1.083174015	1.293015108
ESAD-UK	DO50398	SP110977	SA528780	SP111043	SA528864	5.0	46.46	72.69	1.013551315	0.0603911837	0.9457742268	0.079050716	2823509976	1.60	0.88	1.096365958	1.254011282
ESAD-UK	DO50399	SP110978	SA528781	SP111045	SA528866	5.0	40.09	69.56	1.028121654	0.065840121	0.9991317142	0.0554328705	2826999145	0.75	1.13	1.259284098	1.190056949
ESAD-UK	DO50454	SP110980	SA528783	SP111047	SA528868	5.0	40.13	52.28	1.02757319	0.0663693429	1.002599285	0.1963369572	2828244926	0.91	0.78	1.32407185	1.140860965
ESAD-UK	DO50401	SP110981	SA528785	SP111049	SA528870	5.0	40.12	65.42	1.027066785	0.0637502812	1.001354233	0.0937889439	2825099558	1.26	1.08	1.252617442	1.248240316
ESAD-UK	DO50402	SP110983	SA528787	SP111051	SA528872	5.0	39.13	64.58	1.012105555	0.062587393	1.022702085	0.0728180931	2819883867	1.28	1.41	1.228531326	1.204670762
ESAD-UK	DO50403	SP110984	SA528789	SP111074	SA528900	5.0	36.97	62.20	1.026756851	0.0650130068	1.006093206	0.0733658064	2831450437	1.25	0.97	1.249589286	1.402914592
ESAD-UK	DO50405	SP110986	SA528791	SP111052	SA528874	5.0	37.73	68.92	1.025911152	0.064799859	1.023538353	0.0920803267	2835692788	1.31	0.94	1.257478636	1.059154818
ESAD-UK	DO50406	SP110987	SA528794	SP111175	SA528949	5.0	36.88	61.77	1.026190283	0.0717323684	0.9879128688	0.0622324462	2832786464	1.63	1.26	1.361961357	1.417118629
ESAD-UK	DO50407	SP110989	SA528796	SP111054	SA528876	5.0	44.47	66.54	1.027116568	0.0596845707	1.014349402	0.0628662873	2838746801	1.28	0.90	1.147534048	1.179058454
ESAD-UK	DO50408	SP110990	SA528797	SP111056	SA528878	5.0	39.39	70.42	1.026012179	0.0640239107	1.000506307	0.1054762393	2836125606	1.06	0.93	1.225206903	1.233754934
ESAD-UK	DO50409	SP110991	SA528800	SP111057	SA528881	5.0	49.74	59.45	1.030897554	0.064751134	0.9836816467	0.0652273342	2822540527	1.14	0.97	1.333023958	1.269853715
ESAD-UK	DO50410	SP110993	SA528801	SP111075	SA528901	5.0	46.22	60.33	1.032154512	0.0693273474	1.007478614	0.0633625575	2831236528	1.73	0.96	1.302112155	1.263051608
ESAD-UK	DO50411	SP110994	SA528803	SP111058	SA528883	5.0	38.57	81.59	1.02852725	0.0680967885	1.034810743	0.064950137	2835906559	0.84	0.87	1.248239343	1.327612918
ESAD-UK	DO50316	SP110996	SA528804	SP110855	SA528795	5.0	41.93	67.38	1.032143117	0.0680010163	0.9579974527	0.074672248	2828485817	1.31	1.13	1.225704713	1.304632392
ESAD-UK	DO50412	SP110998	SA528808	SP111059	SA528884	4.0	39.71	72.70	1.030262295	0.0792391841	1.011352807	0.148480882	2829126261	1.66	2.14	2.357641537	1.348991988
GACA-CN	DO222275	SP135179	SA560542	SP135180	SA569075	5.0	31.85	32.19	1.029530529	0.090968108	1.016940462	0.1641592658	2732148778	0.44	1.36	1.311085483	1.193786048
GACA-CN	DO218068	SP135181	SA544626	SP135182	SA542932	4.5	34.28	33.03	1.033200172	0.1024507772	0.9645579705	0.1473577612	2757927401	0.69	0.51	1.231173122	2.211111745
GACA-CN	DO222286	SP135183	SA569078	SP135184	SA560559	4.5	68.00	42.30	1.05942749	0.1081822132	1.044006672	0.1457686172	2755488285	0.46	0.61	1.115160378	1.393968677
GACA-CN	DO222292	SP135185	SA560569	SP135186	SA569081	5.0	77.68	39.22	1.035641843	0.1604617414	1.030088742	0.1722320648	2730296805	0.97	0.38	1.247572276	1.136641307
GACA-CN	DO222299	SP135187	SA560584	SP135188	SA569082	3.5	42.16	43.94	1.016962337	0.2785497774	0.9890560054	0.5284598297	2760164847	1.38	3.75	1.513877123	1.216096181
GACA-CN	DO217851	SP135189	SA544388	SP135190	SA542536	5.0	37.34	31.24	1.027853909	0.1184890466	1.020039826	0.0836670647	2763857526	0.72	0.44	1.252788125	1.484538665
GACA-CN	DO218067	SP135191	SA544625	SP135192	SA542931	5.0	33.21	32.82	1.021893716	0.1272201149	1.031097667	0.1174886865	2747895271	0.70	1.01	1.279595767	1.858497961
GACA-CN	DO224498	SP135193	SA569079	SP135194	SA569072	5.0	32.28	33.91	1.040644693	0.0988184583	1.018169231	0.159814431	2747712980	1.16	0.70	1.333330943	1.51953563
GACA-CN	DO222276	SP135204	SA569071	SP135205	SA560543	4.5	37.29	37.11	1.040222669	0.1403777929	1.035263733	0.1569783524	2761822316	0.63	0.80	1.923276146	2.042868514
GACA-CN	DO218089	SP135207	SA544629	SP135209	SA542966	5.0	36.87	33.40	1.040550497	0.1606334431	1.036631382	0.145443562	2720770766	1.12	0.44	1.408790508	1.982119218
GACA-CN	DO218282	SP135211	SA544848	SP135213	SA543305	5.0	35.25	36.45	1.040485332	0.1190089452	1.018651179	0.2800173075	2747783613	0.91	1.04	1.252342353	1.496478455
GACA-CN	DO218517	SP135215	SA545084	SP135217	SA543730	5.0	37.26	38.38	1.026992775	0.0990853872	1.029099214	0.1271582935	2769865558	0.69	0.55	1.272484861	1.333109071
GACA-CN	DO218728	SP135220	SA545316	SP135222	SA544109	5.0	33.86	34.91	1.027752253	0.1092583452	1.004744904	0.0891329386	2768280088	0.29	0.58	1.786342768	1.625707103
GACA-CN	DO217867	SP135224	SA544389	SP135226	SA542564	4.5	38.09	36.98	1.040635531	0.1418712349	1.029020584	0.2156541244	2749433503	0.62	0.44	1.214064688	2.378423855
GACA-CN	DO218088	SP135228	SA544624	SP135230	SA542965	5.0	37.01	41.03	1.04010171	0.1003668237	1.029742969	0.1535216432	2789219898	0.52	0.40	1.198923394	1.430702533
GACA-CN	DO217814	SP135232	SA544345	SP135234	SA542473	4.5	38.82	37.02	1.042125874	0.1293169836	0.9827905234	0.4607395257	2714872369	0.57	0.38	1.448492651	1.803708878
GACA-CN	DO218019	SP135236	SA544577	SP135238	SA542843	5.0	36.16	37.56	1.038826086	0.0979749498	1.040081953	0.112207339	2774897136	0.33	0.40	1.352885977	1.432519633
GACA-CN	DO222285	SP135239	SA560557	SP135240	SA569080	4.5	38.59	39.45	1.044782554	0.1382225317	1.00296493	0.2019091846	2763468581	0.45	0.61	1.486379884	2.094211613
GACA-CN	DO224499	SP135254	SA569073	SP135255	SA569074	5.0	26.54	35.32	1.021560617	0.1637837159	1.039372773	0.1034647051	2749665601	0.70	0.30	1.730279521	1.305534319
GACA-CN	DO218230	SP135257	SA544812	SP135258	SA543211	3.5	35.06	31.34	1.016261496	0.2689310948	1.018410253	0.2490384992	2724297963	0.50	2.57	1.357661489	2.830738936
GACA-CN	DO218442	SP135260	SA545026	SP135262	SA543593	5.0	37.57	38.42	1.041374895	0.1479120106	1.033791521	0.1588145376	2771249683	0.89	0.45	1.26665704	1.267990513
GACA-CN	DO218673	SP135266	SA545277	SP135270	SA544009	4.5	37.10	35.95	1.037938372	0.1914539966	0.9268061847	0.1600107739	2733026479	0.61	0.53	1.878978672	2.415741267
GACA-CN	DO218484	SP135275	SA545064	SP135278	SA543675	4.0	34.47	35.96	1.043878456	0.1878012997	1.040635857	0.1590502783	2725772422	0.64	0.47	2.508280523	2.844888274
GACA-CN	DO218693	SP135280	SA545291	SP135287	SA544045	4.0	35.78	38.53	1.044706592	0.1341494852	1.028710498	0.2665482984	2736744741	0.48	0.42	2.722372025	2.385858363
GACA-CN	DO217817	SP135290	SA544355	SP135293	SA542478	5.0	36.40	37.46	1.043020759	0.1448348311	1.042516292	0.1350739345	2769849645	0.36	0.37	1.244524188	1.265296569
GACA-CN	DO218030	SP135297	SA544579	SP135299	SA542864	5.0	34.37	32.79	1.038824843	0.1002598727	0.974229103	0.1400411041	2729816648	0.57	0.52	1.563080945	1.9493444
GACA-CN	DO218242	SP135302	SA544832	SP135304	SA543233	4.0	30.32	32.14	1.013686411	0.1202308233	1.015441637	0.1318675123	2752004189	3.85	2.13	1.134658329	1.171760579
GACA-CN	DO218487	SP135307	SA545065	SP135310	SA543680	5.0	33.95	33.33	1.024034884	0.1890590132	1.032956311	0.116132489	2753865548	1.94	0.81	1.224406136	1.385728128
GACA-CN	DO218694	SP135313	SA545292	SP135317	SA544046	3.0	32.92	37.49	0.9188419575	0.6681258044	1.068939396	0.1489727939	2668423572	9.08	1.00	1.153386706	1.377722837
GACA-CN	DO217818	SP135320	SA544356	SP135323	SA542479	5.0	33.47	35.96	1.023613182	0.0950436291	1.039227101	0.0838785798	2761280860	0.45	0.44	1.935412812	1.627274539
GACA-CN	DO218031	SP135332	SA544580	SP135335	SA542865	5.0	30.07	31.15	1.024310188	0.10918165	1.029765691	0.1083993141	2755139050	0.50	0.53	1.176720481	1.518322149
GACA-CN	DO218243	SP135340	SA544819	SP135345	SA543234	5.0	30.37	34.33	1.029517658	0.0974214095	1.01520613	0.1184629619	2787900725	0.46	0.51	1.374047934	1.283716882
GACA-CN	DO222282	SP135348	SA569076	SP135355	SA560552	4.5	31.51	35.30	1.010243621	0.1040282603	0.9686105088	0.123392048	2763109000	0.54	0.51	1.757548084	2.163762342
GACA-CN	DO222288	SP135388	SA560562	SP135390	SA569077	5.0	33.16	30.25	1.033756223	0.1092743592	1.028400759	0.1164920781	2737694138	0.46	0.51	1.547352602	1.725871379
GACA-CN	DO218443	SP135391	SA545027	SP135393	SA543594	5.0	36.95	31.94	1.033396895	0.0965027089	1.011589621	0.1276780181	2733889821	0.41	0.36	1.369698947	1.041907539
GACA-CN	DO218769	SP135399	SA545378	SP135405	SA544185	5.0	33.33	30.30	1.035019237	0.088384054	1.014099565	0.1084718281	2729181313	0.44	0.48	1.474765239	1.895392943
GACA-CN	DO217896	SP135408	SA544440	SP135411	SA542619	5.0	32.02	31.52	1.018614483	0.1366140431	1.006257333	0.1764047968	2740304489	0.41	0.40	1.416388878	1.014094805
GACA-CN	DO218774	SP135413	SA545361	SP135415	SA544191	5.0	30.03	34.03	1.023123097	0.1003440694	1.011840649	0.2222463948	2773829980	0.64	0.55	1.167743462	1.245060946
GACA-CN	DO217822	SP135417	SA544367	SP135420	SA542486	5.0	32.23	31.14	1.029222062	0.1049551788	0.9655726364	0.09272909	2690403233	0.50	0.57	1.422925917	1.357334187
GACA-CN	DO218136	SP135423	SA544707	SP135425	SA543051	5.0	33.53	32.28	1.023314758	0.1025825197	0.9884189442	0.2579277456	2748223404	0.63	0.54	1.52706747	1.423490212
GACA-CN	DO218223	SP135428	SA544794	SP135431	SA543199	5.0	30.58	32.20	1.012631678	0.1033415662	0.9859770559	0.3123066371	2764204107	0.59	0.49	1.353228815	1.175389487
GACA-CN	DO218547	SP135433	SA545137	SP135436	SA543781	5.0	37.17	31.98	1.010804077	0.100879305	0.971702771	0.0962945162	2770662548	0.32	0.40	1.272794295	1.26416433
GBM-US	DO11148	SP24123	SA144327	SP24135	SA144576	4.0	47.64	72.23	1.012860127	0.0808980838	1.052828318	0.0476849263	2816418550	3.04	1.95	1.391040519	1.149573646
GBM-US	DO11382	SP24571	SA493514	SP24565	SA151709	5.0	47.67	75.77	1.034339981	0.0947647725	1.032336592	0.061056243	2833557497	2.19	2.14	1.145132867	1.254050332
GBM-US	DO13971	SP29547	SA518006	SP29559	SA180317	5.0	34.89	63.45	1.027336821	0.0786171623	1.029422381	0.0830878242	2823441800	2.24	1.83	1.187845879	1.212028056
GBM-US	DO11441	SP24696	SA154272	SP24702	SA154417	5.0	32.01	46.02	1.021863612	0.1638143436	1.021035694	0.0757126598	2749046413	1.29	2.21	1.063509913	1.272957444
GBM-US	DO10900	SP23624	SA135424	SP23622	SA135301	5.0	30.92	37.59	1.032675402	0.0877056634	1.032559974	0.0795470473	2662662499	1.32	1.66	1.28773214	1.016826148
GBM-US	DO10970	SP23759	SA138419	SP23754	SA138250	5.0	28.05	35.79	1.029963483	0.1858538009	1.021470384	0.0800944736	2717548749	1.37	0.99	1.062500696	1.182782603
GBM-US	DO13474	SP28587	SA163690	SP28581	SA163620	5.0	41.44	41.95	1.032432809	0.0716175418	1.019337182	0.150614565	2662604275	2.95	2.81	1.306731979	1.215162136
GBM-US	DO14049	SP29703	SA182972	SP29697	SA182882	4.0	41.45	35.06	1.029154821	0.0890663451	1.038422724	0.1325060457	2673199834	3.08	2.40	1.560591659	1.283588714
GBM-US	DO12382	SP26511	SA184638	SP26499	SA494057	4.5	35.21	71.08	1.029062876	0.0805448011	1.046593711	0.0619237873	2825025594	2.76	3.55	1.452277404	1.461391614
GBM-US	DO13192	SP28047	SA154643	SP28041	SA560596	4.0	65.14	64.40	1.019396963	0.1290932924	1.023378042	0.1136806804	2785541310	7.58	6.63	1.105720923	1.096683864
GBM-US	DO12952	SP27597	SA146518	SP27603	SA146608	4.0	37.78	42.24	1.030348061	0.0781673333	1.048370726	0.1549682307	2634823513	3.90	2.91	1.240439891	1.278361406
GBM-US	DO12034	SP25839	SA173189	SP25833	SA173009	3.0	40.75	34.64	1.031464984	0.0766584756	1.042304177	0.1349718671	2570464880	3.47	2.65	1.207669791	1.172679162
GBM-US	DO12484	SP26715	SA132412	SP26709	SA132368	5.0	37.48	41.97	1.054123864	0.1112094837	1.028689114	0.132192726	2783177026	2.79	2.50	1.255069963	1.224199488
GBM-US	DO12742	SP27207	SA140010	SP27201	SA139948	5.0	33.76	40.73	1.039129504	0.1205250692	1.05360698	0.1291623997	2653139782	2.47	2.81	1.268152753	1.134680963
GBM-US	DO11860	SP25512	SA167673	SP25518	SA167759	5.0	37.09	42.24	1.031705465	0.0953130818	1.06588239	0.153382795	2666986504	2.84	2.87	1.295940181	1.069800858
GBM-US	DO11794	SP25368	SA165009	SP25380	SA165304	5.0	51.04	73.23	1.030114589	0.0819861387	1.023004723	0.0567578893	2834659352	2.80	2.38	1.37430878	1.109745303
GBM-US	DO11447	SP24714	SA154562	SP24708	SA154497	4.5	41.80	42.46	1.02182421	0.0806486363	1.03519058	0.1238950461	2670687430	2.64	3.62	1.4011821	1.645701382
GBM-US	DO13318	SP28269	SA158200	SP28275	SA158256	3.0	42.66	34.83	1.035850927	0.0892943612	1.028220284	0.1222829397	2521158722	3.07	2.49	1.430975663	1.18922794
GBM-US	DO13144	SP27963	SA153091	SP27957	SA153016	5.0	45.65	33.56	1.031028638	0.0754387025	1.037683076	0.1522302271	2640535549	1.98	2.93	1.188856266	1.184697217
GBM-US	DO13072	SP27819	SA150368	SP27825	SA150476	4.5	29.24	38.46	1.028381684	0.092971368	1.0408392	0.0789706112	2676362951	1.30	6.55	1.058958962	1.272764108
GBM-US	DO12454	SP26655	SA131784	SP26649	SA131728	5.0	38.66	39.66	1.033191721	0.0928474427	1.039805795	0.1000756559	2748231363	2.32	2.58	1.188422818	1.220014772
GBM-US	DO10908	SP23643	SA136139	SP23639	SA136091	4.0	37.12	39.89	1.029942222	0.073274252	1.067985275	0.1080497719	2720836002	3.42	2.52	1.28407899	1.169096892
GBM-US	DO10975	SP23764	SA493321	SP23775	SA138738	4.0	34.08	68.13	1.029287099	0.0926346181	1.027033757	0.1704472932	2826030202	4.98	2.18	1.561424156	1.28019621
GBM-US	DO13510	SP28647	SA164464	SP28659	SA164854	4.0	45.87	72.10	1.012650466	0.0889053734	1.013694655	0.0590069246	2821301705	4.25	2.20	1.233924004	1.179174515
GBM-US	DO12370	SP96987	SA494056	SP26475	SA184257	4.0	40.53	42.27	1.031012168	0.0710020248	1.055147825	0.0802250575	2761354714	3.45	3.00	1.164716969	1.27762394
GBM-US	DO11776	SP25338	SA164380	SP25332	SA164299	5.0	30.79	35.39	1.0314651	0.0874317378	1.000600381	0.074543961	2712627941	0.99	1.10	1.139952007	1.077411273
GBM-US	DO10960	SP23734	SA137945	SP23739	SA138061	4.5	40.06	44.81	1.031507592	0.0856017508	1.05770772	0.107964856	2769031221	2.33	3.08	1.272304751	1.193578749
GBM-US	DO12352	SP26445	SA183792	SP26439	SA183702	3.5	40.78	39.85	1.036012353	0.0954799303	0.9926563977	0.2814502402	2519309134	2.69	4.30	1.282904507	1.193803908
GBM-US	DO12070	SP25911	SA174507	SP25905	SA174372	3.0	39.89	38.55	1.020412169	0.0908126649	0.9836881177	0.224319934	2419519069	3.03	3.83	1.197205115	1.157522005
GBM-US	DO11202	SP24231	SA145920	SP24236	SA146105	4.0	41.12	37.53	1.027107489	0.1174265383	1.017579089	0.106897947	2744860932	3.06	2.47	1.340263652	1.33212622
GBM-US	DO13575	SP28785	SA166644	SP28791	SA166804	4.5	38.62	39.79	1.014753014	0.0942610834	1.043031363	0.1409096435	2758846385	2.69	3.91	1.271565635	1.224181054
GBM-US	DO11782	SP25344	SA164469	SP25350	SA164579	5.0	40.68	37.11	1.031449954	0.0743257196	1.036180592	0.1601952601	2603448758	2.57	2.77	1.274989046	1.214107719
GBM-US	DO11854	SP25500	SA167460	SP25494	SA167349	4.0	43.33	68.39	1.015814003	0.0714486079	1.021749236	0.0619857379	2817363717	3.57	2.36	1.16344213	1.081089724
GBM-US	DO11501	SP24809	SA155885	SP24815	SA155940	4.0	40.86	37.84	1.059981672	0.126189282	0.9988009538	0.1519877735	2718788881	2.93	3.63	1.63455131	1.226753758
GBM-US	DO13348	SP28329	SA159230	SP28335	SA159460	5.0	36.10	41.28	1.030298925	0.0827701965	1.011783345	0.2665072343	2656524736	2.45	2.77	1.310761286	1.299766087
GBM-US	DO13869	SP29337	SA176128	SP29331	SA176022	4.0	41.22	65.79	1.008860265	0.0842286476	1.018743856	0.0683310378	2817355621	3.27	1.88	1.180098423	1.111405546
GBM-US	DO11046	SP23931	SA141378	SP23925	SA141272	4.0	40.96	45.89	1.031690467	0.0777960942	1.029478359	0.2500336291	2803291600	3.17	2.27	1.276758172	1.165242777
GBM-US	DO12814	SP27333	SA141832	SP27339	SA142043	4.0	40.27	38.25	1.022054283	0.1292514935	1.018111259	0.1839996351	2657909106	4.07	2.82	1.210120811	1.254042244
GBM-US	DO13132	SP27933	SA152526	SP27939	SA152676	5.0	37.18	41.16	1.029551316	0.0729679084	1.027552029	0.0879797975	2785429547	2.31	2.66	1.206523507	1.283274517
GBM-US	DO11238	SP24307	SA147352	SP24301	SA147241	4.0	43.98	64.88	1.038823916	0.1766596979	1.02022455	0.064184453	2782060088	8.40	1.92	1.054877204	1.109287258
GBM-US	DO11292	SP24397	SA148874	SP24391	SA148718	5.0	31.23	42.23	1.028939247	0.0886725878	1.041395118	0.0752605212	2753415741	1.18	1.16	1.137526682	1.131624684
HNSC-US	DO14238	SP30081	SA192682	SP30083	SA192727	5.0	29.69	78.29	1.028174044	0.0804922832	1.000010156	0.1031839535	2817680816	1.13	1.16	1.423297586	1.507299478
HNSC-US	DO15870	SP33680	SA200741	SP33688	SA200796	4.0	42.09	41.92	1.025933344	0.0797391463	1.069794924	0.0977511789	2789573622	3.02	4.01	1.008136525	1.497229722
HNSC-US	DO15911	SP33782	SA201501	SP33774	SA201430	4.0	41.49	39.76	1.032854112	0.0742264998	1.045253606	0.087924266	2788144760	4.83	3.66	1.095507051	1.120094965
HNSC-US	DO15110	SP32022	SA190313	SP32014	SA190261	5.0	35.13	81.24	1.030348772	0.0951313407	0.9883812923	0.0810047836	2826237366	0.79	0.95	1.291942476	1.913501302
HNSC-US	DO14678	SP31038	SA202973	SP31030	SA202903	5.0	36.59	68.60	1.016320593	0.078796718	0.9247560824	0.0748893666	2808666314	0.96	0.78	1.408168147	1.217082366
HNSC-US	DO14236	SP30079	SA494252	SP30077	SA494251	4.0	39.80	72.03	1.02007028	0.1706965324	0.973555508	0.0992230248	2831488387	1.65	1.24	2.098140251	2.305550887
HNSC-US	DO14566	SP30811	SA201436	SP30803	SA201351	4.5	50.35	45.43	1.028099468	0.0805994344	1.022990016	0.0870702169	2796542094	2.34	4.98	1.446665011	1.139599198
HNSC-US	DO15943	SP33845	SA201899	SP33837	SA201809	5.0	36.17	64.52	1.028762674	0.0762624119	1.004799773	0.0713270766	2827398909	1.60	2.49	1.258901802	1.229961478
HNSC-US	DO15022	SP31806	SA189140	SP31814	SA189208	5.0	30.38	72.59	1.027777098	0.0839054024	1.028155047	0.1246079974	2815860941	1.04	0.84	1.423290299	1.546475651
HNSC-US	DO14718	SP31118	SA203463	SP31126	SA203543	5.0	30.09	77.05	1.012917583	0.084090032	0.9598245703	0.0971138589	2809426824	1.27	1.30	1.675517627	1.922498735
HNSC-US	DO15414	SP32702	SA494286	SP32694	SA494284	4.0	41.85	62.87	1.012992187	0.0848094986	0.9765904209	0.0670440882	2818654911	1.37	1.74	2.653811766	2.038864299
HNSC-US	DO14192	SP29985	SA494172	SP29987	SA494168	5.0	42.22	67.43	1.027238507	0.0784809632	1.013906833	0.1055436635	2818732203	1.19	1.34	1.843943646	1.740439961
HNSC-US	DO15591	SP33086	SA494344	SP33094	SA494343	4.0	42.86	63.38	1.035808396	0.0791377507	0.962010736	0.0939756912	2828581215	1.30	2.11	2.408190812	2.286833476
HNSC-US	DO15398	SP32654	SA494254	SP32662	SA494253	4.0	44.18	59.85	1.0255753	0.0956577815	0.9489387693	0.0787933101	2818500083	1.19	2.01	2.01974357	1.567105226
HNSC-US	DO14232	SP30069	SA494230	SP30071	SA494229	4.0	39.69	70.30	1.008907524	0.0849911765	1.008163504	0.0827446471	2816853576	1.56	1.65	3.992854842	1.837641346
HNSC-US	DO14502	SP30667	SA200454	SP30675	SA200524	5.0	31.03	57.29	1.033303476	0.0893383894	1.005286231	0.0788519369	2802535884	0.67	0.95	1.31691344	1.179165242
HNSC-US	DO15198	SP32214	SA191279	SP32222	SA191335	4.5	38.69	44.36	1.014084114	0.0903302481	1.018746163	0.0974698661	2798307751	2.30	3.12	1.387004652	1.551670069
HNSC-US	DO14942	SP31614	SA188152	SP31606	SA188108	5.0	37.95	64.79	1.034901106	0.0914252654	0.9855130868	0.0910432178	2819320701	0.85	0.69	1.458324492	1.256687465
HNSC-US	DO15815	SP33560	SA494402	SP33544	SA494401	4.0	42.35	63.10	1.026300466	0.0808713837	1.011579914	0.1115408105	2817230839	1.41	1.58	2.301150491	1.354936743
HNSC-US	DO15014	SP31798	SA494119	SP31790	SA494116	5.0	40.57	70.40	1.017633396	0.0787087759	0.9689758267	0.0705930371	2819188146	1.57	1.23	1.522891781	1.388606855
HNSC-US	DO15503	SP32902	SA195405	SP32894	SA195328	4.0	36.52	42.54	1.031241292	0.0787116707	1.030757403	0.0955889002	2795441145	3.04	2.56	1.596955151	1.204052575
HNSC-US	DO15527	SP32950	SA195752	SP32958	SA195822	5.0	34.75	64.91	1.031830191	0.0905695987	1.004840141	0.082431533	2822625054	2.81	2.79	1.612151599	1.220015271
HNSC-US	DO16015	SP33997	SA202818	SP34005	SA202848	5.0	33.06	72.78	1.028917929	0.0774964865	1.055246496	0.0926382616	2820494754	1.22	0.85	1.35695961	1.505003688
HNSC-US	DO14282	SP30187	SA195365	SP30185	SA195307	5.0	43.01	37.30	1.017542398	0.1095758379	1.029289241	0.0926920862	2777193995	2.20	2.94	1.226423338	1.636396252
HNSC-US	DO15046	SP31862	SA494128	SP31854	SA494127	5.0	40.58	71.29	1.025050427	0.0792888596	0.9868822095	0.1050240784	2823368459	1.16	1.17	1.61256254	1.554738201
HNSC-US	DO14296	SP30216	SA195980	SP30213	SA195900	4.0	43.96	46.16	1.023690145	0.0942494759	1.016626252	0.0820734266	2806602547	3.25	2.71	1.327084793	1.491624384
HNSC-US	DO52029	SP115164	SA539328	SP115162	SA539321	4.0	36.06	35.18	1.0236054	0.1107661109	0.9605884092	0.2266975926	2533616258	1.47	2.16	1.184910194	1.195174913
HNSC-US	DO14242	SP30091	SA192938	SP30093	SA192967	4.5	38.01	82.46	1.031637127	0.097741673	0.9957333091	0.0792138926	2828700701	0.79	1.84	1.330576243	2.547539313
HNSC-US	DO14264	SP30141	SA194161	SP30143	SA194253	4.0	42.32	56.59	1.03058605	0.0745033156	0.9696650235	0.0817128365	2803539037	4.14	2.71	1.579753141	1.196916524
HNSC-US	DO14582	SP30851	SA201660	SP30843	SA201581	5.0	37.14	67.53	1.01711586	0.0789779191	1.012699149	0.0914131484	2812063861	1.09	0.87	1.32817797	1.516783041
HNSC-US	DO14862	SP31430	SA494083	SP31422	SA494082	5.0	39.75	66.26	1.026267713	0.0785713292	0.9903499453	0.1198493572	2823724215	1.03	2.06	1.497101316	1.675206522
HNSC-US	DO14686	SP31054	SA203133	SP31046	SA203048	5.0	42.36	40.77	1.035591997	0.0917317996	1.021322757	0.096600653	2788302531	2.03	1.96	1.374626419	1.549745458
HNSC-US	DO14420	SP30499	SA199316	SP30493	SA199271	5.0	41.75	43.97	1.029443099	0.0895910694	1.001809351	0.1299065699	2799523623	2.15	2.17	1.406261439	1.494156149
HNSC-US	DO14742	SP31166	SA203783	SP31174	SA203853	5.0	38.09	76.33	1.031197188	0.0810393042	1.025895961	0.1936133537	2825850387	0.82	0.91	1.508782118	1.272628404
HNSC-US	DO14204	SP30009	SA191028	SP30011	SA191115	5.0	30.35	74.31	1.029328757	0.0842376152	0.999586766	0.0945846741	2819725632	1.17	1.04	1.364304644	1.593966155
HNSC-US	DO15430	SP32734	SA194323	SP32742	SA194387	5.0	36.72	75.59	1.021964458	0.1071712719	1.006987991	0.0941202151	2807121557	0.84	0.67	1.31794215	1.183652142
HNSC-US	DO14343	SP30337	SA494352	SP30332	SA494351	5.0	33.00	68.51	1.023768064	0.084107314	0.9501358776	0.0767282018	2816349341	1.21	1.22	1.813370852	1.958275789
HNSC-US	DO14750	SP31182	SA494059	SP31190	SA494058	5.0	41.96	72.63	1.009169419	0.0794106269	0.9720207014	0.0986816096	2818630471	1.39	1.23	1.734524477	1.618640496
HNSC-US	DO15791	SP33504	SA494400	SP33496	SA494399	5.0	42.74	72.43	1.027834788	0.1965116469	0.9461951674	0.0633518735	2829358415	1.17	0.96	1.966250662	1.500281505
HNSC-US	DO14614	SP30915	SA494508	SP30907	SA494507	4.0	44.51	60.68	1.026592861	0.1130765446	0.9810572631	0.0716014631	2831788018	1.29	2.28	2.39119694	1.766966962
HNSC-US	DO14159	SP29915	SA494085	SP29914	SA494084	5.0	41.75	65.86	1.02024621	0.0817547179	1.028685597	0.1124501428	2820014380	1.41	1.31	1.973331451	1.642710609
HNSC-US	DO14171	SP29941	SA494104	SP29940	SA494103	4.0	43.04	67.56	1.020926889	0.1205817923	1.020130499	0.073121828	2836523929	1.37	1.52	2.117161668	1.728399396
HNSC-US	DO14814	SP31326	SA494079	SP31334	SA494078	5.0	40.35	71.65	1.025622829	0.0958963678	0.9707995873	0.1152465381	2831532567	1.37	1.06	1.635873442	1.601050302
HNSC-US	DO14250	SP30111	SA494274	SP30113	SA494271	4.0	43.11	67.20	1.022395821	0.0785932547	0.9973330724	0.080222821	2821532417	1.26	1.94	2.250372343	1.899522462
KICH-US	DO220335	SP123845	SA556269	SP123844	SA556263	4.0	38.34	77.09	0.9554995862	0.2232395677	0.9265428212	0.0636251768	2781522651	0.89	2.32	1.332727955	1.579823865
KICH-US	DO220341	SP123857	SA556333	SP123856	SA556327	5.0	34.60	75.32	1.034829056	0.1081464545	1.019319906	0.1159178533	2817651858	1.39	2.30	1.462725877	1.62729533
KICH-US	DO220334	SP123843	SA556257	SP123842	SA556251	5.0	38.38	77.72	1.042963319	0.1473139399	1.060451127	0.0993560065	2816831082	2.18	2.12	1.952959918	1.73883164
KICH-US	DO220509	SP123986	SA556588	SP123984	SA556577	4.0	36.12	58.90	1.023770993	0.096621701	0.9105672506	0.0825307335	2795241301	1.64	2.29	1.661686317	2.449175469
KICH-US	DO220568	SP124027	SA556881	SP124025	SA556872	3.5	35.21	62.39	1.030941542	0.097314565	0.8616339341	0.0803495711	2795060078	3.10	1.54	1.91860106	1.605075919
KICH-US	DO220608	SP124047	SA556957	SP124046	SA556950	4.5	29.49	70.25	1.025157067	0.1086887707	0.8665112477	0.0660740906	2792997716	1.99	1.19	1.185086651	1.400675867
KICH-US	DO220599	SP124045	SA556945	SP124044	SA556937	4.5	29.90	64.81	1.030140277	0.0989965915	0.9163545553	0.1467940396	2758568871	1.80	1.37	1.55583635	1.445284235
KICH-US	DO220338	SP123851	SA556301	SP123850	SA556295	3.5	36.32	72.42	1.019120067	0.0974156907	0.8737035668	0.0652120346	2800766624	1.39	3.32	1.467300734	2.011017781
KICH-US	DO220556	SP124022	SA556844	SP124021	SA556832	5.0	34.82	59.48	1.003682958	0.108607764	0.9402528595	0.1626983776	2789403169	1.94	1.52	1.201123063	1.589777364
KICH-US	DO220355	SP123885	SA556604	SP123884	SA556591	4.5	34.52	65.11	1.029895271	0.1332181572	0.909311517	0.0793650464	2797433978	1.69	1.71	1.453437115	1.607604649
KICH-US	DO220363	SP123904	SA556750	SP123902	SA556737	5.0	38.28	76.14	1.039831388	0.1104637803	1.031363899	0.1103487559	2815490540	1.95	1.45	1.48903456	1.517818342
KICH-US	DO220360	SP123895	SA556695	SP123894	SA556682	4.0	38.64	65.19	1.032131354	0.0943681457	0.867148083	0.0732093734	2800809937	2.27	2.11	1.436852161	2.757981689
KICH-US	DO220439	SP123957	SA556871	SP123955	SA556859	3.0	34.59	61.57	1.023008644	0.1082996688	1.027843195	0.0682654797	2794930078	4.38	2.28	2.221753817	2.250955051
KICH-US	DO220348	SP123871	SA556455	SP123870	SA556442	5.0	37.71	73.37	1.030757318	0.0992271614	0.967176896	0.1438201102	2818789738	2.85	2.04	1.411393881	1.631256185
KICH-US	DO220490	SP123980	SA556542	SP123978	SA556530	5.0	29.63	66.92	1.022028641	0.1016047125	0.9513293459	0.0793945701	2792447802	2.10	1.17	1.536291014	1.425996664
KICH-US	DO220340	SP123855	SA556321	SP123854	SA556315	5.0	35.15	77.60	1.035498106	0.0984350951	0.9280257382	0.0886455532	2818359488	1.36	2.06	1.415755725	1.713380196
KICH-US	DO220359	SP123893	SA556676	SP123892	SA556664	4.5	38.05	60.44	1.036135366	0.1037516934	0.8469706512	0.0707915482	2814136292	2.05	2.09	1.572265864	1.665053074
KICH-US	DO220336	SP123847	SA556279	SP123846	SA556273	4.5	39.74	59.81	1.042362435	0.1512112258	0.8661331772	0.0783395911	2794843886	1.16	2.54	1.586350302	1.891680518
KICH-US	DO220484	SP123977	SA556519	SP123975	SA556509	5.0	37.97	63.49	1.033776219	0.0956700266	0.9862228436	0.1126002124	2795137032	1.75	2.52	1.416213185	1.996558023
KICH-US	DO220449	SP123960	SA556378	SP123958	SA556367	4.5	35.22	64.33	1.022791456	0.0984778592	1.01119831	0.1135727002	2800097266	2.95	2.04	1.799177388	2.656451245
KICH-US	DO220361	SP123898	SA556713	SP123897	SA556702	4.5	36.78	62.71	1.034838836	0.102288483	0.8615620144	0.1026156608	2797652316	2.27	1.93	1.576606857	1.958605277
KICH-US	DO220345	SP123865	SA556387	SP123864	SA556372	4.5	37.63	65.14	1.032504214	0.102133007	0.8849596899	0.0803369563	2814197266	1.38	2.25	1.472320507	1.594441505
KICH-US	DO220333	SP123841	SA556247	SP123840	SA556241	5.0	32.52	61.77	0.9937859558	0.1114019823	1.050066796	0.0901165029	2794320010	2.15	1.49	1.260055144	1.376878247
KICH-US	DO220349	SP123873	SA556474	SP123872	SA556462	4.5	35.36	64.29	1.040200279	0.1202554287	0.8344177088	0.0732903604	2801862744	1.94	1.37	1.200181195	1.434686449
KICH-US	DO220356	SP123887	SA556620	SP123886	SA556610	4.0	40.51	60.20	1.038753079	0.1095760142	1.03819893	0.0968634736	2816751151	2.01	2.18	5.0833939	1.595961234
KICH-US	DO220331	SP123837	SA556224	SP123836	SA556218	5.0	36.23	61.05	1.022017356	0.1096985608	1.035734794	0.0925770046	2795860149	2.00	1.54	1.40485482	1.312021956
KICH-US	DO220357	SP123889	SA556639	SP123888	SA556626	5.0	38.52	71.24	1.031031085	0.0864178605	0.984346385	0.1443286246	2803830335	2.05	1.72	1.459811803	1.438937364
KICH-US	DO220339	SP123853	SA556311	SP123852	SA556305	5.0	35.92	70.52	1.023463248	0.0973593599	0.9401283812	0.0754155773	2801105518	1.37	2.34	1.427336845	1.886915594
KICH-US	DO220468	SP123965	SA556421	SP123964	SA556410	5.0	34.81	65.69	1.023775715	0.1207245212	1.041736864	0.1380293089	2800074220	1.70	1.32	1.428051084	1.351561221
KICH-US	DO220479	SP123974	SA556497	SP123972	SA556485	4.5	37.90	59.81	1.032602638	0.0942935784	0.9541236347	0.0940898241	2799625024	1.67	2.14	1.501357237	2.108742534
KICH-US	DO220362	SP123901	SA556732	SP123900	SA556719	3.5	34.85	62.89	1.03366209	0.0992242952	1.041989679	0.1143206828	2814524383	3.27	1.81	1.848846677	2.078674704
KICH-US	DO220554	SP124019	SA556824	SP124017	SA556811	5.0	29.81	64.59	1.023579386	0.1047935505	1.010510635	0.0738309571	2794560480	1.82	1.47	1.493557443	1.486851696
KICH-US	DO220342	SP123859	SA556343	SP123858	SA556337	5.0	40.23	76.13	1.023237165	0.1232228153	0.9568793988	0.1243698272	2804965941	1.16	2.02	1.622681301	1.876392273
KICH-US	DO220354	SP123883	SA556582	SP123882	SA556571	4.5	37.30	60.35	1.038461818	0.1679586403	0.8209101691	0.0964814249	2803331255	1.95	1.97	1.533056826	1.898473427
KICH-US	DO220352	SP123879	SA556541	SP123878	SA556529	5.0	38.19	62.08	1.038188172	0.1172837384	1.074686907	0.1171956437	2802259473	2.20	1.63	1.576624369	1.631366799
KICH-US	DO220510	SP123990	SA556612	SP123988	SA556600	4.5	35.68	61.26	1.021263702	0.10170957	0.8567050098	0.0739368853	2797650570	1.54	2.12	1.606128286	1.866856571
KICH-US	DO220478	SP123971	SA556473	SP123969	SA556458	4.0	38.60	53.91	1.026909771	0.1016878658	0.8365482418	0.0739999975	2789270744	1.83	2.33	1.616743903	2.699237506
KICH-US	DO220351	SP123877	SA556520	SP123876	SA556506	4.5	38.55	62.96	1.03775407	0.1058596077	1.060517438	0.1123039902	2814791668	2.14	2.17	1.194830377	2.40315339
KICH-US	DO220572	SP124031	SA556891	SP124029	SA556885	2.5	36.14	72.33	1.019843929	0.1044018675	0.9178535995	0.0711604537	2801971585	3.17	1.65	2.050542993	1.652681584
KICH-US	DO220350	SP123875	SA556496	SP123874	SA556484	5.0	33.76	59.22	1.026110197	0.1270429022	1.065960941	0.119723574	2796523739	1.74	1.55	1.340794725	1.266241563
KICH-US	DO220474	SP123968	SA556446	SP123967	SA556434	3.5	37.21	59.68	1.038098395	0.1083178915	0.9357136275	0.0755802606	2813554009	3.32	2.24	1.540687474	2.107933107
KICH-US	DO220549	SP124015	SA556804	SP124013	SA556791	5.0	37.32	71.96	1.034915494	0.0992652076	0.977611942	0.103066318	2820306288	1.59	1.57	1.570456262	1.590683761
KICH-US	DO220433	SP123954	SA556847	SP123953	SA556835	3.5	38.49	61.34	1.039985094	0.1180000945	0.9337551521	0.0816258803	2814314500	3.36	2.17	1.902705005	2.48914899
KICH-US	DO220519	SP123997	SA556663	SP123995	SA556650	5.0	34.24	63.44	1.029051392	0.1357206843	0.9895763828	0.1794363805	2796587880	1.67	1.34	1.215188898	1.338445146
KICH-US	DO220577	SP124034	SA556901	SP124033	SA556895	4.5	31.12	70.82	1.041226131	0.1247036137	0.88925518	0.1036425969	2790796561	1.46	1.57	1.27169034	1.567662862
KICH-US	DO220535	SP124005	SA556736	SP124003	SA556724	5.0	37.74	75.89	1.023565739	0.1022968129	1.023333597	0.0909699433	2807806044	1.54	1.44	1.690471763	1.472949211
KICH-US	DO220525	SP123999	SA556688	SP123998	SA556675	4.5	30.31	64.75	1.039541257	0.1124761371	0.8992585877	0.0964015112	2804422084	1.62	1.57	1.293304887	1.335238495
KICH-US	DO220358	SP123891	SA556658	SP123890	SA556647	5.0	43.44	61.61	1.023843611	0.0998272724	1.026781574	0.0974305331	2808414487	2.20	2.07	1.66911401	1.840558963
KICH-US	DO220423	SP123951	SA556827	SP123950	SA556816	5.0	37.12	68.38	1.025833898	0.118881845	0.9608025472	0.0670532609	2801525415	1.84	1.33	1.329923582	1.485113137
KIRC-US	DO19733	SP41463	SA233356	SP41453	SA233266	5.0	37.22	64.06	1.038357294	0.109765356	1.029935104	0.0986179717	2818919422	1.47	1.80	1.375229797	1.567214187
KIRC-US	DO19048	SP40037	SA219495	SP40047	SA219639	5.0	30.86	63.61	1.033669013	0.090330622	1.026580836	0.0788644002	2803579944	0.65	1.18	1.222060314	1.537742814
KIRC-US	DO18988	SP39917	SA218457	SP39907	SA218331	3.5	35.17	28.70	1.027776071	0.0810266141	1.02767915	0.1529629955	2673853447	1.41	1.86	3.411121916	1.2716391
KIRC-US	DO16269	SP34500	SA214180	SP34493	SA214090	5.0	38.18	33.39	1.037669607	0.0904084256	1.029916567	0.0915405612	2762863464	0.71	0.82	1.299829934	1.087507107
KIRC-US	DO17977	SP37894	SA249968	SP37903	SA250087	4.0	30.00	70.57	1.03479637	0.0854620014	1.042628902	0.070349875	2811811425	4.57	1.09	1.449245732	1.915089627
KIRC-US	DO17178	SP36208	SA233236	SP36218	SA233294	4.5	36.15	29.52	1.03411913	0.1404322403	1.042889811	0.091311041	2708654612	0.82	0.91	1.361145087	1.25647496
KIRC-US	DO17373	SP36596	SA236940	SP36586	SA236844	5.0	37.63	66.78	1.023916837	0.0953175041	1.040685119	0.095213965	2806741858	1.51	1.78	1.353136094	1.591174179
KIRC-US	DO18572	SP39092	SA211231	SP39102	SA211341	5.0	35.71	31.02	1.015473199	0.0818656974	1.025556099	0.0841236997	2772487141	1.21	1.08	1.378856679	1.279957315
KIRC-US	DO17074	SP35999	SA231024	SP35989	SA230964	5.0	31.38	64.99	1.037592886	0.1353429865	1.05928679	0.1172552404	2810311321	1.43	1.54	1.299581075	1.343071586
KIRC-US	DO16110	SP34185	SA208753	SP34186	SA560606	5.0	32.32	67.45	1.01769472	0.0806325511	1.007331546	0.0709066241	2803224836	0.71	0.96	1.321989307	1.707401714
KIRC-US	DO17791	SP37526	SA246222	SP37516	SA560614	5.0	32.30	36.19	1.018735966	0.0841197211	1.013999916	0.0801049017	2783220731	0.69	0.93	1.18272898	1.22338194
KIRC-US	DO16248	SP34459	SA213683	SP34452	SA213642	5.0	36.33	33.80	1.037139289	0.1237057487	1.038119366	0.1225257929	2736669342	1.32	1.12	1.358975276	1.177407481
KIRC-US	DO18651	SP39258	SA212463	SP39248	SA212393	4.5	49.44	29.50	1.020635802	0.0768437048	1.025377966	0.0991905987	2762975223	0.67	0.76	1.31719542	1.220503427
KIRC-US	DO18056	SP38054	SA251598	SP38044	SA251496	5.0	35.18	36.65	1.031206399	0.0863593496	1.012743297	0.0794048914	2784064059	1.01	1.05	1.553268798	1.67717197
KIRC-US	DO16881	SP35608	SA227011	SP35617	SA227089	5.0	29.97	63.43	1.01641593	0.0853999039	1.030503507	0.0946762707	2799442942	0.85	1.00	1.120973616	1.412279858
KIRC-US	DO19228	SP40416	SA223155	SP40406	SA223029	5.0	39.66	34.97	1.032034611	0.1994107135	1.039407672	0.1373756512	2691865572	2.05	1.59	1.356070125	1.103661207
KIRC-US	DO18016	SP37980	SA250795	SP37970	SA250663	5.0	36.43	66.12	1.036924093	0.1049519367	1.054762784	0.1020103358	2803433816	1.78	1.63	1.420606614	1.455927584
KIRC-US	DO19028	SP40007	SA219279	SP39997	SA219165	5.0	34.42	62.52	1.036111059	0.1248686098	1.033456092	0.1034054854	2797770175	1.39	1.68	1.357892441	1.525892429
KIRC-US	DO20416	SP42819	SA246438	SP42829	SA246522	5.0	35.38	68.26	1.023921346	0.1034024623	1.038467594	0.1140366093	2804858612	1.50	1.64	1.452447578	1.484688786
KIRC-US	DO19380	SP40726	SA226187	SP40736	SA226253	5.0	33.85	63.02	1.022457293	0.1079395537	1.042228582	0.1488833644	2803738892	1.56	2.04	1.37419627	1.489321371
KIRC-US	DO18671	SP39288	SA212633	SP39298	SA212726	5.0	33.09	38.00	1.033491632	0.0872694112	1.032319596	0.0845026397	2782341678	0.73	0.93	1.269739313	1.347955886
KIRC-US	DO20604	SP43191	SA250207	SP43201	SA250273	5.0	29.79	64.01	1.024266979	0.174077736	1.053845521	0.1185320218	2783592974	1.43	1.56	1.263773942	1.464968118
KIRC-US	DO18392	SP38749	SA208356	SP38759	SA208440	5.0	32.41	37.37	1.032910492	0.0842780042	1.021955131	0.1265837254	2777764095	0.77	0.93	1.232493314	1.261313077
KIRC-US	DO16769	SP35422	SA224701	SP35412	SA224647	5.0	35.86	32.04	1.037859356	0.110709548	1.022949695	0.1155614261	2686251355	1.48	1.65	1.282445279	1.430804698
KIRC-US	DO16233	SP34425	SA213265	SP34431	SA213387	5.0	36.21	70.49	1.0342285	0.0907905986	1.032442524	0.0677590976	2820426454	0.77	0.80	1.325528873	1.782951779
KIRC-US	DO16999	SP35839	SA229489	SP35849	SA229532	3.5	32.91	34.58	0.9830897876	0.1824984767	1.056319808	0.0935667323	2254063463	0.79	0.87	1.103140035	1.487285958
KIRC-US	DO16136	SP34249	SA210983	SP34246	SA210843	3.5	33.43	29.36	1.029412184	0.1623256655	1.035196346	0.0906682795	2408473180	2.36	0.84	1.285508024	1.380036137
KIRC-US	DO17323	SP36508	SA236047	SP36498	SA235957	5.0	31.12	38.13	1.030370571	0.1050910027	1.036218159	0.1053142303	2787260644	0.77	0.82	1.199951352	1.402702707
KIRC-US	DO18164	SP38261	SA204519	SP38271	SA204546	5.0	34.73	64.71	1.024628643	0.1300614961	0.974679654	0.1156918655	2801454669	1.47	1.61	1.36087897	1.401254236
KIRC-US	DO17751	SP37422	SA245025	SP37432	SA245139	4.0	40.67	34.93	1.030147433	0.184137293	1.022712314	0.2088037634	2566770561	2.47	2.85	1.172225546	1.175649473
KIRC-US	DO18452	SP38868	SA209276	SP38878	SA209306	5.0	37.23	70.79	1.018415248	0.0904276611	1.033092636	0.0671003253	2808222548	0.83	0.98	1.443022769	1.619884168
KIRC-US	DO18839	SP39604	SA215516	SP39594	SA215371	5.0	33.68	66.41	1.034348553	0.1062365581	1.034947245	0.0754635099	2820744361	0.98	1.29	1.499673196	1.319353288
KIRC-US	DO20082	SP42164	SA240266	SP42154	SA240128	5.0	35.55	71.75	1.035636867	0.1043236366	1.038482239	0.107794094	2821135133	1.45	1.08	1.280677118	1.275145448
KIRC-US	DO17848	SP37626	SA247368	SP37636	SA247488	2.0	33.47	39.21	1.00441246	0.2334775543	0.9982543001	0.1973966821	2537827945	3.55	3.70	1.133919685	1.24969587
KIRC-US	DO16113	SP34193	SA209275	SP34191	SA209137	5.0	36.47	64.65	1.037308958	0.086584158	1.039094961	0.0704074113	2818175798	0.72	0.90	1.351962513	1.273985916
KIRC-US	DO17722	SP37379	SA244604	SP37369	SA244508	5.0	32.11	32.53	1.019007178	0.0874034369	1.022671084	0.0826197079	2769177119	0.69	0.76	1.338962713	1.154859787
KIRC-US	DO17085	SP36028	SA231312	SP36036	SA231359	5.0	30.46	31.40	1.027842007	0.079473237	1.023954057	0.0802928137	2735801381	1.28	0.95	1.47101998	1.231205886
KIRC-US	DO18701	SP39339	SA213107	SP39349	SA213217	5.0	37.62	30.84	1.030018964	0.0819163367	1.060737905	0.0976055198	2738787225	1.45	0.89	1.620524945	1.381543734
KIRC-US	DO17054	SP35960	SA230723	SP35951	SA230633	5.0	34.27	64.34	1.022340947	0.0968873912	1.042330387	0.0965096825	2804011639	1.65	1.84	1.363668167	1.615736505
KIRC-US	DO16688	SP35277	SA223053	SP35268	SA222933	5.0	36.73	67.88	1.020868132	0.0907308007	1.021011374	0.0712540385	2805532590	0.74	0.80	1.449523584	1.64117079
KIRP-US	DO49736	SP109475	SA521681	SP109470	SA521664	4.0	35.97	60.29	1.019380289	0.216896566	0.9963468876	0.1917209657	2771407836	1.69	1.27	1.606611433	1.466230689
KIRP-US	DO44478	SP97147	SA495225	SP97145	SA495215	5.0	41.93	66.66	1.022529714	0.0960514017	1.020014338	0.0942709404	2808812003	1.90	1.69	1.557739928	1.595661314
KIRP-US	DO44462	SP97105	SA494815	SP97104	SA494805	5.0	40.53	67.53	1.022575943	0.0930129451	0.9327917326	0.0748976545	2803513699	2.00	1.78	1.468282171	1.640222383
KIRP-US	DO48516	SP106658	SA515002	SP106656	SA514993	4.5	42.26	61.82	1.068331232	0.1769172865	0.9902397519	0.0940144845	2790934365	2.08	1.76	1.496266224	1.810580039
KIRP-US	DO20839	SP43649	SA495554	SP43651	SA495538	5.0	36.92	59.62	1.03399709	0.0947712614	0.9732791713	0.0713713037	2799979578	1.32	1.83	1.278489026	1.394255003
KIRP-US	DO20829	SP43635	SA256687	SP43633	SA495423	5.0	39.83	62.06	1.015151244	0.1051604467	0.9870213628	0.0594756523	2800916471	1.53	1.87	1.311588986	1.563538423
KIRP-US	DO44520	SP97261	SA495175	SP97258	SA495155	5.0	38.79	67.03	1.038718466	0.1129323801	1.024217876	0.0851520841	2818911902	1.73	1.78	1.427934989	1.671672081
KIRP-US	DO44515	SP97246	SA495088	SP97243	SA495070	5.0	40.73	62.08	1.024504475	0.0939842008	1.020011472	0.0784037905	2820961219	2.40	1.55	1.547507806	1.409423604
KIRP-US	DO20923	SP43806	SA495317	SP43808	SA255656	5.0	42.31	47.38	1.028245648	0.0923825775	1.019710078	0.0761567393	2801424263	1.34	2.30	1.492602342	1.461497925
KIRP-US	DO48495	SP106604	SA515801	SP106602	SA515781	5.0	42.28	65.47	1.04031462	0.0988140333	1.004181083	0.0860797959	2807756060	1.59	2.02	1.347762428	1.580955044
KIRP-US	DO20849	SP43666	SA494766	SP43664	SA494740	5.0	41.52	59.46	1.02246997	0.0896863387	1.023791072	0.0817666684	2805288033	1.20	1.64	1.352428774	1.34381174
KIRP-US	DO20780	SP43534	SA254716	SP43532	SA254668	5.0	32.85	63.35	1.034708862	0.0881781482	1.013012222	0.082340094	2804264937	1.36	2.05	1.28921032	1.485576223
KIRP-US	DO51551	SP113927	SA534061	SP113926	SA534051	5.0	35.01	67.19	1.009991036	0.1887415494	0.9834828815	0.2162926917	2782337151	1.50	1.36	1.477366222	1.466906576
KIRP-US	DO20770	SP43512	SA494879	SP43514	SA254332	5.0	40.45	68.87	1.019248404	0.0864732849	0.9694941412	0.0697519515	2809530530	1.40	1.94	1.321599325	1.425911383
KIRP-US	DO20867	SP43694	SA253219	SP43696	SA253231	4.0	23.38	58.52	1.03396473	0.1183562172	1.025467511	0.087872045	2763866508	1.34	2.00	1.416116246	1.347041421
KIRP-US	DO44525	SP97272	SA495277	SP97269	SA495252	5.0	38.63	68.70	1.032564053	0.099766768	1.008525122	0.0820843954	2804586332	2.11	1.82	1.653147857	1.642215251
KIRP-US	DO44465	SP97114	SA494980	SP97113	SA494956	5.0	36.98	66.31	1.017565088	0.0981002485	0.9704587927	0.0715996178	2804710019	2.21	1.72	1.530222101	1.563114774
KIRP-US	DO49768	SP109545	SA521693	SP109544	SA521667	5.0	26.57	61.11	1.023137278	0.1057326753	1.006385797	0.0864748076	2771463688	2.12	1.81	1.598632782	1.79709451
KIRP-US	DO44469	SP97126	SA495064	SP97124	SA495048	5.0	40.01	69.62	1.028287015	0.2006786906	1.001708477	0.1909679196	2800199329	1.74	1.42	1.615916091	1.493674428
KIRP-US	DO44485	SP97164	SA495336	SP97161	SA495321	5.0	27.33	71.88	1.02312879	0.1028454411	1.014496712	0.0851316407	2781177875	2.26	1.61	1.598533005	1.699508738
KIRP-US	DO20928	SP43820	SA495367	SP43822	SA495342	5.0	32.36	57.90	1.028732392	0.0933525878	0.9608599114	0.1053391936	2806382042	1.46	1.60	1.249427305	1.502294736
KIRP-US	DO20768	SP43508	SA494863	SP43510	SA254188	5.0	41.93	55.09	1.034155815	0.0874616032	1.021450153	0.1009390172	2797638196	1.28	2.20	1.388613623	1.877241747
KIRP-US	DO48474	SP106561	SA515010	SP106560	SA514999	5.0	43.99	60.50	1.04035244	0.1035986466	1.017058051	0.0821285679	2805686394	1.61	1.86	1.544677492	1.536365354
KIRP-US	DO20863	SP43690	SA494854	SP43688	SA253172	5.0	39.15	66.23	1.028247209	0.0870075449	0.9814394587	0.1066617811	2793764312	1.67	2.43	1.28930082	1.429116597
KIRP-US	DO20905	SP43768	SA495207	SP43770	SA254758	5.0	42.63	60.74	1.03145212	0.1027645961	1.035407367	0.0801352092	2825123211	1.20	2.27	1.148489253	1.527845288
KIRP-US	DO49728	SP109458	SA521601	SP109457	SA521593	5.0	37.53	76.54	1.024383595	0.1056364882	1.011872627	0.1169476885	2805392131	2.39	1.81	1.477228157	1.454044408
KIRP-US	DO44496	SP97197	SA495528	SP97194	SA495518	4.0	34.84	66.69	1.020002212	0.210032559	0.9762100261	0.4247013129	2754064365	1.52	1.33	1.55947211	1.411988551
KIRP-US	DO49767	SP109543	SA521655	SP109542	SA521642	5.0	41.91	60.21	1.023283844	0.1063354774	0.9808273734	0.0831121779	2798542415	2.29	1.49	1.847468678	1.499252412
KIRP-US	DO44517	SP97252	SA495124	SP97249	SA495100	5.0	44.99	69.83	1.02707943	0.0965167874	1.000971875	0.0790917728	2821335115	2.20	1.75	1.82442841	1.425063482
KIRP-US	DO20915	SP43790	SA495211	SP43792	SA255317	5.0	42.06	58.79	1.029664796	0.0877651807	0.9991352571	0.0792311547	2806370331	1.32	2.00	1.369302102	1.515257927
KIRP-US	DO44528	SP97281	SA495404	SP97278	SA495380	4.0	24.90	55.35	1.024765143	0.1029595849	1.006350954	0.0824889358	2767634209	2.17	1.80	1.265894234	1.58122279
KIRP-US	DO48509	SP106642	SA516048	SP106638	SA516035	5.0	39.27	65.67	1.037393457	0.0915367637	1.023105142	0.0927011282	2820458611	1.41	1.84	1.54327248	1.555215941
KIRP-US	DO48482	SP106578	SA515423	SP106577	SA515399	5.0	41.09	66.16	1.039124952	0.1112718553	1.005111619	0.0840809122	2805840914	1.52	1.82	1.363704228	1.627785814
KIRP-US	DO49738	SP109480	SA521733	SP109478	SA521717	5.0	35.47	66.06	1.013407364	0.2016629403	0.9864302308	0.2152102477	2766898846	1.67	1.41	1.390854389	1.373950835
LAML-KR	DO49528	SP109008	SA520432	SP108998	SA520420	5.0	35.57	34.96	1.02520963	0.1227082739	1.020917141	0.1033183254	2730787275	1.33	1.75	1.377280433	1.42071983
LAML-KR	DO49529	SP109009	SA520433	SP108999	SA520422	3.0	24.05	34.76	1.011130189	0.1519705544	0.9586543363	0.1457541087	2686912403	11.61	1.39	1.216816898	1.22059131
LAML-KR	DO49531	SP109011	SA520435	SP109001	SA520425	4.0	25.88	30.54	1.001670961	0.1474548805	1.015528042	0.1392753301	2685165879	10.96	3.95	1.243818655	1.196095989
LAML-KR	DO49532	SP109012	SA520436	SP109002	SA520426	3.5	27.17	28.67	1.001735595	0.2203056281	1.016283241	0.1235540685	2670669481	1.37	2.16	1.283773858	1.411825706
LAML-KR	DO49533	SP109013	SA520437	SP109003	SA520427	4.0	25.84	35.96	1.015951063	0.1239162718	0.9535703444	0.1616139466	2733662526	4.22	1.33	1.369507985	1.610722467
LAML-KR	DO49536	SP109016	SA520440	SP109006	SA520430	4.0	30.78	32.03	0.9451209939	0.097439906	0.9109934238	0.3797631584	2661099020	1.41	1.00	1.245743482	1.339311762
LAML-KR	DO49537	SP109017	SA520441	SP109007	SA520431	3.5	28.27	29.79	0.9217541736	0.0986374937	0.9149038484	0.0909828	2722371406	2.15	1.28	1.304324235	1.105312436
LAML-KR	DO218399	SP118736	SA544987	SP117609	SA543521	4.0	34.05	33.73	0.9275726932	0.0985086518	0.9133715715	0.0891121059	2765319341	0.94	1.09	1.218756564	1.204349349
LAML-KR	DO221548	SP127562	SA558644	SP127706	SA558645	5.0	28.74	35.02	1.002290884	0.1275101472	0.9339681715	0.0792541639	2763115531	1.10	1.47	1.441666105	1.20819767
LAML-US	DO21115	SP44388	SA258400	SP44383	SA258388	5.0	30.19	37.48	1.039305456	0.0852739415	1.03870817	0.1023725666	2708322777	2.68	1.64	1.206830304	1.243973335
LAML-US	DO21102	SP44361	SA258331	SP44356	SA258319	4.5	43.11	27.97	1.025144978	0.0788972376	1.027942199	0.1089955897	2638542419	1.69	1.46	1.203886187	1.293017206
LAML-US	DO21217	SP44734	SA259003	SP44728	SA258991	2.5	33.75	23.82	1.037808449	0.1366659132	1.02786979	0.1552680459	2258168880	5.30	4.47	1.656186365	1.056478551
LAML-US	DO21607	SP46028	SA257827	SP46022	SA257815	4.5	26.11	27.98	1.021462517	0.0835770878	1.016005052	0.0836666169	2699183731	1.39	0.77	1.23114327	1.037880726
LAML-US	DO21229	SP44758	SA259051	SP44752	SA259039	5.0	30.08	39.96	1.0228456	0.0841013047	1.020262528	0.1023042945	2738476565	1.27	1.13	1.159482318	1.126366815
LAML-US	DO21631	SP46124	SA257971	SP46118	SA257959	3.5	31.87	27.47	1.035318977	0.1085251591	1.01926414	0.1087245778	2612268298	6.31	5.19	1.516023411	1.031960867
LAML-US	DO21373	SP45271	SA260098	SP45265	SA260074	3.5	31.89	28.61	1.038653053	0.0844312445	1.029392418	0.0927006139	2662914275	4.15	2.83	1.138918798	1.161571191
LAML-US	DO22020	SP47370	SA260502	SP47364	SA260494	4.0	24.45	29.04	1.030985038	0.0859337414	1.036816093	0.0813702938	2646830177	0.96	0.90	1.114514083	1.19772346
LAML-US	DO22086	SP47594	SA260990	SP47588	SA260974	4.0	27.85	38.02	1.033411582	0.0907470973	1.046989162	0.0898510448	2685738368	4.62	1.26	1.290097372	1.158455498
LAML-US	DO21727	SP46466	SA258535	SP46454	SA258511	2.5	29.22	28.07	1.02189385	0.1407554641	1.010747662	0.1142239329	2578807496	5.85	4.50	1.299030405	1.318868624
LAML-US	DO21948	SP47165	SA260038	SP47159	SA260022	2.5	32.50	26.76	1.02400921	0.0882317013	1.030567157	0.1482837162	2381756095	5.55	2.86	1.144668608	1.618264282
LAML-US	DO21307	SP45025	SA259570	SP45019	SA259554	4.5	25.52	28.42	1.017105418	0.1006375592	1.011959278	0.0913920422	2662462511	1.78	1.28	1.156017831	1.29858577
LAML-US	DO21803	SP46682	SA258934	SP46676	SA258916	3.0	27.59	35.55	1.01375341	0.1609640227	1.024310252	0.1390053318	2540906884	1.19	1.84	2.847259916	1.341968516
LAML-US	DO21667	SP46256	SA258187	SP46250	SA258175	4.0	30.12	42.02	1.043564854	0.0977183732	1.044575135	0.1084077846	2673638835	5.54	1.81	1.125063385	1.088713751
LAML-US	DO21541	SP45781	SA257441	SP45775	SA257429	5.0	32.96	35.96	1.01914564	0.0916486447	1.025201502	0.0842843522	2739080182	1.77	1.61	1.120851832	1.217084994
LAML-US	DO21223	SP44746	SA259027	SP44740	SA259015	2.5	32.62	27.67	1.028380658	0.0973666046	1.033468222	0.0998633741	2581662314	5.33	1.69	1.399934502	1.173586866
LAML-US	DO21039	SP44097	SA257551	SP44095	SA257534	4.5	33.37	27.85	1.024528012	0.0944054482	1.022394229	0.1118321036	2676559567	1.12	1.25	1.165814801	1.216471664
LAML-US	DO21155	SP44536	SA258652	SP44530	SA258640	5.0	33.28	44.88	1.001052103	0.1014212453	1.013285469	0.1167186186	2769438833	2.90	1.30	1.278429381	1.244026365
LAML-US	DO21295	SP44995	SA259486	SP44989	SA259478	3.0	30.16	43.04	1.032680677	0.1651568161	1.037580798	0.1409165728	2635540273	6.39	2.02	2.25918705	1.163361069
LAML-US	DO22080	SP47582	SA260958	SP47570	SA260926	4.0	30.11	30.85	0.9950103341	0.1152644513	1.022236445	0.1275256234	2649339124	7.63	1.26	1.266701602	1.102398513
LAML-US	DO21033	SP44085	SA257468	SP44083	SA257454	5.0	39.39	33.93	1.026062813	0.0725022591	1.014153978	0.0911184709	2754356321	1.78	1.76	1.082523591	1.016937821
LAML-US	DO21583	SP45937	SA257686	SP45931	SA257674	5.0	27.02	32.17	1.018959821	0.0789804862	1.023099189	0.0997294282	2703631703	1.38	1.63	1.281453021	1.642490316
LAML-US	DO22026	SP47388	SA260542	SP47376	SA260515	4.0	39.11	26.04	1.034036059	0.0831829765	1.024865452	0.0953255047	2614987844	2.46	4.30	1.763893495	1.265631054
LAML-US	DO21391	SP45307	SA260206	SP45301	SA260182	3.5	26.21	26.51	1.017688327	0.1040463662	1.022536985	0.1064268715	2543429366	1.24	1.12	1.256091084	1.405050369
LAML-US	DO21170	SP44596	SA258745	SP44590	SA258736	4.5	31.65	27.50	1.012568328	0.0790945047	1.010585111	0.0915460424	2692628407	1.08	2.14	1.257491981	1.160538642
LAML-US	DO21415	SP45379	SA260375	SP45373	SA260362	5.0	27.58	35.65	1.014269996	0.0808670828	1.012541216	0.1013820817	2746141228	0.74	1.33	1.204923548	1.941269146
LAML-US	DO21984	SP47265	SA260299	SP47253	SA260274	5.0	29.20	30.37	1.020856885	0.0899043855	1.029882267	0.1010026497	2683231850	2.07	1.44	1.041581766	1.221974151
LAML-US	DO21924	SP47095	SA259854	SP47089	SA259838	4.5	29.30	27.95	1.0354281	0.0927880224	1.017248955	0.0967808347	2609860108	2.19	2.04	1.298801089	1.631601956
LAML-US	DO21199	SP44698	SA258919	SP44692	SA258898	4.0	35.92	54.60	1.026905242	0.0945607193	1.034864242	0.0788572444	2744551583	3.16	1.70	1.974918472	1.08097312
LAML-US	DO21077	SP44258	SA258112	SP44254	SA258100	4.5	34.13	28.91	1.034151949	0.0764861034	1.027055792	0.1028886051	2692209995	2.73	1.51	1.376096979	1.173848198
LAML-US	DO21697	SP46346	SA258340	SP46340	SA258334	4.5	36.10	29.35	1.041939099	0.0798978681	1.027857994	0.0864014997	2684183500	2.88	2.98	1.973645605	1.062805519
LAML-US	DO21024	SP44057	SA257327	SP44055	SA257315	5.0	30.73	33.10	1.036866669	0.1085581513	1.022431559	0.1227284703	2666917835	1.85	1.08	1.280192987	1.107779951
LAML-US	DO21277	SP44947	SA259374	SP44941	SA259362	4.0	31.55	29.63	1.027022748	0.0888924509	1.010974281	0.1132818925	2680069125	2.68	4.27	1.220390732	1.27046515
LGG-US	DO22496	SP48420	SA264033	SP48426	SA264069	4.5	38.80	37.19	1.026269776	0.1202581577	1.033869855	0.1114802593	2765416615	2.09	3.11	1.186194414	1.027248173
LGG-US	DO22117	SP47650	SA261568	SP47652	SA261595	4.0	36.80	36.96	0.9429009986	0.2162307553	0.9777331025	0.2079701598	2609965320	2.54	2.01	1.533610531	1.191877111
LGG-US	DO22524	SP48486	SA264384	SP48480	SA264336	5.0	31.28	36.18	1.005416208	0.1284089237	1.03343025	0.1123325574	2749331194	1.89	2.18	1.195279946	1.197832647
LGG-US	DO22195	SP47806	SA263841	SP47808	SA263853	5.0	39.04	42.76	1.002720538	0.1383687017	1.038597365	0.0982273628	2788240702	2.40	2.31	1.403435542	1.23759939
LGG-US	DO22324	SP48070	SA261418	SP48073	SA261436	5.0	36.03	35.01	1.014220908	0.1403668153	1.043894366	0.0976242359	2748327009	1.61	1.83	1.242652443	1.145018601
LGG-US	DO22417	SP48268	SA263232	SP48263	SA263196	5.0	37.93	35.58	1.011067922	0.1035880357	1.029190759	0.116166746	2764713715	1.95	2.24	1.181226919	1.21163826
LGG-US	DO22736	SP48882	SA266753	SP48888	SA266783	5.0	56.88	60.58	1.02722585	0.1066778118	1.027990816	0.1122814326	2828266751	2.14	1.93	1.252070928	1.186946992
LGG-US	DO22293	SP97388	SA499570	SP48008	SA266786	5.0	38.41	36.90	1.017751644	0.1110065232	1.037205426	0.1170504713	2755934302	2.09	2.93	1.322158532	1.262328214
LGG-US	DO22285	SP47992	SA266531	SP47990	SA266489	5.0	34.95	64.52	1.021178638	0.1090804096	1.022041894	0.1036043577	2822272145	1.80	2.29	1.225301745	1.18303972
LGG-US	DO22295	SP48012	SA266864	SP48010	SA266828	5.0	32.90	30.91	1.008777986	0.14680469	0.9869443537	0.1025684088	2737991784	1.82	1.71	1.174032804	1.172934852
LGG-US	DO22106	SP47629	SA261217	SP47628	SA261184	5.0	35.15	61.93	1.019470451	0.1203332919	1.023438729	0.1120859663	2817528132	2.06	1.87	1.198077388	1.226263693
LGG-US	DO22536	SP48510	SA264515	SP48504	SA264474	5.0	30.69	34.34	1.00590032	0.107234276	1.016928975	0.1163408733	2759944424	2.15	2.60	1.09872848	1.038450825
LGG-US	DO22382	SP48192	SA262654	SP48189	SA262624	5.0	38.87	33.86	1.012146372	0.1499067509	1.005635456	0.1648681541	2645374013	1.91	1.97	1.187005788	1.304410548
LGG-US	DO22490	SP48408	SA263973	SP48414	SA264003	5.0	37.50	59.89	1.010951056	0.1015703959	1.013371057	0.1111768268	2811550275	1.96	2.24	1.16889913	1.214822686
LGG-US	DO22548	SP48528	SA264578	SP48534	SA264624	4.5	36.03	42.97	0.9761423161	0.1224972075	1.023736298	0.1122137176	2778038153	1.88	2.01	1.189424027	1.276347636
LGG-US	DO22720	SP48844	SA266528	SP48850	SA266579	5.0	36.02	68.16	1.026210502	0.1119278645	1.050577296	0.1038006058	2818689312	2.41	2.04	1.198442621	1.256477861
LGG-US	DO22257	SP47930	SA265646	SP47932	SA265676	4.0	36.81	60.33	0.9886052726	0.1231298447	1.028857311	0.1211881737	2806312921	4.47	3.53	1.466951466	1.108625108
LGG-US	DO22356	SP48138	SA262138	SP48135	SA262126	5.0	39.60	32.27	1.019846589	0.1193396049	1.013745629	0.111260781	2699456384	2.16	1.91	1.197619925	1.164896359
LGG-US	DO22145	SP47706	SA262414	SP47708	SA262459	5.0	35.93	38.29	1.013281836	0.1001185881	1.051306084	0.1135314607	2757931975	1.88	2.03	1.077914531	1.198771927
LICA-FR	DO44740	SP97925	SA499886	SP97681	SA499742	5.0	53.24	41.54	1.003094828	0.1268279192	0.9657890154	0.1355285674	2736872809	1.31	1.09	1.191563488	1.050638432
LICA-FR	DO44744	SP97929	SA499627	SP97685	SA499746	5.0	44.84	31.79	1.040517656	0.0840256066	1.00232445	0.0808985788	2691578172	1.07	0.86	1.061383352	1.154361481
LICA-FR	DO44806	SP97991	SA499689	SP97747	SA499801	5.0	44.36	47.94	1.033427173	0.1015893781	0.9959731603	0.1417613062	2765479682	1.28	1.36	1.442660367	1.160523998
LICA-FR	DO44808	SP97993	SA499691	SP97749	SA499802	3.0	19.41	28.22	1.024649469	0.1030197484	0.9863703545	0.2069342076	2532860558	2.07	1.12	1.101945922	1.080851412
LICA-FR	DO44828	SP112571	SA530169	SP97771	SA499813	5.0	49.45	38.06	0.9989282037	0.1264156373	0.9949582429	0.1198620337	2725586200	1.75	1.64	1.258439116	1.086112358
LICA-FR	DO44832	SP98017	SA499715	SP97775	SA499815	5.0	41.23	33.76	1.018682026	0.1161843881	0.927492074	0.1068909398	2680271800	1.15	1.02	1.13142486	1.120430683
LIHC-US	DO22970	SP49421	SA268330	SP49417	SA268288	5.0	34.94	74.21	1.02437248	0.1188757931	1.002701775	0.0898193679	2803779355	1.72	1.48	1.367591165	1.304503954
LIHC-US	DO22998	SP49485	SA268876	SP49481	SA268834	5.0	33.58	66.76	1.036870315	0.1073197983	1.02948584	0.0950258168	2813253177	2.06	1.63	1.241196193	1.698133983
LIHC-US	DO44994	SP98331	SA500946	SP98327	SA500918	5.0	36.77	73.56	1.037015828	0.1033925792	1.00281231	0.089627915	2818138288	1.71	2.11	1.390369879	1.311734123
LIHC-US	DO22932	SP49331	SA267289	SP49328	SA267260	5.0	36.15	68.63	1.024901073	0.1116584127	1.013089767	0.105730538	2803218394	1.57	1.69	1.435514681	1.265553967
LIHC-US	DO48552	SP106747	SA515293	SP106743	SA515277	5.0	34.91	72.13	1.036602923	0.1038933176	1.034973774	0.133549236	2815733910	1.95	1.33	1.343558089	1.490974968
LIHC-US	DO52307	SP115831	SA540966	SP115830	SA540960	5.0	43.25	80.38	1.019640707	0.1470122573	1.014299571	0.1031562467	2814023146	1.36	2.55	1.499596439	1.281892937
LIHC-US	DO22875	SP49208	SA268723	SP49205	SA268678	5.0	34.75	71.51	1.037830426	0.1124217514	0.9783707535	0.1014087038	2815384575	1.90	1.38	1.347276703	1.549894052
LIHC-US	DO22953	SP49382	SA267919	SP49379	SA267880	5.0	32.85	64.27	1.034220459	0.1174647178	1.009471654	0.1057857144	2812565091	1.53	1.63	1.344735986	1.551353011
LIHC-US	DO23073	SP49656	SA270083	SP49651	SA270040	5.0	37.18	65.45	1.02402066	0.1884401485	0.9655472052	0.2285526691	2777885604	0.98	1.20	1.354584617	1.281689202
LIHC-US	DO219580	SP120756	SA550985	SP120755	SA550978	5.0	31.99	68.97	1.040765232	0.1329947304	1.041163726	0.0889013526	2810581612	1.55	1.08	1.328336238	1.383622409
LIHC-US	DO23048	SP49596	SA269722	SP49591	SA269680	5.0	34.35	67.47	1.040337569	0.1434730702	0.9503661714	0.2941564594	2776254594	1.21	1.35	1.256402406	1.457003125
LIHC-US	DO49695	SP109385	SA520925	SP109384	SA520910	5.0	38.25	79.96	1.040371627	0.1181867007	0.9872190878	0.0955953155	2823416231	1.66	2.23	1.551743642	1.342221046
LIHC-US	DO22839	SP49127	SA267761	SP49124	SA267718	5.0	37.09	70.69	1.039201629	0.1663246369	0.9848304691	0.1980691705	2803772458	1.05	1.41	1.244142696	1.207304858
LIHC-US	DO22959	SP49397	SA268093	SP49391	SA268027	5.0	36.23	72.26	1.037170887	0.1221364083	0.9803761681	0.1026612445	2815188033	1.93	1.68	1.403899985	1.509574177
LIHC-US	DO22978	SP49437	SA268474	SP49433	SA268432	5.0	37.87	73.00	1.026205865	0.1220197701	1.024745124	0.0813529392	2807525220	1.56	1.76	1.349901133	1.451711399
LIHC-US	DO23023	SP49546	SA269359	SP49541	SA269323	5.0	33.16	75.00	1.023867819	0.1035189986	0.9755750947	0.0946710434	2805575531	1.51	1.69	1.39621024	1.464898283
LIHC-US	DO44888	SP98091	SA500727	SP98090	SA500699	5.0	34.07	69.97	1.024178025	0.098151217	0.9752491589	0.0786709236	2802107880	2.06	1.21	1.316217655	1.417936895
LIHC-US	DO22929	SP49325	SA270130	SP49322	SA270088	5.0	34.49	59.46	1.023524503	0.105737555	0.9861838051	0.1235783089	2796983720	1.92	1.67	1.368709444	1.264519864
LIHC-US	DO22994	SP49473	SA268792	SP49469	SA268750	5.0	32.07	70.87	1.025065654	0.113118316	1.022268253	0.0847800147	2798589727	1.79	1.57	1.277375337	1.229952646
LIHC-US	DO44974	SP98293	SA500751	SP98289	SA500737	5.0	34.02	71.93	1.037713148	0.1138710423	0.9985657827	0.1182677613	2810080730	1.69	1.33	1.361004018	1.430067257
LIHC-US	DO52172	SP115502	SA540539	SP115501	SA540527	5.0	38.50	70.73	1.019724584	0.1135756293	0.9646830442	0.0933455118	2797410100	1.47	2.22	1.654876235	1.385468653
LIHC-US	DO44982	SP98309	SA500812	SP98305	SA500797	4.5	33.28	68.62	1.036838125	0.1914189332	0.887290603	0.0851750459	2793959878	1.45	1.72	1.465738301	1.440001624
LIHC-US	DO44877	SP98066	SA500176	SP98065	SA500148	5.0	33.70	71.19	1.037296844	0.1234313846	0.9696300873	0.0858534514	2812574705	1.80	1.22	1.437045343	1.492150627
LIHC-US	DO23028	SP49556	SA269425	SP49551	SA269383	5.0	33.26	59.39	1.033246404	0.108692185	1.025388392	0.1362536365	2809919601	2.57	1.31	1.536350116	1.425551547
LIHC-US	DO22836	SP49116	SA267529	SP49114	SA267454	5.0	36.46	70.43	1.023351739	0.0999867034	1.018667192	0.0832712453	2805147454	2.17	1.35	1.550985031	1.203478026
LIHC-US	DO44883	SP98079	SA500425	SP98078	SA500397	5.0	36.21	70.05	1.036543883	0.1093727374	0.9865150819	0.101212653	2819421958	1.56	1.65	1.441502824	1.46769037
LIHC-US	DO48518	SP106683	SA515120	SP106677	SA515104	5.0	35.80	71.61	1.038580235	0.1200332834	0.9715773134	0.1117388199	2814735583	1.94	1.49	1.377650827	1.68978852
LIHC-US	DO22896	SP49250	SA269209	SP49247	SA269167	5.0	32.91	67.24	1.022158726	0.1032806109	1.030077437	0.1691648871	2795695277	2.15	1.52	1.343600472	1.355622741
LIHC-US	DO22838	SP49121	SA267700	SP49119	SA267658	5.0	36.69	69.72	1.037402913	0.099810556	0.9802424821	0.1458631182	2816431780	1.53	1.89	1.437920967	1.771939739
LIHC-US	DO22956	SP49388	SA267991	SP49385	SA267949	5.0	35.83	64.15	1.04104606	0.1377646031	0.9761138206	0.1060838057	2814091337	1.35	1.69	1.363424471	1.36231522
LIHC-US	DO22890	SP49238	SA269069	SP49235	SA269041	5.0	32.41	73.02	1.037188436	0.1307491705	0.9539759244	0.1123459421	2809730184	1.94	1.51	1.273199807	1.313941343
LIHC-US	DO44885	SP98084	SA500537	SP98082	SA500499	5.0	42.96	56.17	1.042913294	0.1494716109	0.9918299663	0.0734868258	2817083784	1.39	1.64	1.57312677	1.700185354
LIHC-US	DO44966	SP98269	SA500671	SP98265	SA500643	5.0	32.19	69.98	1.024713525	0.1103455324	1.003933288	0.1306776002	2793708840	1.64	1.21	1.290687157	1.576332875
LIHC-US	DO44978	SP98301	SA500779	SP98297	SA500759	4.0	41.56	68.18	1.003715815	0.44406999	0.9260161643	0.101887823	2799583832	1.82	2.69	1.592354782	1.499423076
LIHC-US	DO45009	SP98363	SA501074	SP98359	SA501060	5.0	33.71	73.39	1.021031114	0.1053119549	0.9972197039	0.123537532	2798673207	1.55	1.70	1.435626182	1.414239228
LIHC-US	DO22854	SP49160	SA268159	SP49157	SA268117	5.0	33.07	69.02	1.037479029	0.1190011722	1.027185868	0.0907062098	2811354754	2.15	1.52	1.392034945	1.333720095
LIHC-US	DO23018	SP49536	SA269293	SP49531	SA269251	5.0	32.32	67.19	1.037678879	0.1192007727	0.9622505279	0.0855798475	2789412256	2.25	1.71	1.333255226	1.475180784
LIHC-US	DO44889	SP98094	SA500791	SP98092	SA500769	5.0	41.68	75.51	1.022845634	0.0972634351	1.009959527	0.0828413887	2807945781	1.35	2.74	1.484249277	1.283779534
LIHC-US	DO44890	SP98098	SA500856	SP98096	SA500830	5.0	33.03	75.30	1.022674924	0.1079432408	1.011956381	0.094646231	2803942705	1.93	1.27	1.381609908	1.466361199
LIHC-US	DO44930	SP98196	SA500252	SP98192	SA500238	5.0	33.62	68.18	1.022481483	0.1013202829	1.022879778	0.1133584529	2801425165	2.09	1.18	1.498656505	1.551262309
LIHC-US	DO22914	SP49289	SA269671	SP49286	SA269629	5.0	35.30	74.12	1.023573642	0.1145170998	1.007309584	0.1041327309	2804018454	1.55	2.14	1.158807348	1.40274359
LIHC-US	DO44986	SP98315	SA500844	SP98313	SA500820	5.0	34.10	73.10	1.02540405	0.1104793603	0.9920633435	0.0892081035	2802062340	1.99	1.27	1.444737404	1.344377104
LIHC-US	DO44875	SP98061	SA500082	SP98060	SA500054	5.0	36.53	69.06	1.023365996	0.1058560147	1.029033849	0.1081493575	2808186483	1.32	1.78	1.291685585	1.488052266
LIHC-US	DO48505	SP106632	SA515981	SP106631	SA515972	5.0	31.88	74.00	1.036900369	0.1074172779	1.028925821	0.0923450681	2812246276	1.71	1.30	1.336088285	1.405720811
LIHC-US	DO49659	SP109302	SA520789	SP109301	SA520782	5.0	42.52	70.98	1.033297752	0.1072199271	1.011311232	0.0847716514	2816382392	1.72	2.32	1.584286612	1.186603258
LIHC-US	DO44872	SP98054	SA499910	SP98053	SA499894	5.0	34.07	69.08	1.023092774	0.1008244271	1.028128332	0.0888172859	2802692440	1.80	1.56	1.330288205	1.361201125
LIHC-US	DO22860	SP49178	SA268375	SP49175	SA268333	5.0	32.95	72.29	1.022999535	0.1072624662	1.041049684	0.1172995525	2801119127	2.34	1.37	1.301959843	1.631226361
LIHC-US	DO22986	SP49457	SA268657	SP49449	SA268591	5.0	33.69	68.60	1.033787243	0.1070504549	0.9969649387	0.1536031269	2812274062	2.34	1.48	1.448755425	1.462823633
LIHC-US	DO44919	SP98168	SA500128	SP98164	SA500100	5.0	38.09	70.71	1.038049932	0.1125137447	1.014362987	0.1026055999	2822013609	1.56	1.79	1.46898252	1.340027746
LIHC-US	DO22887	SP49232	SA268999	SP49229	SA268957	5.0	36.03	75.45	1.023978437	0.1072570832	1.01921085	0.1189036142	2804119917	2.10	1.40	1.475716884	1.520288741
LIHC-US	DO52171	SP115499	SA540519	SP115498	SA540506	5.0	39.49	55.87	1.036818852	0.1053638295	0.9977242358	0.1351720437	2816524483	1.68	1.75	1.46914698	1.608049517
LIHC-US	DO22935	SP49337	SA267349	SP49334	SA267307	5.0	35.17	71.06	1.037517704	0.1215968633	1.014185033	0.097390789	2816534004	1.65	2.09	1.459527915	1.386582497
LIHC-US	DO22866	SP49190	SA268507	SP49187	SA268465	5.0	30.00	76.61	1.040723195	0.1201397539	1.024188067	0.1172455414	2806436069	1.34	1.65	1.399084873	1.560916931
LIHC-US	DO22884	SP49226	SA268933	SP49223	SA268889	5.0	32.36	69.18	1.020579829	0.1001833997	1.005482089	0.0864524853	2802163311	2.26	1.36	1.307690065	1.407119307
LINC-JP	DO45035	SP111834	SA529513	SP98839	SA501371	3.0	37.72	48.38	0.8743068301	0.3596913224	0.8882803436	0.3728856186	2451563555	2.06	1.77	1.099301191	1.169997353
LINC-JP	DO45037	SP111836	SA529515	SP98841	SA501373	3.0	36.70	40.23	0.8554319981	0.384316105	0.8829411455	0.3968853815	2315762873	1.90	1.60	1.306924572	1.25704212
LINC-JP	DO45039	SP111838	SA529517	SP98843	SA501375	3.0	41.01	52.02	0.8149132074	0.4316388884	0.8233126494	0.4266721599	2366344625	1.70	1.58	1.136181901	1.781436504
LINC-JP	DO45041	SP111840	SA529519	SP98845	SA501377	3.0	36.36	52.06	0.7907712799	0.3664331088	0.8245600415	0.4870287151	2297347398	1.91	1.72	1.168401115	1.078124396
LINC-JP	DO45043	SP111842	SA529521	SP98847	SA501379	3.0	36.03	38.98	0.8168946503	0.4111147077	0.8665865265	0.4618117362	2325847291	1.61	1.23	1.143221934	1.16351613
LINC-JP	DO45045	SP111844	SA529523	SP98849	SA501381	2.0	46.78	43.80	0.7463512722	0.4574960358	0.8277081932	0.5134783525	2270180873	3.37	1.64	1.021807768	1.156498088
LINC-JP	DO45047	SP111846	SA529525	SP98851	SA501383	3.0	37.66	44.02	0.830159035	0.3368493678	0.8088643167	0.4274755355	2354173718	2.42	1.82	1.050845862	1.122557473
LINC-JP	DO45049	SP111847	SA529527	SP98853	SA501385	3.0	34.80	32.92	0.9350803357	0.2752295198	0.8910626207	0.3198779787	2287611938	1.45	1.01	1.080301966	1.10093224
LINC-JP	DO45051	SP111849	SA529529	SP98855	SA501387	4.5	56.45	56.49	1.029220749	0.1181856934	0.9945290202	0.0780606464	2777999626	0.94	3.72	1.341679462	1.072608111
LINC-JP	DO45053	SP111850	SA529531	SP98857	SA501389	4.0	47.29	48.40	1.040489294	0.0815518192	1.025198548	0.0846608886	2802745302	3.14	3.61	1.378057244	1.463735924
LINC-JP	DO45055	SP111852	SA529533	SP98859	SA501391	5.0	54.10	54.80	1.015075136	0.0712825302	0.9855284809	0.068512246	2802986343	0.96	0.97	1.013277066	1.182076108
LINC-JP	DO45057	SP111854	SA529535	SP98861	SA501393	4.0	57.83	57.31	1.036373697	0.0734910284	0.9812764191	0.1281049001	2818090706	4.29	5.09	1.041624464	1.057114377
LINC-JP	DO45059	SP111856	SA529538	SP98863	SA501395	5.0	45.23	40.53	1.022507883	0.0750857703	0.9883158235	0.0868411423	2779184102	2.20	2.64	1.37041298	1.2935691
LINC-JP	DO45061	SP111858	SA529541	SP98865	SA501397	4.0	63.31	56.16	1.015628521	0.1150060434	1.054304439	0.0804258982	2822341192	2.25	2.60	2.199220947	1.059764233
LINC-JP	DO45064	SP111860	SA529543	SP98867	SA501399	4.5	44.79	58.60	1.014492429	0.121356758	0.9668087496	0.0854678449	2807773135	2.79	3.22	1.258694143	1.208428976
LINC-JP	DO45065	SP111861	SA529546	SP98869	SA501401	4.5	107.84	125.92	1.030387826	0.0806521398	1.070642892	0.0897748574	2846088973	2.83	3.13	1.12289156	1.102859715
LINC-JP	DO45067	SP111863	SA529549	SP98871	SA501403	4.0	45.94	59.45	1.023845505	0.1222641148	0.9429180164	0.0917896091	2821039019	3.47	3.16	1.18735734	1.202143826
LINC-JP	DO45069	SP111865	SA529551	SP98873	SA501405	4.0	45.49	57.51	1.022210102	0.1232928903	1.029372826	0.095421787	2821455403	4.55	4.37	1.383879886	1.356447893
LINC-JP	DO45071	SP111866	SA529554	SP98875	SA501407	4.0	105.45	107.19	1.031114095	0.0768551882	0.988454668	0.0972175132	2843430411	3.54	3.42	1.323755923	1.096839487
LINC-JP	DO45073	SP111868	SA529557	SP98877	SA501409	4.0	47.15	62.16	1.028630072	0.1276846996	1.009914141	0.089997105	2826164816	3.17	3.57	1.144487621	1.412285949
LINC-JP	DO45075	SP111869	SA529558	SP98879	SA501411	4.0	54.11	63.38	1.031863203	0.1255970331	1.043298502	0.1058181359	2822468881	3.44	3.42	1.012589965	1.227406701
LINC-JP	DO45077	SP111871	SA529559	SP98881	SA501413	4.0	54.68	68.48	1.024142657	0.1243665823	1.029023924	0.1023411471	2827547679	3.50	3.43	1.363883503	1.270086349
LINC-JP	DO45079	SP111872	SA529560	SP98883	SA501415	4.5	52.72	68.84	1.017064145	0.1259345697	1.036346167	0.0765150716	2830129975	2.29	3.93	1.253368188	1.360710814
LINC-JP	DO45081	SP111874	SA529561	SP98885	SA501417	5.0	49.04	47.85	1.029222316	0.0871097208	0.996046343	0.120438329	2796231946	1.85	1.73	1.166898834	1.150528852
LINC-JP	DO45083	SP111875	SA529562	SP98887	SA501419	4.0	44.01	66.43	1.028545509	0.10611485	0.948374324	0.0861940094	2825477146	3.47	2.65	1.172154595	1.287391399
LINC-JP	DO45085	SP111877	SA529563	SP98889	SA501421	5.0	51.25	47.29	1.028488025	0.0920677391	0.9189571386	0.0823042819	2792174169	1.89	1.72	1.16587338	1.162052759
LINC-JP	DO45087	SP111879	SA529564	SP98891	SA501422	4.5	45.70	54.83	1.022776283	0.1202763851	0.9765747672	0.0749811868	2825627866	2.76	3.63	1.170380718	1.155614846
LINC-JP	DO45089	SP111882	SA529565	SP98893	SA501423	4.0	31.52	74.98	1.016393172	0.1201709953	0.9928910289	0.110302477	2803645011	4.11	2.10	1.470524097	1.147008398
LINC-JP	DO45029	SP111830	SA529507	SP98833	SA501365	3.0	32.88	36.50	0.7537995677	0.3630833698	0.8849641966	0.3836322536	2104535036	2.35	1.68	1.526459411	1.338319674
LINC-JP	DO45031	SP111831	SA529509	SP98835	SA501367	3.0	27.11	34.08	0.886219775	0.2017602633	0.9046149108	0.2300581452	2238912628	0.86	0.86	1.169423896	1.183497916
LINC-JP	DO45033	SP111833	SA529511	SP98837	SA501369	3.0	30.18	41.89	0.8989319087	0.2158309981	0.8014663479	0.3735235204	2092050671	0.78	1.29	1.172320466	1.369650372
LIRI-JP	DO45091	SP98895	SA501425	SP98896	SA501427	5.0	37.59	42.34	1.029952051	0.1879601897	0.9598548818	0.1930401272	2697201409	1.48	1.97	1.36572551	1.315718811
LIRI-JP	DO45092	SP98897	SA501429	SP98898	SA501431	5.0	32.04	45.53	1.031044157	0.1489359004	1.027370529	0.1566640676	2699338602	1.23	1.03	1.214717252	1.197097297
LIRI-JP	DO45093	SP98899	SA501433	SP98900	SA501435	5.0	33.97	45.33	1.022971222	0.1134635919	0.9684786211	0.2171251991	2748431832	1.09	1.00	1.236186575	1.245420591
LIRI-JP	DO45094	SP98901	SA501437	SP98902	SA501439	5.0	30.37	36.04	1.024309279	0.1098391376	1.011476941	0.0984854375	2653367091	1.85	1.39	1.155984647	1.111862896
LIRI-JP	DO45095	SP98903	SA501441	SP98904	SA501442	4.0	34.71	36.64	1.042028141	0.0945799343	0.9982336822	0.121920046	2695426293	3.02	7.36	1.529001452	1.267758648
LIRI-JP	DO45096	SP98905	SA501444	SP98909	SA501446	3.5	30.17	42.46	1.06687442	0.129190299	1.02020443	0.1562871071	2565277972	1.24	1.45	1.375553935	1.312673827
LIRI-JP	DO45096	SP98905	SA501444	SP98907	SA501448	3.5	30.17	39.47	1.06687307	0.129190299	0.9864764967	0.1198933261	2566407393	1.24	1.28	1.375553935	1.480333847
LIRI-JP	DO45097	SP98911	SA501450	SP98913	SA501452	5.0	33.87	37.09	1.044487726	0.1570503778	0.9463564117	0.1755114454	2668228397	1.20	1.38	1.240926673	1.202943673
LIRI-JP	DO45099	SP98917	SA501454	SP98915	SA501456	5.0	28.90	40.46	1.029283809	0.1818419713	0.9778057346	0.1836778607	2639098424	0.95	2.69	1.28650814	1.302043494
LIRI-JP	DO45101	SP98919	SA501458	SP98921	SA501460	4.5	31.32	42.82	1.031010344	0.1047975197	1.025138271	0.0967916286	2728695707	1.75	5.68	1.282582305	1.388738058
LIRI-JP	DO45103	SP98923	SA501462	SP98925	SA501464	4.0	30.91	38.80	1.052074729	0.0925623572	0.9705172654	0.1038123292	2664327587	4.14	2.66	1.466118285	1.403991343
LIRI-JP	DO45105	SP98929	SA501466	SP98927	SA501468	4.5	27.04	42.91	1.042047312	0.1617164901	1.034248253	0.1957075437	2601498965	1.51	3.95	1.290038282	1.329906156
LIRI-JP	DO45107	SP98931	SA501470	SP98933	SA501471	4.5	27.26	41.89	1.035765111	0.1095875915	1.012458228	0.1293583678	2661364831	2.49	14.01	1.345381922	1.551046774
LIRI-JP	DO45109	SP98935	SA501472	SP98937	SA501473	4.0	27.16	39.07	1.041548406	0.0958533363	1.053884103	0.1023447315	2698821571	5.50	4.81	1.253796793	1.245788553
LIRI-JP	DO45111	SP98939	SA501475	SP98941	SA501477	4.5	34.09	31.74	1.045258529	0.0958093489	1.030241763	0.1075627681	2604237705	2.53	3.82	1.288713421	1.092102533
LIRI-JP	DO45113	SP98943	SA501478	SP98945	SA501480	4.0	28.63	34.60	1.024297236	0.1855393827	0.9911706072	0.1864825786	2445284758	0.84	1.09	1.131821072	1.312274952
LIRI-JP	DO45115	SP98947	SA501482	SP98949	SA501484	4.5	29.82	34.46	1.048675134	0.0991353866	1.040529855	0.0921952302	2656957630	2.75	5.29	1.361893227	1.3517772
LIRI-JP	DO45117	SP98951	SA501486	SP98953	SA501487	5.0	31.86	32.94	1.035993957	0.0959543944	0.948938242	0.0809696859	2703546826	1.04	2.03	1.428307797	1.055017493
LIRI-JP	DO45119	SP98957	SA501489	SP98955	SA501491	3.5	34.28	44.32	1.062018946	0.1443622902	1.002816048	0.162061699	2559944466	0.89	1.57	1.236412551	1.202135752
LIRI-JP	DO45121	SP98961	SA501493	SP98959	SA501495	5.0	27.56	33.91	1.033366448	0.0887155083	0.9846489562	0.1816551681	2616965133	1.35	1.84	1.319682525	1.280081706
LIRI-JP	DO45123	SP98963	SA501497	SP98965	SA501499	4.0	31.48	40.45	1.049745862	0.1008794933	1.015332866	0.0972423015	2692718783	3.21	4.59	1.541943946	1.434072274
LIRI-JP	DO45125	SP98969	SA501501	SP98967	SA501503	5.0	32.83	43.95	1.050944053	0.1366439281	1.036826597	0.1059821397	2742988392	1.37	1.73	1.353477803	1.297656215
LIRI-JP	DO45127	SP98971	SA501504	SP98973	SA501506	4.0	30.46	39.66	1.035528245	0.0977516065	0.9760309921	0.1071221189	2746684448	7.61	4.09	1.442557909	1.360573799
LIRI-JP	DO23508	SP50096	SA270379	SP50097	SA270380	4.0	34.13	39.98	1.034610551	0.1039687358	1.033663199	0.0973419978	2714069961	5.09	4.28	1.791442413	1.592468371
LIRI-JP	DO45129	SP98977	SA501508	SP98975	SA501510	4.0	30.49	37.17	1.037008197	0.1279210956	1.026096243	0.1311341495	2573647364	1.86	2.08	1.255450738	1.189016544
LIRI-JP	DO23509	SP50098	SA270381	SP50099	SA270382	4.0	38.89	45.06	1.051323761	0.1026309775	0.9740110839	0.1179279052	2748372479	4.73	3.70	1.721067572	1.450074827
LIRI-JP	DO45131	SP98979	SA501512	SP98981	SA501514	4.0	32.87	37.69	1.046964212	0.1058297626	0.9928815918	0.1566846632	2697970939	3.23	4.31	1.284754043	1.402871579
LIRI-JP	DO45133	SP98983	SA501516	SP98985	SA501517	4.5	31.57	37.08	1.038696743	0.088611338	0.9389882772	0.0819119832	2705618407	2.24	4.10	1.213355681	1.375390125
LIRI-JP	DO45135	SP98987	SA501518	SP98989	SA501519	4.5	32.96	32.48	1.04105412	0.0907167926	1.0308675	0.2089465339	2722400505	1.77	4.21	1.332095384	1.445425766
LIRI-JP	DO45137	SP98993	SA501521	SP98991	SA501523	5.0	35.16	42.90	1.038415738	0.1095555491	0.9772276732	0.1486461738	2631546768	1.41	1.12	1.323061819	1.280884279
LIRI-JP	DO45139	SP98995	SA501525	SP98997	SA501527	4.0	31.64	29.73	1.031535487	0.0877885975	1.041949116	0.110973289	2646224374	1.67	5.80	1.345342502	1.155431953
LIRI-JP	DO45141	SP98999	SA501529	SP99003	SA501564	5.0	31.84	35.24	1.038673045	0.1055026342	1.030946025	0.1105196341	2703534363	1.35	1.54	1.34550249	1.272216523
LIRI-JP	DO45141	SP98999	SA501529	SP99001	SA501531	4.0	31.84	33.77	1.038711925	0.1055026342	0.978671521	0.1105047766	2597008333	1.35	2.88	1.34550249	1.321153401
LIRI-JP	DO45143	SP99005	SA501533	SP99007	SA501535	5.0	31.35	35.74	1.035104695	0.1150111411	0.9963902236	0.092513024	2757050500	1.35	1.25	1.31620141	1.185614601
LIRI-JP	DO23510	SP50100	SA270383	SP50101	SA270384	4.0	33.92	37.46	1.043944309	0.091073448	1.000617878	0.1656646163	2629417913	3.05	3.36	1.570708095	1.401319103
LIRI-JP	DO23511	SP50102	SA270385	SP50103	SA270386	1.0	34.16	25.63	1.066149933	0.1277217734	0.9778093517	0.2906947476	2302671955	3.41	15.71	2.496454024	1.339643628
LIRI-JP	DO45145	SP99009	SA501538	SP99011	SA501540	4.5	28.06	37.29	1.052560368	0.1173698764	1.047465839	0.1074086265	2660722130	2.60	3.88	1.366217489	1.354225517
LIRI-JP	DO45147	SP99015	SA501542	SP99013	SA501544	5.0	34.50	44.94	1.031213313	0.1631996041	0.9654260312	0.2073362017	2674819990	1.09	1.24	1.390318125	1.388445264
LIRI-JP	DO23512	SP50104	SA270387	SP50105	SA270388	4.5	35.11	34.46	1.048594561	0.1181226804	0.9983933393	0.1387920719	2678109014	2.56	6.08	1.396624922	1.510706999
LIRI-JP	DO45149	SP99017	SA501547	SP99019	SA501549	3.0	33.14	37.10	1.032570315	0.1049161661	1.00453477	0.1495530322	2593447664	3.07	3.26	1.209796938	1.230650332
LIRI-JP	DO45151	SP99023	SA501551	SP99021	SA501553	5.0	29.81	37.85	1.031644269	0.1469982037	0.9843942421	0.1775713881	2601185217	1.74	2.73	1.296984913	1.488397818
LIRI-JP	DO45151	SP99023	SA501551	SP99025	SA501555	4.0	29.81	39.01	1.031555408	0.1469982037	1.005615661	0.1718783223	2564098072	1.74	2.33	1.296984913	1.309407685
LIRI-JP	DO45153	SP99027	SA501557	SP99029	SA501559	3.0	29.31	38.03	1.018239473	0.2185176498	1.005803053	0.2223210792	2730932362	3.71	1.45	1.290745066	1.235878235
LIRI-JP	DO45155	SP99031	SA501561	SP99033	SA501563	4.0	25.30	32.55	1.045455149	0.115079372	1.001295753	0.1344380376	2577286138	1.30	1.65	1.295655864	1.238587123
LIRI-JP	DO45157	SP99035	SA501565	SP99037	SA501567	4.5	32.33	34.33	1.004552192	0.116224844	1.018981966	0.1040013332	2642237309	2.73	5.20	1.271991806	1.352319331
LIRI-JP	DO45159	SP99039	SA501569	SP99041	SA501571	3.0	24.98	35.56	1.047705731	0.1011557176	1.000409099	0.0953004081	2628189401	3.57	3.68	1.180075753	1.20662178
LIRI-JP	DO45161	SP99043	SA501573	SP99045	SA501575	4.5	31.71	38.85	1.042475291	0.0933369147	0.9434938491	0.0951241282	2731131347	2.52	3.33	1.438015866	1.396094413
LIRI-JP	DO45163	SP99047	SA501577	SP99049	SA501579	4.0	32.14	39.46	1.041190462	0.095955531	0.8815242626	0.071966131	2667222267	2.20	4.24	1.624281277	1.548034087
LIRI-JP	DO23513	SP50106	SA270389	SP50107	SA270390	3.5	29.50	38.64	1.057531532	0.1001566837	1.025392067	0.1037664819	2656120833	3.47	2.67	1.8339081	1.459277193
LIRI-JP	DO45165	SP99051	SA501581	SP99053	SA501583	4.5	34.48	38.82	1.039355545	0.1126114509	0.9916786035	0.1609119934	2741693819	2.63	3.02	1.703629508	1.270884478
LIRI-JP	DO45167	SP99055	SA501585	SP99057	SA501587	4.5	31.36	36.56	1.036490314	0.1053377672	1.036085236	0.0839361951	2749638325	1.98	4.79	1.282892994	1.090433852
LIRI-JP	DO45169	SP99059	SA501589	SP99061	SA501591	4.0	29.70	35.37	1.037402259	0.09387196	0.9064846699	0.080523266	2689694171	2.48	3.73	1.300439148	1.273286907
LIRI-JP	DO23514	SP50108	SA270391	SP50109	SA270392	4.0	31.72	32.69	1.042453659	0.0933868258	1.03522308	0.0976087688	2630449253	3.47	5.46	1.285479489	1.531392393
LIRI-JP	DO45171	SP99063	SA501593	SP99065	SA501595	3.5	31.99	35.48	1.053205262	0.0935972405	0.9864295386	0.0898542893	2574311430	2.97	4.61	1.826239293	1.59262913
LIRI-JP	DO48672	SP106992	SA515211	SP106993	SA515214	2.5	33.63	32.41	1.057259753	0.0935601487	0.9451044405	0.0841877676	2583441201	5.63	5.81	1.798465253	1.539551023
LIRI-JP	DO23515	SP50110	SA270393	SP50111	SA270394	3.0	35.40	37.37	1.050053033	0.1055327903	1.000184354	0.087927831	2596918116	3.20	3.16	1.734482515	1.47590751
LIRI-JP	DO45173	SP99067	SA501597	SP99069	SA501599	4.0	31.60	35.78	1.053979804	0.0972522463	1.042876818	0.0997120399	2668139537	4.07	5.41	1.808411675	1.609163686
LIRI-JP	DO45175	SP99071	SA501601	SP99073	SA501603	3.0	30.15	33.00	1.047407491	0.0946066316	1.046916097	0.0991498546	2558621379	3.40	7.19	1.56807642	1.509169697
LIRI-JP	DO45177	SP99075	SA501605	SP99077	SA501607	5.0	29.67	40.76	1.041176216	0.1662762665	1.030708289	0.1406274279	2611309748	0.85	0.89	1.355183214	1.40218744
LIRI-JP	DO45179	SP99079	SA501609	SP99081	SA501611	4.0	35.90	41.16	1.037861503	0.1309640462	0.9741987852	0.0753553911	2701699581	4.39	4.43	1.681179527	1.504090634
LIRI-JP	DO45181	SP99083	SA501613	SP99085	SA501615	4.0	34.86	43.17	1.030817391	0.088239774	0.9940003907	0.0922039457	2767596839	3.46	4.34	1.604308543	1.457487473
LIRI-JP	DO45183	SP99087	SA501617	SP99089	SA501619	4.0	34.61	35.03	1.030289573	0.0980872073	1.034018218	0.1054674424	2675301905	3.02	3.90	1.522611439	1.368554736
LIRI-JP	DO45185	SP99091	SA501621	SP99093	SA501623	4.5	29.61	32.92	1.056530169	0.0957287577	1.046354885	0.1083144801	2613545326	2.95	3.17	1.440419581	1.260166954
LIRI-JP	DO45187	SP99095	SA501625	SP99097	SA501627	5.0	25.87	36.78	1.044038848	0.0939114151	1.002962177	0.1020671896	2634945502	1.08	2.68	1.186398856	1.154223249
LIRI-JP	DO45189	SP99099	SA501629	SP99101	SA501631	2.0	28.91	34.30	1.063948776	0.2875381365	1.005880933	0.2547454974	2566767340	6.91	3.43	1.369637026	1.445583342
LIRI-JP	DO48674	SP106996	SA515216	SP106998	SA515218	3.0	36.72	31.60	1.056722912	0.199380984	1.031676601	0.1044852575	2454851607	3.38	6.72	1.365528122	1.409322968
LIRI-JP	DO45191	SP99103	SA501632	SP99105	SA501633	4.0	33.17	32.55	1.036048208	0.0892483127	1.019937698	0.1175962642	2651081140	7.01	8.20	1.473015713	1.452279668
LIRI-JP	DO45193	SP99107	SA501634	SP99109	SA501635	4.0	30.06	40.70	1.019790905	0.1328173065	0.9812777295	0.1280004628	2698071245	5.03	3.03	1.507830008	1.433786297
LIRI-JP	DO45195	SP99111	SA501636	SP99113	SA501637	4.5	31.46	40.06	1.045664129	0.1006085223	1.048014614	0.0914699223	2717029181	2.70	4.19	1.450362317	1.622262341
LIRI-JP	DO23516	SP50112	SA270395	SP50113	SA270396	3.5	32.94	35.76	1.039291982	0.1415086461	0.9408974804	0.0850139811	2602857717	4.49	5.28	1.616904975	2.043078878
LIRI-JP	DO23517	SP50114	SA270397	SP50115	SA270398	4.0	33.41	32.58	1.044180457	0.0933421324	1.038327225	0.0888994038	2690287161	4.09	4.48	1.075242988	1.326206048
LIRI-JP	DO23518	SP50116	SA270399	SP50117	SA270400	4.0	35.32	41.77	1.044382666	0.1144173718	0.9793165457	0.0960754012	2720803142	5.55	6.30	1.224729276	1.250537416
LIRI-JP	DO48677	SP107001	SA515220	SP107004	SA515222	4.0	31.64	40.31	1.044385317	0.0932121914	1.021524315	0.0868278999	2705943393	5.67	3.31	1.097583783	1.5616464
LIRI-JP	DO45197	SP99115	SA501638	SP99117	SA501639	4.0	33.00	34.59	1.043254359	0.0892439821	1.019189221	0.1031802947	2704731554	7.48	2.68	1.325167779	1.272229726
LIRI-JP	DO45199	SP99119	SA501640	SP99121	SA501641	4.5	31.58	37.41	1.026072386	0.1452455655	0.9859311003	0.09937213	2696107521	2.20	3.07	1.378657432	1.363007594
LIRI-JP	DO48679	SP107006	SA515227	SP107007	SA515233	3.0	33.75	33.28	1.047847778	0.125207553	1.030859144	0.0972558065	2585383706	5.95	7.76	1.147435662	1.333490566
LIRI-JP	DO45201	SP99123	SA501642	SP99125	SA501643	4.0	31.63	40.61	1.044100866	0.1365461504	1.008716155	0.0870001683	2711820302	3.52	3.99	1.977048954	1.697357838
LIRI-JP	DO45203	SP99127	SA501644	SP99129	SA501645	5.0	32.09	41.42	1.022384909	0.108080213	0.9904262899	0.073330839	2778191438	2.82	1.17	1.35219764	1.307757304
LIRI-JP	DO45205	SP99131	SA501646	SP99133	SA501647	4.0	27.80	35.56	1.039401598	0.1723709738	1.019089657	0.092177429	2714619027	4.61	6.38	1.022513452	1.120812066
LIRI-JP	DO23519	SP50118	SA270401	SP50119	SA270402	2.5	31.35	39.15	1.061803081	0.1086101076	0.9732533025	0.2245058219	2534896464	4.77	4.88	1.643689547	1.587447512
LIRI-JP	DO45207	SP99135	SA501648	SP99137	SA501649	4.0	28.66	35.70	1.041748408	0.1053364265	1.046384759	0.0944924921	2669110295	3.28	4.21	1.08616002	1.243236114
LIRI-JP	DO23520	SP50120	SA270403	SP50121	SA270404	3.0	41.09	45.97	1.058033162	0.2265895364	1.033896027	0.0966231194	2786061330	4.70	8.10	1.69137753	1.587901837
LIRI-JP	DO23521	SP50122	SA270405	SP50123	SA270406	3.0	31.19	39.61	1.036144714	0.1061055984	0.9302804973	0.107462151	2573527373	5.71	5.80	1.298424667	1.403225407
LIRI-JP	DO45209	SP99139	SA501650	SP99141	SA501651	4.5	30.14	31.87	1.04918361	0.193088256	1.014176736	0.118641216	2668045553	2.96	5.52	1.320423939	1.228157659
LIRI-JP	DO23522	SP50124	SA270407	SP50125	SA270408	3.0	37.28	35.20	1.052381943	0.1882342001	1.022451284	0.1005939864	2586954628	3.92	6.24	1.729987736	1.466879133
LIRI-JP	DO45211	SP99143	SA501652	SP99145	SA501653	4.0	30.64	36.72	1.043902015	0.1770020269	0.9570608835	0.1348620629	2687227429	3.78	14.58	1.315761604	1.428423912
LIRI-JP	DO45213	SP99147	SA501654	SP99149	SA501424	4.0	27.14	36.53	1.046071994	0.127350522	1.005818266	0.170500984	2500959816	2.50	1.98	1.263677978	1.104213312
LIRI-JP	DO23523	SP50126	SA270409	SP50127	SA270410	4.0	32.06	36.87	1.043715834	0.0987655721	1.041703738	0.0941305268	2742081151	5.65	4.38	1.715345417	1.504374462
LIRI-JP	DO23524	SP50128	SA270411	SP50129	SA270412	4.0	32.82	38.14	1.044296863	0.1002078057	1.045686624	0.1007345121	2614235939	6.64	6.53	1.634325859	1.914821792
LIRI-JP	DO45215	SP99151	SA501426	SP99153	SA501428	4.0	30.16	34.73	1.047060185	0.1358794063	1.055911812	0.0925507131	2661755063	5.17	4.83	1.44858009	1.312080077
LIRI-JP	DO45217	SP99155	SA501430	SP99157	SA501432	4.5	33.46	35.68	1.028903247	0.1127257358	1.004052889	0.1284924667	2713837152	2.21	6.36	1.674520872	1.376121914
LIRI-JP	DO45219	SP99159	SA501434	SP99161	SA501436	4.0	32.60	32.53	1.041487388	0.1122974319	1.028570225	0.1566716215	2652922195	3.25	2.59	1.300148544	1.309138283
LIRI-JP	DO45221	SP99163	SA501438	SP99165	SA501440	1.0	24.84	32.17	1.032190631	0.246070014	1.000023255	0.1004118432	2467548356	6.72	5.39	1.388680115	1.2735241
LIRI-JP	DO23525	SP50130	SA270413	SP50131	SA270414	3.0	27.93	43.61	1.039411846	0.279934319	0.9691045229	0.1086665472	2687927019	10.35	3.36	1.351158839	1.478708705
LIRI-JP	DO23526	SP50132	SA270415	SP50133	SA270416	4.0	33.54	31.04	1.046327805	0.1030935417	1.016811816	0.2140109652	2703693025	3.40	2.84	1.617570187	1.449817848
LIRI-JP	DO45223	SP99167	SA501443	SP99169	SA501445	2.0	29.62	34.68	1.048168661	0.2865182418	1.044620515	0.1156762072	2582518254	6.27	4.08	1.558256342	1.419897479
LIRI-JP	DO23527	SP50134	SA270417	SP50135	SA270418	3.5	34.73	35.71	1.084192123	0.274328767	1.02213899	0.1072702881	2609096783	2.99	5.74	1.765220461	1.58824848
LIRI-JP	DO23528	SP50136	SA270419	SP50137	SA270420	4.0	33.76	34.41	1.034924399	0.1086968216	0.9915519618	0.1144915869	2717646678	6.62	1.19	1.59997085	1.283638411
LIRI-JP	DO45225	SP99171	SA501447	SP99173	SA501449	5.0	29.24	38.34	1.041798126	0.109234565	1.026567871	0.1010464873	2751756675	2.79	1.69	1.290944659	1.283734757
LIRI-JP	DO45227	SP99175	SA501451	SP99177	SA501453	5.0	32.70	39.85	1.025562775	0.1139404955	1.000217811	0.0792313486	2773499404	2.95	2.71	1.359741786	1.332072917
LIRI-JP	DO45229	SP99179	SA501455	SP99181	SA501457	4.0	28.51	31.87	1.044749028	0.1910132064	1.029611433	0.1153728138	2655682208	5.22	5.09	1.212311448	1.12862847
LIRI-JP	DO45231	SP99183	SA501459	SP99185	SA501461	4.0	27.63	35.21	1.039741837	0.1830273161	1.048919931	0.0922417118	2682452382	5.39	2.87	1.343245307	1.333195911
LIRI-JP	DO23529	SP50138	SA270421	SP50139	SA270422	2.0	25.84	36.65	1.038468749	0.284389175	1.049370677	0.0940116939	2557995604	8.75	3.32	1.175575032	1.312232169
LIRI-JP	DO48681	SP107009	SA515235	SP107010	SA515239	4.0	32.38	35.62	1.036340388	0.0941294873	1.059084903	0.1048698866	2675617521	2.50	1.81	2.130522364	1.469241222
LIRI-JP	DO45233	SP99187	SA501463	SP99189	SA501465	1.5	34.07	28.95	1.031998431	0.2512007852	1.053431815	0.1084458478	2567741584	6.13	4.60	1.514410852	1.315596483
LIRI-JP	DO23530	SP50140	SA270424	SP50141	SA270423	4.0	32.06	40.26	1.047843838	0.0970831725	1.049664142	0.1300616811	2726381501	3.00	1.36	1.200643709	1.333538243
LIRI-JP	DO45235	SP99191	SA501467	SP99193	SA501469	3.0	32.30	38.18	1.063460361	0.2248282449	1.024096703	0.0893326529	2704781173	5.29	4.93	1.429155064	1.564768049
LIRI-JP	DO23531	SP50142	SA270425	SP50143	SA270426	3.0	27.77	39.76	1.026127719	0.3082839241	1.023969707	0.0873037438	2710275787	9.92	2.17	1.691983266	1.472653907
LIRI-JP	DO23532	SP50144	SA270427	SP50145	SA270428	3.0	27.98	33.98	1.034351357	0.2212904814	1.031423201	0.12303896	2614848111	5.41	4.16	1.536751491	1.560818691
LIRI-JP	DO23533	SP50146	SA270429	SP50147	SA270430	2.0	29.07	35.65	1.057651372	0.217864592	0.9984876596	0.0882973874	2583321723	9.20	3.48	1.460797534	1.497610016
LIRI-JP	DO48682	SP107011	SA515244	SP107012	SA515248	2.5	32.34	48.63	1.062715872	0.2479262954	1.030005609	0.0855509597	2694092873	4.03	1.34	1.515033737	5.220612055
LIRI-JP	DO23534	SP50148	SA270431	SP50149	SA270432	2.5	33.44	32.88	0.9449710616	0.5714609269	1.046650021	0.1183374143	2282488084	2.68	4.12	1.607462355	1.615082719
LIRI-JP	DO48684	SP107016	SA515251	SP107017	SA515254	3.0	35.72	35.34	1.031751625	0.1275578069	1.012370138	0.1089773561	2706606542	7.00	6.71	3.994184257	1.323392328
LIRI-JP	DO48686	SP107018	SA515257	SP107019	SA515261	4.0	33.32	33.64	1.051675366	0.1695954219	1.023390076	0.1029268598	2621022792	3.15	5.00	1.548235479	1.490129496
LIRI-JP	DO48687	SP107020	SA515264	SP107023	SA515266	3.0	29.02	35.32	1.017577692	0.2448595803	0.9882939507	0.0883343155	2663236704	10.20	6.09	1.52560095	1.88718434
LIRI-JP	DO23535	SP50150	SA270433	SP50151	SA270434	2.5	26.95	28.31	1.049716586	0.1775611956	1.015168988	0.1868113046	2575835017	5.96	4.38	1.763903151	1.763289662
LIRI-JP	DO23536	SP50152	SA270435	SP50153	SA270436	4.0	34.39	32.55	1.055104923	0.1873918684	1.027702188	0.0940241959	2701643285	5.32	3.33	1.831840381	1.466583812
LIRI-JP	DO45237	SP99195	SA501474	SP99197	SA501476	2.5	30.77	30.62	1.089657678	0.2005104165	1.000622047	0.1191214899	2437693214	5.36	5.39	1.329478145	1.29951903
LIRI-JP	DO23537	SP50154	SA270437	SP50155	SA270438	1.5	31.82	27.44	1.056874433	0.1609063775	0.9915579842	0.1406292451	2399895999	4.77	7.29	2.088943127	1.446653507
LIRI-JP	DO45239	SP99199	SA501479	SP99201	SA501481	3.5	32.08	35.88	1.061243649	0.1464367438	0.9963617773	0.0974348792	2612081953	3.71	4.12	1.113481673	1.164450881
LIRI-JP	DO23538	SP50156	SA270439	SP50157	SA270440	3.5	30.82	29.36	1.035970459	0.1871483804	0.9987531816	0.0956226644	2607657260	6.21	4.34	1.854967717	1.640033336
LIRI-JP	DO45241	SP99203	SA501483	SP99205	SA501485	4.5	30.48	33.10	1.039640532	0.1330745339	1.030030668	0.0938927757	2683594720	2.59	3.12	1.426950306	1.360361156
LIRI-JP	DO23539	SP50158	SA270441	SP50159	SA270442	3.0	26.58	36.24	1.010648949	0.2153312316	1.005644287	0.1583109243	2707059143	11.65	1.70	1.366031958	1.440339311
LIRI-JP	DO23540	SP50160	SA270443	SP50161	SA270444	4.0	35.00	37.39	1.029261588	0.1450189948	0.9952818182	0.17636733	2748455136	6.16	4.40	1.716104132	1.429516749
LIRI-JP	DO48689	SP107024	SA515268	SP107025	SA515270	3.5	32.98	34.96	1.062279284	0.1040001645	1.033040914	0.1783185683	2616859386	3.13	2.24	1.512851206	1.902326378
LIRI-JP	DO45243	SP99207	SA501488	SP99209	SA501490	5.0	30.93	37.38	1.024346433	0.1583281528	0.9931141654	0.0828543329	2701528767	2.44	2.85	1.020884488	1.406444198
LIRI-JP	DO45245	SP99211	SA501492	SP99213	SA501494	3.0	28.03	47.42	1.036143869	0.2772452659	0.9664151731	0.0763177752	2746862368	5.78	12.81	1.426739894	1.692195341
LIRI-JP	DO48691	SP107027	SA515273	SP107028	SA515276	3.0	36.30	33.11	1.043134455	0.0932479925	1.027195485	0.1136847425	2669470443	3.93	11.06	2.604265861	1.778431413
LIRI-JP	DO23541	SP50162	SA270445	SP50163	SA270446	4.0	45.04	37.44	1.039145924	0.1234418056	1.032665636	0.0873031818	2747365667	4.30	3.72	1.943674248	1.351160663
LIRI-JP	DO45247	SP99215	SA501496	SP99217	SA501498	2.0	24.20	34.28	1.03093473	0.1927590223	1.000515526	0.0962450765	2529593500	4.42	6.63	1.608011785	1.683887744
LIRI-JP	DO45249	SP99219	SA501500	SP99221	SA501502	4.0	36.41	37.36	1.047421372	0.0983979735	1.044495598	0.0908301446	2741320122	3.27	2.96	1.331970904	1.189514644
LIRI-JP	DO23542	SP50164	SA270447	SP50165	SA270448	4.0	32.12	32.47	1.043104579	0.0938454578	1.028416431	0.0864550462	2695493761	7.00	5.45	1.608848397	1.30693727
LIRI-JP	DO48692	SP107029	SA515279	SP107030	SA515281	3.0	31.43	35.97	1.032635639	0.1036330156	1.028136127	0.0949989446	2616402507	7.52	5.68	2.458614484	2.245664679
LIRI-JP	DO23543	SP50166	SA270449	SP112051	SA529837	5.0	33.82	37.28	1.041463456	0.0977559219	0.9854156285	0.0871787614	2679211673	2.04	1.79	1.68752804	1.48784888
LIRI-JP	DO23543	SP50166	SA270449	SP50167	SA270450	5.0	33.82	37.06	1.041453521	0.0977559219	0.971969765	0.0778281026	2694514584	2.04	2.16	1.68752804	1.440178857
LIRI-JP	DO45251	SP99223	SA501505	SP99225	SA501507	4.0	75.68	35.34	1.03748444	0.0787415031	0.9692349331	0.0846701609	2689192994	3.97	3.31	1.687731956	1.225127512
LIRI-JP	DO45253	SP99227	SA501509	SP99229	SA501511	4.0	27.47	42.88	1.051854161	0.1599246597	1.028355123	0.091143764	2668360678	4.67	3.03	1.608989021	1.749488859
LIRI-JP	DO45255	SP99231	SA501513	SP99233	SA501515	3.5	28.89	35.27	1.04428733	0.1251667775	1.035132787	0.0959163342	2624189033	2.89	4.15	2.342243904	2.149396116
LIRI-JP	DO48693	SP107031	SA515283	SP107032	SA515286	4.0	28.81	32.78	1.041018051	0.1158221792	1.031557049	0.117781538	2672589606	7.43	4.74	1.736966074	1.406106798
LIRI-JP	DO23544	SP50168	SA270451	SP50169	SA270452	5.0	35.32	35.74	1.02709764	0.1489695147	1.01826002	0.1516496288	2739033096	2.02	2.62	1.885030566	1.487083489
LIRI-JP	DO23545	SP50170	SA270453	SP50171	SA270454	4.5	33.02	35.11	1.034780166	0.1289015484	0.9810205629	0.1099219396	2700636823	2.97	5.45	1.76011271	1.451004317
LIRI-JP	DO23546	SP50172	SA270455	SP50173	SA270456	4.0	26.51	39.36	1.048132341	0.1227146751	1.022577078	0.1241586895	2676981587	3.86	1.78	1.476376758	1.652278989
LIRI-JP	DO23547	SP50174	SA270457	SP50175	SA270458	3.5	31.60	32.93	1.053305608	0.1431189742	1.051422444	0.1092329317	2597935426	2.68	3.85	1.677733903	1.612473142
LIRI-JP	DO48694	SP107033	SA515288	SP107034	SA515292	3.5	29.30	36.82	1.049813295	0.100833997	1.011527977	0.0932794771	2628288046	5.35	3.51	1.529860477	2.479232522
LIRI-JP	DO23548	SP50176	SA270459	SP50177	SA270460	3.5	35.69	37.24	0.98705301	0.2440024469	1.019034895	0.0904386281	2663200933	1.16	4.39	1.476376094	1.524563511
LIRI-JP	DO23549	SP50178	SA270461	SP50179	SA270462	5.0	33.09	32.09	1.049772244	0.0905963873	1.041481856	0.162574473	2614505582	2.91	2.62	1.696293878	1.648321858
LIRI-JP	DO45257	SP99235	SA501520	SP99237	SA501522	4.0	25.16	43.90	1.049640504	0.1122895339	0.9270107047	0.1087749515	2696889917	4.80	1.90	1.853562404	1.631598126
LIRI-JP	DO45259	SP99239	SA501524	SP99241	SA501526	4.0	28.90	45.75	1.047593891	0.1341766932	0.9840362221	0.0994494291	2764644030	3.68	1.80	1.32782585	1.346932316
LIRI-JP	DO48695	SP107035	SA515294	SP107037	SA515296	2.0	28.22	31.67	1.060797076	0.3190534158	0.9970482502	0.1071356734	2350232829	5.35	2.05	1.508232546	1.408772763
LIRI-JP	DO48697	SP107039	SA515297	SP107041	SA515298	3.5	28.74	35.64	1.033864015	0.1272118993	0.999434422	0.1056567918	2580709215	2.70	4.04	1.656852439	1.44911544
LIRI-JP	DO23550	SP50180	SA270463	SP50181	SA270464	5.0	34.43	41.07	1.051018991	0.110973834	1.057722042	0.1004992063	2670859898	2.64	2.82	1.655365134	1.960645409
LIRI-JP	DO45261	SP99243	SA501528	SP99245	SA501530	4.0	35.70	40.42	1.03579442	0.1237461573	1.027402696	0.1126955642	2692049524	2.40	2.06	2.251632924	1.483304919
LIRI-JP	DO45263	SP99247	SA501532	SP99249	SA501534	5.0	33.52	32.19	1.043605413	0.0894118921	1.020554586	0.1102299243	2615405625	1.63	2.48	1.821130257	1.770424643
LIRI-JP	DO45265	SP99251	SA501536	SP99253	SA501537	5.0	34.18	36.82	1.048707883	0.092202127	1.020573614	0.1133347782	2639978582	1.96	2.50	1.39158577	1.328769907
LIRI-JP	DO23551	SP50182	SA270465	SP50183	SA270466	3.5	41.87	41.35	1.043652562	0.1035111089	1.0156418	0.1790428767	2753432413	2.56	3.69	2.315235692	1.504155217
LIRI-JP	DO45267	SP99255	SA501539	SP99257	SA501541	4.5	33.40	41.53	1.070893317	0.1841810136	0.9839983771	0.0930595435	2709830124	2.89	2.01	1.410545271	1.297527595
LIRI-JP	DO48700	SP107043	SA515299	SP107044	SA515300	3.0	44.45	31.66	1.021603133	0.1194501549	1.00655395	0.1145052842	2651769944	4.12	1.79	4.740884143	1.300288096
LIRI-JP	DO23552	SP50184	SA270467	SP50185	SA270468	5.0	35.02	32.59	1.043006976	0.1003188147	0.9977444807	0.0680663362	2612121796	2.06	2.51	1.874603375	1.364056104
LIRI-JP	DO48701	SP107045	SA515301	SP107047	SA515302	3.5	35.56	36.86	1.049980104	0.1083853858	1.026036412	0.1149910684	2588529400	2.25	3.43	1.844220856	1.619002417
LIRI-JP	DO48703	SP107049	SA515304	SP107050	SA515305	5.0	34.63	40.62	1.047593073	0.1531799518	1.021286433	0.0952473827	2753587280	2.71	2.04	1.892846488	1.67014061
LIRI-JP	DO45269	SP99259	SA501543	SP99261	SA501545	4.0	33.88	42.97	1.043023392	0.097717844	0.9764987356	0.1577628471	2628714865	3.16	1.56	1.452635515	1.469573139
LIRI-JP	DO48704	SP107051	SA515306	SP107052	SA515307	4.5	35.62	35.40	1.047172885	0.1088312617	1.006541576	0.0983908894	2604936210	2.07	3.02	1.677774936	1.555893351
LIRI-JP	DO45271	SP99263	SA501546	SP99265	SA501548	3.0	31.42	31.12	1.043534434	0.1663232608	1.048432845	0.1340279978	2593760230	3.58	2.21	1.45023928	1.510328647
LIRI-JP	DO45273	SP99267	SA501550	SP99269	SA501552	4.0	35.40	36.94	1.042326772	0.1786556698	1.015072532	0.224872962	2709648544	3.44	3.43	1.480489555	1.381202747
LIRI-JP	DO45273	SP99267	SA501550	SP99271	SA501554	4.0	35.40	38.59	1.042308419	0.1786556698	1.045000396	0.0938022824	2735210905	3.44	2.83	1.480489555	1.77669773
LIRI-JP	DO48706	SP107054	SA515308	SP107056	SA515309	3.0	35.57	35.29	1.058262918	0.0969448037	0.9945677292	0.1033252847	2581548630	2.21	3.11	1.520434285	1.456971809
LIRI-JP	DO48709	SP107058	SA515310	SP107060	SA515312	3.0	35.04	34.14	1.045716825	0.1077255713	1.020780314	0.1371370316	2584175173	3.74	3.55	1.54941677	1.61608506
LIRI-JP	DO45277	SP99277	SA501560	SP99279	SA501562	5.0	32.65	38.42	1.051661912	0.1062123112	1.003965025	0.0923124296	2690311174	2.01	2.52	1.104379663	1.403696505
LIRI-JP	DO48712	SP107062	SA515313	SP107063	SA515314	3.5	31.50	30.25	1.039189001	0.1120487363	1.026428561	0.1308804201	2596521090	1.78	4.25	1.699137776	1.509649557
LIRI-JP	DO48715	SP107067	SA515315	SP107068	SA515316	5.0	31.08	34.58	1.023178015	0.1130705829	1.047361734	0.1027606155	2663901583	1.90	2.43	1.458694586	1.796926112
LIRI-JP	DO48716	SP107070	SA515317	SP107071	SA515318	4.0	30.90	32.61	1.033548448	0.1587027142	1.023955537	0.1339235715	2649386318	6.75	2.39	1.44829899	1.58011818
LIRI-JP	DO48717	SP107072	SA515319	SP107073	SA515322	4.5	32.81	40.10	1.040861547	0.1400659695	1.037903323	0.1597925689	2732155767	2.96	5.38	1.70422853	1.574171593
LIRI-JP	DO48719	SP107075	SA515324	SP107076	SA515327	3.5	31.50	35.87	1.026328016	0.1666802429	1.035630406	0.1151318686	2492525325	2.51	3.95	1.922313777	1.549175741
LIRI-JP	DO48720	SP107077	SA515330	SP107078	SA515333	2.0	33.76	36.54	1.013773971	0.2057726107	1.002658909	0.1454539604	2759752091	3.03	2.38	2.197310595	1.694598337
LIRI-JP	DO48721	SP107079	SA515336	SP107080	SA515339	3.0	38.07	37.58	1.036358737	0.1318488728	0.9802057793	0.0829211228	2626853036	4.30	1.71	2.167429356	1.426031021
LIRI-JP	DO45279	SP99281	SA501566	SP99283	SA501568	5.0	34.52	39.60	1.054928332	0.103980743	0.9914150082	0.0842779627	2727419895	1.19	2.49	1.482449248	1.335382123
LIRI-JP	DO48723	SP107082	SA515344	SP107084	SA515347	4.5	35.06	38.00	1.026316658	0.1625028604	1.011184115	0.1203910823	2626176310	2.28	3.69	1.556203881	1.609684811
LIRI-JP	DO48725	SP107086	SA515350	SP107088	SA515353	4.0	30.81	37.02	1.045462847	0.1091569722	1.023353226	0.1349372348	2675839434	6.05	1.72	1.895248464	1.764780621
LIRI-JP	DO48727	SP107089	SA515356	SP107091	SA515360	4.5	35.81	40.77	1.028986869	0.1102249276	1.02730977	0.0858925754	2699925064	1.78	2.88	1.91100255	2.194675749
LIRI-JP	DO48728	SP107092	SA515364	SP107094	SA515367	5.0	30.51	31.24	1.037871129	0.1044145275	1.025234289	0.1882589129	2640387216	2.11	1.87	1.53420895	1.373979384
LIRI-JP	DO48730	SP107096	SA515370	SP107097	SA515373	3.5	34.96	30.37	1.04359533	0.1210335724	1.029392393	0.136051653	2598738377	2.48	4.66	1.510514983	1.393260235
LIRI-JP	DO48732	SP107099	SA515375	SP107101	SA515377	3.5	29.43	36.45	1.074192453	0.1323535306	1.029596068	0.1032539547	2617660397	3.25	4.81	1.515417212	1.811899259
LIRI-JP	DO48733	SP107102	SA515380	SP107104	SA515383	4.0	31.68	31.06	1.042268798	0.1126653772	1.026337346	0.1142016749	2651019047	2.27	1.70	2.626320619	1.334160255
LIRI-JP	DO48736	SP107107	SA515386	SP107109	SA515389	2.5	30.10	29.70	1.034069466	0.1662849904	1.011922606	0.1212521869	2518877941	3.25	3.74	1.684370075	1.537810297
LIRI-JP	DO45281	SP99285	SA501570	SP99287	SA501572	3.0	31.66	34.16	1.045583687	0.1345209437	1.039316847	0.1075184704	2571095218	3.52	6.62	1.44196086	1.441576132
LIRI-JP	DO45281	SP99285	SA501570	SP99289	SA501578	3.0	31.66	30.77	1.045680194	0.1345209437	1.04031002	0.1027627551	2549467928	3.52	4.12	1.44196086	1.442896419
LIRI-JP	DO48737	SP107110	SA515392	SP107111	SA515397	3.0	32.02	31.28	1.052570963	0.1141741337	0.9764454225	0.0960503176	2453743351	3.19	6.57	1.645336715	1.408979833
LIRI-JP	DO48738	SP107112	SA515402	SP107115	SA515407	3.0	32.37	27.30	1.04982781	0.1295268758	1.049676667	0.104996529	2537597285	2.37	5.09	1.555124146	1.339146318
LIRI-JP	DO48741	SP107117	SA515411	SP107119	SA515415	5.0	36.20	40.93	1.039464928	0.1169483385	1.020507565	0.1102490183	2742587604	1.02	2.26	1.426750984	1.31242661
LIRI-JP	DO45283	SP99291	SA501574	SP99293	SA501576	4.0	31.14	34.99	1.051173962	0.1569925182	1.019960225	0.2018258753	2680535051	5.61	5.32	1.469107798	1.138644859
LIRI-JP	DO48742	SP107120	SA515419	SP107121	SA515422	5.0	32.43	38.91	1.053325057	0.1340646467	1.037770618	0.1025515742	2639845324	1.80	2.77	1.581696234	1.641699859
LIRI-JP	DO48743	SP107122	SA515424	SP107123	SA515427	5.0	33.92	40.87	1.048164179	0.1422299748	1.0421018	0.1165550091	2664865644	1.97	2.53	1.71153248	1.888343091
LIRI-JP	DO48746	SP107126	SA515428	SP107129	SA515432	3.0	29.15	34.57	1.017229111	0.2030453376	0.9577253942	0.0930146948	2570486826	2.72	2.47	2.094253094	1.72102166
LIRI-JP	DO48747	SP107131	SA515436	SP107132	SA515438	3.0	31.15	31.45	1.048423909	0.1458703058	1.027780767	0.1618886544	2396656008	3.46	6.36	1.530651685	1.442202919
LIRI-JP	DO48751	SP107134	SA515441	SP107136	SA515444	3.5	46.64	34.85	1.064578174	0.1121749168	1.040432446	0.0950690754	2655934345	5.51	5.48	1.504749905	1.553612629
LIRI-JP	DO48753	SP107139	SA515447	SP107141	SA515450	5.0	33.80	37.50	1.052531884	0.0945808837	1.046525616	0.1061305906	2637218397	1.72	2.69	1.449809329	1.529706403
LIRI-JP	DO48757	SP107144	SA515452	SP107146	SA515456	3.5	35.67	37.49	1.042619105	0.1340122542	1.018269029	0.099366288	2582758368	1.79	3.80	1.515561184	1.49030748
LIRI-JP	DO48759	SP107148	SA515459	SP107150	SA515463	4.0	37.90	38.42	1.04046644	0.1047600931	1.021108097	0.2196473032	2657730290	1.55	2.22	2.013781794	2.294028543
LIRI-JP	DO48760	SP107151	SA515467	SP107152	SA515472	3.0	31.77	37.23	1.048590816	0.2577458603	1.029807248	0.0888025979	2663967386	4.08	1.58	1.596759591	1.493826396
LIRI-JP	DO48761	SP107153	SA515476	SP107155	SA515479	5.0	33.58	36.04	1.038713999	0.0929569202	1.058505529	0.1312696528	2704922830	2.75	2.38	1.78291805	1.352027406
LIRI-JP	DO50772	SP112124	SA529713	SP112125	SA529714	5.0	34.76	38.81	1.046707407	0.1142827348	1.047640137	0.1047136549	2664070959	1.09	1.36	1.40984227	1.313378841
LIRI-JP	DO50774	SP112128	SA529715	SP112130	SA529716	5.0	35.18	36.24	1.028145158	0.1330177925	1.030585668	0.0923701005	2755214955	2.13	1.40	1.887950006	1.409717688
LIRI-JP	DO50776	SP112132	SA529717	SP112133	SA529718	5.0	35.19	40.50	1.042647432	0.128270498	1.029284293	0.0855609227	2743600340	1.31	1.81	1.381479349	1.346143337
LIRI-JP	DO50778	SP112136	SA529719	SP112138	SA529720	3.0	32.17	33.98	1.053014785	0.133503877	1.011991227	0.153601429	2467706047	3.38	5.88	1.752813117	1.56179621
LIRI-JP	DO50780	SP112140	SA529721	SP112141	SA529722	3.5	42.52	39.54	1.057897291	0.0885146178	0.9722679962	0.1058137422	2652838697	1.78	2.37	2.689312671	4.404614896
LIRI-JP	DO45285	SP99295	SA501580	SP99297	SA501582	4.0	30.23	33.87	1.052306496	0.113435315	1.034422393	0.1557067731	2711715671	4.12	6.04	1.390801058	1.601288614
LIRI-JP	DO50783	SP112145	SA529723	SP112147	SA529724	4.0	33.53	35.86	1.039747153	0.1022971275	0.970349661	0.0955917982	2678384009	2.66	2.77	2.065512655	1.850775893
LIRI-JP	DO50785	SP112150	SA529725	SP112152	SA529726	5.0	34.83	37.83	1.038806183	0.1055989036	0.9620102522	0.1313841757	2676139673	2.39	1.30	1.67976541	1.28473818
LIRI-JP	DO50787	SP112154	SA529727	SP112156	SA529728	4.0	32.07	31.51	1.031794188	0.1113144436	1.055103132	0.1031753093	2619316873	5.55	3.84	1.629895534	1.50763548
LIRI-JP	DO50789	SP112157	SA529729	SP112160	SA529730	5.0	34.98	39.78	1.024887283	0.1336494615	1.034961084	0.1175162341	2712980865	1.53	2.23	1.105439591	1.463585024
LIRI-JP	DO50791	SP112162	SA529731	SP112165	SA529732	5.0	34.66	40.57	1.024268253	0.1484459342	1.012834729	0.1132725545	2758523938	1.40	2.37	1.494909655	1.451305764
LIRI-JP	DO50793	SP112166	SA529733	SP112168	SA529734	4.0	27.94	43.83	1.044780728	0.1385680862	1.011779922	0.099325974	2724164016	5.20	2.31	1.500006304	1.958199212
LIRI-JP	DO50793	SP112166	SA529733	SP112170	SA529735	4.0	27.94	43.72	1.04473321	0.1385680862	1.037770351	0.0982350061	2687721839	5.20	1.90	1.500006304	1.787308722
LIRI-JP	DO50796	SP112172	SA529736	SP112174	SA529737	5.0	32.27	41.39	1.040664256	0.1077285947	0.9731130758	0.0972500898	2750143440	1.72	1.57	1.391663174	1.793352674
LIRI-JP	DO50798	SP112176	SA529738	SP112178	SA529739	4.0	31.75	40.11	1.04122205	0.1439079586	0.9885787548	0.1023306768	2679204996	3.75	2.47	1.416452893	1.406123012
LIRI-JP	DO50799	SP112179	SA529740	SP112180	SA529741	5.0	32.49	38.33	1.032823108	0.1607760042	0.9991575613	0.1261347732	2752985052	2.80	0.91	1.385948351	1.322805818
LIRI-JP	DO50800	SP112181	SA529742	SP112182	SA529743	5.0	33.73	37.82	1.047043629	0.1600984373	1.057909881	0.0937307706	2655921835	1.72	2.18	1.403123643	1.129844866
LIRI-JP	DO50801	SP112183	SA529744	SP112184	SA529745	4.5	33.45	42.25	1.042820002	0.1200353951	1.032791789	0.1347832337	2775484885	1.46	10.43	1.97915191	1.681117583
LIRI-JP	DO50802	SP112185	SA529746	SP112186	SA529747	5.0	34.83	37.30	1.039601329	0.1161916927	1.051361245	0.1061485705	2692493647	1.61	2.83	1.605039429	1.536993898
LIRI-JP	DO50803	SP112187	SA529748	SP112188	SA529749	5.0	37.10	35.91	1.03676899	0.1630622311	1.058159162	0.1033714837	2640632785	2.53	1.39	1.590679354	1.579960305
LIRI-JP	DO50804	SP112189	SA529750	SP112190	SA529751	4.0	32.91	40.07	1.015486737	0.2614619573	1.006978587	0.082292771	2707100862	2.69	2.79	1.659783721	1.53872542
LIRI-JP	DO50805	SP112191	SA529752	SP112192	SA529753	5.0	33.89	38.61	1.029144058	0.1777101308	0.9675311223	0.0836220386	2716503182	2.55	1.93	1.749281544	1.666037436
LIRI-JP	DO50806	SP112193	SA529754	SP112194	SA529756	4.0	30.84	34.77	1.03848362	0.1077612251	0.9860756268	0.1447909487	2624621901	3.36	3.18	1.711275822	1.556020812
LIRI-JP	DO50807	SP112195	SA529757	SP112196	SA529759	5.0	35.52	39.88	1.041811301	0.1068081216	1.069800208	0.0920170475	2775722354	1.35	1.24	1.405251352	1.321008348
LIRI-JP	DO50808	SP112197	SA529764	SP112198	SA529766	4.0	31.64	35.69	1.034102902	0.1095620597	1.046029669	0.1395503757	2683421445	3.46	2.26	1.565426923	1.516858765
LIRI-JP	DO50811	SP112203	SA529772	SP112205	SA529774	2.0	34.06	39.70	1.04940054	0.3791302013	0.8636858099	0.0851098899	2560442571	3.00	2.92	1.763106741	1.36794666
LIRI-JP	DO50813	SP112207	SA529775	SP112208	SA529777	4.0	33.14	36.54	1.064424574	0.2507907553	1.039523395	0.0912936077	2682413945	2.71	1.23	1.444425742	1.334644002
LIRI-JP	DO50814	SP112209	SA529779	SP112210	SA529781	5.0	34.39	36.74	1.0446693	0.1047070394	0.9546645348	0.240678329	2710546494	1.21	1.56	1.600847828	1.349142261
LIRI-JP	DO50814	SP112209	SA529779	SP112211	SA529783	5.0	34.39	41.96	1.044786557	0.1047070394	1.004606318	0.1029119785	2752970552	1.21	2.50	1.600847828	1.896855059
LIRI-JP	DO50815	SP112212	SA529785	SP112213	SA529787	4.5	33.73	44.62	1.046070631	0.1114402809	1.022545498	0.1243919667	2727367203	1.36	1.47	1.459870742	2.124041438
LIRI-JP	DO50816	SP112214	SA529789	SP112215	SA529792	5.0	34.93	35.55	1.034014442	0.1036858851	0.9663738134	0.0936813035	2733814514	1.02	1.53	1.67241886	1.54950902
LIRI-JP	DO50817	SP112216	SA529794	SP112217	SA529796	5.0	33.86	41.56	1.039582069	0.1069230422	1.013488757	0.0824167846	2756993786	0.99	1.26	1.381034511	1.503183794
LIRI-JP	DO50818	SP112218	SA529798	SP112219	SA529800	5.0	28.20	39.78	1.047716151	0.1209775158	1.04711652	0.0887723209	2725114825	1.20	1.10	1.848386314	1.373541843
LIRI-JP	DO50819	SP112220	SA529801	SP112221	SA529803	5.0	33.62	40.51	1.028336336	0.1130323778	1.044545762	0.0999062007	2703010776	1.05	1.80	1.589115352	1.555963622
LIRI-JP	DO50820	SP112222	SA529805	SP112224	SA529807	3.0	32.51	44.51	1.033689244	0.2574304031	1.032469223	0.1007118745	2686458263	3.05	1.87	1.942870919	1.831697908
LIRI-JP	DO50822	SP112227	SA529809	SP112228	SA529811	4.0	36.30	39.53	1.036064375	0.1818703484	1.006970426	0.0807460532	2739981589	1.60	1.26	2.022763262	1.365206059
LIRI-JP	DO45287	SP99299	SA501584	SP99301	SA501586	4.0	36.42	35.40	1.031572513	0.1334677006	1.04976596	0.0999392848	2710162453	2.47	2.69	2.84489965	2.181338056
LIRI-JP	DO50825	SP112232	SA529814	SP112234	SA529818	5.0	35.84	42.92	1.033102352	0.1196841746	0.9787439322	0.0933877817	2789263772	1.98	1.90	1.871039645	1.421561919
LIRI-JP	DO45289	SP99303	SA501588	SP99305	SA501590	4.0	33.93	40.99	1.042235281	0.1884602898	1.060869615	0.0962628861	2696806413	2.26	1.90	2.013924922	1.763450604
LIRI-JP	DO50827	SP112236	SA529820	SP112237	SA529823	5.0	34.62	38.35	1.048525116	0.1690771313	0.9608087571	0.1770088763	2718667536	1.49	2.19	1.617319477	1.844670367
LIRI-JP	DO50829	SP112239	SA529825	SP112241	SA529827	5.0	36.92	37.91	1.041304837	0.1268436565	1.029177108	0.10574831	2768127163	1.06	1.37	1.467126447	1.331341841
LIRI-JP	DO50831	SP112244	SA529829	SP112245	SA529830	4.5	36.31	37.98	1.033356477	0.0995995868	1.012838101	0.101637805	2785778858	1.06	3.44	1.808376507	1.3823077
LIRI-JP	DO45291	SP99307	SA501592	SP99309	SA501594	5.0	31.81	71.74	1.039118701	0.117136035	1.028218581	0.0980771617	2789114336	2.26	2.87	1.417243535	1.520386159
LIRI-JP	DO50832	SP112246	SA529834	SP112248	SA529835	4.5	32.54	31.62	1.040545979	0.1503959719	1.017186125	0.094434974	2601152512	2.21	3.00	1.639048864	1.510639938
LIRI-JP	DO50834	SP112250	SA529839	SP112252	SA529841	5.0	34.06	38.61	1.050946227	0.1135783815	0.9603042111	0.0887800204	2682662096	1.27	2.32	1.484004687	1.829271001
LIRI-JP	DO50837	SP112255	SA529842	SP112257	SA529845	3.0	29.98	30.17	1.040468086	0.2130334361	1.021677812	0.1056415593	2692951729	4.68	4.29	1.79901642	1.631481366
LIRI-JP	DO50839	SP112259	SA529847	SP112261	SA529849	4.0	37.47	39.48	0.9864460628	0.2927960908	0.9460363284	0.0821695342	2726060765	1.25	1.23	1.829100927	1.375114762
LIRI-JP	DO50840	SP112263	SA529851	SP112265	SA529853	4.0	36.35	41.06	1.001514025	0.2228453227	1.032345673	0.0844441613	2790449897	1.05	0.99	1.691543087	1.409474407
LIRI-JP	DO50842	SP112267	SA529854	SP112268	SA529857	4.5	34.52	38.33	1.025945542	0.1392857463	1.018943234	0.1852948441	2714805796	2.96	3.96	1.635756564	1.492036624
LIRI-JP	DO50842	SP112267	SA529854	SP112269	SA529858	4.5	34.52	33.66	1.02599601	0.1392857463	0.9936406094	0.1790460526	2679026848	2.96	2.66	1.635756564	2.135834613
LIRI-JP	DO50844	SP112272	SA529860	SP112273	SA529863	5.0	36.90	40.78	1.043077765	0.1123153852	1.032273272	0.1251767821	2751630896	1.29	1.96	1.57536628	1.688114212
LIRI-JP	DO50844	SP112272	SA529860	SP112274	SA529864	5.0	36.90	42.84	1.042953536	0.1123153852	0.9884729899	0.0840929945	2777702082	1.29	1.10	1.57536628	1.643020842
LIRI-JP	DO50845	SP112275	SA529867	SP112276	SA529869	3.0	34.79	33.99	1.041429524	0.1183508657	1.028294607	0.1082727609	2599035554	2.71	2.76	2.465590807	2.831016407
LIRI-JP	DO45293	SP99311	SA501596	SP99313	SA501598	4.0	32.49	41.84	1.037098787	0.1280835009	1.017521725	0.0978394342	2777960054	3.70	1.59	1.444042798	1.432658669
LIRI-JP	DO45295	SP99315	SA501600	SP99317	SA501602	5.0	36.02	40.58	1.053302323	0.1553595289	1.041500576	0.1359533386	2760708733	1.89	2.23	1.512824581	1.425788625
LIRI-JP	DO50848	SP112282	SA529875	SP112283	SA529876	5.0	29.20	36.97	1.044865519	0.1717105144	1.0516404	0.1053974974	2683051872	1.86	2.95	1.505674144	1.385946935
LIRI-JP	DO50850	SP112286	SA529878	SP112288	SA529881	3.5	32.21	35.50	1.037958993	0.1548036255	0.9544567443	0.0864081432	2678126146	1.60	3.17	2.501911732	1.376046561
LIRI-JP	DO50851	SP112289	SA529882	SP112290	SA529884	4.0	32.88	40.30	1.056196749	0.2531385716	1.03201838	0.0852135337	2695924878	2.82	2.01	1.60664519	1.684204339
LIRI-JP	DO45297	SP99319	SA501604	SP99321	SA501606	4.0	31.83	43.06	1.024003521	0.0919075775	1.004673817	0.0872904241	2779966655	4.08	7.12	1.439209245	1.735933281
LIRI-JP	DO45299	SP99323	SA501608	SP99325	SA501610	4.0	34.95	44.55	1.024339787	0.0915256395	1.020341557	0.1072106194	2778349973	5.42	11.95	1.602531806	1.870284356
LIRI-JP	DO45301	SP99327	SA501612	SP99329	SA501614	4.5	33.98	38.10	1.036766059	0.0945408414	1.023946655	0.1004335121	2758646257	1.81	4.83	1.380367632	1.596911468
LIRI-JP	DO45303	SP99331	SA501616	SP99333	SA501618	4.0	31.73	42.99	1.01900047	0.0974108896	1.046325114	0.0962230068	2780928306	4.05	3.73	1.654698027	1.591722239
LIRI-JP	DO45305	SP99335	SA501620	SP99337	SA501622	5.0	34.04	56.97	1.050116678	0.1350621301	1.068579093	0.1235199021	2796029625	2.19	2.48	1.31705287	1.559001387
LIRI-JP	DO45307	SP99339	SA501624	SP99341	SA501626	4.0	40.07	51.44	1.034094517	0.1173790637	1.007211403	0.2286588097	2797140283	1.71	4.99	1.752183445	2.121654429
LIRI-JP	DO45309	SP99343	SA501628	SP99345	SA501630	3.5	42.09	61.42	1.054314145	0.1488690727	1.032131915	0.1147966361	2798093781	1.79	14.83	2.309360489	1.916707345
LIRI-JP	DO50855	SP112298	SA529895	SP112300	SA529897	3.5	33.80	43.12	1.046091969	0.1209819679	1.019746889	0.1901708928	2765992846	1.94	4.68	2.567400047	2.673251478
LIRI-JP	DO50857	SP112302	SA529899	SP112304	SA529901	4.0	37.19	46.90	1.032177059	0.1334446349	0.9687762001	0.0902835504	2758302883	2.23	2.21	2.718008419	2.631598787
LIRI-JP	DO50859	SP112307	SA529903	SP112310	SA529905	3.5	40.44	49.26	1.040002317	0.1126901001	0.9248765478	0.088070555	2748076272	2.00	3.04	3.304592716	2.582100501
LUAD-US	DO23651	SP50415	SA279953	SP50412	SA279872	4.0	37.06	42.97	1.017376389	0.0865423185	1.017219034	0.114634989	2796088048	3.57	2.71	1.233828899	1.244704383
LUAD-US	DO26062	SP55721	SA292877	SP55711	SA292802	4.0	67.61	71.67	1.020778669	0.0680073387	0.9625483733	0.0883939736	2815542021	3.13	3.47	1.398028107	1.326068533
LUAD-US	DO25797	SP55152	SA289347	SP55142	SA289217	4.0	38.70	45.19	1.026769298	0.1763328252	0.9789029659	0.1729276432	2706790700	4.89	3.74	1.043658355	1.226339304
LUAD-US	DO24646	SP52617	SA273148	SP52607	SA273031	3.0	44.38	35.62	1.021918265	0.1680259002	0.8985505959	0.2229190137	2256205779	2.90	5.74	1.162014825	1.109933218
LUAD-US	DO25622	SP54755	SA287006	SP54745	SA286926	4.5	72.52	71.49	1.035992138	0.066521408	1.010771196	0.0840668906	2831747430	2.59	3.23	1.262832487	1.178828012
LUAD-US	DO25927	SP55397	SA291067	SP55387	SA291007	5.0	50.50	59.01	1.009258104	0.1376900427	1.01754723	0.0996572401	2812760032	1.56	2.77	1.274655102	1.21085966
LUAD-US	DO25040	SP53480	SA279036	SP53460	SA278886	4.0	40.55	62.67	1.033013631	0.0830732717	0.9465078892	0.3664335628	2807760579	2.87	15.67	1.228650691	1.252458743
LUAD-US	DO25847	SP55245	SA289989	SP55235	SA289879	2.5	63.72	50.48	1.017614198	0.1733885655	0.9371953652	0.3987451746	2561311597	3.59	3.33	1.355264873	1.303570154
LUAD-US	DO26280	SP56178	SA295273	SP56168	SA295193	4.0	38.64	72.31	1.01819102	0.083538298	0.979419987	0.0718402569	2811532510	4.29	3.74	1.360428084	1.243143555
LUAD-US	DO25189	SP53820	SA281085	SP53810	SA281019	5.0	45.99	46.42	1.009632558	0.1603499946	1.005337464	0.1440272916	2787452137	1.23	1.47	1.154065829	1.00386036
LUAD-US	DO24130	SP51456	SA292707	SP51446	SA292647	5.0	42.34	39.71	1.029194292	0.1217229854	0.9534773683	0.1379374402	2707282995	1.48	1.26	1.261631015	1.029518642
LUAD-US	DO24675	SP52677	SA273601	SP52667	SA273481	3.0	37.01	38.79	1.014881817	0.1844933714	0.8213157252	0.5108256158	2197091521	2.72	3.29	1.193357531	1.184211807
LUAD-US	DO24860	SP53083	SA276308	SP53073	SA276242	3.0	39.30	44.78	0.9292456843	0.5860614067	0.9573447327	0.0746075715	2704784201	9.00	3.48	1.205455881	1.405080252
LUAD-US	DO26230	SP56089	SA294770	SP56079	SA294650	2.0	39.09	37.29	0.9496103163	0.2069161716	0.848748267	0.484192728	2235148997	3.02	3.67	1.296982495	1.198659816
LUAD-US	DO24729	SP52789	SA274553	SP52779	SA274485	5.0	41.66	44.05	1.003640165	0.1422858103	0.9738520935	0.1591258835	2760047788	1.40	1.12	1.389567149	1.002451412
LUAD-US	DO25218	SP53873	SA281496	SP53863	SA281426	2.0	30.11	73.42	0.6584346433	0.6344257063	0.9844960568	0.0946573302	2367316665	57.90	3.01	1.171867327	1.390383666
LUAD-US	DO23786	SP50717	SA286134	SP50713	SA286004	3.5	36.37	36.76	1.0044927	0.2012582859	0.9189973428	0.2412350465	2373031550	2.73	3.38	1.001470092	1.086844059
LUAD-US	DO23942	SP51044	SA290144	SP51037	SA290059	3.0	37.61	33.12	0.9992145664	0.3208756265	0.9798404159	0.3285825762	2650713198	4.32	12.99	1.26597211	1.193859494
LUAD-US	DO25985	SP55519	SA291753	SP55509	SA291688	4.0	44.46	40.93	1.019986373	0.08548865	1.009516402	0.1007023332	2791199159	4.46	3.38	1.427960154	1.412350601
LUAD-US	DO25320	SP54123	SA283229	SP54113	SA283110	2.0	35.36	35.08	0.9800106017	0.2070496801	0.9168493598	0.2509647959	2308392139	3.46	3.60	1.070707988	1.233042037
LUAD-US	DO25444	SP54373	SA284683	SP54363	SA284573	4.0	38.49	42.73	1.035523117	0.091325319	1.008235753	0.0934502449	2711657890	3.70	3.24	1.215674737	1.260344029
LUAD-US	DO23720	SP50556	SA282688	SP50553	SA282599	3.0	33.55	34.81	0.8348089427	0.345532377	1.031866895	0.0980959836	2698232978	33.71	3.58	1.194348928	1.2637233
LUAD-US	DO25737	SP55014	SA288447	SP55004	SA288366	4.0	44.12	41.91	1.023176176	0.1598992007	1.04170563	0.0912087579	2782407911	4.62	2.58	1.542450576	1.231823528
LUAD-US	DO23584	SP50265	SA276056	SP50263	SA275986	5.0	43.11	47.02	1.003106393	0.1552219548	0.955922974	0.2288072793	2756252092	1.11	1.14	1.053251491	1.109183575
LUAD-US	DO23702	SP50521	SA282048	SP50518	SA281973	5.0	53.08	46.00	1.004126689	0.1561007395	0.9434257563	0.1697257363	2790556773	2.02	1.31	1.484718984	1.052852396
LUAD-US	DO23838	SP50831	SA287677	SP50827	SA287592	4.0	37.53	45.19	1.030768173	0.0919390344	1.033156736	0.0879404185	2794205748	3.03	2.49	1.192171877	1.170094626
LUAD-US	DO23735	SP50595	SA283521	SP50592	SA283444	5.0	42.62	59.30	1.025328938	0.126667173	0.9765550847	0.0844366156	2810815681	2.42	2.46	1.19829085	1.253555632
LUAD-US	DO24307	SP51834	SA295008	SP51824	SA294903	3.5	42.40	34.63	1.022961641	0.1983661306	0.9739336494	0.2436577472	2518009575	2.50	3.07	1.218597237	1.419972952
LUAD-US	DO25887	SP55319	SA290469	SP55309	SA290384	3.5	43.80	64.63	1.017273745	0.0744935492	0.9821868982	0.4611187165	2803361699	3.42	6.32	1.251254106	1.290699454
LUAD-US	DO23744	SP50614	SA284137	SP50611	SA283996	3.0	35.97	40.53	1.01218841	0.1871531808	0.9516961419	0.3564908001	2452302127	2.81	4.12	1.254133476	1.045891857
LUAD-US	DO25010	SP53397	SA278190	SP53387	SA278114	5.0	39.08	45.31	1.030466617	0.1006676305	0.9781771549	0.3103035652	2755832048	1.33	1.62	1.23772621	1.087686689
LUAD-US	DO26354	SP56313	SA296485	SP56303	SA296370	4.0	35.94	86.56	1.015946242	0.1895222334	0.9669860727	0.178100967	2701541083	3.52	3.40	1.264985666	1.11769456
LUAD-US	DO24467	SP52242	SA270987	SP52232	SA270862	3.5	36.02	37.87	1.035152747	0.1703038254	0.9568292646	0.3680147834	2441680313	2.53	2.69	1.305983183	1.230058036
LUAD-US	DO24497	SP52294	SA271352	SP52284	SA271263	4.0	37.31	50.07	1.019150883	0.126295159	0.993610015	0.2994305504	2795184276	3.19	2.90	1.245597008	1.175953375
LUAD-US	DO23608	SP50319	SA277466	SP50317	SA277382	4.0	59.98	37.65	1.021054163	0.093609865	0.9693066041	0.0707508402	2739558525	3.27	3.65	1.29092735	1.387138356
LUAD-US	DO25068	SP53558	SA279447	SP53548	SA279342	4.0	41.25	44.70	0.9884118908	0.1684027296	0.9634550985	0.0729738561	2799730917	9.02	3.12	1.256348796	1.181721358
LUAD-US	DO23648	SP50409	SA279837	SP50406	SA279763	5.0	46.26	37.41	1.024578234	0.11007586	1.010589077	0.1728118989	2724651766	1.30	1.27	1.179331903	1.446367937
LUAD-US	DO23610	SP50323	SA277586	SP50321	SA277517	5.0	45.55	40.55	1.00967557	0.1512048063	0.9638771316	0.1786671077	2704008265	1.38	1.32	1.058588382	1.070679494
LUAD-US	DO23687	SP50488	SA281341	SP50485	SA281267	5.0	41.70	34.29	0.9996207425	0.1663365941	1.005440933	0.116668453	2754031906	1.27	1.26	1.033894606	1.076788892
LUAD-US	DO25104	SP53628	SA280009	SP53618	SA279897	5.0	35.72	44.32	1.004401484	0.1761068819	0.9607395035	0.2196201377	2648269146	2.55	2.64	1.020120823	1.094088273
LUAD-US	DO23582	SP50259	SA275794	SP50255	SA275554	3.0	39.43	37.65	1.02225322	0.119775808	0.9665707668	0.2636396403	2571706425	3.65	5.58	1.016632676	1.085903475
LUAD-US	DO23717	SP50550	SA282563	SP50548	SA282493	3.0	36.97	42.67	0.7765268674	0.4265223074	0.949971609	0.0781299104	2759469738	37.22	2.91	1.200117587	1.230780908
LUSC-US	DO26971	SP57614	SA307392	SP57619	SA307536	3.5	42.80	74.76	1.019969326	0.1548545932	0.9568564145	0.3607325828	2715641779	3.78	5.27	1.235278189	1.184369767
LUSC-US	DO26769	SP57186	SA300568	SP57189	SA300605	4.0	61.15	89.59	1.026565792	0.0703653707	1.034692421	0.0558579228	2824633508	3.22	2.30	1.078474187	1.50421774
LUSC-US	DO26653	SP56944	SA318152	SP56941	SA317999	4.0	48.54	48.98	1.040198407	0.1858190924	1.041308507	0.1745260748	2736989281	3.10	3.66	1.133711707	1.111030766
LUSC-US	DO26463	SP56542	SA305824	SP56541	SA305693	4.0	51.17	57.76	1.0435661	0.145514945	0.92484897	0.1297680873	2700845553	4.18	3.86	1.069616464	1.114581274
LUSC-US	DO27104	SP57893	SA310180	SP57901	SA310244	5.0	45.09	67.34	1.028608837	0.0684433326	1.004733364	0.0806777728	2832536262	2.02	1.86	1.148210045	1.08627872
LUSC-US	DO27025	SP57728	SA503615	SP57735	SA503612	5.0	51.54	65.42	1.030291115	0.065977513	0.9670590198	0.0849569636	2833925672	2.14	2.44	1.211314512	1.096535872
LUSC-US	DO26987	SP57657	SA308070	SP57651	SA307934	5.0	54.80	49.98	1.030977942	0.0636436254	0.9670122823	0.0627097226	2780964263	2.08	1.86	1.132978404	1.156676328
LUSC-US	DO26806	SP57263	SA503366	SP57267	SA503358	5.0	37.96	56.60	1.030763807	0.0757018206	0.9282908137	0.0662696254	2816942996	2.89	1.85	1.55203892	1.192999688
LUSC-US	DO26599	SP56824	SA315328	SP56827	SA315471	4.0	40.90	54.75	1.033628347	0.126262178	1.008107927	0.2229912499	2792639700	4.35	2.49	1.254821789	1.183853349
LUSC-US	DO26553	SP56732	SA313356	SP56730	SA313324	5.0	42.04	92.46	1.011879956	0.0727822348	1.028949556	0.088349047	2821413795	2.38	1.92	1.254953593	1.161845652
LUSC-US	DO26512	SP56646	SA503702	SP56644	SA503701	5.0	34.78	70.67	1.009822085	0.080857432	0.9783639801	0.1606010691	2813871662	2.11	2.22	1.25592088	1.100793608
LUSC-US	DO27318	SP58318	SA503920	SP58326	SA503918	5.0	38.86	70.84	1.027946534	0.0750021757	0.9535411519	0.0680476867	2823422406	2.61	2.12	1.518317754	1.239960777
LUSC-US	DO26459	SP56532	SA305240	SP56533	SA305293	5.0	33.34	92.08	1.025501572	0.078267794	0.9854148288	0.0533812154	2829714706	1.76	2.51	1.0465428	1.480781248
LUSC-US	DO27484	SP58676	SA316060	SP58668	SA315959	4.0	81.02	92.18	1.042038963	0.1411139811	0.9617521236	0.1192241361	2822012730	5.31	4.34	1.77837287	1.432212662
LUSC-US	DO26461	SP56538	SA305552	SP56537	SA305520	4.0	45.12	48.50	1.042683593	0.1679593094	0.8799727358	0.1438760552	2708389117	2.65	3.25	1.151770359	1.177892303
LUSC-US	DO27208	SP58109	SA311905	SP58101	SA311872	5.0	33.51	80.71	1.010236606	0.076295568	1.003098855	0.0624771129	2816635840	1.27	1.80	1.012200401	1.100535763
LUSC-US	DO27128	SP57949	SA310623	SP57941	SA310500	3.5	49.16	44.06	1.047960704	0.0933129357	0.8502905336	0.1335474076	2724729049	5.12	3.91	1.032410767	1.146917764
LUSC-US	DO26492	SP56605	SA503616	SP56607	SA503614	5.0	36.15	72.67	1.030068404	0.0830937933	0.9812484005	0.0554272986	2828894338	2.51	1.98	1.827435087	1.266424656
LUSC-US	DO27453	SP58604	SA315408	SP58612	SA315503	4.0	31.12	64.95	1.041543467	0.1695059038	0.9373607128	0.1320341455	2714630373	4.80	4.08	1.279560868	1.062073978
LUSC-US	DO26798	SP57247	SA301503	SP57251	SA301678	4.0	54.76	52.98	1.050619332	0.1060667401	0.9250027261	0.1022040873	2700641436	5.89	6.62	1.333834774	1.380077778
LUSC-US	DO26993	SP57663	SA308126	SP57669	SA308158	5.0	41.65	69.56	1.025111792	0.07506628	0.9557553022	0.052391784	2831743138	1.79	2.01	1.0822104	1.190064805
LUSC-US	DO26508	SP56636	SA310020	SP56638	SA310164	4.0	47.16	53.97	1.039200146	0.0669365541	0.9087199265	0.0608980282	2797905707	1.57	16.33	1.142002395	1.132273007
LUSC-US	DO26434	SP56476	SA503262	SP56474	SA503261	4.0	35.49	55.63	1.028292931	0.074557306	0.9377114533	0.0721985895	2822224188	3.04	1.89	1.445231343	1.209926576
LUSC-US	DO27067	SP57825	SA503700	SP57818	SA503699	5.0	49.10	69.40	1.029281224	0.0646487076	1.017161155	0.0764686964	2832241665	2.17	2.14	1.344344423	1.308062979
LUSC-US	DO27279	SP58253	SA503899	SP58245	SA503898	4.0	39.52	82.42	1.031401469	0.0791258149	1.001236171	0.0796216949	2831237765	4.00	2.06	1.587062593	1.174300145
LUSC-US	DO26719	SP57081	SA298206	SP57084	SA298231	5.0	62.03	63.58	1.024476143	0.0621222314	0.9288772558	0.0743381994	2822116589	1.97	1.85	1.062575299	1.075275308
LUSC-US	DO26445	SP56503	SA303219	SP56502	SA303138	4.5	37.20	75.25	1.046804388	0.1491226654	0.9502785636	0.1152017973	2791223101	2.96	3.34	1.234693802	1.152328028
LUSC-US	DO26427	SP56459	SA503212	SP56460	SA503211	4.0	39.55	74.23	1.029428388	0.0755734887	0.9706181775	0.0634961946	2824363732	3.15	1.94	1.717188019	1.247346249
LUSC-US	DO27334	SP58357	SA313864	SP58349	SA313800	5.0	34.60	74.14	1.035224206	0.1082305755	0.9352608106	0.0650424621	2802665939	2.54	2.52	1.141001821	1.346977667
LUSC-US	DO26692	SP57027	SA504082	SP57024	SA504079	5.0	49.10	56.02	1.029573362	0.067754881	0.9703348013	0.0712140844	2829701812	1.90	2.18	1.360100474	1.12582171
LUSC-US	DO26540	SP56702	SA312157	SP56704	SA312300	4.0	53.51	66.97	1.032834376	0.1539364201	0.9792259111	0.2556037024	2768167606	3.38	3.46	1.10512744	1.163211183
LUSC-US	DO26934	SP57530	SA306039	SP57538	SA306087	5.0	67.24	70.98	1.028402077	0.0578220488	1.015799921	0.1473870723	2835383857	1.67	2.05	1.02132863	1.011442204
LUSC-US	DO26475	SP56567	SA503478	SP56566	SA503473	4.0	38.48	76.56	1.028791885	0.0796300022	0.9651055158	0.0589505019	2819354244	4.04	2.03	1.601481724	1.143135258
LUSC-US	DO26976	SP57634	SA503545	SP57629	SA503541	4.0	37.60	66.56	1.030351787	0.0782958244	0.9592919607	0.0580563715	2813106458	2.26	1.75	2.359376747	1.226917459
LUSC-US	DO27747	SP59237	SA320552	SP59245	SA320731	4.0	50.90	52.01	1.046896052	0.1136646245	0.9424733896	0.0950362905	2755869866	5.81	3.32	1.229316914	1.331573903
LUSC-US	DO26894	SP57454	SA304520	SP57450	SA304460	5.0	44.39	55.94	1.028412742	0.0705191997	0.9346239804	0.0623318489	2827359471	1.87	1.72	1.211118547	1.045555597
LUSC-US	DO27588	SP58890	SA317927	SP58882	SA317863	5.0	30.59	55.36	1.023736526	0.0822308324	1.021047684	0.092613826	2820638927	2.09	1.83	1.054133482	1.077547952
LUSC-US	DO26596	SP56818	SA315153	SP56821	SA315264	3.5	50.99	51.26	1.044592477	0.1611357915	0.8894132383	0.1475482694	2743258306	3.51	2.82	1.188198686	1.110116215
LUSC-US	DO26572	SP56768	SA503922	SP56771	SA503919	5.0	35.85	69.64	1.015505377	0.0920178373	1.008012341	0.0925075258	2814040811	2.34	2.22	1.716317232	1.291432353
LUSC-US	DO27081	SP57853	SA309875	SP57846	SA309724	4.5	66.86	40.08	1.033591598	0.0656441154	0.9050054694	0.1046165001	2719695647	2.67	1.62	1.093226977	1.212130717
LUSC-US	DO26710	SP57063	SA503181	SP57066	SA503179	5.0	35.76	61.02	1.027327376	0.0784112234	0.9863878715	0.1228496013	2813103098	2.41	2.21	1.432749365	1.20622519
LUSC-US	DO26957	SP57582	SA306800	SP57586	SA306844	5.0	65.24	55.78	1.028323423	0.0616862128	0.9537937437	0.0653118958	2834311291	1.72	2.00	1.093133655	1.224165105
LUSC-US	DO27120	SP57925	SA310364	SP57933	SA310395	5.0	32.85	79.93	1.005797445	0.0892959507	0.9880969247	0.0687219681	2818456958	2.00	1.73	1.080753035	1.117753315
LUSC-US	DO26476	SP56568	SA307548	SP56569	SA307650	4.0	57.70	51.45	1.043464478	0.1445380805	0.9392925492	0.1520914812	2734034282	3.31	3.31	1.225224029	1.159725443
LUSC-US	DO27326	SP58334	SA503923	SP58342	SA503921	5.0	52.99	63.13	1.03158743	0.0650220065	0.9654174858	0.0833167601	2832228984	2.78	1.82	1.650332469	1.212671157
LUSC-US	DO26563	SP56751	SA313644	SP56754	SA313680	4.5	34.58	47.77	1.010579376	0.0772859623	0.9112494751	0.0718811002	2808651539	1.82	1.66	1.165112059	1.170945418
LUSC-US	DO27636	SP58983	SA504056	SP58991	SA504055	5.0	50.33	61.21	1.030105361	0.06555099	0.9215317417	0.072090065	2817849124	2.51	2.07	1.156137895	1.198347675
LUSC-US	DO26469	SP56554	SA306732	SP56553	SA306668	5.0	35.96	66.92	1.040002978	0.152263492	0.9927270872	0.1261334981	2774004164	2.71	2.86	1.203118899	1.192376114
MALY-DE	DO27813	SP59370	SA320972	SP59372	SA320974	5.0	26.81	39.97	1.014563197	0.0863993729	1.007011525	0.113035092	2790872425	2.82	2.18	1.266643001	1.181090364
MALY-DE	DO27833	SP59410	SA321045	SP59412	SA321048	5.0	38.30	40.87	1.032503053	0.0728430357	0.9832364292	0.1278849624	2787684537	2.23	1.99	1.244040315	1.153462102
MALY-DE	DO52688	SP116702	SA542136	SP116703	SA542137	5.0	35.03	35.05	1.015381632	0.0785521241	1.007631336	0.1022984308	2794966839	1.68	1.77	1.176961686	1.198010052
MALY-DE	DO27807	SP59358	SA320954	SP59360	SA320956	4.0	33.72	31.22	1.02809365	0.0851332194	1.023822486	0.1327863489	2731890076	3.89	1.93	1.207103473	1.026663845
MALY-DE	DO27781	SP59306	SA320876	SP59308	SA320878	4.5	29.65	38.59	1.00146787	0.1412374746	1.017663867	0.0769130744	2786330536	2.74	3.35	1.164701821	1.191066533
MALY-DE	DO221127	SP124976	SA557676	SP124977	SA557677	5.0	36.02	36.66	1.027660037	0.0712594522	0.9818271354	0.1173706061	2772913394	1.83	1.79	1.374238126	1.358865313
MALY-DE	DO27827	SP59398	SA321018	SP59400	SA321021	5.0	37.52	38.75	1.030172547	0.0701626298	0.9983545014	0.1221816772	2795131000	1.99	1.97	1.140629709	1.156134789
MALY-DE	DO27789	SP59322	SA320900	SP59324	SA320902	5.0	30.16	32.97	1.014373063	0.1343596891	0.970563269	0.1456182644	2725226977	2.37	1.39	1.223723475	1.68431206
MALY-DE	DO52689	SP116704	SA542139	SP116706	SA542140	5.0	34.41	34.11	1.026635598	0.0755082627	1.032914937	0.0777578224	2766813590	1.95	1.87	1.183423213	1.198533669
MALY-DE	DO52653	SP116615	SA542045	SP116616	SA542046	4.5	31.56	32.60	1.011583426	0.0706806378	1.013930464	0.0866816774	2790514116	2.87	3.70	1.142551072	1.175142465
MALY-DE	DO52690	SP116708	SA542142	SP116709	SA542143	5.0	35.97	34.22	1.012368388	0.0746920112	1.015942328	0.0840067825	2779886431	1.85	1.54	1.218191933	1.206826638
MALY-DE	DO52692	SP116713	SA542147	SP116715	SA542149	5.0	32.30	32.57	1.012381471	0.0749272534	0.9932401096	0.1503701408	2780039606	2.83	2.47	1.23615979	1.209512459
MALY-DE	DO52647	SP116603	SA542051	SP116604	SA542053	3.0	27.97	38.98	1.029570854	0.0837505578	1.011567236	0.0748501318	2786311834	4.70	5.47	2.285585071	2.654065943
MALY-DE	DO27795	SP59334	SA320918	SP59336	SA320920	5.0	29.35	31.28	1.003224948	0.1325087108	0.9946010214	0.2591577458	2689593088	2.41	1.53	1.005186911	1.050581393
MALY-DE	DO52693	SP116717	SA542151	SP116718	SA542152	5.0	39.65	40.76	1.012487656	0.0710456047	1.016806489	0.0756557812	2801643403	2.38	2.32	1.196036138	1.677824967
MALY-DE	DO52695	SP116722	SA542128	SP116723	SA542129	4.5	45.44	42.74	1.016914047	0.068181021	1.017383123	0.077161996	2801200294	2.69	3.42	1.361971638	1.569051818
MALY-DE	DO52654	SP116617	SA542048	SP116618	SA542049	4.0	35.67	35.39	1.017665761	0.0781279658	1.007797855	0.0773893244	2776998459	3.00	4.94	1.001962876	1.168438394
MALY-DE	DO27777	SP59298	SA320864	SP59300	SA320866	4.5	31.85	32.94	1.028173867	0.0890942431	0.9948962291	0.0901659787	2732070174	2.21	3.62	1.155325974	1.219190391
MALY-DE	DO27764	SP59271	SA320822	SP59272	SA320824	5.0	32.44	32.82	1.025267505	0.0965522275	0.9910212316	0.1946542882	2736536305	1.51	1.24	1.32982769	1.769186514
MALY-DE	DO52659	SP116628	SA542033	SP116630	SA542034	4.0	36.42	40.64	1.015882031	0.0780145214	0.9650087262	0.1432556581	2768626129	5.21	5.49	1.521281945	1.265615751
MALY-DE	DO52684	SP116689	SA542110	SP116690	SA542111	5.0	33.84	34.36	1.027001213	0.0797747923	1.011468042	0.1467497673	2676329550	2.24	2.12	1.094991401	1.07183451
MALY-DE	DO27851	SP59446	SA321105	SP59448	SA321106	4.0	34.64	36.55	1.017803068	0.079282186	1.000380145	0.0821901093	2792488134	6.51	1.78	1.224805007	1.190219531
MALY-DE	DO52660	SP116631	SA542036	SP116633	SA542037	4.0	37.52	32.33	1.032961825	0.0821613599	1.006688941	0.0999066789	2734553464	3.80	5.79	1.134030601	1.099529202
MALY-DE	DO27801	SP59346	SA320936	SP59348	SA320938	5.0	33.50	31.90	1.015040337	0.1298279487	0.9944321561	0.1298702752	2780204753	1.78	1.74	1.045190052	1.087055255
MALY-DE	DO221123	SP124968	SA557664	SP124969	SA557665	5.0	34.93	39.53	1.026474787	0.073925547	1.02946936	0.1535506928	2805057501	2.13	1.71	1.117664674	1.153946759
MALY-DE	DO52694	SP116719	SA542154	SP116720	SA542155	4.5	41.26	41.00	1.009840085	0.0751930414	1.016069874	0.0777096367	2803110018	2.58	2.38	1.620332693	2.131017012
MALY-DE	DO27765	SP59274	SA320828	SP59276	SA320830	2.5	44.40	29.51	1.028885548	0.089668789	1.017790554	0.1828560335	2585341375	3.31	7.71	1.344850922	1.684770633
MALY-DE	DO27829	SP59402	SA321027	SP59404	SA321030	5.0	35.13	38.53	1.030126262	0.0848648977	1.018950195	0.1953706672	2780946077	2.89	2.51	1.331963373	1.171089366
MALY-DE	DO52681	SP116681	SA542074	SP116683	SA542075	5.0	32.36	33.59	1.026533968	0.0736114642	1.018438296	0.0818078273	2764426750	1.84	2.05	1.122050376	1.160797909
MALY-DE	DO221129	SP124980	SA557688	SP124981	SA557689	4.5	28.82	41.34	1.002246144	0.093835776	1.013207184	0.0840517128	2765762755	1.63	6.14	1.178282549	1.402401914
MALY-DE	DO27791	SP59326	SA320906	SP59328	SA320908	4.0	58.47	57.51	1.034080392	0.0632323801	1.021411985	0.2032504618	2829874904	2.07	2.22	2.525197953	1.179920776
MALY-DE	DO52682	SP116684	SA542103	SP116686	SA542105	5.0	39.61	38.84	1.014953417	0.0705886385	1.012932076	0.0919364696	2804842241	1.79	1.92	1.191879476	1.1550254
MALY-DE	DO27783	SP59310	SA320882	SP59312	SA320884	4.0	42.38	31.08	1.032303705	0.0871750487	1.023690693	0.1158864355	2711335591	2.45	2.67	3.402799283	1.437230941
MALY-DE	DO52661	SP116634	SA542039	SP116635	SA542040	2.5	44.47	42.97	1.02810938	0.0787847404	0.8922654402	0.1102664626	2784448570	4.95	4.15	3.516703472	3.541150507
MALY-DE	DO27819	SP59382	SA320990	SP59384	SA320992	5.0	27.90	36.18	1.026387557	0.0858567482	1.016779693	0.1871661902	2766804518	2.27	2.23	1.031315514	1.257340473
MALY-DE	DO27803	SP59350	SA320942	SP59352	SA320944	4.5	32.24	29.60	1.017124441	0.1249115315	1.005322655	0.1207238678	2721731386	2.32	1.72	1.249810606	1.129239501
MALY-DE	DO52650	SP116609	SA542020	SP116610	SA542021	4.0	36.61	38.77	1.032089062	0.0767305803	1.024205599	0.1653402366	2778597301	1.90	1.96	2.26212349	1.093019527
MALY-DE	DO27811	SP59366	SA320966	SP59368	SA320968	4.5	26.70	43.48	1.016827761	0.1266421544	1.022696096	0.1718429953	2759968148	2.09	3.37	1.286455035	1.099178766
MALY-DE	DO27771	SP59286	SA320846	SP59288	SA320848	5.0	31.03	40.95	1.025292591	0.0922380799	1.011267113	0.1770356824	2783154545	1.56	1.72	1.043258311	1.104979587
MALY-DE	DO52652	SP116613	SA542026	SP116614	SA542027	5.0	34.27	36.80	1.01169188	0.0720714577	0.99560199	0.1119351037	2800632952	2.18	2.12	1.130828779	1.129395458
MALY-DE	DO221124	SP124970	SA557667	SP124971	SA557668	5.0	32.89	32.14	1.011134968	0.0735531946	1.003579236	0.1025156837	2773830036	2.13	2.35	1.17505461	1.200749267
MALY-DE	DO52676	SP116699	SA542119	SP116672	SA542120	4.0	27.53	36.27	1.009529363	0.0743945961	1.014110468	0.1583774549	2794558581	4.55	3.20	1.202559789	1.255827225
MALY-DE	DO27849	SP59442	SA321102	SP59444	SA321103	4.5	38.22	35.13	1.031519982	0.0787395484	1.024375078	0.0928866012	2754763095	1.98	2.65	1.122290452	3.483024771
MALY-DE	DO27823	SP59390	SA321002	SP59392	SA321004	4.5	31.17	33.60	1.028934823	0.1119600754	1.025497644	0.1927738269	2725439825	2.90	5.54	1.196725747	1.095012407
MALY-DE	DO52663	SP116640	SA542029	SP116642	SA542030	4.0	47.00	46.20	1.018330276	0.0749862103	1.002134766	0.0736542108	2795311281	4.27	3.41	1.812361836	1.731388216
MALY-DE	DO52683	SP116687	SA542107	SP116688	SA542108	4.5	39.23	39.51	1.014118899	0.0689981778	1.012049302	0.3510085731	2798525521	1.81	1.70	1.027016399	1.16030473
MALY-DE	DO52685	SP116692	SA542113	SP116694	SA542114	5.0	35.12	35.31	1.011520583	0.0690207174	0.9981121593	0.0797011276	2786492375	1.93	1.92	1.126121692	1.144880794
MALY-DE	DO52669	SP116653	SA542100	SP116654	SA542101	4.0	38.26	37.77	1.019159155	0.076833963	1.014257489	0.0771044371	2783196176	3.66	11.15	1.144545954	1.095199451
MALY-DE	DO52655	SP116619	SA542052	SP116620	SA542054	5.0	39.73	38.00	1.015789865	0.0721319351	1.012473895	0.0796205611	2773110741	1.81	2.44	1.057082	1.108548733
MALY-DE	DO52686	SP116695	SA542116	SP116697	SA542117	5.0	33.53	35.39	1.026117983	0.0755768384	0.9830064922	0.0897649693	2768130288	1.95	2.09	1.106936174	1.093282877
MALY-DE	DO27793	SP59330	SA320912	SP59332	SA320914	5.0	29.87	41.67	1.02583503	0.0984188534	1.02851687	0.0935483079	2790019842	2.00	2.12	1.515897449	1.289988942
MALY-DE	DO52677	SP116673	SA542122	SP116674	SA542123	5.0	34.75	32.99	1.015513004	0.0777217974	1.030929729	0.075339257	2762756450	2.13	2.08	1.097422653	1.190658489
MALY-DE	DO52687	SP116700	SA542133	SP116701	SA542134	5.0	27.74	42.36	1.010924417	0.0789986125	0.9853771001	0.1034046034	2794334486	2.84	2.34	1.168017165	1.209710913
MALY-DE	DO52656	SP116621	SA542057	SP116622	SA542058	3.0	40.63	40.74	1.031674749	0.0726482862	1.0023549	0.0992820885	2801676360	5.02	1.74	2.311032222	1.074978993
MALY-DE	DO52666	SP116647	SA542068	SP116648	SA542069	4.0	32.17	31.83	1.011540087	0.0734080692	0.9309206334	0.0890996065	2753763638	3.53	2.70	1.237837614	1.101607507
MALY-DE	DO52657	SP116623	SA542060	SP116624	SA542062	5.0	38.78	43.42	1.042837615	0.0804053015	1.008037682	0.0704415236	2794961448	2.04	2.11	1.187554816	1.23487184
MALY-DE	DO27797	SP59338	SA320924	SP59340	SA320926	5.0	37.56	41.28	1.029066716	0.0726246223	1.033432786	0.0747843843	2802242871	2.82	2.54	1.120721265	1.070861623
MALY-DE	DO27773	SP59290	SA320852	SP59292	SA320854	4.0	40.42	43.35	1.029437486	0.0784137468	1.009680056	0.0756948699	2800744499	5.01	3.92	1.259239182	1.472979279
MALY-DE	DO52648	SP116605	SA542061	SP116606	SA542063	4.0	33.33	33.37	1.01288701	0.0841297599	1.014103307	0.1473329097	2757308662	9.08	4.61	1.218753898	1.067574727
MALY-DE	DO52651	SP116611	SA542023	SP116612	SA542024	5.0	44.33	41.97	1.017041713	0.0715873418	1.00879832	0.0747282328	2803064731	2.37	1.76	1.293409117	1.183979898
MALY-DE	DO27835	SP59414	SA321054	SP59416	SA321057	5.0	37.50	39.04	1.029529584	0.0742428387	1.022974027	0.0781561308	2798570724	1.98	1.87	1.134545613	1.182930634
MALY-DE	DO52679	SP116675	SA542125	SP116676	SA542126	5.0	37.29	35.27	1.011124166	0.0724608244	1.007390918	0.0896398225	2797104745	1.82	2.38	1.20618265	1.116044057
MALY-DE	DO27779	SP59302	SA320870	SP59304	SA320872	4.0	41.41	41.77	1.01849704	0.0767076238	0.9969032435	0.1368074786	2790105904	3.79	3.64	1.183210432	1.118111241
MALY-DE	DO52680	SP116677	SA542071	SP116679	SA542072	5.0	35.61	35.43	1.014027903	0.0767992243	1.012681063	0.0769684782	2792012847	2.04	2.40	1.172254289	1.171845663
MALY-DE	DO52671	SP116658	SA542077	SP116659	SA542078	5.0	37.39	34.43	1.014249881	0.077068661	0.9882055817	0.1343895911	2786051769	2.39	2.02	1.182347505	1.181697683
MALY-DE	DO52662	SP116637	SA542042	SP116638	SA542043	4.0	28.59	32.32	1.029945222	0.0808497824	1.037252766	0.082028658	2731744570	3.95	5.58	1.086926327	1.026262215
MALY-DE	DO27853	SP59450	SA321109	SP59452	SA321111	4.0	37.48	40.34	1.030981216	0.0930148193	1.019030572	0.1459835179	2788162878	4.07	1.57	1.436255652	1.136719274
MALY-DE	DO27837	SP59418	SA321063	SP59420	SA321066	4.0	36.95	36.70	1.030755636	0.075862215	1.019931506	0.0754312631	2786677432	4.07	1.41	1.186811145	1.132790792
MALY-DE	DO27841	SP59426	SA321020	SP59428	SA321023	5.0	42.10	41.17	1.031401951	0.0766797028	1.03183647	0.0835842513	2795975284	2.99	2.05	1.294247424	1.150400922
MALY-DE	DO27843	SP59430	SA321029	SP59432	SA321032	4.0	35.88	36.58	1.029969702	0.0776249623	1.030122872	0.0917606316	2776744267	3.13	3.97	1.155967045	1.171111717
MALY-DE	DO27787	SP59318	SA320894	SP59320	SA320896	4.0	31.04	35.41	1.016460302	0.0840957592	1.002364777	0.0770011355	2781571762	4.23	2.24	1.019758524	1.127191443
MALY-DE	DO27855	SP59454	SA321116	SP59456	SA321119	3.0	36.02	37.45	1.019986894	0.0816902634	1.029154494	0.1007720205	2772701840	5.74	2.34	2.950299106	1.988837424
MALY-DE	DO27809	SP59362	SA320960	SP59364	SA320962	5.0	36.86	31.08	1.020935116	0.0939095875	1.027472563	0.0900586153	2750791187	2.47	2.35	1.067432405	1.097251379
MALY-DE	DO27815	SP59374	SA320978	SP59376	SA320980	5.0	28.51	42.67	1.001097594	0.1453667391	1.000439363	0.2010988273	2782997578	2.59	2.93	1.116545501	1.223256331
MALY-DE	DO27845	SP59434	SA321038	SP59436	SA321041	5.0	31.35	36.38	1.013696785	0.0777806312	1.010872435	0.0749862905	2795040404	1.30	1.40	1.088943274	1.108255637
MALY-DE	DO27859	SP59462	SA321134	SP59464	SA321137	3.0	46.45	44.50	1.019664801	0.0741564641	0.992724183	0.0779165852	2785004881	4.53	4.38	3.242341993	2.864833264
MALY-DE	DO27821	SP59386	SA320996	SP59388	SA320998	4.0	34.59	31.90	1.028534067	0.0819948567	1.015214663	0.221868187	2744393874	3.85	2.37	1.411094636	1.166296446
MALY-DE	DO27817	SP59378	SA320984	SP59380	SA320986	5.0	38.43	36.60	1.031619051	0.0787243512	1.031577604	0.0819816569	2783417454	2.66	2.12	1.170709501	1.153500131
MALY-DE	DO52696	SP116724	SA542131	SP116725	SA542132	5.0	33.40	34.04	1.027350677	0.0809626224	1.023114624	0.1593582916	2771365266	1.45	1.55	1.209367056	1.200913012
MALY-DE	DO52691	SP116710	SA542145	SP116712	SA542146	5.0	35.69	36.06	1.027005299	0.1072512539	1.026244096	0.1204023103	2787287106	2.04	2.21	1.216137874	1.221969105
MALY-DE	DO52664	SP116644	SA542032	SP116645	SA542064	5.0	43.08	40.80	1.031956331	0.0707689172	0.9792645472	0.0779574577	2792439900	2.19	2.08	1.189642117	1.117492699
MALY-DE	DO52675	SP116669	SA542092	SP116670	SA542093	4.0	28.12	32.62	1.011519756	0.0889086674	1.011552353	0.1207146584	2784800822	3.45	1.87	1.131346697	1.211420152
MALY-DE	DO27763	SP59269	SA320816	SP59270	SA320818	4.5	42.40	31.77	1.029330077	0.0831862918	1.008770349	0.1891787808	2726167055	2.16	3.25	1.064506181	1.281018952
MALY-DE	DO27857	SP59458	SA321125	SP59460	SA321128	5.0	41.65	39.70	1.016584475	0.0701852404	1.011494473	0.103844776	2778375153	2.57	2.93	1.098167228	1.372676395
MALY-DE	DO52670	SP116656	SA542157	SP116657	SA542158	4.0	48.20	34.89	1.016086915	0.0749394841	1.006789404	0.1432905191	2771395777	4.26	2.43	1.574126509	1.264129722
MALY-DE	DO52658	SP116626	SA542017	SP116627	SA542018	4.0	34.41	33.28	1.031399763	0.0754539721	1.009298804	0.0766588447	2747360598	3.69	2.82	1.153522004	1.051672216
MALY-DE	DO27805	SP59354	SA320948	SP59356	SA320950	4.0	26.53	31.21	1.028947862	0.103389348	1.013893632	0.0825495436	2736393733	3.16	2.12	1.148372242	1.07288563
MALY-DE	DO52665	SP116646	SA542067	SP116726	SA542160	5.0	39.83	35.94	1.031544997	0.0726129833	1.017936641	0.0971788747	2783196574	1.93	1.72	1.084300993	1.113326815
MALY-DE	DO27785	SP59314	SA320888	SP59316	SA320890	5.0	28.84	38.33	1.009952174	0.1019118289	1.01135119	0.0841712914	2788147935	1.85	2.13	1.166538054	1.06807159
MALY-DE	DO27769	SP59282	SA320840	SP59284	SA320842	4.0	41.41	41.95	1.027591865	0.0824014794	1.019856941	0.1954420657	2797670921	3.51	3.71	1.329080463	1.493586758
MALY-DE	DO27767	SP59278	SA320834	SP59280	SA320836	4.5	36.80	30.89	1.028916066	0.0819363688	1.007100894	0.2197730756	2688846607	2.08	3.66	1.006678799	1.110766495
MALY-DE	DO52668	SP116651	SA542098	SP116652	SA542099	5.0	32.44	34.50	1.025980046	0.0872373218	1.007490654	0.1518142571	2771953997	2.65	2.51	1.070974016	1.091145009
MALY-DE	DO27847	SP59438	SA321047	SP59440	SA321050	4.0	37.72	37.49	1.026752535	0.0869837189	1.016680608	0.0923343938	2780884757	4.95	1.36	1.165276729	1.119724094
MALY-DE	DO27799	SP59342	SA320930	SP59344	SA320932	5.0	41.66	34.51	1.028527246	0.0814052927	1.014230533	0.2169911411	2761606685	1.99	1.90	1.360828616	1.108408677
MALY-DE	DO52672	SP116661	SA542081	SP116663	SA542084	5.0	34.84	38.47	1.013285074	0.0743248582	0.9703119641	0.1336418182	2797044877	1.87	2.04	1.137822454	1.164328351
MALY-DE	DO27775	SP59294	SA320858	SP59296	SA320860	5.0	40.73	43.72	1.027477765	0.0872735559	1.024279309	0.1622929745	2805101274	1.84	2.36	1.244179863	1.23418804
MALY-DE	DO27825	SP59394	SA321009	SP59396	SA321012	4.5	41.02	41.98	1.031025315	0.0797591003	1.021856212	0.176158665	2800719031	2.62	3.14	1.226946005	1.323917399
MALY-DE	DO52673	SP116664	SA542086	SP116665	SA542087	4.0	45.84	36.29	1.011735228	0.0750173828	1.014017098	0.0769159779	2799340818	4.28	2.32	1.517386157	1.224168216
MALY-DE	DO52649	SP116607	SA542079	SP116608	SA542082	5.0	38.99	37.80	1.017570424	0.0784504457	1.008772957	0.0771665936	2789752955	2.82	2.59	1.209434966	1.145340149
MALY-DE	DO52674	SP116667	SA542089	SP116668	SA542090	5.0	39.47	37.38	1.011528469	0.0777820056	1.023624539	0.1390234913	2794051247	2.77	2.74	1.299810383	1.234136102
MALY-DE	DO52667	SP116671	SA542095	SP116649	SA542096	5.0	35.78	32.69	1.024725332	0.074289744	1.021269815	0.0867220609	2742364998	2.06	2.19	1.261886078	1.158613929
MELA-AU	DO220841	SP124467	SA557552	SP124264	SA557315	4.5	39.42	58.40	1.011410243	0.0739184366	0.902455082	0.2241498709	2802521697	0.81	0.99	1.787500387	1.837797655
MELA-AU	DO220842	SP124469	SA557554	SP124271	SA557318	4.5	41.06	59.73	1.023875771	0.0813557407	0.9173193865	0.1331776863	2822428297	0.69	1.01	1.685650402	1.61864635
MELA-AU	DO220843	SP124472	SA557172	SP124273	SA557321	5.0	41.38	59.03	1.012580231	0.0716903764	0.9857486514	0.156027861	2806487965	0.69	1.14	1.507173395	1.772350475
MELA-AU	DO220844	SP124474	SA557175	SP124278	SA557322	5.0	39.00	60.85	1.010856279	0.0791972504	0.9287214525	0.281315678	2800691784	0.69	1.07	1.680074088	1.954831666
MELA-AU	DO220845	SP124477	SA557177	SP124281	SA557325	5.0	40.70	60.33	1.01197661	0.0751409656	0.9973920435	0.2519802312	2813402609	1.34	1.08	1.643811912	1.851911847
MELA-AU	DO220846	SP124479	SA557179	SP124336	SA557377	5.0	37.93	60.45	1.014082475	0.0758069362	0.9248478524	0.2924442645	2808628245	0.81	1.03	1.412325954	1.771692746
MELA-AU	DO220847	SP124481	SA557181	SP124355	SA557409	4.0	38.95	61.21	1.022891635	0.0797682663	1.000377892	0.1057353133	2815262204	0.46	0.75	2.153444189	1.606452964
MELA-AU	DO220848	SP124484	SA557184	SP124286	SA557327	4.5	38.47	64.38	1.015543629	0.0710277359	0.9703930973	0.2325945954	2813595692	0.98	0.77	1.379766838	2.025395156
MELA-AU	DO220849	SP124487	SA557186	SP124291	SA557328	4.5	42.47	65.39	1.012255379	0.0673446969	0.9482861042	0.1574646333	2804141155	0.99	0.79	1.552553899	2.081203442
MELA-AU	DO220850	SP124489	SA557189	SP124295	SA557331	5.0	42.45	59.38	1.025129475	0.0752088588	0.9809136926	0.0961881825	2830268592	0.40	1.14	1.743020301	1.637380448
MELA-AU	DO220851	SP124491	SA557191	SP124298	SA557333	5.0	38.03	68.23	1.026325516	0.0754918261	1.034694985	0.1000449852	2830204978	0.35	0.69	1.683873958	1.737995872
MELA-AU	DO220852	SP124494	SA557193	SP124307	SA557342	4.0	20.91	36.40	1.018059343	0.1164579668	1.027144336	0.169057688	2640705532	2.66	2.07	1.20081387	1.205735185
MELA-AU	DO220853	SP124497	SA557196	SP124305	SA557338	5.0	37.41	39.73	1.030260513	0.1004613615	1.017663231	0.2159283515	2752146693	1.93	2.40	1.22891111	1.093011509
MELA-AU	DO220855	SP124502	SA557203	SP124311	SA557347	5.0	44.36	44.50	1.027589833	0.0659154846	1.004818234	0.0988157439	2806873896	1.00	1.26	1.636405133	1.598396291
MELA-AU	DO220857	SP124510	SA557210	SP124319	SA557353	5.0	43.66	45.01	1.010017545	0.0700816473	1.024621074	0.0848947293	2813669211	1.40	1.32	1.505804076	1.517691019
MELA-AU	DO220858	SP124512	SA557214	SP124323	SA557357	5.0	45.02	46.79	1.02262298	0.0969406875	0.9649721495	0.1396595548	2782684492	0.99	1.31	1.250032587	1.311199381
MELA-AU	DO220859	SP124515	SA557217	SP124326	SA557361	5.0	46.89	46.00	1.012319413	0.0791654969	0.9680601087	0.1218408822	2791816399	1.20	1.52	1.568970997	1.374457537
MELA-AU	DO220860	SP124517	SA557222	SP124329	SA557366	4.0	39.09	75.55	1.030166496	0.1220545758	1.027941986	0.2375704742	2822522786	3.00	4.19	1.381382316	1.211937946
MELA-AU	DO220861	SP124519	SA557223	SP124333	SA557369	3.5	37.15	79.06	1.023577862	0.1288559542	1.004898844	0.3406322888	2808446774	4.45	3.02	1.012346913	1.283234082
MELA-AU	DO220862	SP124524	SA557229	SP124334	SA557373	4.0	35.18	80.08	1.018452415	0.1051510607	1.017952376	0.2244211424	2801718665	7.18	1.81	1.252164112	1.245523685
MELA-AU	DO220863	SP124525	SA557234	SP124339	SA557381	4.5	41.14	61.00	1.019485247	0.0708728055	1.000965821	0.2054525186	2801023005	1.10	0.69	1.514337142	2.077034939
MELA-AU	DO220864	SP124529	SA557238	SP124341	SA557385	5.0	39.75	60.66	1.029026852	0.076058123	0.9920889645	0.3359242392	2824068392	0.41	1.00	1.7693118	1.538791615
MELA-AU	DO220865	SP124531	SA557242	SP124344	SA557389	5.0	41.29	58.84	1.011795895	0.0694872893	0.9310281566	0.1489179954	2815551752	0.96	0.95	1.571416218	1.711752724
MELA-AU	DO220866	SP124536	SA557244	SP124346	SA557393	5.0	42.36	58.91	1.026718938	0.0690615113	0.9747050953	0.1538126302	2828392933	1.02	0.95	1.715089035	1.739105655
MELA-AU	DO220867	SP124538	SA557246	SP124348	SA557397	5.0	40.23	58.81	1.012057891	0.0693101218	0.9453343745	0.2006051926	2812870545	1.06	1.20	1.601891583	1.715072556
MELA-AU	DO220868	SP124540	SA557248	SP124351	SA557400	5.0	41.91	59.02	1.024495233	0.0706563572	0.9724717373	0.1815783429	2828231542	0.96	1.04	1.607016236	1.804826984
MELA-AU	DO220869	SP124542	SA557250	SP124353	SA557404	4.5	40.14	65.21	1.011579264	0.0743821242	0.9967831888	0.173848663	2814553047	0.71	1.06	1.859487836	2.03692123
MELA-AU	DO220870	SP124544	SA557255	SP124357	SA557413	5.0	37.21	61.70	1.027288359	0.0742636137	0.9368895143	0.2274464512	2804445323	0.97	1.01	1.482917698	1.972114539
MELA-AU	DO220871	SP124548	SA557263	SP124359	SA557416	5.0	39.13	63.71	1.011379759	0.0655274671	0.9533089125	0.1783728968	2807685088	0.96	0.86	1.56909472	1.579915139
MELA-AU	DO220872	SP124552	SA557270	SP124362	SA557420	5.0	45.27	46.07	1.02313271	0.097396041	1.009004184	0.0733694357	2822642301	1.36	1.49	1.310142546	1.616115825
MELA-AU	DO220873	SP124555	SA557274	SP124364	SA557426	5.0	44.77	44.13	1.040118654	0.0921997689	1.038614881	0.0855454668	2807463087	1.65	1.31	1.717460081	1.642124516
MELA-AU	DO220874	SP124558	SA557279	SP124396	SA557470	4.0	38.15	78.50	1.024288946	0.1513690775	0.92918186	0.1590629244	2821226362	3.57	3.36	1.648307416	1.82224273
MELA-AU	DO220875	SP124561	SA557282	SP124409	SA557483	4.0	38.48	78.64	1.021619027	0.1604918118	0.9843407487	0.2220214685	2820486278	3.17	3.22	1.502730317	1.724732232
MELA-AU	DO220877	SP124566	SA557289	SP124415	SA557489	5.0	38.34	78.84	1.021789607	0.101208821	1.014228334	0.1101936513	2814469196	0.68	1.24	1.299096771	1.412087735
MELA-AU	DO220878	SP124568	SA557290	SP124384	SA557456	5.0	38.32	77.83	1.035314598	0.1082081569	1.018880225	0.2050820258	2811784341	1.48	1.62	1.593958031	1.584945215
MELA-AU	DO220879	SP124570	SA557293	SP124386	SA557459	5.0	50.88	80.30	1.047249458	0.1037571555	0.985743249	0.2682640384	2819680036	1.38	1.26	1.960900329	1.818581083
MELA-AU	DO220880	SP124574	SA557297	SP124365	SA557431	5.0	44.30	44.64	1.02468304	0.090595674	0.9942257077	0.1145550532	2796023647	0.85	1.99	1.309019825	1.296913755
MELA-AU	DO220881	SP124576	SA557300	SP124367	SA557435	5.0	44.98	44.83	1.023057458	0.1085600013	1.007429419	0.1934371167	2804465793	1.05	1.29	1.325323594	1.29487693
MELA-AU	DO220882	SP124580	SA557304	SP124369	SA557437	5.0	45.04	47.20	1.007319317	0.0909207713	0.948470463	0.0895464322	2793578288	1.00	1.23	1.2752077	1.468704154
MELA-AU	DO220883	SP124582	SA557307	SP124376	SA557443	5.0	38.24	78.91	1.020928863	0.0920307945	0.9946895828	0.1911359352	2829780458	1.09	1.25	1.258833909	1.539433283
MELA-AU	DO220884	SP124587	SA557310	SP124377	SA557447	4.5	41.05	41.40	0.984284609	0.0894889516	0.9938128388	0.1330720292	2798431295	0.98	1.18	1.208473794	1.257385535
MELA-AU	DO220885	SP124591	SA557313	SP124380	SA557451	5.0	39.83	40.46	1.027221496	0.097455829	0.996079855	0.3256590736	2772749910	0.87	1.39	1.352180251	1.391680516
MELA-AU	DO220886	SP124594	SA557317	SP124382	SA557454	5.0	39.98	39.96	1.026195204	0.0843938574	1.015932429	0.1001621519	2811365723	1.16	1.38	1.337557819	1.367331044
MELA-AU	DO220887	SP124597	SA557324	SP124389	SA557461	5.0	39.03	39.96	1.010541192	0.0838464625	1.072182387	0.1041465318	2783000728	1.17	1.56	1.180889971	1.23407975
MELA-AU	DO220888	SP124601	SA557332	SP124391	SA557464	4.5	38.36	38.97	1.019846722	0.0908661184	0.9031378118	0.1762189031	2755822080	1.07	1.82	1.259432823	1.271721277
MELA-AU	DO220889	SP124604	SA557335	SP124394	SA557466	5.0	42.41	40.63	1.022384863	0.0883408564	1.046754623	0.0767292758	2787746821	1.34	2.17	1.238907321	1.210635035
MELA-AU	DO220890	SP124606	SA557339	SP124399	SA557473	4.5	43.60	42.77	1.0239663	0.1144399467	0.9573349447	0.1827086182	2780261351	1.09	3.35	1.567791142	1.451253216
MELA-AU	DO220891	SP124608	SA557341	SP124401	SA557476	4.5	42.23	41.44	1.018897047	0.1160297317	1.004054127	0.375540616	2732130486	1.78	2.24	1.14054925	1.124033546
MELA-AU	DO220892	SP124612	SA557346	SP124403	SA557479	4.5	42.00	42.70	1.017695403	0.1221313171	0.9925426984	0.2322104012	2778798723	1.14	1.74	1.341520544	2.73077121
MELA-AU	DO220893	SP124616	SA557349	SP124406	SA557480	4.5	42.80	43.26	1.007746548	0.1176383775	1.0528982	0.158684369	2772688284	1.48	3.31	1.52768839	1.650453447
MELA-AU	DO220894	SP124618	SA557354	SP124412	SA557486	5.0	39.91	76.58	1.018684925	0.119388457	1.027835501	0.2576130908	2830590090	0.50	0.92	1.252045502	1.346681867
MELA-AU	DO220895	SP124622	SA557359	SP124418	SA557491	4.5	43.59	43.81	1.027740662	0.1645811805	0.9784572587	0.4150534528	2792102617	2.38	2.67	1.360618804	1.517115465
MELA-AU	DO220896	SP124624	SA557363	SP124420	SA557495	5.0	41.66	43.64	1.008922329	0.1292248387	1.014332328	0.1491421332	2776729073	1.92	1.85	1.401776393	1.542535487
MELA-AU	DO220897	SP124628	SA557367	SP124423	SA557498	5.0	40.34	43.76	1.020078651	0.1245418434	1.025692846	0.1824159303	2796867394	2.11	2.12	1.334258744	1.658740536
MELA-AU	DO220898	SP124632	SA557371	SP124425	SA557502	5.0	38.13	78.62	1.017541792	0.0985800947	1.014589099	0.2064541409	2815976558	1.42	1.28	1.644725025	1.513384851
MELA-AU	DO220899	SP124636	SA557375	SP124428	SA557505	5.0	52.10	99.87	1.017178617	0.0857244672	0.9956924961	0.1758461657	2815625456	1.61	1.63	1.282905334	1.258307876
MELA-AU	DO220900	SP124638	SA557379	SP124431	SA557508	5.0	137.62	145.35	1.040958783	0.0608030339	1.033114714	0.0918902821	2845337034	1.51	1.38	1.186139503	1.258552101
MELA-AU	DO220901	SP124639	SA557383	SP124434	SA557512	5.0	41.79	68.17	1.053760322	0.1033968697	0.9888624764	0.1057624586	2824462156	0.88	0.88	1.255588046	1.217881014
MELA-AU	DO220902	SP124642	SA557386	SP124436	SA557514	4.5	38.80	80.77	1.106314094	0.1358787742	1.027127438	0.2457451722	2725434101	0.95	0.93	1.110198398	1.095731326
MELA-AU	DO220903	SP124645	SA557391	SP124439	SA557519	5.0	46.11	96.84	1.028867264	0.0874896427	0.9587597072	0.1279896249	2831337901	1.59	1.18	1.034296266	1.198187892
MELA-AU	DO220904	SP124650	SA557396	SP124441	SA557522	4.0	40.34	66.91	1.065892898	0.1218864817	0.8623862833	0.1323997569	2804611124	1.04	1.24	1.231837662	1.049510802
MELA-AU	DO220905	SP124652	SA557399	SP124444	SA557526	4.5	41.77	73.92	1.016035306	0.0798052983	1.050668911	0.1147928802	2808476374	2.03	3.38	1.437203836	1.162353591
MELA-AU	DO220906	SP124656	SA557403	SP124447	SA557529	5.0	58.14	101.08	1.052360263	0.1354282866	1.039642156	0.082948515	2803718147	1.25	1.55	1.215368532	1.213623177
MELA-AU	DO220907	SP124659	SA557407	SP124449	SA557532	5.0	56.73	105.69	1.055127586	0.1484756504	1.037656538	0.1022222986	2824580105	1.16	1.82	1.183871951	1.26615086
MELA-AU	DO220908	SP124663	SA557411	SP124452	SA557534	4.0	45.08	49.49	1.034603385	0.0864607091	0.9439007482	0.1452377069	2795416466	2.79	5.44	1.350182833	2.301350734
MELA-AU	DO220909	SP124668	SA557414	SP124454	SA557537	4.5	41.19	44.54	1.029934116	0.0669053474	0.9826953329	0.1371181444	2787419711	1.03	9.50	1.197852668	1.197849734
MELA-AU	DO220910	SP124671	SA557418	SP124456	SA557539	5.0	41.53	64.17	1.04197173	0.0867447338	0.9859393422	0.2108515601	2825364145	1.18	1.61	1.168330237	1.319452043
MELA-AU	DO220911	SP124674	SA557421	SP124458	SA557541	5.0	47.22	74.94	1.01221363	0.0629766834	1.022474066	0.0522229772	2816470841	0.85	2.92	1.216184485	1.315248704
MELA-AU	DO220912	SP124677	SA557425	SP124460	SA557543	4.5	60.73	79.78	1.017274154	0.1131382535	1.023979502	0.1082261034	2815366511	1.45	3.92	1.656392757	1.242970751
MELA-AU	DO220913	SP124680	SA557429	SP124462	SA557546	5.0	58.88	72.71	1.03552366	0.1080183785	1.015139854	0.1457150923	2831768286	1.57	1.28	1.350569699	1.377651136
ORCA-IN	DO218012	SP118340	SA544574	SP117189	SA542830	5.0	34.00	61.15	0.9959469736	0.1355327283	1.006814534	0.2080980687	2794464462	0.82	1.41	1.039806364	1.153082265
ORCA-IN	DO218697	SP119020	SA545280	SP117932	SA544050	5.0	33.13	57.71	1.013584638	0.1201155939	1.010825728	0.1688312033	2791719624	0.76	1.03	1.04213369	1.027552916
ORCA-IN	DO217836	SP118154	SA544376	SP117003	SA542510	5.0	34.99	62.18	1.015413354	0.1097937385	1.011688641	0.140005466	2796563238	0.82	1.23	1.018403485	1.041261083
ORCA-IN	DO218075	SP118396	SA544632	SP117260	SA542942	5.0	35.85	64.32	1.005183195	0.1124876493	0.9996872132	0.2661184729	2805095884	0.96	0.99	1.04050143	1.204030597
ORCA-IN	DO218280	SP118600	SA544846	SP117482	SA543302	5.0	33.62	61.25	1.013947801	0.1066427666	1.005094838	0.3258102094	2790527582	0.80	1.02	1.009295757	1.15410834
ORCA-IN	DO218034	SP118365	SA544599	SP117217	SA542869	5.0	34.90	64.15	1.017697483	0.1163385636	1.023125589	0.1516342455	2799098034	0.68	1.66	1.01369174	1.148532228
ORCA-IN	DO218306	SP118633	SA544879	SP117509	SA543349	5.0	34.69	52.38	1.018656233	0.1123910828	1.00912223	0.1206945818	2789847226	0.76	0.75	1.01193794	1.127139497
ORCA-IN	DO218554	SP118888	SA545143	SP117779	SA543790	5.0	36.65	64.04	1.012459034	0.1250215824	1.014951247	0.1793942137	2812606663	0.67	0.69	1.262360277	1.149347661
ORCA-IN	DO218773	SP119097	SA545360	SP118015	SA544190	5.0	33.48	36.87	1.019060082	0.1161465002	0.9885141204	0.1416917852	2718761146	0.67	1.58	1.224146259	1.129512538
ORCA-IN	DO217950	SP118263	SA544492	SP117124	SA542715	5.0	35.47	58.91	1.015783394	0.1135669856	0.9746346483	0.104932364	2788450709	0.71	1.09	1.181360355	1.058768575
ORCA-IN	DO218180	SP118495	SA544735	SP117376	SA543124	5.0	36.34	68.72	1.018027988	0.1306212635	1.001600698	0.1668411051	2802932278	0.75	0.63	1.087963647	1.071300257
ORCA-IN	DO218211	SP118543	SA544784	SP117408	SA543178	5.0	36.45	64.79	1.006032938	0.118724728	1.002126498	0.1173824601	2796120353	0.83	0.92	1.299147689	1.039104873
ORCA-IN	DO218462	SP118769	SA545020	SP117681	SA543631	5.0	40.26	54.17	1.019988625	0.1252425116	1.003919385	0.1751228222	2795456458	0.67	0.92	1.294980241	1.160035687
OV-AU	DO46325	SP101516	SA505251	SP101515	SA505244	5.0	40.51	54.51	1.012082429	0.0670697746	0.9860646686	0.0747817883	2817320300	1.21	1.17	1.272830374	1.219537891
OV-AU	DO46327	SP101520	SA505279	SP101519	SA505270	5.0	41.55	56.68	1.01077557	0.0629075943	0.969266494	0.0652081621	2818186647	0.98	0.93	1.202697836	1.248929458
OV-AU	DO46328	SP101522	SA505292	SP101521	SA505282	5.0	43.04	52.75	1.012308992	0.0650192963	0.990152346	0.0677633815	2814811499	1.12	1.19	1.310905476	1.194577358
OV-AU	DO46329	SP101525	SA505313	SP101523	SA505297	5.0	42.96	47.76	1.008925484	0.0655595673	1.002540427	0.0597862939	2805051989	1.14	1.00	1.285579125	1.116160233
OV-AU	DO46330	SP101527	SA505323	SP101526	SA505316	5.0	44.34	54.68	1.005932327	0.1114240226	0.9580002466	0.0872981703	2815071581	1.06	0.88	1.242114762	1.244294795
OV-AU	DO46331	SP101529	SA505337	SP101528	SA505328	5.0	42.61	52.44	1.010555071	0.0651293002	1.014932787	0.0739194725	2810282642	1.07	1.29	1.252775959	1.370562734
OV-AU	DO46332	SP101531	SA505347	SP101530	SA505339	5.0	43.40	44.08	1.010173543	0.0620373375	0.990282038	0.0778952037	2812632962	0.92	0.76	1.203609127	1.004735526
OV-AU	DO46333	SP101534	SA505360	SP101532	SA505351	5.0	46.61	55.22	1.012171909	0.0617221971	1.029097454	0.0925905322	2815806266	0.85	1.44	1.253171549	1.359720169
OV-AU	DO46334	SP101538	SA505374	SP101536	SA505363	5.0	42.33	51.43	1.011218354	0.0656071555	0.9948807234	0.0764305656	2816422413	1.08	1.14	1.304485491	1.32418621
OV-AU	DO46336	SP101542	SA505386	SP101540	SA505379	5.0	39.42	53.17	1.010538159	0.0652004877	0.9468991026	0.100062772	2811963219	1.07	1.26	1.248388953	1.367315831
OV-AU	DO46338	SP101546	SA505398	SP101544	SA505389	5.0	43.06	54.27	1.010933064	0.0650543172	0.9650635876	0.0880575566	2814992325	0.89	1.08	1.299168987	1.248962659
OV-AU	DO46340	SP101550	SA505414	SP101548	SA505404	5.0	43.43	47.82	1.00837363	0.1316892289	0.9893832173	0.0774425325	2813165444	0.95	1.19	1.259525414	1.330018643
OV-AU	DO46342	SP101556	SA505431	SP101552	SA505416	5.0	42.54	53.66	1.026740798	0.0716664667	0.9610234433	0.1453726742	2811697064	1.15	1.18	1.304550052	1.255472263
OV-AU	DO46344	SP101562	SA505456	SP101558	SA505437	5.0	38.56	54.93	1.010770287	0.0649361324	0.992797625	0.0764903328	2816718041	0.91	1.04	1.119143978	1.253577014
OV-AU	DO46346	SP101566	SA505471	SP101564	SA505458	4.0	39.32	48.34	0.9844392575	0.2134935381	0.9249124351	0.0567595847	2811393082	1.89	1.58	1.276004122	1.164795611
OV-AU	DO46348	SP101570	SA505485	SP101568	SA505475	5.0	43.33	58.97	1.012604323	0.0641419635	0.9865185087	0.0668351955	2819370369	1.21	0.80	1.2486128	1.252377558
OV-AU	DO46350	SP101574	SA505500	SP101572	SA505492	5.0	44.01	60.03	1.010193731	0.1011322918	0.9791585074	0.1445654904	2820093958	1.10	1.13	1.276087837	1.027637932
OV-AU	DO46352	SP101578	SA505511	SP101576	SA505503	5.0	36.70	58.11	1.010905648	0.0667156827	0.9716263827	0.1354601051	2813954518	0.89	0.91	1.042210416	1.242530186
OV-AU	DO46354	SP101582	SA505523	SP101580	SA505516	5.0	41.95	58.42	1.011457292	0.0634648839	0.9583216978	0.0601240905	2818965060	1.13	1.15	1.258340385	1.300638338
OV-AU	DO46356	SP101586	SA505536	SP101584	SA505529	5.0	37.74	55.85	1.010787253	0.0648082673	0.9970287136	0.0525020968	2804020460	1.18	1.15	1.238993495	1.294870118
OV-AU	DO46358	SP101590	SA505549	SP101588	SA505540	5.0	39.55	55.10	1.00564913	0.1373057062	0.9336560082	0.0627341672	2816022040	1.13	1.37	1.270776041	1.244995429
OV-AU	DO46360	SP101594	SA505559	SP101592	SA505551	5.0	45.01	55.29	1.01442518	0.072978408	0.9764512619	0.0747322069	2815521422	1.21	1.17	1.205674524	1.257558999
OV-AU	DO46362	SP101598	SA505573	SP101596	SA505563	5.0	45.53	55.74	1.012023303	0.0839825046	0.9523025094	0.0762977705	2815912348	0.98	1.24	1.296034697	1.25030103
OV-AU	DO46364	SP101602	SA505584	SP101600	SA505577	5.0	36.69	55.75	1.01055277	0.0667665617	1.027360193	0.0812462165	2817150109	1.28	1.63	1.246506634	1.245935498
OV-AU	DO46366	SP101608	SA505607	SP101604	SA505591	5.0	43.08	53.23	1.011561082	0.063977386	0.9670851072	0.0692310816	2817147738	1.13	1.08	1.276842968	1.22629438
OV-AU	DO46368	SP101614	SA505631	SP101610	SA505613	5.0	38.97	54.91	1.013264637	0.0694998534	1.019860581	0.0845191635	2814683746	1.45	1.17	1.204589724	1.484862036
OV-AU	DO46370	SP101620	SA505651	SP101616	SA505633	5.0	43.45	52.77	1.005521923	0.119345777	0.9862137242	0.0582448202	2812827127	1.52	1.34	1.431513902	1.242351222
OV-AU	DO46372	SP101626	SA505670	SP101622	SA505654	5.0	38.42	56.24	1.007785213	0.1129342244	0.9491713716	0.0802151562	2810063076	0.84	1.38	1.14233879	1.445560053
OV-AU	DO46374	SP101632	SA505693	SP101628	SA505676	5.0	44.32	52.57	1.012653497	0.0637802182	0.9379860963	0.0820694658	2811238037	1.17	2.18	1.590727275	1.379688111
OV-AU	DO46376	SP101640	SA505720	SP101634	SA505702	5.0	45.88	50.50	1.012833209	0.0606800997	1.000040309	0.1106653694	2816936071	1.18	2.43	1.624645719	1.350407357
OV-AU	DO46378	SP101646	SA505742	SP101642	SA505730	5.0	31.74	45.72	1.010010632	0.0857819799	0.9305702857	0.1093655171	2794825782	1.22	0.87	1.422253806	1.337579861
OV-AU	DO46380	SP101652	SA505773	SP101648	SA505750	5.0	39.32	46.42	1.014564524	0.0667830127	0.9897411776	0.1038073333	2799734202	1.22	1.48	1.265166412	1.185523876
OV-AU	DO46382	SP101656	SA505790	SP101654	SA505780	5.0	41.36	56.06	1.010200881	0.0960266909	0.986706929	0.0505762935	2815248725	0.97	0.89	1.251046416	1.335316404
OV-AU	DO46384	SP101660	SA505805	SP101658	SA505795	5.0	41.57	51.48	1.011003995	0.0642046095	1.067376527	0.07235382	2811608453	1.01	1.15	1.257993515	1.240412449
OV-AU	DO46386	SP101664	SA505816	SP101662	SA505808	4.0	37.14	51.54	1.002593002	0.2612019683	1.009573695	0.0805686376	2815518848	1.51	1.66	1.164013324	1.247775648
OV-AU	DO46388	SP101668	SA505830	SP101666	SA505821	5.0	40.61	54.35	0.9967302719	0.1525833418	1.001917526	0.0985659821	2815512728	1.13	1.44	1.283061315	1.260716453
OV-AU	DO46390	SP101672	SA505845	SP101670	SA505835	5.0	40.94	48.07	1.010088963	0.1005732812	0.9637821761	0.0595551409	2792948370	0.87	1.40	1.234918424	1.13922063
OV-AU	DO46392	SP101676	SA505860	SP101674	SA505850	5.0	43.64	44.93	1.010539457	0.0796478223	0.9802454698	0.1479919716	2799640268	0.93	1.29	1.268309186	1.277511079
OV-AU	DO46394	SP101680	SA505871	SP101678	SA505863	5.0	47.80	47.58	1.011910766	0.0641689152	0.9483341932	0.1390129746	2805569654	0.86	1.59	1.301663022	1.312564629
OV-AU	DO46396	SP101684	SA505884	SP101682	SA505877	5.0	45.58	56.90	1.01011791	0.0871156479	0.9557466993	0.0999806696	2811997715	0.94	1.31	1.30424455	1.155188009
OV-AU	DO46398	SP101688	SA505898	SP101686	SA505889	5.0	38.34	54.99	1.018276458	0.0692720231	1.001504393	0.1164064756	2815291156	0.79	0.89	1.155645075	1.194279339
OV-AU	DO46400	SP101692	SA505913	SP101690	SA505904	5.0	38.31	57.16	1.011346817	0.0703741787	0.9602132327	0.0892661184	2808872272	0.70	0.86	1.232531558	1.220519609
OV-AU	DO46402	SP101697	SA505928	SP101694	SA505918	5.0	38.34	54.28	1.00837091	0.1068814921	0.9779840145	0.0606327808	2804734863	0.92	1.18	1.262793674	1.249208125
OV-AU	DO46404	SP101704	SA505941	SP101700	SA505933	5.0	42.47	53.56	1.008718091	0.062079165	1.012228232	0.0747706204	2809737860	0.95	2.26	1.240276337	1.295607352
OV-AU	DO46408	SP101712	SA505948	SP101708	SA505944	4.5	34.32	58.40	1.010190872	0.0684790394	1.095112884	0.0977691287	2811526817	0.88	1.41	1.320166505	1.299005788
OV-AU	DO46412	SP101720	SA505241	SP101716	SA505950	5.0	43.36	52.23	1.010362679	0.0634564004	0.9567216611	0.059597533	2814009135	0.91	1.29	1.188837489	1.289247895
OV-AU	DO46416	SP101728	SA505255	SP101724	SA505245	5.0	49.97	46.61	1.013363203	0.0673170603	0.9600715302	0.1194589226	2795346331	1.17	1.12	1.300378721	1.231769644
OV-AU	DO46420	SP101736	SA505269	SP101732	SA505258	5.0	47.72	50.61	1.003869594	0.127566584	0.9901777001	0.066721513	2817116690	1.07	1.76	1.298180929	1.215199929
OV-AU	DO46424	SP101744	SA505280	SP101740	SA505271	5.0	46.23	59.00	1.012096056	0.0598651181	0.9523583919	0.1042490771	2806385779	1.08	1.11	1.266069042	1.179324683
OV-AU	DO46448	SP101800	SA505359	SP101795	SA505352	5.0	54.05	48.47	1.012574971	0.0602750956	0.9805926487	0.0611439736	2816571137	1.10	1.53	1.250382464	1.178657701
OV-AU	DO46473	SP101850	SA505425	SP101845	SA505415	5.0	35.41	51.45	1.006124047	0.1040018744	0.9788593483	0.0592596573	2814584697	0.91	0.73	1.25514003	1.352664714
OV-AU	DO46488	SP101886	SA505487	SP101881	SA505478	5.0	46.87	48.34	1.013128501	0.0679717803	1.035321766	0.0760583216	2813830615	1.12	0.93	1.251386422	1.167788896
OV-AU	DO46493	SP101911	SA505512	SP101891	SA505493	5.0	77.44	59.93	1.014987985	0.1386109429	0.9553016761	0.0948895622	2821181948	1.09	0.92	1.162976563	1.25865597
OV-AU	DO46498	SP101926	SA505535	SP101921	SA505539	5.0	35.73	53.80	1.014912787	0.0727168691	0.9767200529	0.1066941451	2813717853	0.94	2.06	1.121556198	1.192462275
OV-AU	DO46503	SP101936	SA505552	SP101931	SA505545	4.5	35.92	50.98	1.01111119	0.0696236893	0.9133491446	0.0505738753	2814395048	0.88	0.72	1.207910285	1.110901137
OV-AU	DO46542	SP102020	SA505653	SP102015	SA505657	5.0	35.71	62.10	1.010571629	0.0681827746	0.9813987244	0.06310621	2817955581	0.86	1.09	1.190033092	1.29360322
OV-AU	DO46551	SP102040	SA505686	SP102035	SA505675	5.0	41.11	55.99	0.9970120872	0.1789974966	0.9891951776	0.1072117389	2813978441	0.91	0.99	1.096096522	1.020329609
OV-AU	DO46556	SP102050	SA505696	SP102045	SA505690	5.0	41.46	54.62	1.016520298	0.0707984263	1.005445008	0.1229624833	2801128545	1.08	1.28	1.287604555	1.199398694
OV-AU	DO46560	SP102060	SA505709	SP102055	SA505701	5.0	35.47	43.67	1.010006042	0.0695090061	1.071201313	0.1549004907	2802337900	1.09	1.18	1.199821189	1.167770819
OV-AU	DO46561	SP102069	SA505722	SP102064	SA505711	5.0	37.59	47.64	1.010669954	0.0659363459	1.048185343	0.1256130324	2798965105	0.87	1.09	1.205333688	1.192391367
OV-AU	DO46566	SP102079	SA505736	SP102074	SA505727	5.0	35.63	41.82	1.008727744	0.095330003	1.009343722	0.1149441292	2794650028	1.33	2.54	1.262277202	1.232815045
OV-AU	DO46568	SP102089	SA505748	SP102084	SA505738	5.0	40.10	51.23	0.9971057582	0.1314438034	1.061029292	0.096673684	2804982612	0.83	0.95	1.08142543	1.206657829
OV-AU	DO46571	SP102091	SA505763	SP102090	SA505754	5.0	37.92	47.14	1.011729439	0.066594397	0.9215608163	0.124357608	2809901722	0.83	1.58	1.16393263	1.158380526
OV-AU	DO46576	SP102101	SA505777	SP102096	SA505768	5.0	37.63	49.08	1.011678075	0.0686141649	0.9347367619	0.1533126885	2796838228	1.19	2.01	1.101897718	1.172687698
OV-AU	DO46581	SP102108	SA505792	SP102103	SA505781	5.0	37.82	45.41	1.01358907	0.0671951988	0.9886494113	0.2803702243	2786646156	1.25	1.72	1.102055732	1.097526042
OV-AU	DO46586	SP102118	SA505807	SP102113	SA505796	5.0	40.15	52.88	1.010979038	0.083273255	0.9858013968	0.097152735	2804816821	1.27	1.05	1.125782103	1.154421883
OV-AU	DO46588	SP102128	SA505820	SP102123	SA505809	4.0	41.06	45.33	1.018720749	0.0941803513	0.9614197962	0.064897408	2791596190	0.90	0.96	2.102702951	1.177868896
OV-AU	DO46591	SP102138	SA505836	SP102133	SA505825	5.0	38.58	46.10	1.011153262	0.0720658037	0.9993229385	0.1192619901	2806619397	1.09	0.80	1.464935983	1.206353989
OV-AU	DO46593	SP102156	SA505867	SP102143	SA505861	5.0	34.53	51.02	1.011183873	0.0701490407	0.9937628482	0.1024491047	2809129228	1.38	1.06	1.2650627	1.118721181
OV-AU	DO46597	SP102164	SA505879	SP102161	SA505872	5.0	34.28	61.75	1.014262006	0.087356051	0.9658755166	0.1303200934	2813487902	1.03	1.09	1.292441686	1.279195338
OV-AU	DO46602	SP102173	SA505895	SP102168	SA505885	5.0	48.84	61.19	1.015451413	0.069168008	0.9689439595	0.1675159308	2819500190	1.04	1.34	1.26549586	1.302028508
OV-AU	DO46606	SP102182	SA505916	SP102174	SA505897	5.0	48.17	63.94	1.016753656	0.0686499249	0.9531257174	0.0842392347	2819596298	1.03	1.08	1.250218482	1.321358501
OV-AU	DO46611	SP102194	SA505940	SP102187	SA505919	5.0	45.54	54.34	1.015977287	0.0679170728	1.015764324	0.0953100762	2818185120	1.53	1.04	1.455586614	1.278458233
OV-US	DO29850	SP63536	SA518178	SP63546	SA520122	5.0	38.63	75.19	1.008030814	0.0809134533	0.9350262834	0.0825582933	2815799249	1.94	1.84	1.010519303	1.193732776
OV-US	DO32237	SP68358	SA520080	SP68348	SA520078	4.0	29.17	52.81	1.014590011	0.1063065613	1.050550719	0.0876923235	2801722271	1.08	1.12	2.010977818	1.832195115
OV-US	DO31729	SP67356	SA519865	SP67346	SA519854	4.5	37.33	71.09	1.001328319	0.1026871758	0.9393313611	0.0721496066	2809383284	2.07	3.12	1.021952771	1.137854855
OV-US	DO29970	SP63786	SA518293	SP63776	SA518288	4.0	27.93	53.15	1.014476398	0.0861401652	0.9879804836	0.0849243775	2802304725	1.56	1.73	2.071533702	1.653364799
OV-US	DO29820	SP63486	SA520119	SP63476	SA520117	4.0	27.74	56.47	1.016649082	0.0898614253	0.9429779595	0.0693989535	2789347007	2.36	1.52	2.980056583	1.749125879
OV-US	DO27978	SP59706	SA518424	SP59707	SA518422	5.0	45.25	70.26	1.014384813	0.0707685935	1.00688414	0.0602100443	2818179703	1.77	1.67	1.159698627	1.145392115
OV-US	DO28024	SP59802	SA518471	SP59803	SA518470	5.0	35.60	74.19	1.01394351	0.0895249382	1.019377634	0.0573492859	2804306654	1.79	1.63	1.914319725	1.181889537
OV-US	DO30650	SP65166	SA344953	SP65176	SA345175	3.5	52.07	54.79	1.027674638	0.1285759573	0.914185962	0.0999092093	2720352333	7.56	6.75	1.073474241	1.020451705
OV-US	DO32646	SP69165	SA404252	SP69155	SA404138	2.5	47.31	47.49	0.9398447557	0.1688010035	0.9573018053	0.1358925831	2575651161	8.33	5.17	1.445118849	1.817383673
OV-US	DO28952	SP61693	SA520038	SP61703	SA520037	5.0	40.72	74.09	1.002359112	0.0914469236	1.001640911	0.0567818006	2815435878	1.52	2.46	1.117249592	1.101525762
OV-US	DO29940	SP63726	SA518262	SP63716	SA518254	4.0	27.53	56.64	1.017362597	0.0972897165	0.9359438087	0.0878039944	2796396752	2.25	1.37	2.45947186	1.698521095
OV-US	DO30090	SP64026	SA518391	SP64036	SA518389	4.0	27.85	51.26	1.013823692	0.0836562433	0.9750468461	0.1356546096	2798928037	1.03	1.35	2.053801319	1.914946498
OV-US	DO30970	SP65817	SA518563	SP65807	SA518547	5.0	28.11	53.51	1.008468782	0.101898875	1.040012834	0.1029241178	2805214956	1.04	1.61	1.347774977	1.668920182
OV-US	DO32420	SP68719	SA520107	SP68725	SA520105	5.0	28.69	54.35	1.015016557	0.102208739	0.989980533	0.0730202438	2802243434	1.13	1.52	1.761439908	1.849481736
OV-US	DO31869	SP67599	SA520036	SP67609	SA520028	4.5	42.36	66.25	1.01473764	0.0807289894	1.053837237	0.0537081998	2812650428	1.66	3.19	1.148200673	1.10843148
OV-US	DO29308	SP62441	SA520084	SP62450	SA520082	5.0	29.24	55.28	1.013212106	0.0826988099	0.9397905924	0.065193579	2799610411	1.05	1.54	1.535917344	1.826094039
OV-US	DO28412	SP60620	SA519014	SP60610	SA518989	5.0	38.84	72.64	1.013699304	0.095079701	1.07189155	0.0794019303	2815491909	1.78	2.05	1.07086635	1.10148379
OV-US	DO32391	SP68669	SA520103	SP68659	SA520101	5.0	29.02	54.37	1.013037973	0.0869679409	1.020182786	0.1022588478	2802498293	1.13	1.17	1.861840236	1.906649524
OV-US	DO28289	SP60354	SA518894	SP60362	SA518893	5.0	40.35	69.92	1.000607081	0.0860510748	1.05367452	0.0702018779	2811667152	1.78	1.83	1.1238118	1.047818087
OV-US	DO28053	SP59863	SA518486	SP59860	SA518485	4.5	43.39	69.75	1.011812415	0.0679671984	0.9062277732	0.0591113818	2816074492	2.21	2.00	1.017943658	1.128182891
OV-US	DO30550	SP64966	SA518469	SP64976	SA518467	5.0	29.41	56.65	1.011128012	0.0823441435	1.018836617	0.1001758931	2803860246	1.05	1.51	1.586436619	1.64831223
OV-US	DO31551	SP66950	SA519514	SP66960	SA519499	5.0	29.05	57.01	1.008013609	0.1119995377	0.9668202839	0.1007484507	2794788126	1.11	1.39	1.437029669	1.740860319
OV-US	DO28873	SP61543	SA519944	SP61553	SA519932	5.0	42.26	65.69	1.012307308	0.0880297038	1.008962145	0.0653643371	2815947624	1.66	1.63	1.24492707	1.052439701
OV-US	DO31420	SP66697	SA519122	SP66687	SA519106	4.5	26.04	58.87	1.008946549	0.1039925544	0.9591081005	0.080742717	2797344045	1.02	1.27	1.370859625	2.562734679
OV-US	DO28119	SP60005	SA518618	SP60001	SA518602	5.0	25.74	55.76	1.00774337	0.1067599534	0.9995781018	0.0998909653	2802010852	1.06	1.73	1.385428344	1.724090616
OV-US	DO30220	SP64306	SA518426	SP64296	SA518425	5.0	45.68	67.30	1.014149801	0.0744437918	1.013170944	0.055176376	2817522955	2.00	1.85	1.190409881	1.177091216
OV-US	DO29146	SP62120	SA520044	SP62110	SA520043	5.0	39.48	59.14	1.021449353	0.1247345133	0.955756196	0.0817830544	2800561712	1.82	1.83	1.132085249	1.175511209
OV-US	DO30750	SP65366	SA518484	SP65376	SA518483	5.0	48.41	77.17	1.012609223	0.0701496952	0.9586668018	0.0704137056	2818345992	1.66	1.87	1.248956902	1.397284877
OV-US	DO32596	SP69067	SA520111	SP69077	SA520110	5.0	39.17	64.42	1.009465216	0.0765611675	0.9522270814	0.0547305572	2810557964	1.98	1.46	1.161934527	1.178230283
OV-US	DO28823	SP61463	SA519902	SP61453	SA519898	5.0	39.66	70.54	1.012256717	0.0850752884	0.9452263636	0.1007965157	2815781490	1.61	1.66	1.241758738	1.132512357
OV-US	DO29398	SP62606	SA520099	SP62616	SA520096	5.0	30.29	58.38	1.012780498	0.0810532926	0.9525350715	0.075186575	2803972984	1.03	1.38	1.374208629	1.676727053
OV-US	DO28233	SP60251	SA518892	SP60243	SA518890	5.0	26.95	55.55	1.012433419	0.0841638896	0.9643132561	0.0888825972	2800669873	1.13	1.48	1.82361872	1.845199055
OV-US	DO30060	SP63976	SA518387	SP63966	SA518379	5.0	27.12	55.72	1.010002617	0.0982478917	0.9926459362	0.0609163107	2793408424	1.01	1.18	1.726149751	1.802819145
OV-US	DO28521	SP60832	SA519350	SP60842	SA519317	5.0	40.63	68.42	1.012876822	0.0763113363	1.021757403	0.0890714351	2811780608	2.07	1.58	1.047720635	1.182463815
OV-US	DO28004	SP59762	SA518463	SP59761	SA518462	5.0	40.86	71.04	1.013780555	0.0785760622	1.093026567	0.0528192303	2813072415	1.52	1.64	1.145785559	1.135053435
OV-US	DO29760	SP63366	SA520114	SP63356	SA520113	5.0	48.48	78.04	1.014327588	0.0739238628	1.062577513	0.0639925115	2814432114	1.73	1.89	1.184409932	1.20177779
OV-US	DO28962	SP61723	SA520040	SP61713	SA520039	5.0	42.03	68.49	1.009323433	0.0772932206	1.029178424	0.0611622796	2812356323	1.89	1.93	1.003533248	1.113363372
OV-US	DO31150	SP66169	SA518888	SP66159	SA518887	5.0	40.98	77.20	1.011698146	0.1014710434	1.021896606	0.0617925057	2815204792	1.69	2.19	1.15874962	1.169663148
OV-US	DO28763	SP61333	SA519802	SP61343	SA519788	5.0	26.93	55.79	1.012826723	0.0920749159	0.9503385175	0.0647593375	2796500785	1.07	1.28	1.737407976	1.667664731
OV-US	DO28273	SP60330	SA359770	SP60322	SA359572	4.0	28.59	38.49	1.006749968	0.1571390079	0.9354245092	0.1451154657	2408156317	2.24	1.16	1.239708717	1.360976592
OV-US	DO30340	SP64536	SA518450	SP64546	SA518448	5.0	26.20	50.56	1.014289006	0.0872888445	0.9930293431	0.1030682806	2797568284	1.03	1.04	1.581011265	1.54530097
OV-US	DO28093	SP59947	SA518510	SP59950	SA518504	5.0	27.35	53.76	1.012051378	0.086423253	0.9479366146	0.0502481441	2761788488	1.04	1.65	1.481254822	1.918151107
OV-US	DO28089	SP59935	SA350434	SP59938	SA350650	2.5	39.14	34.02	0.9361510646	0.2877559382	0.8861646739	0.0928813285	2354864116	1.90	4.97	1.193010542	1.319784609
OV-US	DO31769	SP67418	SA519906	SP67428	SA519904	4.5	28.50	54.63	1.01159395	0.0843529272	1.019364594	0.0944647806	2804335524	1.15	1.35	1.635210257	2.18356293
OV-US	DO29980	SP63806	SA324818	SP63796	SA324608	4.0	29.58	36.34	1.009557508	0.1733380341	0.9470360569	0.1403243943	2416202794	0.94	2.09	1.132372438	1.154045367
PACA-AU	DO32831	SP69563	SA407882	SP69565	SA407890	5.0	37.14	66.79	1.01698091	0.0843956753	1.007195299	0.1132904857	2812408904	0.89	1.10	1.254025883	1.244764605
PACA-AU	DO32833	SP69575	SA407930	SP69573	SA407922	4.0	37.54	52.67	1.015450224	0.0842582747	1.013325902	0.0963035138	2805299199	6.72	4.87	1.22773501	1.093285244
PACA-AU	DO32837	SP69595	SA408010	SP69587	SA407982	5.0	36.87	62.17	1.029900769	0.0782832662	1.038636768	0.0703101681	2813824636	1.26	1.09	1.056399282	1.155792934
PACA-AU	DO32860	SP69702	SA408402	SP110736	SA528686	5.0	37.75	73.88	1.027597926	0.0702070979	1.026532558	0.0881080524	2834542650	1.09	1.39	1.091177413	1.319962245
PACA-AU	DO32863	SP69711	SA408422	SP69705	SA408406	5.0	34.69	52.98	1.025974035	0.0830552945	0.9992666916	0.2666661222	2818639187	0.62	1.06	1.121157404	1.226555724
PACA-AU	DO32875	SP69756	SA408546	SP72262	SA411717	5.0	36.63	69.31	1.025765957	0.0766646585	1.009239547	0.0711050859	2831537622	0.68	0.72	1.393832038	1.516134412
PACA-AU	DO32878	SP69768	SA408578	SP69762	SA408562	5.0	30.72	54.53	1.013841621	0.0818308989	0.9848182282	0.1278881023	2801960183	1.27	1.30	1.206019986	1.235489324
PACA-AU	DO32893	SP69809	SA408691	SP69812	SA408698	5.0	39.56	60.10	1.010949387	0.0791402385	1.02430647	0.082832974	2820891941	0.70	0.72	1.445088833	1.471405068
PACA-AU	DO32900	SP69830	SA408742	SP76136	SA411002	3.5	44.61	75.88	1.021612037	0.0806323944	0.8665294747	0.0947265439	2817902316	0.87	0.77	2.883100921	2.849292569
PACA-AU	DO32916	SP69894	SA408874	SP69898	SA408882	5.0	36.61	90.31	1.028009058	0.0700090485	1.001362346	0.1259653846	2823916447	0.79	1.08	1.459524187	1.175324243
PACA-AU	DO32960	SP70054	SA409195	SP70046	SA409179	4.5	37.18	84.83	1.015243484	0.0784109532	1.014034867	0.0678644879	2817051869	1.22	2.47	1.076521418	2.049652987
PACA-AU	DO32972	SP70090	SA409266	SP70082	SA409250	5.0	36.01	73.72	1.023521027	0.1047645169	0.9869615379	0.1986119901	2835440248	0.85	1.10	1.27747407	1.475982576
PACA-AU	DO33042	SP70318	SA409702	SP70313	SA409694	5.0	33.59	62.24	1.027707594	0.0814860629	1.000592264	0.0849154156	2824152554	1.82	1.40	1.23174273	1.213446705
PACA-AU	DO32976	SP70094	SA409270	SP77339	SA412207	5.0	34.44	59.82	1.012435233	0.0775803084	1.009706659	0.0774409878	2818567891	0.57	0.92	1.301157538	1.888381707
PACA-AU	DO32980	SP70118	SA409318	SP70106	SA409294	5.0	35.22	46.46	1.015100973	0.0758092729	1.00039941	0.214180781	2807991719	1.08	0.94	1.11667443	1.362949368
PACA-AU	DO32984	SP70134	SA409350	SP70122	SA409327	4.0	33.83	66.27	1.0315998	0.0810006762	1.033304531	0.1055294647	2813286356	3.35	1.20	1.16914745	1.224276921
PACA-AU	DO33000	SP70186	SA409455	SP70178	SA409438	5.0	36.49	72.14	1.026590493	0.0721227935	1.042106882	0.0771366304	2829006764	0.80	1.13	1.516309755	1.03280196
PACA-AU	DO33008	SP70210	SA409506	SP70202	SA409487	5.0	33.83	53.81	1.018604004	0.0815033713	1.02146404	0.0937925029	2804489038	1.64	1.73	1.577749374	1.075822428
PACA-AU	DO33016	SP70234	SA409554	SP70226	SA409538	5.0	38.79	64.05	1.026583697	0.0680689822	0.9801169592	0.0793331562	2832591871	0.76	1.64	1.23257163	1.264413956
PACA-AU	DO33028	SP70274	SA409627	SP70266	SA409614	5.0	37.15	61.12	1.026546387	0.0746787389	0.9974985274	0.0746290512	2824918024	0.71	1.31	1.332248884	1.399795365
PACA-AU	DO33032	SP70278	SA409635	SP70288	SA409651	4.0	55.90	121.74	1.006032809	0.099866838	1.010340969	0.0886349525	2842094073	0.85	1.11	2.660508685	2.190841834
PACA-AU	DO34264	SP74113	SA408978	SP75681	SA410558	4.0	45.07	61.52	1.01398922	0.076021001	1.024304806	0.0747443184	2820698461	3.35	1.71	1.57637151	1.295759091
PACA-AU	DO33077	SP70479	SA409902	SP70465	SA409882	5.0	30.64	62.26	1.014283188	0.0836733009	0.9955350247	0.0579160964	2806145069	0.96	1.05	1.276933393	1.569795484
PACA-AU	DO33344	SP71412	SA410855	SP71404	SA410847	5.0	37.39	93.69	1.023485766	0.0799411165	1.013674773	0.0665767354	2836385727	0.91	0.75	1.630743175	1.356730217
PACA-AU	DO33288	SP71260	SA410703	SP71228	SA410670	5.0	54.76	101.30	1.026694224	0.0760695053	0.9600100168	0.0710609073	2834561757	1.41	2.14	1.707659884	1.717986323
PACA-AU	DO33168	SP70796	SA410238	SP110770	SA528682	5.0	42.08	92.30	1.01449936	0.0832563923	1.016892136	0.0818009713	2825495689	0.89	1.05	1.239786467	1.490086495
PACA-AU	DO33160	SP70772	SA410218	SP70756	SA410202	5.0	41.20	67.14	1.011173019	0.0656515711	1.008044233	0.0666210042	2822296624	1.01	1.04	1.312686699	1.284173033
PACA-AU	DO33152	SP70748	SA410194	SP70780	SA410223	4.0	44.39	77.27	1.024479465	0.0826580193	1.034627343	0.0733384488	2836318022	1.58	1.89	3.210161331	3.829607595
PACA-AU	DO33128	SP70685	SA410130	SP70677	SA410119	5.0	34.18	52.97	1.03102844	0.1197843704	1.027545054	0.2063280015	2819605551	0.85	0.84	1.439597112	1.403749354
PACA-AU	DO33184	SP70852	SA410294	SP70860	SA410303	5.0	35.00	89.89	1.025900889	0.0765527893	1.022424028	0.0556521144	2833844320	0.68	0.76	1.260611197	1.233686922
PACA-AU	DO33512	SP71862	SA411313	SP71846	SA411297	5.0	40.86	69.57	1.010669892	0.0658001526	0.9701723852	0.0547943136	2817879730	0.70	0.80	1.266514528	1.306847433
PACA-AU	DO33248	SP71100	SA410543	SP71084	SA410526	5.0	39.42	88.82	1.010927682	0.066210182	1.010719558	0.0883323435	2823946050	1.03	0.86	1.257991691	1.434082585
PACA-AU	DO49078	SP107782	SA518722	SP107781	SA518721	5.0	30.86	68.48	1.026773061	0.0756515463	1.0090252	0.0607475915	2830067430	1.44	1.43	1.312902402	1.611915049
PACA-AU	DO33368	SP71472	SA410916	SP71456	SA410900	5.0	49.12	73.59	1.028815277	0.0602076812	0.9980524785	0.0671432952	2839093733	1.85	1.84	1.213600892	1.25765258
PACA-AU	DO33376	SP71488	SA410929	SP71480	SA410918	5.0	38.04	98.90	1.009412496	0.0805453892	1.005977163	0.0874738135	2823126112	0.86	1.01	1.583804916	1.620575032
PACA-AU	DO33392	SP71544	SA410989	SP71536	SA410978	5.0	38.99	93.67	1.02255547	0.0807497257	1.031488413	0.0683999599	2838425979	0.80	0.99	1.90996082	1.818302784
PACA-AU	DO33400	SP71568	SA411009	SP71552	SA410997	5.0	38.73	69.40	1.012006501	0.0690210685	1.015241475	0.085314509	2818146405	0.68	1.46	1.29937426	1.391971824
PACA-AU	DO33472	SP71750	SA411197	SP71734	SA411178	5.0	36.11	41.68	1.018066799	0.0824047076	0.9947093099	0.0904163547	2786250650	1.58	1.64	1.321096994	1.047100345
PACA-AU	DO33408	SP71592	SA411033	SP71576	SA411018	5.0	39.98	91.85	1.01318501	0.0703592482	1.01275013	0.0527984717	2824203760	0.64	0.87	1.247129869	1.338323555
PACA-AU	DO33984	SP73327	SA408190	SP73319	SA408187	5.0	39.91	80.11	1.027259532	0.0707689316	0.9838925338	0.0546433379	2837918556	0.71	0.84	1.337460371	1.26735339
PACA-AU	DO33480	SP71774	SA411217	SP71758	SA411205	5.0	38.19	88.07	1.023123346	0.0821359596	1.011713482	0.0685426623	2836919870	0.80	0.76	1.604456053	1.491521749
PACA-AU	DO33552	SP71990	SA411438	SP71974	SA411422	5.0	37.37	86.53	1.010201539	0.0678044295	1.007852598	0.064146411	2820590415	1.43	0.78	1.174105394	1.254382516
PACA-AU	DO33488	SP71798	SA411242	SP110779	SA528674	5.0	34.73	63.39	1.02323672	0.0847953392	1.019845733	0.1682257402	2831462134	0.57	1.66	1.145935295	1.533805363
PACA-AU	DO33544	SP71966	SA411413	SP71950	SA411401	5.0	52.13	74.41	1.013932771	0.0645972821	1.020837442	0.0611511142	2824172511	1.07	1.23	1.305227278	1.198738129
PACA-AU	DO33600	SP72134	SA411589	SP72118	SA411573	4.5	31.67	78.12	0.9830916102	0.0776623044	1.017929227	0.064655439	2814521491	1.17	0.70	1.190160431	1.316851924
PACA-AU	DO34656	SP76361	SA411233	SP76353	SA411225	5.0	40.49	71.91	1.010484987	0.0780599675	1.023494106	0.0682762276	2823234902	1.42	1.14	1.596471361	1.598551756
PACA-AU	DO34240	SP75713	SA410590	SP73993	SA408858	5.0	44.41	74.55	1.022409637	0.0798501056	1.006063188	0.0802066898	2837772977	1.16	1.10	1.68205374	1.701061072
PACA-AU	DO34680	SP76443	SA411318	SP110789	SA528740	5.0	38.93	77.77	1.028386081	0.0692633782	1.006031351	0.0576983893	2837752597	1.22	1.29	1.218316991	1.355142103
PACA-AU	DO34600	SP75969	SA410843	SP75977	SA410851	5.0	37.17	66.52	1.026202215	0.0773375507	1.015872302	0.0643470676	2835022324	0.96	0.88	1.329642965	1.347758375
PACA-AU	DO34608	SP75993	SA410867	SP76001	SA410875	4.0	42.64	76.22	1.006236103	0.0804316328	0.9834885869	0.0926099793	2822068329	1.15	0.96	3.423721639	2.463541368
PACA-AU	DO33208	SP70972	SA410418	SP70956	SA410399	5.0	50.66	75.58	1.029607597	0.0662021567	1.039328563	0.0633836931	2833432503	0.90	0.90	1.298883874	1.374759882
PACA-AU	DO33200	SP70948	SA410394	SP70932	SA410374	5.0	38.31	68.08	1.012049548	0.0685018422	1.040210812	0.0825447818	2819641245	0.90	0.95	1.406118687	1.141947987
PACA-AU	DO33264	SP71148	SA410591	SP71132	SA410574	5.0	41.14	64.96	1.026367518	0.0688394014	1.032163777	0.0697003258	2823853655	0.73	1.46	1.277064189	1.39689721
PACA-AU	DO33960	SP73271	SA408139	SP73263	SA408134	5.0	34.30	75.00	1.025271634	0.0742611455	1.020476212	0.0735193947	2829175375	1.34	1.77	1.262067474	1.282185535
PACA-AU	DO34432	SP75210	SA410082	SP75202	SA410071	4.0	45.02	67.98	1.010045037	0.0725602492	1.023451451	0.075796606	2823417248	0.81	0.85	2.658052589	1.694954208
PACA-AU	DO34448	SP75402	SA410270	SP75322	SA410190	4.0	48.22	79.79	1.013030853	0.0729020593	0.99717127	0.078400781	2824692360	0.96	0.88	2.430392868	1.999411728
PACA-AU	DO34336	SP75298	SA410166	SP110798	SA528671	5.0	39.69	56.49	1.013515641	0.074702994	1.008146553	0.0747092704	2819046570	0.83	0.73	1.340291257	1.281714863
PACA-AU	DO34288	SP74865	SA409734	SP76017	SA410892	5.0	44.28	72.56	1.009133181	0.0852462569	1.004601862	0.0780874518	2821630547	0.66	0.72	1.677080937	1.773405036
PACA-AU	DO34616	SP76033	SA410907	SP76057	SA410925	5.0	27.31	59.15	1.020538661	0.1062638229	1.020945675	0.1092786083	2801243944	0.61	0.87	1.249857307	1.38727757
PACA-AU	DO34640	SP76225	SA411097	SP110822	SA528760	5.0	45.26	82.10	1.012158677	0.0648529343	0.9772309009	0.0725803952	2824724646	0.97	1.34	1.269909018	1.315288553
PACA-AU	DO34504	SP75609	SA410487	SP110803	SA528745	5.0	30.99	65.14	1.026323896	0.0768715927	1.029360259	0.1713887989	2828276851	1.09	1.36	1.324218576	1.569314441
PACA-AU	DO34368	SP75777	SA410654	SP75040	SA409907	4.5	37.37	42.93	1.00954975	0.0767585457	1.025538521	0.1185915784	2813725411	0.72	0.72	1.812069433	2.013086961
PACA-AU	DO34801	SP76907	SA411777	SP76891	SA411761	5.0	38.96	73.03	1.023754888	0.0772817496	1.024964945	0.0677417318	2838052647	0.78	0.63	1.388322009	1.368719922
PACA-AU	DO34696	SP76531	SA411405	SP76515	SA411389	5.0	44.79	72.57	1.025509748	0.070709739	1.01883631	0.1352825321	2828213412	0.70	0.84	1.479296216	1.480064119
PACA-AU	DO34817	SP76971	SA411842	SP76955	SA411825	5.0	42.62	63.72	1.010488988	0.072439006	1.022532298	0.0616125952	2822137620	0.81	0.85	1.339401136	1.291015632
PACA-AU	DO34720	SP76643	SA411517	SP110816	SA528754	5.0	32.91	98.36	1.026988212	0.0709125107	1.048425409	0.0578661067	2834045549	1.26	0.79	1.188153694	1.257561036
PACA-AU	DO34736	SP76691	SA411561	SP76675	SA411549	5.0	39.22	55.90	1.011224363	0.0789322353	1.026156535	0.0752197903	2818612975	0.70	0.63	1.075828901	1.11429348
PACA-AU	DO34785	SP76859	SA411729	SP76843	SA411713	5.0	43.65	72.99	1.010237987	0.0732735258	1.010198265	0.067394694	2823201854	0.86	0.62	1.373630433	1.350351308
PACA-AU	DO34809	SP76931	SA411805	SP76915	SA411786	5.0	34.92	59.36	1.011693663	0.076348423	1.011257159	0.1137713023	2818740829	0.57	0.79	1.253747907	1.106254279
PACA-AU	DO34793	SP76883	SA411753	SP76867	SA411737	5.0	31.39	58.56	1.026800535	0.077701488	1.022674026	0.0705141572	2828095165	0.66	0.63	1.171620372	1.046167409
PACA-AU	DO34728	SP76667	SA411541	SP110824	SA528708	5.0	43.40	75.23	1.013106627	0.0667415513	1.013806308	0.0588340115	2824182916	1.33	1.25	1.253222273	1.592232637
PACA-AU	DO34312	SP76491	SA411365	SP74896	SA409766	5.0	41.95	67.10	1.00861364	0.0730760919	1.001938491	0.0812903583	2822196215	0.75	0.65	1.013535031	1.20744136
PACA-AU	DO34905	SP77219	SA412087	SP77203	SA412067	5.0	35.13	65.86	1.026115505	0.0798964395	1.020535464	0.0802517713	2831756018	0.58	0.78	1.307836559	1.3888527
PACA-AU	DO34849	SP77275	SA412140	SP77131	SA411995	5.0	38.82	63.91	1.01175892	0.0713300317	1.020367024	0.0832212318	2820745542	0.90	1.14	1.438022837	1.467177359
PACA-AU	DO34961	SP77451	SA412295	SP77443	SA412291	4.5	36.98	71.75	1.027407082	0.0776237502	0.8547278622	0.0650004252	2830716934	0.68	0.58	1.257977083	1.290072087
PACA-AU	DO49074	SP107769	SA518538	SP107770	SA518599	5.0	35.85	101.74	1.02854311	0.0717583037	0.9830881561	0.0836655405	2830001523	1.16	1.10	1.182436049	1.368154904
PACA-AU	DO49129	SP107923	SA518604	SP107920	SA518601	5.0	40.95	104.99	1.028761105	0.0724124639	1.025591106	0.0567069942	2840245544	1.14	0.86	1.161810984	1.761806295
PACA-AU	DO49076	SP107775	SA518629	SP107774	SA518628	5.0	42.12	93.69	1.027633564	0.0669267226	1.022801366	0.0579772518	2841009212	0.91	1.11	1.215817162	1.390313424
PACA-AU	DO49079	SP107783	SA518631	SP107784	SA518632	5.0	40.63	89.41	1.027909862	0.0664638004	1.015513938	0.0711460531	2840165184	0.90	1.10	1.135825005	1.315145097
PACA-AU	DO49080	SP107787	SA518636	SP107786	SA518634	5.0	43.24	91.79	1.026666152	0.0654835974	1.011482501	0.069414853	2841397487	0.84	1.07	1.136963683	1.512249639
PACA-AU	DO49087	SP107808	SA518641	SP107805	SA518611	5.0	43.22	95.67	1.011985881	0.0640693763	0.9813781705	0.074880986	2825919518	0.88	1.25	1.146963538	1.400337589
PACA-AU	DO49113	SP107876	SA518666	SP107874	SA518664	5.0	45.92	105.14	1.013862327	0.0650577904	1.02512685	0.1062152102	2826392818	1.10	0.97	1.280191883	1.339312816
PACA-AU	DO49127	SP107916	SA518682	SP107915	SA518680	5.0	36.01	91.96	1.014088328	0.0739815032	1.029986018	0.0608658896	2822337148	1.10	0.77	1.179855941	1.197813185
PACA-AU	DO49133	SP107939	SA518688	SP107938	SA518687	5.0	41.35	79.91	1.014375771	0.0703521838	1.008756544	0.0553710988	2824317683	1.09	1.59	1.15864321	1.407890568
PACA-AU	DO49135	SP107946	SA518694	SP107945	SA518622	5.0	41.95	99.81	1.026508149	0.066800728	1.018467558	0.062828267	2840550435	1.04	0.97	1.280216026	1.358042369
PACA-AU	DO49137	SP107953	SA518700	SP107952	SA518699	5.0	44.31	98.81	1.011373319	0.0651475335	1.016993379	0.0689160495	2826627841	1.02	0.81	1.309665925	1.282611626
PACA-AU	DO49138	SP107955	SA518702	SP107956	SA518703	5.0	41.81	99.33	1.027777108	0.0659328473	1.013056832	0.0584560488	2839354437	1.11	0.91	1.228469275	1.243323069
PACA-AU	DO49090	SP107815	SA518725	SP107813	SA518723	5.0	40.54	79.56	1.012488542	0.0687960947	1.051971034	0.0631617872	2823116064	1.20	1.26	1.187475567	1.370131931
PACA-AU	DO49172	SP108034	SA518775	SP108033	SA518739	5.0	38.12	77.16	1.013177046	0.0708111289	1.016799224	0.0643799135	2822307353	1.40	1.33	1.119566231	1.753772464
PACA-AU	DO49174	SP108040	SA518777	SP108038	SA518776	5.0	39.43	77.85	1.02806152	0.074423647	1.0417772	0.0566835893	2837532314	1.42	2.10	1.256135211	1.3487392
PACA-AU	DO49181	SP108061	SA518783	SP108059	SA518748	5.0	43.80	84.13	1.030289703	0.0741804678	1.032928984	0.0613353666	2839652446	1.50	2.05	1.294348102	1.385593486
PACA-AU	DO49178	SP108052	SA518799	SP108049	SA518764	5.0	40.26	67.36	1.029130361	0.0702671899	1.024075791	0.0737131484	2836637279	1.88	2.11	1.282408055	1.052683763
PACA-AU	DO49183	SP108067	SA518807	SP108065	SA518804	5.0	39.63	71.96	1.014352812	0.0708218368	1.024481999	0.0964650384	2820319595	1.29	1.86	1.236105949	1.343013911
PACA-AU	DO49184	SP108069	SA518809	SP108068	SA518808	5.0	41.26	78.42	1.02976798	0.0737979348	1.009682551	0.0790990464	2834269024	1.25	1.76	1.275914072	1.370586856
PACA-AU	DO49193	SP108090	SA518818	SP108088	SA518816	5.0	30.93	72.52	1.027689161	0.079856502	1.035912408	0.0704473979	2829607259	1.44	1.92	1.327598365	1.387096051
PACA-AU	DO49166	SP108019	SA518880	SP108017	SA518876	5.0	34.42	61.24	1.015892402	0.0863641785	1.018568209	0.107110541	2814381719	1.19	0.88	1.497482417	1.558867294
PACA-AU	DO49168	SP108022	SA518884	SP108020	SA518866	5.0	35.44	60.08	1.025184619	0.080410606	1.01059197	0.1346767564	2831415835	0.64	1.30	1.095639557	1.322062216
PACA-AU	DO49204	SP108126	SA518852	SP108123	SA518850	4.0	43.43	71.91	1.019504644	0.0823737246	1.011657834	0.268706793	2830568946	1.09	0.74	2.006256244	1.656375073
PACA-CA	DO35114	SP77982	SA413114	SP77848	SA412606	3.5	27.37	65.23	1.026445144	0.0963625097	1.022284894	0.1259001748	2773909091	7.85	1.16	1.219779742	2.158903505
PACA-CA	DO35118	SP77852	SA412618	SP77956	SA413024	4.0	58.15	51.07	1.023703547	0.1094620561	1.017791883	0.0781700262	2786698038	2.02	3.14	1.731453717	2.064184103
PACA-CA	DO35376	SP125774	SA558654	SP125721	SA558710	5.0	52.24	65.51	1.021918444	0.0826274508	0.9676347203	0.0776594368	2808415912	0.81	0.79	1.369041966	1.29650287
PACA-CA	DO51476	SP113736	SA533640	SP125756	SA533615	5.0	52.05	70.84	1.02399955	0.089718128	0.9318719607	0.1334414393	2817825631	0.83	0.93	1.147532296	1.320007682
PACA-CA	DO35098	SP108680	SA520268	SP116962	SA520264	5.0	47.43	68.50	1.009691167	0.2038270343	1.006415957	0.1826232106	2813055627	1.45	0.85	1.627395287	1.596252744
PACA-CA	DO35216	SP77984	SA413138	SP78502	SA413079	4.0	57.65	86.11	1.007389573	0.1480525839	1.003226557	0.1777183613	2817872357	4.60	5.64	1.055834917	1.387234273
PACA-CA	DO35138	SP77962	SA413042	SP77872	SA412707	4.0	32.22	45.15	1.023862319	0.2072073597	1.017491999	0.1507231356	2692678770	0.86	0.55	1.691483513	1.288398811
PACA-CA	DO35144	SP108682	SA520288	SP117878	SA520283	4.0	46.25	63.61	1.021269609	0.2119562748	1.005875628	0.1457382023	2822303066	1.44	1.32	1.492088311	1.238211986
PACA-CA	DO35424	SP108684	SA520296	SP117165	SA520292	5.0	49.85	59.52	1.01737947	0.1633547749	0.998685568	0.1305142947	2807104032	1.27	1.36	1.67006397	1.70759041
PACA-CA	DO35406	SP78322	SA412880	SP125704	SA520300	4.0	55.14	69.24	1.02394097	0.1417279444	1.001820618	0.1917051748	2810133456	4.53	0.93	1.211431273	1.563720682
PACA-CA	DO35350	SP108685	SA520308	SP117643	SA520304	4.0	53.46	63.43	1.004496336	0.2140356906	0.9941721358	0.1684367226	2808212834	1.23	1.46	1.58963978	1.706679778
PACA-CA	DO35258	SP108687	SA520173	SP117216	SA520169	5.0	52.95	70.27	1.005196207	0.1968621998	1.017516467	0.2739439047	2813855381	1.07	1.23	1.244237464	1.783301194
PACA-CA	DO35228	SP108689	SA520177	SP125781	SA520181	5.0	53.99	63.12	1.007227639	0.1908970261	0.9768276052	0.1999117477	2808979146	0.87	1.02	1.546868737	1.561494491
PACA-CA	DO35230	SP113725	SA533609	SP125753	SA558648	5.0	46.04	59.97	1.02113063	0.0886879526	1.04883525	0.0902559492	2820637302	0.84	0.78	1.355906191	1.345712755
PACA-CA	DO35290	SP113834	SA533614	SP125699	SA533747	3.5	33.06	50.23	1.029848401	0.0863413633	1.036184789	0.0775272569	2804603893	2.37	7.11	2.177846267	2.437200928
PACA-CA	DO35126	SP108691	SA520189	SP117463	SA520193	4.0	42.80	54.98	1.019089651	0.0782455311	0.9932132865	0.0674378832	2812844976	1.95	2.91	2.246951865	2.364847871
PACA-CA	DO35305	SP108693	SA520199	SP117440	SA520203	5.0	52.80	52.54	1.033109172	0.0761045217	0.9875874587	0.0831414025	2814713712	1.00	1.35	1.414221949	1.67319973
PACA-CA	DO35222	SP113879	SA533731	SP125772	SA533718	3.0	49.80	49.14	1.029813545	0.0787862183	1.043539222	0.0877356179	2810193039	3.85	1.51	2.416112209	1.645278124
PACA-CA	DO35128	SP108694	SA520209	SP117908	SA520214	3.0	44.50	56.66	1.019058062	0.0726664724	1.00027775	0.0886711838	2814152464	3.12	2.27	2.143712578	2.475911019
PACA-CA	DO35442	SP108695	SA520217	SP125732	SA520221	5.0	47.80	54.02	1.01418716	0.0681387251	1.015030261	0.0674690575	2819456785	1.09	0.97	1.188873027	1.169892242
PACA-CA	DO35198	SP108696	SA520225	SP125776	SA520229	5.0	44.46	55.05	1.015200153	0.0700759634	0.9782155788	0.0643010682	2816118920	0.98	1.02	1.134637707	1.187698687
PACA-CA	DO35132	SP78053	SA412475	SP77866	SA412698	4.0	46.89	61.76	1.032906233	0.1154156432	1.016989945	0.1896816755	2818565683	4.52	7.01	1.30534141	1.313310114
PACA-CA	DO35360	SP113888	SA533763	SP125742	SA533725	5.0	50.04	63.57	1.037061939	0.0913925629	1.038389842	0.095503747	2838230043	1.02	0.90	1.580330338	1.258549439
PACA-CA	DO35184	SP77942	SA412959	SP77930	SA412935	3.5	50.35	83.53	1.023572742	0.1466585218	1.013586484	0.1748185447	2817216376	3.89	5.14	1.479353846	2.128528345
PACA-CA	DO35116	SP113797	SA533775	SP125771	SA533781	5.0	50.85	70.69	1.024988765	0.0896037642	0.9501206994	0.0582949556	2817167201	0.82	0.87	1.347473544	1.36304973
PACA-CA	DO35085	SP77816	SA412510	SP78533	SA413127	3.0	35.38	87.90	1.03123466	0.1218870819	1.016659665	0.1881939842	2823019142	6.80	6.17	2.083208537	1.600305141
PACA-CA	DO35083	SP113881	SA533748	SP125746	SA533585	4.0	47.13	58.77	1.018847916	0.0798484042	0.9913354877	0.0747472674	2818296149	1.47	1.22	2.11815236	1.614900542
PACA-CA	DO35136	SP113759	SA533700	SP125724	SA533709	5.0	52.03	68.43	1.024643494	0.0872693823	1.016208227	0.0855408319	2825029195	2.75	1.28	1.346075721	1.326549828
PACA-CA	DO35236	SP113765	SA533711	SP117568	SA533744	5.0	60.10	74.64	1.02945101	0.0910147433	1.005985181	0.1016997905	2824179954	0.74	0.78	1.449459371	1.263640445
PACA-CA	DO35148	SP108697	SA520247	SP77888	SA412767	4.5	177.89	80.45	1.021483088	0.0516127102	0.987373726	0.215822015	2816423038	1.92	5.75	1.04890436	1.501468341
PACA-CA	DO35330	SP113840	SA533630	SP117076	SA533803	5.0	56.41	70.01	1.038692469	0.0933088814	1.045531348	0.0925124917	2834500418	0.78	0.88	1.406076795	1.346898848
PACA-CA	DO35152	SP77892	SA412786	SP78013	SA413193	4.0	39.81	73.16	1.004467954	0.1840130256	1.015840169	0.1432278044	2818212865	5.34	6.34	1.338477094	1.864254688
PACA-CA	DO35082	SP113732	SA533624	SP117323	SA533741	4.5	60.41	76.10	1.039521342	0.0927051395	0.9172097233	0.0732413999	2817622889	0.75	0.91	1.446409505	1.538353342
PACA-CA	DO35186	SP77932	SA412941	SP77972	SA413072	4.0	45.91	77.60	0.9979286159	0.1769830435	1.005264809	0.2170079258	2812324604	3.96	5.71	1.349330662	1.857525979
PACA-CA	DO35200	SP77950	SA413001	SP77986	SA413132	4.0	50.38	78.25	1.022997046	0.1421855857	1.019855329	0.1480341013	2814862568	4.65	4.62	1.452482931	1.011150882
PACA-CA	DO35496	SP113880	SA533738	SP125695	SA533647	5.0	51.97	68.77	1.024575848	0.0859529728	1.059235602	0.0936777168	2821684798	0.82	0.93	1.401464672	1.324520889
PACA-CA	DO51510	SP113912	SA533798	SP125706	SA533652	5.0	52.22	53.61	1.039150886	0.0925624311	1.03935621	0.0896707647	2825190004	0.73	0.98	1.298473814	1.345080347
PACA-CA	DO51489	SP113758	SA533696	SP118083	SA533782	3.0	44.07	37.64	1.021880527	0.0753852438	0.9491407122	0.2529955387	2757737436	3.40	1.69	2.65766526	1.907704645
PACA-CA	DO51548	SP113918	SA533806	SP125809	SA533704	5.0	40.88	57.72	1.021699397	0.0925812505	1.022854903	0.0847273658	2818256211	0.81	0.92	1.2804539	1.484838638
PACA-CA	DO51469	SP113728	SA533616	SP117340	SA533786	4.5	52.41	49.66	1.020867709	0.0720199573	0.9727904439	0.0901824491	2804364999	1.16	1.26	1.781450891	2.064945899
PACA-CA	DO51504	SP113906	SA533790	SP125783	SA533698	5.0	49.97	58.17	1.02161433	0.0819756022	1.014199865	0.091766975	2816226980	1.20	1.37	1.901819391	1.774177416
PACA-CA	DO49418	SP108698	SA520256	SP118048	SA520258	5.0	48.61	60.94	1.03196831	0.073283255	0.9845010497	0.0746942225	2835601152	0.95	1.19	1.456664171	1.51970036
PACA-CA	DO51484	SP113761	SA533701	SP125710	SA533743	5.0	48.59	71.24	1.021266137	0.0876023982	1.065740299	0.0975762209	2820809211	0.74	2.02	1.319721306	1.349865818
PACA-CA	DO51543	SP113904	SA533788	SP125780	SA533777	5.0	52.65	70.00	1.024796513	0.0899234654	0.9946195909	0.0804018064	2823321949	0.76	0.68	1.384530992	1.009974353
PACA-CA	DO51492	SP113764	SA533707	SP117351	SA533757	5.0	36.21	44.05	1.014104337	0.0767486989	1.011965845	0.1437956977	2802416432	0.78	1.08	1.638643053	1.736937335
PACA-CA	DO51466	SP113723	SA533603	SP125758	SA533661	5.0	52.97	74.15	1.036663562	0.0881280084	1.053834612	0.0988151493	2819689483	0.66	0.78	1.322721893	1.327258939
PACA-CA	DO51470	SP113729	SA533617	SP125717	SA533625	5.0	49.51	71.80	1.01381762	0.06724736	1.064744217	0.1260578519	2820535242	0.77	0.82	1.204431221	1.41827081
PACA-CA	DO35454	SP125759	SA558650	SP125757	SA558649	5.0	53.76	73.98	1.025046705	0.086201049	1.044839952	0.0897793588	2826296990	0.86	0.93	1.361118024	1.344553226
PACA-CA	DO51538	SP113859	SA533678	SP125711	SA533706	5.0	47.23	81.08	1.016511512	0.0744904959	0.9927770332	0.1937536525	2823204762	0.76	0.78	1.142270311	1.337403215
PACA-CA	DO51520	SP113816	SA533799	SP125689	SA533688	5.0	63.36	58.31	1.024613373	0.1157027604	0.9542715843	0.0888076108	2810615786	0.86	2.30	1.427914525	1.669617263
PACA-CA	DO49419	SP113740	SA533656	SP125764	SA520262	5.0	85.80	72.19	1.005826307	0.16793011	1.011696564	0.1964148172	2827717171	1.27	0.74	1.845429152	1.543715046
PACA-CA	DO49420	SP108702	SA520266	SP117261	SA520270	5.0	46.27	70.96	0.9979993582	0.1898818008	1.015204471	0.2596477638	2817253308	1.15	0.71	1.896950049	1.502368079
PACA-CA	DO51512	SP113813	SA533793	SP125761	SA533753	4.0	51.81	56.35	1.037119935	0.0898033664	0.9925286588	0.1128784917	2812739014	0.78	0.79	2.023962081	1.38433605
PACA-CA	DO51514	SP113845	SA533644	SP117949	SA533646	5.0	58.55	83.43	1.03582367	0.0974268185	1.035087877	0.1066085621	2839930087	0.71	0.74	1.346426889	1.408264007
PACA-CA	DO51505	SP113790	SA533767	SP117037	SA533665	5.0	61.28	82.35	1.02678392	0.0947997359	0.9853812243	0.1232669098	2824060706	0.82	1.12	1.699452546	1.320778169
PACA-CA	DO51478	SP113739	SA533655	SP125693	SA533643	5.0	52.40	74.24	1.038736252	0.0930608276	1.050496757	0.1414403581	2821674384	0.85	0.86	1.386945666	1.357890145
PACA-CA	DO51471	SP113778	SA533739	SP127612	SA533710	5.0	42.75	60.00	1.036421414	0.0732261001	0.9883436939	0.0764214465	2828897402	1.48	1.51	1.27749717	1.576956644
PACA-CA	DO51523	SP113857	SA533675	SP125730	SA533729	5.0	46.04	47.10	1.027384873	0.080772084	1.014337517	0.0953749351	2812329050	1.19	1.27	1.718649421	1.65153845
PACA-CA	DO51533	SP113903	SA533787	SP125811	SA533653	5.0	54.36	75.59	1.039502593	0.0930755817	1.02079358	0.1872285052	2841503303	1.05	0.82	1.374411642	1.37194306
PACA-CA	DO51544	SP113910	SA533792	SP117972	SA533720	4.0	43.80	60.16	1.012066454	0.0991693935	1.026775272	0.0726420032	2813179221	1.11	1.01	2.314095823	1.431671484
PACA-CA	DO51540	SP113866	SA533697	SP117722	SA533660	5.0	47.56	56.97	1.020577624	0.0817180639	1.031690406	0.0849485892	2812928081	1.12	1.07	1.591373731	1.532255182
PACA-CA	DO51508	SP113852	SA533658	SP125800	SA533797	5.0	61.26	54.24	1.027039529	0.0898274943	1.015217622	0.1053246414	2823086388	0.75	0.89	1.368807193	1.360582537
PACA-CA	DO51486	SP113754	SA533689	SP125786	SA533811	5.0	48.25	67.15	1.01632923	0.0713312429	1.015600223	0.1423793725	2823335600	0.79	0.73	1.608498429	1.287121059
PACA-CA	DO51488	SP113814	SA533795	SP125715	SA533714	5.0	62.57	61.96	1.025143463	0.1001976912	1.020477522	0.1005192085	2824143458	1.01	0.89	1.505273199	1.393677691
PACA-CA	DO51477	SP113738	SA533645	SP125775	SA533815	5.0	55.54	76.30	1.037320586	0.0975339261	1.036143824	0.0825074701	2844024369	1.08	1.22	1.433755525	1.629901493
PACA-CA	DO51493	SP113767	SA533715	SP116965	SA533726	5.0	47.86	60.33	1.019228308	0.083354162	0.9967594288	0.0866420562	2817083602	1.48	1.18	1.503268151	1.525624009
PACA-CA	DO51528	SP113835	SA533622	SP125686	SA533813	5.0	59.61	74.32	1.035875836	0.0977696733	1.020104696	0.0980851697	2841440951	0.81	1.47	1.320605401	1.505082368
PACA-CA	DO51483	SP113747	SA533679	SP117661	SA533770	5.0	54.06	57.57	1.017247293	0.0750549556	1.021116927	0.1070300724	2818635462	0.95	1.50	1.689315859	1.569687212
PACA-CA	DO51480	SP113897	SA533776	SP125744	SA533746	5.0	40.86	64.63	1.016440517	0.0827902249	1.00234395	0.1524398472	2818079076	1.46	1.44	1.904531458	1.632132833
PACA-CA	DO51468	SP113781	SA533751	SP117660	SA533702	5.0	40.64	46.83	1.027768911	0.0845317768	1.037675464	0.0883666315	2806866122	1.42	1.18	1.570009199	1.353740119
PACA-CA	DO51473	SP113733	SA533627	SP117215	SA533580	5.0	51.98	53.76	1.018157443	0.0713515541	1.017812538	0.0874516172	2814144623	0.96	1.39	1.580091488	1.4941116
PACA-CA	DO49421	SP108704	SA520272	SP117214	SA520274	5.0	55.99	48.57	1.022762123	0.0779506756	1.000819487	0.0885346874	2810837820	1.24	2.14	1.784778232	1.691464953
PACA-CA	DO51535	SP113854	SA533673	SP125749	SA533784	4.0	44.81	57.63	1.029501973	0.0758562652	1.010124335	0.1780316599	2829896415	5.43	1.81	1.982568921	1.753719502
PACA-CA	DO49422	SP108708	SA520276	SP117164	SA520278	5.0	55.73	47.12	1.034020914	0.07317951	1.023038489	0.0817599769	2823395483	1.14	1.14	1.672985559	1.086575889
PACA-CA	DO51509	SP113850	SA533650	SP117650	SA533716	5.0	66.51	47.43	1.033235521	0.0744619632	1.028550075	0.0818710126	2821545449	0.98	1.22	1.641434249	1.492630478
PACA-CA	DO51541	SP113876	SA533722	SP125737	SA533723	4.5	51.14	74.67	1.037435733	0.0966284952	0.9875563328	0.0785690847	2821328573	0.70	3.66	1.66844105	1.37608666
PACA-CA	DO51494	SP113768	SA533717	SP116949	SA533773	4.0	60.25	56.34	1.033110331	0.0752559539	1.00748431	0.2412956052	2827987032	1.60	1.62	2.019418529	1.89875648
PACA-CA	DO51521	SP113818	SA533807	SP125707	SA533801	3.0	56.79	59.75	1.019652955	0.0754912512	1.024843385	0.0862600874	2821972672	4.77	0.80	4.306452367	1.247331195
PACA-CA	DO51500	SP113780	SA533742	SP125752	SA533664	5.0	54.82	62.56	1.027734859	0.0974508404	1.037534057	0.0907960384	2821297801	1.01	0.71	1.451902881	1.259023555
PACA-CA	DO51529	SP113883	SA533756	SP125768	SA533659	5.0	57.12	71.42	1.037619176	0.0903420595	0.9759457327	0.0769471534	2832074124	0.98	0.83	1.33595901	1.39594838
PACA-CA	DO51474	SP113882	SA533754	SP125770	SA533721	5.0	47.38	68.55	1.038968583	0.0929291784	1.03260158	0.1001821192	2837757942	1.99	0.80	1.781048453	1.353643795
PACA-CA	DO51522	SP113819	SA533808	SP125785	SA533668	5.0	48.95	68.91	1.02411774	0.0930802061	1.002394898	0.1065572895	2822538685	0.76	0.83	1.354305513	1.292761284
PACA-CA	DO51527	SP113832	SA533600	SP125763	SA533684	5.0	41.80	75.57	1.013368161	0.0735183103	1.029834606	0.0874498866	2820603156	1.00	1.08	1.940476915	1.67293561
PACA-CA	DO51472	SP113731	SA533621	SP125685	SA533750	5.0	64.50	74.03	1.030252249	0.0916085723	1.00872969	0.1069175935	2826031872	0.97	0.75	1.666950081	1.347175754
PACA-CA	DO49424	SP108714	SA520185	SP117201	SA520182	4.0	57.92	54.33	1.026791836	0.295303763	1.00313383	0.1729081386	2670852755	0.63	0.91	1.613246757	1.833786853
PACA-CA	DO51534	SP113851	SA533654	SP125794	SA533779	5.0	49.93	61.84	1.023854929	0.0908975448	1.060128784	0.1026795403	2820097088	0.76	0.93	1.385795868	1.257013408
PACA-CA	DO49427	SP108720	SA520280	SP117690	SA520282	4.5	50.40	61.59	1.005628775	0.134255023	0.9981174565	0.0813137771	2813066519	1.08	2.94	1.385760216	2.488665443
PACA-CA	DO49430	SP108726	SA520286	SP117002	SA520290	4.0	48.27	64.81	1.016964363	0.203377176	0.9481125308	0.0784482751	2815980761	1.14	5.31	1.459390782	2.648569615
PACA-CA	DO49433	SP108732	SA520294	SP125745	SA520298	4.0	46.98	65.06	1.014199538	0.1504241222	1.020403558	0.218479059	2774263760	1.21	3.12	1.533623313	2.334856146
PACA-CA	DO51495	SP113769	SA533719	SP117656	SA533745	5.0	58.09	46.72	1.031916406	0.1293221187	1.010850144	0.1156171629	2764053705	1.33	0.44	1.69211763	1.03652558
PACA-CA	DO49436	SP108738	SA520301	SP117911	SA520306	3.0	50.69	69.71	1.00505119	0.1608751056	0.991274744	0.3964996552	2806407558	0.87	3.05	3.305913262	2.259554617
PACA-CA	DO49439	SP108744	SA520310	SP116985	SA520312	5.0	50.50	59.69	1.00117595	0.1676276002	1.000957277	0.1730523598	2799996750	1.63	0.80	1.472659577	1.246248569
PACA-CA	DO51481	SP113744	SA533672	SP125760	SA533663	5.0	53.65	64.50	1.024274767	0.0853928379	1.011589253	0.0994545148	2824129374	0.82	0.87	1.613633547	1.470900716
PACA-CA	DO51467	SP113833	SA533607	SP125696	SA533676	5.0	61.71	65.00	1.037295396	0.0946227164	0.9861457001	0.077671474	2835284749	0.82	0.96	1.574745053	1.685769866
PACA-CA	DO51503	SP113786	SA533760	SP125738	SA533736	5.0	51.39	70.62	1.026839831	0.0959992823	1.018968953	0.0799067639	2818607459	1.39	0.82	1.892069445	1.436505746
PACA-CA	DO51479	SP113775	SA533728	SP125719	SA533649	5.0	47.45	59.46	1.029748672	0.0993734744	1.024277213	0.0953021426	2828875296	1.63	1.27	1.844350182	1.668324861
PACA-CA	DO51531	SP113892	SA533774	SP125741	SA533674	4.0	35.88	57.83	1.024999982	0.0767247857	1.019412402	0.0697772286	2814921041	0.67	12.55	1.472522403	2.526681456
[truncated: 960 more rows]
