# Supplementary material for: Framework for quality assessment of whole genome cancer sequences
Source: Nat Commun. 2020 Oct 7;11:5040. doi: 10.1038/s41467-020-18688-y (PMC7541455; doi:10.1038/s41467-020-18688-y)
Supplement: Supplementary file 7 — Source Data [file 41467_2020_18688_MOESM7_ESM.zip]

Archive with 53 entries (52 files):
- Figure 1C.txt
- __MACOSX/
- __MACOSX/._Figure 1C.txt
- Figure 1D.txt
- __MACOSX/._Figure 1D.txt
- Figure 2.txt
- __MACOSX/._Figure 2.txt
- Figure 3.txt
- __MACOSX/._Figure 3.txt
- Figure 4a.txt
- __MACOSX/._Figure 4a.txt
- Figure 4b.txt
- __MACOSX/._Figure 4b.txt
- Figure 4c.txt
- __MACOSX/._Figure 4c.txt
- readme.md
- __MACOSX/._readme.md
- Supplementary Figure 10a.txt
- __MACOSX/._Supplementary Figure 10a.txt
- Supplementary Figure 10b.txt
- __MACOSX/._Supplementary Figure 10b.txt
- Supplementary Figure 1a.txt
- __MACOSX/._Supplementary Figure 1a.txt
- Supplementary Figure 1b.txt
- __MACOSX/._Supplementary Figure 1b.txt
- Supplementary Figure 2a.txt
- __MACOSX/._Supplementary Figure 2a.txt
- Supplementary Figure 2b.txt
- __MACOSX/._Supplementary Figure 2b.txt
- Supplementary Figure 3a.txt
- __MACOSX/._Supplementary Figure 3a.txt
- Supplementary Figure 3b.txt
- __MACOSX/._Supplementary Figure 3b.txt
- Supplementary Figure 4a.txt
- __MACOSX/._Supplementary Figure 4a.txt
- Supplementary Figure 4b.txt
- __MACOSX/._Supplementary Figure 4b.txt
- Supplementary Figure 5.txt
- __MACOSX/._Supplementary Figure 5.txt
- Supplementary Figure 6a.txt
- __MACOSX/._Supplementary Figure 6a.txt
- Supplementary Figure 6b.txt
- __MACOSX/._Supplementary Figure 6b.txt
- Supplementary Figure 7a.txt
- __MACOSX/._Supplementary Figure 7a.txt
- Supplementary Figure 7b.txt
- __MACOSX/._Supplementary Figure 7b.txt
- Supplementary Figure 8.txt
- __MACOSX/._Supplementary Figure 8.txt
- Supplementary Figure 9a.txt
- __MACOSX/._Supplementary Figure 9a.txt
- Supplementary Figure 9b.txt
- __MACOSX/._Supplementary Figure 9b.txt
