# Supplementary material for: Framework for quality assessment of whole genome cancer sequences
Source: Nat Commun. 2020 Oct 7;11:5040. doi: 10.1038/s41467-020-18688-y (PMC7541455; doi:10.1038/s41467-020-18688-y)
Supplement: Supplementary file 7 — Source Data [file 41467_2020_18688_MOESM7_ESM.zip › Figure 2.txt]

Calling coverage, Difference in edits, Different chromosones, Evenness of coverage, Mean coverage	1
Calling coverage, Different chromosones, Evenness of coverage, Mean coverage	2
Calling coverage, Difference in edits, Different chromosones, Mean coverage	1
Calling coverage, Evenness of coverage, Mean coverage	3
Calling coverage, Different chromosones, Mean coverage	9
Calling coverage, Different chromosones, Evenness of coverage	26
Calling coverage, Difference in edits, Evenness of coverage	1
Difference in edits, Different chromosones, Evenness of coverage	9
Evenness of coverage, Mean coverage	3
Calling coverage, Mean coverage	12
Different chromosones, Mean coverage	10
Difference in edits, Mean coverage	1
Calling coverage, Evenness of coverage	26
Different chromosones, Evenness of coverage	75
Difference in edits, Evenness of coverage	13
Calling coverage, Different chromosones	31
Calling coverage, Difference in edits	5
Difference in edits, Different chromosones	53
Mean coverage	64
Evenness of coverage	321
Calling coverage	137
Different chromosones	563
Difference in edits	222
