# Supplementary material for: Framework for quality assessment of whole genome cancer sequences
Source: Nat Commun. 2020 Oct 7;11:5040. doi: 10.1038/s41467-020-18688-y (PMC7541455; doi:10.1038/s41467-020-18688-y)
Supplement: Supplementary file 7 — Source Data [file 41467_2020_18688_MOESM7_ESM.zip › Figure 3.txt]

tissue	project	star_rating
Bladder	BLCA-US	5.0
Bladder	BLCA-US	5.0
Bladder	BLCA-US	5.0
Bladder	BLCA-US	4.5
Bladder	BLCA-US	5.0
Bladder	BLCA-US	5.0
Bladder	BLCA-US	3.0
Bladder	BLCA-US	5.0
Bladder	BLCA-US	3.0
Bladder	BLCA-US	5.0
Bladder	BLCA-US	5.0
Bladder	BLCA-US	5.0
Bladder	BLCA-US	5.0
Bladder	BLCA-US	5.0
Bladder	BLCA-US	5.0
Bladder	BLCA-US	5.0
Bladder	BLCA-US	5.0
Bladder	BLCA-US	4.0
Bladder	BLCA-US	5.0
Bladder	BLCA-US	5.0
Bladder	BLCA-US	5.0
Bladder	BLCA-US	5.0
Bladder	BLCA-US	3.0
Bone/SoftTissue	SARC-US	5.0
Bone/SoftTissue	SARC-US	5.0
Bone/SoftTissue	SARC-US	5.0
Bone/SoftTissue	SARC-US	4.5
Bone/SoftTissue	SARC-US	5.0
Bone/SoftTissue	SARC-US	5.0
Bone/SoftTissue	SARC-US	5.0
Bone/SoftTissue	SARC-US	5.0
Bone/SoftTissue	SARC-US	5.0
Bone/SoftTissue	SARC-US	5.0
Bone/SoftTissue	SARC-US	5.0
Bone/SoftTissue	SARC-US	5.0
Bone/SoftTissue	SARC-US	5.0
Bone/SoftTissue	SARC-US	5.0
Bone/SoftTissue	SARC-US	5.0
Bone/SoftTissue	SARC-US	5.0
Bone/SoftTissue	SARC-US	5.0
Bone/SoftTissue	SARC-US	4.5
Bone/SoftTissue	SARC-US	5.0
Bone/SoftTissue	SARC-US	5.0
Bone/SoftTissue	SARC-US	5.0
Bone/SoftTissue	SARC-US	4.0
Bone/SoftTissue	SARC-US	5.0
Bone/SoftTissue	SARC-US	5.0
Bone/SoftTissue	SARC-US	5.0
Bone/SoftTissue	SARC-US	5.0
Bone/SoftTissue	SARC-US	5.0
Bone/SoftTissue	SARC-US	5.0
Bone/SoftTissue	SARC-US	5.0
Bone/SoftTissue	SARC-US	5.0
Bone/SoftTissue	SARC-US	5.0
Bone/SoftTissue	SARC-US	5.0
Bone/SoftTissue	SARC-US	5.0
Bone/SoftTissue	SARC-US	5.0
Bone/SoftTissue	BOCA-UK	5.0
Bone/SoftTissue	BOCA-UK	4.0
Bone/SoftTissue	BOCA-UK	4.0
Bone/SoftTissue	BOCA-UK	4.0
Bone/SoftTissue	BOCA-UK	4.0
Bone/SoftTissue	BOCA-UK	4.0
Bone/SoftTissue	BOCA-UK	4.0
Bone/SoftTissue	BOCA-UK	5.0
Bone/SoftTissue	BOCA-UK	5.0
Bone/SoftTissue	BOCA-UK	5.0
Bone/SoftTissue	BOCA-UK	5.0
Bone/SoftTissue	BOCA-UK	5.0
Bone/SoftTissue	BOCA-UK	5.0
Bone/SoftTissue	BOCA-UK	5.0
Bone/SoftTissue	BOCA-UK	4.0
Bone/SoftTissue	BOCA-UK	5.0
Bone/SoftTissue	BOCA-UK	5.0
Bone/SoftTissue	BOCA-UK	5.0
Bone/SoftTissue	BOCA-UK	5.0
Bone/SoftTissue	BOCA-UK	4.5
Bone/SoftTissue	BOCA-UK	5.0
Bone/SoftTissue	BOCA-UK	5.0
Bone/SoftTissue	BOCA-UK	4.5
Bone/SoftTissue	BOCA-UK	4.5
Bone/SoftTissue	BOCA-UK	4.5
Bone/SoftTissue	BOCA-UK	5.0
Bone/SoftTissue	BOCA-UK	5.0
Bone/SoftTissue	BOCA-UK	5.0
Bone/SoftTissue	BOCA-UK	5.0
Bone/SoftTissue	BOCA-UK	5.0
Bone/SoftTissue	BOCA-UK	3.0
Bone/SoftTissue	BOCA-UK	5.0
Bone/SoftTissue	BOCA-UK	5.0
Bone/SoftTissue	BOCA-UK	5.0
Bone/SoftTissue	BOCA-UK	5.0
Bone/SoftTissue	BOCA-UK	5.0
Bone/SoftTissue	BOCA-UK	3.5
Bone/SoftTissue	BOCA-UK	4.5
Bone/SoftTissue	BOCA-UK	4.5
Bone/SoftTissue	BOCA-UK	4.0
Bone/SoftTissue	BOCA-UK	4.0
Bone/SoftTissue	BOCA-UK	5.0
Bone/SoftTissue	BOCA-UK	5.0
Bone/SoftTissue	BOCA-UK	5.0
Bone/SoftTissue	BOCA-UK	5.0
Bone/SoftTissue	BOCA-UK	5.0
Bone/SoftTissue	BOCA-UK	5.0
Bone/SoftTissue	BOCA-UK	5.0
Bone/SoftTissue	BOCA-UK	5.0
Bone/SoftTissue	BOCA-UK	4.0
Bone/SoftTissue	BOCA-UK	5.0
Bone/SoftTissue	BOCA-UK	5.0
Bone/SoftTissue	BOCA-UK	4.0
Bone/SoftTissue	BOCA-UK	5.0
Bone/SoftTissue	BOCA-UK	5.0
Bone/SoftTissue	BOCA-UK	5.0
Bone/SoftTissue	BOCA-UK	4.0
Bone/SoftTissue	BOCA-UK	4.5
Bone/SoftTissue	BOCA-UK	5.0
Bone/SoftTissue	BOCA-UK	5.0
Bone/SoftTissue	BOCA-UK	5.0
Bone/SoftTissue	BOCA-UK	5.0
Bone/SoftTissue	BOCA-UK	5.0
Bone/SoftTissue	BOCA-UK	4.5
Bone/SoftTissue	BOCA-UK	5.0
Bone/SoftTissue	BOCA-UK	4.0
Bone/SoftTissue	BOCA-UK	4.0
Bone/SoftTissue	BOCA-UK	5.0
Bone/SoftTissue	BOCA-UK	5.0
Bone/SoftTissue	BOCA-UK	5.0
Bone/SoftTissue	BOCA-UK	4.5
Bone/SoftTissue	BOCA-UK	5.0
Bone/SoftTissue	BOCA-UK	5.0
Bone/SoftTissue	BOCA-UK	5.0
Bone/SoftTissue	BOCA-UK	4.5
Bone/SoftTissue	BOCA-UK	5.0
Breast	BRCA-US	5.0
Breast	BRCA-US	5.0
Breast	BRCA-US	5.0
Breast	BRCA-US	5.0
Breast	BRCA-US	5.0
Breast	BRCA-US	5.0
Breast	BRCA-US	5.0
Breast	BRCA-US	5.0
Breast	BRCA-US	4.0
Breast	BRCA-US	4.0
Breast	BRCA-US	5.0
Breast	BRCA-US	5.0
Breast	BRCA-US	4.0
Breast	BRCA-US	5.0
Breast	BRCA-US	4.5
Breast	BRCA-US	5.0
Breast	BRCA-US	5.0
Breast	BRCA-US	5.0
Breast	BRCA-US	5.0
Breast	BRCA-US	4.0
Breast	BRCA-US	5.0
Breast	BRCA-US	5.0
Breast	BRCA-US	4.5
Breast	BRCA-US	4.5
Breast	BRCA-US	4.5
Breast	BRCA-US	5.0
Breast	BRCA-US	5.0
Breast	BRCA-US	5.0
Breast	BRCA-US	5.0
Breast	BRCA-US	5.0
Breast	BRCA-US	5.0
Breast	BRCA-US	5.0
Breast	BRCA-US	4.5
Breast	BRCA-US	5.0
Breast	BRCA-US	5.0
Breast	BRCA-US	5.0
Breast	BRCA-US	5.0
Breast	BRCA-US	5.0
Breast	BRCA-US	5.0
Breast	BRCA-US	4.0
Breast	BRCA-US	4.5
Breast	BRCA-US	5.0
Breast	BRCA-US	4.5
Breast	BRCA-US	5.0
Breast	BRCA-US	5.0
Breast	BRCA-US	5.0
Breast	BRCA-US	5.0
Breast	BRCA-US	4.0
Breast	BRCA-US	5.0
Breast	BRCA-US	5.0
Breast	BRCA-US	5.0
Breast	BRCA-US	4.5
Breast	BRCA-US	5.0
Breast	BRCA-US	5.0
Breast	BRCA-US	5.0
Breast	BRCA-US	5.0
Breast	BRCA-US	5.0
Breast	BRCA-US	5.0
Breast	BRCA-US	5.0
Breast	BRCA-US	5.0
Breast	BRCA-US	5.0
Breast	BRCA-US	5.0
Breast	BRCA-US	5.0
Breast	BRCA-US	5.0
Breast	BRCA-US	4.0
Breast	BRCA-US	5.0
Breast	BRCA-US	4.5
Breast	BRCA-US	5.0
Breast	BRCA-US	4.5
Breast	BRCA-US	5.0
Breast	BRCA-US	4.5
Breast	BRCA-US	5.0
Breast	BRCA-US	5.0
Breast	BRCA-US	5.0
Breast	BRCA-US	5.0
Breast	BRCA-US	5.0
Breast	BRCA-US	4.0
Breast	BRCA-US	5.0
Breast	BRCA-US	5.0
Breast	BRCA-US	5.0
Breast	BRCA-US	5.0
Breast	BRCA-US	4.5
Breast	BRCA-US	5.0
Breast	BRCA-US	5.0
Breast	BRCA-US	3.5
Breast	BRCA-US	4.5
Breast	BRCA-US	5.0
Breast	BRCA-US	5.0
Breast	BRCA-US	5.0
Breast	BRCA-US	4.5
Breast	BRCA-US	5.0
Breast	BRCA-US	5.0
Breast	BRCA-UK	5.0
Breast	BRCA-UK	5.0
Breast	BRCA-UK	4.5
Breast	BRCA-UK	3.0
Breast	BRCA-UK	4.0
Breast	BRCA-UK	4.0
Breast	BRCA-UK	4.0
Breast	BRCA-UK	4.5
Breast	BRCA-UK	4.5
Breast	BRCA-UK	4.5
Breast	BRCA-UK	4.0
Breast	BRCA-UK	4.0
Breast	BRCA-UK	3.0
Breast	BRCA-UK	4.5
Breast	BRCA-UK	4.5
Breast	BRCA-UK	5.0
Breast	BRCA-UK	3.5
Breast	BRCA-UK	3.0
Breast	BRCA-UK	5.0
Breast	BRCA-UK	4.0
Breast	BRCA-UK	4.0
Breast	BRCA-UK	5.0
Breast	BRCA-UK	5.0
Breast	BRCA-UK	5.0
Breast	BRCA-UK	5.0
Breast	BRCA-UK	5.0
Breast	BRCA-UK	4.5
Breast	BRCA-UK	4.5
Breast	BRCA-UK	5.0
Breast	BRCA-UK	5.0
Breast	BRCA-UK	5.0
Breast	BRCA-UK	5.0
Breast	BRCA-UK	4.0
Breast	BRCA-UK	5.0
Breast	BRCA-UK	5.0
Breast	BRCA-UK	4.0
Breast	BRCA-UK	5.0
Breast	BRCA-UK	5.0
Breast	BRCA-UK	4.5
Breast	BRCA-UK	5.0
Breast	BRCA-UK	5.0
Breast	BRCA-UK	5.0
Breast	BRCA-UK	4.0
Breast	BRCA-UK	5.0
Breast	BRCA-UK	4.5
Breast	BRCA-UK	5.0
Breast	BRCA-EU	5.0
Breast	BRCA-EU	5.0
Breast	BRCA-EU	4.0
Breast	BRCA-EU	5.0
Breast	BRCA-EU	5.0
Breast	BRCA-EU	5.0
Breast	BRCA-EU	5.0
Breast	BRCA-EU	5.0
Breast	BRCA-EU	5.0
Breast	BRCA-EU	5.0
Breast	BRCA-EU	5.0
Breast	BRCA-EU	5.0
Breast	BRCA-EU	5.0
Breast	BRCA-EU	5.0
Breast	BRCA-EU	5.0
Breast	BRCA-EU	5.0
Breast	BRCA-EU	5.0
Breast	BRCA-EU	5.0
Breast	BRCA-EU	5.0
Breast	BRCA-EU	5.0
Breast	BRCA-EU	5.0
Breast	BRCA-EU	5.0
Breast	BRCA-EU	4.0
Breast	BRCA-EU	5.0
Breast	BRCA-EU	5.0
Breast	BRCA-EU	5.0
Breast	BRCA-EU	5.0
Breast	BRCA-EU	5.0
Breast	BRCA-EU	5.0
Breast	BRCA-EU	5.0
Breast	BRCA-EU	5.0
Breast	BRCA-EU	5.0
Breast	BRCA-EU	5.0
Breast	BRCA-EU	5.0
Breast	BRCA-EU	5.0
Breast	BRCA-EU	5.0
Breast	BRCA-EU	5.0
Breast	BRCA-EU	5.0
Breast	BRCA-EU	5.0
Breast	BRCA-EU	5.0
Breast	BRCA-EU	4.5
Breast	BRCA-EU	5.0
Breast	BRCA-EU	5.0
Breast	BRCA-EU	5.0
Breast	BRCA-EU	5.0
Breast	BRCA-EU	5.0
Breast	BRCA-EU	5.0
Breast	BRCA-EU	5.0
Breast	BRCA-EU	5.0
Breast	BRCA-EU	4.5
Breast	BRCA-EU	4.5
Breast	BRCA-EU	5.0
Breast	BRCA-EU	5.0
Breast	BRCA-EU	5.0
Breast	BRCA-EU	5.0
Breast	BRCA-EU	5.0
Breast	BRCA-EU	5.0
Breast	BRCA-EU	5.0
Breast	BRCA-EU	5.0
Breast	BRCA-EU	5.0
Breast	BRCA-EU	5.0
Breast	BRCA-EU	5.0
Breast	BRCA-EU	5.0
Breast	BRCA-EU	5.0
Breast	BRCA-EU	5.0
Breast	BRCA-EU	5.0
Breast	BRCA-EU	5.0
Breast	BRCA-EU	4.5
Breast	BRCA-EU	5.0
Breast	BRCA-EU	4.5
Breast	BRCA-EU	5.0
Breast	BRCA-EU	5.0
Breast	BRCA-EU	5.0
Breast	BRCA-EU	5.0
Breast	BRCA-EU	5.0
Breast	BRCA-EU	5.0
Breast	BRCA-EU	5.0
Breast	BRCA-EU	5.0
Breast	BRCA-EU	5.0
CNS	PBCA-DE	5.0
CNS	PBCA-DE	5.0
CNS	PBCA-DE	5.0
CNS	PBCA-DE	5.0
CNS	PBCA-DE	4.0
CNS	PBCA-DE	5.0
CNS	PBCA-DE	4.0
CNS	PBCA-DE	5.0
CNS	PBCA-DE	5.0
CNS	PBCA-DE	4.0
CNS	PBCA-DE	5.0
CNS	PBCA-DE	5.0
CNS	PBCA-DE	5.0
CNS	PBCA-DE	5.0
CNS	PBCA-DE	5.0
CNS	PBCA-DE	5.0
CNS	PBCA-DE	4.0
CNS	PBCA-DE	5.0
CNS	PBCA-DE	4.5
CNS	PBCA-DE	5.0
CNS	PBCA-DE	5.0
CNS	PBCA-DE	2.5
CNS	PBCA-DE	5.0
CNS	PBCA-DE	3.5
CNS	PBCA-DE	4.0
CNS	PBCA-DE	4.0
CNS	PBCA-DE	3.5
CNS	PBCA-DE	4.0
CNS	PBCA-DE	4.0
CNS	PBCA-DE	5.0
CNS	PBCA-DE	4.0
CNS	PBCA-DE	4.5
CNS	PBCA-DE	3.0
CNS	PBCA-DE	3.5
CNS	PBCA-DE	5.0
CNS	PBCA-DE	5.0
CNS	PBCA-DE	5.0
CNS	PBCA-DE	3.5
CNS	PBCA-DE	3.5
CNS	PBCA-DE	4.5
CNS	PBCA-DE	4.0
CNS	PBCA-DE	5.0
CNS	PBCA-DE	5.0
CNS	PBCA-DE	5.0
CNS	PBCA-DE	5.0
CNS	PBCA-DE	5.0
CNS	PBCA-DE	5.0
CNS	PBCA-DE	5.0
CNS	PBCA-DE	5.0
CNS	PBCA-DE	5.0
CNS	PBCA-DE	5.0
CNS	PBCA-DE	5.0
CNS	PBCA-DE	5.0
CNS	PBCA-DE	5.0
CNS	PBCA-DE	5.0
CNS	PBCA-DE	5.0
CNS	PBCA-DE	5.0
CNS	PBCA-DE	5.0
CNS	PBCA-DE	5.0
CNS	PBCA-DE	5.0
CNS	PBCA-DE	5.0
CNS	PBCA-DE	4.0
CNS	PBCA-DE	5.0
CNS	PBCA-DE	5.0
CNS	PBCA-DE	5.0
CNS	PBCA-DE	5.0
CNS	PBCA-DE	5.0
CNS	PBCA-DE	5.0
CNS	PBCA-DE	3.5
CNS	PBCA-DE	5.0
CNS	PBCA-DE	5.0
CNS	PBCA-DE	5.0
CNS	PBCA-DE	5.0
CNS	PBCA-DE	5.0
CNS	PBCA-DE	4.0
CNS	PBCA-DE	4.0
CNS	PBCA-DE	5.0
CNS	PBCA-DE	5.0
CNS	PBCA-DE	5.0
CNS	PBCA-DE	5.0
CNS	PBCA-DE	5.0
CNS	PBCA-DE	5.0
CNS	PBCA-DE	3.0
CNS	PBCA-DE	5.0
CNS	PBCA-DE	5.0
CNS	PBCA-DE	5.0
CNS	PBCA-DE	5.0
CNS	PBCA-DE	5.0
CNS	PBCA-DE	5.0
CNS	PBCA-DE	5.0
CNS	PBCA-DE	3.5
CNS	PBCA-DE	5.0
CNS	PBCA-DE	5.0
CNS	PBCA-DE	5.0
CNS	PBCA-DE	5.0
CNS	PBCA-DE	5.0
CNS	PBCA-DE	5.0
CNS	PBCA-DE	5.0
CNS	PBCA-DE	5.0
CNS	PBCA-DE	4.5
CNS	PBCA-DE	5.0
CNS	PBCA-DE	5.0
CNS	PBCA-DE	5.0
CNS	PBCA-DE	5.0
CNS	PBCA-DE	5.0
CNS	PBCA-DE	5.0
CNS	PBCA-DE	5.0
CNS	PBCA-DE	5.0
CNS	PBCA-DE	4.5
CNS	PBCA-DE	4.0
CNS	PBCA-DE	5.0
CNS	PBCA-DE	5.0
CNS	PBCA-DE	5.0
CNS	PBCA-DE	5.0
CNS	PBCA-DE	5.0
CNS	PBCA-DE	5.0
CNS	PBCA-DE	5.0
CNS	PBCA-DE	5.0
CNS	PBCA-DE	5.0
CNS	PBCA-DE	3.0
CNS	PBCA-DE	5.0
CNS	PBCA-DE	4.5
CNS	PBCA-DE	5.0
CNS	PBCA-DE	5.0
CNS	PBCA-DE	4.0
CNS	PBCA-DE	5.0
CNS	PBCA-DE	5.0
CNS	PBCA-DE	5.0
CNS	PBCA-DE	5.0
CNS	PBCA-DE	5.0
CNS	PBCA-DE	5.0
CNS	PBCA-DE	5.0
CNS	PBCA-DE	5.0
CNS	PBCA-DE	5.0
CNS	PBCA-DE	5.0
CNS	PBCA-DE	5.0
CNS	PBCA-DE	5.0
CNS	PBCA-DE	5.0
CNS	PBCA-DE	5.0
CNS	PBCA-DE	5.0
CNS	PBCA-DE	5.0
CNS	PBCA-DE	5.0
CNS	PBCA-DE	5.0
CNS	PBCA-DE	5.0
CNS	PBCA-DE	5.0
CNS	PBCA-DE	5.0
CNS	PBCA-DE	4.5
CNS	PBCA-DE	5.0
CNS	PBCA-DE	5.0
CNS	PBCA-DE	5.0
CNS	PBCA-DE	5.0
CNS	PBCA-DE	4.0
CNS	PBCA-DE	4.0
CNS	PBCA-DE	4.0
CNS	PBCA-DE	4.0
CNS	PBCA-DE	5.0
CNS	PBCA-DE	5.0
CNS	PBCA-DE	4.0
CNS	PBCA-DE	5.0
CNS	PBCA-DE	5.0
CNS	PBCA-DE	5.0
CNS	PBCA-DE	5.0
CNS	PBCA-DE	5.0
CNS	PBCA-DE	5.0
CNS	PBCA-DE	5.0
CNS	PBCA-DE	5.0
CNS	PBCA-DE	5.0
CNS	PBCA-DE	5.0
CNS	PBCA-DE	5.0
CNS	PBCA-DE	4.0
CNS	PBCA-DE	5.0
CNS	PBCA-DE	5.0
CNS	PBCA-DE	5.0
CNS	PBCA-DE	5.0
CNS	PBCA-DE	5.0
CNS	PBCA-DE	4.0
CNS	PBCA-DE	5.0
CNS	PBCA-DE	4.0
CNS	PBCA-DE	5.0
CNS	PBCA-DE	3.0
CNS	PBCA-DE	5.0
CNS	PBCA-DE	5.0
CNS	PBCA-DE	5.0
CNS	PBCA-DE	5.0
CNS	PBCA-DE	5.0
CNS	PBCA-DE	5.0
CNS	PBCA-DE	5.0
CNS	PBCA-DE	5.0
CNS	PBCA-DE	5.0
CNS	PBCA-DE	5.0
CNS	PBCA-DE	5.0
CNS	PBCA-DE	5.0
CNS	PBCA-DE	5.0
CNS	PBCA-DE	5.0
CNS	PBCA-DE	5.0
CNS	PBCA-DE	5.0
CNS	PBCA-DE	5.0
CNS	PBCA-DE	5.0
CNS	PBCA-DE	5.0
CNS	PBCA-DE	5.0
CNS	PBCA-DE	5.0
CNS	PBCA-DE	5.0
CNS	PBCA-DE	5.0
CNS	PBCA-DE	5.0
CNS	PBCA-DE	5.0
CNS	PBCA-DE	5.0
CNS	PBCA-DE	5.0
CNS	PBCA-DE	5.0
CNS	PBCA-DE	5.0
CNS	PBCA-DE	4.5
CNS	PBCA-DE	5.0
CNS	PBCA-DE	5.0
CNS	PBCA-DE	5.0
CNS	PBCA-DE	5.0
CNS	PBCA-DE	5.0
CNS	PBCA-DE	5.0
CNS	PBCA-DE	5.0
CNS	PBCA-DE	5.0
CNS	PBCA-DE	5.0
CNS	PBCA-DE	5.0
CNS	PBCA-DE	5.0
CNS	PBCA-DE	4.5
CNS	PBCA-DE	5.0
CNS	PBCA-DE	5.0
CNS	PBCA-DE	5.0
CNS	PBCA-DE	5.0
CNS	PBCA-DE	5.0
CNS	PBCA-DE	5.0
CNS	PBCA-DE	5.0
CNS	PBCA-DE	5.0
CNS	PBCA-DE	5.0
CNS	PBCA-DE	5.0
CNS	PBCA-DE	5.0
CNS	PBCA-DE	5.0
CNS	PBCA-DE	5.0
CNS	PBCA-DE	5.0
CNS	PBCA-DE	3.5
CNS	PBCA-DE	5.0
CNS	PBCA-DE	5.0
CNS	PBCA-DE	5.0
CNS	PBCA-DE	3.0
CNS	PBCA-DE	4.0
CNS	PBCA-DE	5.0
CNS	PBCA-DE	4.0
CNS	PBCA-DE	4.0
CNS	PBCA-DE	5.0
CNS	PBCA-DE	5.0
CNS	PBCA-DE	5.0
CNS	PBCA-DE	4.5
CNS	PBCA-DE	5.0
CNS	PBCA-DE	4.0
CNS	LGG-US	4.5
CNS	LGG-US	4.0
CNS	LGG-US	5.0
CNS	LGG-US	5.0
CNS	LGG-US	5.0
CNS	LGG-US	5.0
CNS	LGG-US	5.0
CNS	LGG-US	5.0
CNS	LGG-US	5.0
CNS	LGG-US	5.0
CNS	LGG-US	5.0
CNS	LGG-US	5.0
CNS	LGG-US	5.0
CNS	LGG-US	5.0
CNS	LGG-US	4.0
CNS	LGG-US	5.0
CNS	LGG-US	4.0
CNS	LGG-US	5.0
CNS	LGG-US	5.0
CNS	GBM-US	4.0
CNS	GBM-US	5.0
CNS	GBM-US	5.0
CNS	GBM-US	5.0
CNS	GBM-US	5.0
CNS	GBM-US	5.0
CNS	GBM-US	5.0
CNS	GBM-US	4.0
CNS	GBM-US	4.5
CNS	GBM-US	4.0
CNS	GBM-US	4.0
CNS	GBM-US	3.0
CNS	GBM-US	5.0
CNS	GBM-US	5.0
CNS	GBM-US	5.0
CNS	GBM-US	5.0
CNS	GBM-US	4.5
CNS	GBM-US	3.0
CNS	GBM-US	5.0
CNS	GBM-US	4.5
CNS	GBM-US	5.0
CNS	GBM-US	4.0
CNS	GBM-US	4.0
CNS	GBM-US	4.0
CNS	GBM-US	4.0
CNS	GBM-US	5.0
CNS	GBM-US	4.5
CNS	GBM-US	3.5
CNS	GBM-US	3.0
CNS	GBM-US	4.0
CNS	GBM-US	4.5
CNS	GBM-US	5.0
CNS	GBM-US	4.0
CNS	GBM-US	3.5
CNS	GBM-US	5.0
CNS	GBM-US	4.0
CNS	GBM-US	4.0
CNS	GBM-US	4.0
CNS	GBM-US	5.0
CNS	GBM-US	4.0
CNS	GBM-US	5.0
Cervix	CESC-US	3.5
Cervix	CESC-US	5.0
Cervix	CESC-US	5.0
Cervix	CESC-US	3.5
Cervix	CESC-US	5.0
Cervix	CESC-US	5.0
Cervix	CESC-US	5.0
Cervix	CESC-US	4.0
Cervix	CESC-US	3.5
Cervix	CESC-US	5.0
Cervix	CESC-US	5.0
Cervix	CESC-US	5.0
Cervix	CESC-US	4.0
Cervix	CESC-US	4.0
Cervix	CESC-US	4.5
Cervix	CESC-US	5.0
Cervix	CESC-US	5.0
Cervix	CESC-US	5.0
Cervix	CESC-US	5.0
Cervix	CESC-US	5.0
Colon/Rectum	COAD-US	2.5
Colon/Rectum	COAD-US	5.0
Colon/Rectum	COAD-US	3.0
Colon/Rectum	COAD-US	3.0
Colon/Rectum	COAD-US	4.0
Colon/Rectum	COAD-US	5.0
Colon/Rectum	COAD-US	5.0
Colon/Rectum	COAD-US	4.5
Colon/Rectum	COAD-US	5.0
Colon/Rectum	COAD-US	5.0
Colon/Rectum	COAD-US	5.0
Colon/Rectum	COAD-US	4.5
Colon/Rectum	COAD-US	3.0
Colon/Rectum	COAD-US	4.0
Colon/Rectum	COAD-US	5.0
Colon/Rectum	COAD-US	4.0
Colon/Rectum	COAD-US	4.0
Colon/Rectum	COAD-US	5.0
Colon/Rectum	COAD-US	4.0
Colon/Rectum	COAD-US	5.0
Colon/Rectum	COAD-US	4.0
Colon/Rectum	COAD-US	5.0
Colon/Rectum	COAD-US	4.0
Colon/Rectum	COAD-US	4.0
Colon/Rectum	COAD-US	5.0
Colon/Rectum	COAD-US	3.0
Colon/Rectum	COAD-US	5.0
Colon/Rectum	COAD-US	5.0
Colon/Rectum	COAD-US	5.0
Colon/Rectum	COAD-US	5.0
Colon/Rectum	COAD-US	4.0
Colon/Rectum	COAD-US	5.0
Colon/Rectum	COAD-US	2.0
Colon/Rectum	COAD-US	5.0
Colon/Rectum	COAD-US	4.5
Colon/Rectum	COAD-US	5.0
Colon/Rectum	COAD-US	4.0
Colon/Rectum	COAD-US	5.0
Colon/Rectum	COAD-US	4.0
Colon/Rectum	COAD-US	4.0
Colon/Rectum	COAD-US	5.0
Colon/Rectum	COAD-US	2.0
Colon/Rectum	COAD-US	4.5
Colon/Rectum	COAD-US	5.0
Colon/Rectum	COAD-US	5.0
Colon/Rectum	COAD-US	5.0
Colon/Rectum	READ-US	5.0
Colon/Rectum	READ-US	5.0
Colon/Rectum	READ-US	3.0
Colon/Rectum	READ-US	4.0
Colon/Rectum	READ-US	5.0
Colon/Rectum	READ-US	5.0
Colon/Rectum	READ-US	5.0
Colon/Rectum	READ-US	5.0
Colon/Rectum	READ-US	5.0
Colon/Rectum	READ-US	5.0
Colon/Rectum	READ-US	5.0
Colon/Rectum	READ-US	5.0
Colon/Rectum	READ-US	2.5
Colon/Rectum	READ-US	4.0
Colon/Rectum	READ-US	4.0
Colon/Rectum	READ-US	5.0
Esophagus	ESAD-UK	5.0
Esophagus	ESAD-UK	5.0
Esophagus	ESAD-UK	5.0
Esophagus	ESAD-UK	5.0
Esophagus	ESAD-UK	5.0
Esophagus	ESAD-UK	5.0
Esophagus	ESAD-UK	5.0
Esophagus	ESAD-UK	5.0
Esophagus	ESAD-UK	5.0
Esophagus	ESAD-UK	5.0
Esophagus	ESAD-UK	5.0
Esophagus	ESAD-UK	5.0
Esophagus	ESAD-UK	5.0
Esophagus	ESAD-UK	5.0
Esophagus	ESAD-UK	5.0
Esophagus	ESAD-UK	5.0
Esophagus	ESAD-UK	5.0
Esophagus	ESAD-UK	5.0
Esophagus	ESAD-UK	5.0
Esophagus	ESAD-UK	5.0
Esophagus	ESAD-UK	5.0
Esophagus	ESAD-UK	5.0
Esophagus	ESAD-UK	5.0
Esophagus	ESAD-UK	5.0
Esophagus	ESAD-UK	5.0
Esophagus	ESAD-UK	5.0
Esophagus	ESAD-UK	5.0
Esophagus	ESAD-UK	5.0
Esophagus	ESAD-UK	5.0
Esophagus	ESAD-UK	5.0
Esophagus	ESAD-UK	5.0
Esophagus	ESAD-UK	5.0
Esophagus	ESAD-UK	5.0
Esophagus	ESAD-UK	5.0
Esophagus	ESAD-UK	5.0
Esophagus	ESAD-UK	5.0
Esophagus	ESAD-UK	5.0
Esophagus	ESAD-UK	5.0
Esophagus	ESAD-UK	5.0
Esophagus	ESAD-UK	5.0
Esophagus	ESAD-UK	5.0
Esophagus	ESAD-UK	5.0
Esophagus	ESAD-UK	5.0
Esophagus	ESAD-UK	5.0
Esophagus	ESAD-UK	5.0
Esophagus	ESAD-UK	5.0
Esophagus	ESAD-UK	5.0
Esophagus	ESAD-UK	5.0
Esophagus	ESAD-UK	5.0
Esophagus	ESAD-UK	5.0
Esophagus	ESAD-UK	4.0
Esophagus	ESAD-UK	4.0
Esophagus	ESAD-UK	5.0
Esophagus	ESAD-UK	5.0
Esophagus	ESAD-UK	5.0
Esophagus	ESAD-UK	3.5
Esophagus	ESAD-UK	4.5
Esophagus	ESAD-UK	5.0
Esophagus	ESAD-UK	5.0
Esophagus	ESAD-UK	5.0
Esophagus	ESAD-UK	5.0
Esophagus	ESAD-UK	5.0
Esophagus	ESAD-UK	5.0
Esophagus	ESAD-UK	5.0
Esophagus	ESAD-UK	5.0
Esophagus	ESAD-UK	5.0
Esophagus	ESAD-UK	5.0
Esophagus	ESAD-UK	5.0
Esophagus	ESAD-UK	5.0
Esophagus	ESAD-UK	4.5
Esophagus	ESAD-UK	5.0
Esophagus	ESAD-UK	5.0
Esophagus	ESAD-UK	5.0
Esophagus	ESAD-UK	5.0
Esophagus	ESAD-UK	5.0
Esophagus	ESAD-UK	5.0
Esophagus	ESAD-UK	4.5
Esophagus	ESAD-UK	5.0
Esophagus	ESAD-UK	5.0
Esophagus	ESAD-UK	5.0
Esophagus	ESAD-UK	5.0
Esophagus	ESAD-UK	5.0
Esophagus	ESAD-UK	5.0
Esophagus	ESAD-UK	5.0
Esophagus	ESAD-UK	5.0
Esophagus	ESAD-UK	5.0
Esophagus	ESAD-UK	5.0
Esophagus	ESAD-UK	5.0
Esophagus	ESAD-UK	5.0
Esophagus	ESAD-UK	5.0
Esophagus	ESAD-UK	5.0
Esophagus	ESAD-UK	5.0
Esophagus	ESAD-UK	5.0
Esophagus	ESAD-UK	5.0
Esophagus	ESAD-UK	5.0
Esophagus	ESAD-UK	5.0
Esophagus	ESAD-UK	5.0
Esophagus	ESAD-UK	5.0
Esophagus	ESAD-UK	5.0
Esophagus	ESAD-UK	4.0
Head/Neck	ORCA-IN	5.0
Head/Neck	ORCA-IN	5.0
Head/Neck	ORCA-IN	5.0
Head/Neck	ORCA-IN	5.0
Head/Neck	ORCA-IN	5.0
Head/Neck	ORCA-IN	5.0
Head/Neck	ORCA-IN	5.0
Head/Neck	ORCA-IN	5.0
Head/Neck	ORCA-IN	5.0
Head/Neck	ORCA-IN	5.0
Head/Neck	ORCA-IN	5.0
Head/Neck	ORCA-IN	5.0
Head/Neck	ORCA-IN	5.0
Head/Neck	HNSC-US	5.0
Head/Neck	HNSC-US	4.0
Head/Neck	HNSC-US	4.0
Head/Neck	HNSC-US	5.0
Head/Neck	HNSC-US	5.0
Head/Neck	HNSC-US	4.0
Head/Neck	HNSC-US	4.5
Head/Neck	HNSC-US	5.0
Head/Neck	HNSC-US	5.0
Head/Neck	HNSC-US	5.0
Head/Neck	HNSC-US	4.0
Head/Neck	HNSC-US	5.0
Head/Neck	HNSC-US	4.0
Head/Neck	HNSC-US	4.0
Head/Neck	HNSC-US	4.0
Head/Neck	HNSC-US	5.0
Head/Neck	HNSC-US	4.5
Head/Neck	HNSC-US	5.0
Head/Neck	HNSC-US	4.0
Head/Neck	HNSC-US	5.0
Head/Neck	HNSC-US	4.0
Head/Neck	HNSC-US	5.0
Head/Neck	HNSC-US	5.0
Head/Neck	HNSC-US	5.0
Head/Neck	HNSC-US	5.0
Head/Neck	HNSC-US	4.0
Head/Neck	HNSC-US	4.0
Head/Neck	HNSC-US	4.5
Head/Neck	HNSC-US	4.0
Head/Neck	HNSC-US	5.0
Head/Neck	HNSC-US	5.0
Head/Neck	HNSC-US	5.0
Head/Neck	HNSC-US	5.0
Head/Neck	HNSC-US	5.0
Head/Neck	HNSC-US	5.0
Head/Neck	HNSC-US	5.0
Head/Neck	HNSC-US	5.0
Head/Neck	HNSC-US	5.0
Head/Neck	HNSC-US	5.0
Head/Neck	HNSC-US	4.0
Head/Neck	HNSC-US	5.0
Head/Neck	HNSC-US	4.0
Head/Neck	HNSC-US	5.0
Head/Neck	HNSC-US	4.0
Kidney	RECA-EU	4.0
Kidney	RECA-EU	5.0
Kidney	RECA-EU	5.0
Kidney	RECA-EU	5.0
Kidney	RECA-EU	5.0
Kidney	RECA-EU	5.0
Kidney	RECA-EU	5.0
Kidney	RECA-EU	3.0
Kidney	RECA-EU	5.0
Kidney	RECA-EU	4.0
Kidney	RECA-EU	5.0
Kidney	RECA-EU	4.5
Kidney	RECA-EU	5.0
Kidney	RECA-EU	5.0
Kidney	RECA-EU	5.0
Kidney	RECA-EU	5.0
Kidney	RECA-EU	5.0
Kidney	RECA-EU	5.0
Kidney	RECA-EU	5.0
Kidney	RECA-EU	4.0
Kidney	RECA-EU	5.0
Kidney	RECA-EU	4.0
Kidney	RECA-EU	4.5
Kidney	RECA-EU	5.0
Kidney	RECA-EU	5.0
Kidney	RECA-EU	4.0
Kidney	RECA-EU	4.0
Kidney	RECA-EU	5.0
Kidney	RECA-EU	5.0
Kidney	RECA-EU	5.0
Kidney	RECA-EU	5.0
Kidney	RECA-EU	5.0
Kidney	RECA-EU	5.0
Kidney	RECA-EU	5.0
Kidney	RECA-EU	5.0
Kidney	RECA-EU	5.0
Kidney	RECA-EU	5.0
Kidney	RECA-EU	5.0
Kidney	RECA-EU	5.0
Kidney	RECA-EU	5.0
Kidney	RECA-EU	4.0
Kidney	RECA-EU	5.0
Kidney	RECA-EU	2.5
Kidney	RECA-EU	5.0
Kidney	RECA-EU	5.0
Kidney	RECA-EU	5.0
Kidney	RECA-EU	5.0
Kidney	RECA-EU	5.0
Kidney	RECA-EU	5.0
Kidney	RECA-EU	5.0
Kidney	RECA-EU	5.0
Kidney	RECA-EU	5.0
Kidney	RECA-EU	5.0
Kidney	RECA-EU	5.0
Kidney	RECA-EU	4.0
Kidney	RECA-EU	5.0
Kidney	RECA-EU	5.0
Kidney	RECA-EU	5.0
Kidney	RECA-EU	5.0
Kidney	RECA-EU	5.0
Kidney	RECA-EU	5.0
Kidney	RECA-EU	5.0
Kidney	RECA-EU	5.0
Kidney	RECA-EU	5.0
Kidney	RECA-EU	5.0
Kidney	RECA-EU	5.0
Kidney	RECA-EU	5.0
Kidney	RECA-EU	5.0
Kidney	RECA-EU	4.5
Kidney	RECA-EU	5.0
Kidney	RECA-EU	5.0
Kidney	RECA-EU	5.0
Kidney	RECA-EU	5.0
Kidney	RECA-EU	5.0
Kidney	RECA-EU	5.0
Kidney	RECA-EU	4.0
Kidney	RECA-EU	5.0
Kidney	RECA-EU	5.0
Kidney	RECA-EU	5.0
Kidney	RECA-EU	5.0
Kidney	RECA-EU	5.0
Kidney	RECA-EU	5.0
Kidney	RECA-EU	5.0
Kidney	RECA-EU	4.0
Kidney	RECA-EU	5.0
Kidney	RECA-EU	5.0
Kidney	RECA-EU	5.0
Kidney	RECA-EU	4.0
Kidney	RECA-EU	4.0
Kidney	RECA-EU	5.0
Kidney	RECA-EU	5.0
Kidney	RECA-EU	5.0
Kidney	RECA-EU	5.0
Kidney	RECA-EU	5.0
Kidney	RECA-EU	5.0
Kidney	KIRP-US	4.0
Kidney	KIRP-US	5.0
Kidney	KIRP-US	5.0
Kidney	KIRP-US	4.0
Kidney	KIRP-US	5.0
Kidney	KIRP-US	5.0
Kidney	KIRP-US	5.0
Kidney	KIRP-US	5.0
Kidney	KIRP-US	5.0
Kidney	KIRP-US	5.0
Kidney	KIRP-US	5.0
Kidney	KIRP-US	5.0
Kidney	KIRP-US	5.0
Kidney	KIRP-US	5.0
Kidney	KIRP-US	4.0
Kidney	KIRP-US	5.0
Kidney	KIRP-US	5.0
Kidney	KIRP-US	5.0
Kidney	KIRP-US	5.0
Kidney	KIRP-US	5.0
Kidney	KIRP-US	5.0
Kidney	KIRP-US	5.0
Kidney	KIRP-US	5.0
Kidney	KIRP-US	5.0
Kidney	KIRP-US	5.0
Kidney	KIRP-US	5.0
Kidney	KIRP-US	4.0
Kidney	KIRP-US	5.0
Kidney	KIRP-US	5.0
Kidney	KIRP-US	5.0
Kidney	KIRP-US	4.0
Kidney	KIRP-US	5.0
Kidney	KIRP-US	5.0
Kidney	KIRP-US	5.0
Kidney	KICH-US	4.0
Kidney	KICH-US	5.0
Kidney	KICH-US	5.0
Kidney	KICH-US	4.0
Kidney	KICH-US	3.5
Kidney	KICH-US	4.5
Kidney	KICH-US	4.5
Kidney	KICH-US	3.5
Kidney	KICH-US	5.0
Kidney	KICH-US	4.5
Kidney	KICH-US	5.0
Kidney	KICH-US	4.0
Kidney	KICH-US	3.0
Kidney	KICH-US	5.0
Kidney	KICH-US	5.0
Kidney	KICH-US	5.0
Kidney	KICH-US	4.5
Kidney	KICH-US	4.5
Kidney	KICH-US	5.0
Kidney	KICH-US	4.5
Kidney	KICH-US	4.5
Kidney	KICH-US	4.5
Kidney	KICH-US	5.0
Kidney	KICH-US	4.5
Kidney	KICH-US	4.0
Kidney	KICH-US	5.0
Kidney	KICH-US	5.0
Kidney	KICH-US	5.0
Kidney	KICH-US	5.0
Kidney	KICH-US	4.5
Kidney	KICH-US	3.5
Kidney	KICH-US	5.0
Kidney	KICH-US	5.0
Kidney	KICH-US	4.5
Kidney	KICH-US	5.0
Kidney	KICH-US	4.5
Kidney	KICH-US	4.0
Kidney	KICH-US	4.5
Kidney	KICH-US	2.5
Kidney	KICH-US	5.0
Kidney	KICH-US	3.5
Kidney	KICH-US	5.0
Kidney	KICH-US	3.5
Kidney	KICH-US	5.0
Kidney	KICH-US	4.5
Kidney	KICH-US	5.0
Kidney	KICH-US	4.5
Kidney	KICH-US	5.0
Kidney	KICH-US	5.0
Kidney	KIRC-US	5.0
Kidney	KIRC-US	5.0
Kidney	KIRC-US	3.5
Kidney	KIRC-US	5.0
Kidney	KIRC-US	4.0
Kidney	KIRC-US	4.5
Kidney	KIRC-US	5.0
Kidney	KIRC-US	5.0
Kidney	KIRC-US	5.0
Kidney	KIRC-US	5.0
Kidney	KIRC-US	5.0
Kidney	KIRC-US	5.0
Kidney	KIRC-US	4.5
Kidney	KIRC-US	5.0
Kidney	KIRC-US	5.0
Kidney	KIRC-US	5.0
Kidney	KIRC-US	5.0
Kidney	KIRC-US	5.0
Kidney	KIRC-US	5.0
Kidney	KIRC-US	5.0
Kidney	KIRC-US	5.0
Kidney	KIRC-US	5.0
Kidney	KIRC-US	5.0
Kidney	KIRC-US	5.0
Kidney	KIRC-US	5.0
Kidney	KIRC-US	3.0
Kidney	KIRC-US	3.5
Kidney	KIRC-US	5.0
Kidney	KIRC-US	5.0
Kidney	KIRC-US	4.0
Kidney	KIRC-US	5.0
Kidney	KIRC-US	5.0
Kidney	KIRC-US	5.0
Kidney	KIRC-US	2.0
Kidney	KIRC-US	5.0
Kidney	KIRC-US	5.0
Kidney	KIRC-US	5.0
Kidney	KIRC-US	5.0
Kidney	KIRC-US	5.0
Kidney	KIRC-US	5.0
Liver/Biliary	LIRI-JP	5.0
Liver/Biliary	LIRI-JP	5.0
Liver/Biliary	LIRI-JP	5.0
Liver/Biliary	LIRI-JP	5.0
Liver/Biliary	LIRI-JP	4.0
Liver/Biliary	LIRI-JP	3.0
Liver/Biliary	LIRI-JP	3.0
Liver/Biliary	LIRI-JP	5.0
Liver/Biliary	LIRI-JP	5.0
Liver/Biliary	LIRI-JP	4.5
Liver/Biliary	LIRI-JP	4.0
Liver/Biliary	LIRI-JP	4.5
Liver/Biliary	LIRI-JP	4.5
Liver/Biliary	LIRI-JP	4.0
Liver/Biliary	LIRI-JP	4.5
Liver/Biliary	LIRI-JP	4.0
Liver/Biliary	LIRI-JP	4.5
Liver/Biliary	LIRI-JP	5.0
Liver/Biliary	LIRI-JP	3.0
Liver/Biliary	LIRI-JP	5.0
Liver/Biliary	LIRI-JP	4.0
Liver/Biliary	LIRI-JP	5.0
Liver/Biliary	LIRI-JP	4.0
Liver/Biliary	LIRI-JP	4.0
Liver/Biliary	LIRI-JP	4.0
Liver/Biliary	LIRI-JP	4.0
Liver/Biliary	LIRI-JP	4.0
Liver/Biliary	LIRI-JP	4.5
Liver/Biliary	LIRI-JP	4.5
Liver/Biliary	LIRI-JP	5.0
Liver/Biliary	LIRI-JP	4.0
Liver/Biliary	LIRI-JP	5.0
Liver/Biliary	LIRI-JP	4.0
Liver/Biliary	LIRI-JP	5.0
Liver/Biliary	LIRI-JP	4.0
Liver/Biliary	LIRI-JP	0.5
Liver/Biliary	LIRI-JP	4.5
Liver/Biliary	LIRI-JP	5.0
Liver/Biliary	LIRI-JP	4.5
Liver/Biliary	LIRI-JP	3.0
Liver/Biliary	LIRI-JP	5.0
Liver/Biliary	LIRI-JP	4.0
Liver/Biliary	LIRI-JP	3.0
Liver/Biliary	LIRI-JP	4.0
Liver/Biliary	LIRI-JP	4.5
Liver/Biliary	LIRI-JP	3.0
Liver/Biliary	LIRI-JP	4.5
Liver/Biliary	LIRI-JP	4.0
Liver/Biliary	LIRI-JP	3.0
Liver/Biliary	LIRI-JP	4.5
Liver/Biliary	LIRI-JP	4.5
Liver/Biliary	LIRI-JP	4.0
Liver/Biliary	LIRI-JP	4.0
Liver/Biliary	LIRI-JP	3.5
Liver/Biliary	LIRI-JP	2.0
Liver/Biliary	LIRI-JP	3.0
Liver/Biliary	LIRI-JP	4.0
Liver/Biliary	LIRI-JP	3.0
Liver/Biliary	LIRI-JP	5.0
Liver/Biliary	LIRI-JP	4.0
Liver/Biliary	LIRI-JP	4.0
Liver/Biliary	LIRI-JP	4.0
Liver/Biliary	LIRI-JP	4.5
Liver/Biliary	LIRI-JP	5.0
Liver/Biliary	LIRI-JP	2.0
Liver/Biliary	LIRI-JP	3.0
Liver/Biliary	LIRI-JP	4.0
Liver/Biliary	LIRI-JP	4.0
Liver/Biliary	LIRI-JP	4.5
Liver/Biliary	LIRI-JP	3.5
Liver/Biliary	LIRI-JP	4.0
Liver/Biliary	LIRI-JP	4.0
Liver/Biliary	LIRI-JP	4.0
Liver/Biliary	LIRI-JP	4.0
Liver/Biliary	LIRI-JP	4.5
Liver/Biliary	LIRI-JP	3.0
Liver/Biliary	LIRI-JP	4.0
Liver/Biliary	LIRI-JP	5.0
Liver/Biliary	LIRI-JP	4.0
Liver/Biliary	LIRI-JP	2.0
Liver/Biliary	LIRI-JP	4.0
Liver/Biliary	LIRI-JP	3.0
Liver/Biliary	LIRI-JP	3.0
Liver/Biliary	LIRI-JP	4.5
Liver/Biliary	LIRI-JP	3.0
Liver/Biliary	LIRI-JP	4.0
Liver/Biliary	LIRI-JP	4.0
Liver/Biliary	LIRI-JP	4.0
Liver/Biliary	LIRI-JP	4.0
Liver/Biliary	LIRI-JP	4.0
Liver/Biliary	LIRI-JP	4.5
Liver/Biliary	LIRI-JP	4.0
Liver/Biliary	LIRI-JP	1.0
Liver/Biliary	LIRI-JP	3.0
Liver/Biliary	LIRI-JP	4.0
Liver/Biliary	LIRI-JP	2.0
Liver/Biliary	LIRI-JP	3.5
Liver/Biliary	LIRI-JP	4.0
Liver/Biliary	LIRI-JP	5.0
Liver/Biliary	LIRI-JP	5.0
Liver/Biliary	LIRI-JP	4.0
Liver/Biliary	LIRI-JP	4.0
Liver/Biliary	LIRI-JP	2.0
Liver/Biliary	LIRI-JP	4.0
Liver/Biliary	LIRI-JP	1.5
Liver/Biliary	LIRI-JP	4.0
Liver/Biliary	LIRI-JP	3.0
Liver/Biliary	LIRI-JP	3.0
Liver/Biliary	LIRI-JP	3.0
Liver/Biliary	LIRI-JP	2.0
Liver/Biliary	LIRI-JP	2.5
Liver/Biliary	LIRI-JP	2.5
Liver/Biliary	LIRI-JP	3.0
Liver/Biliary	LIRI-JP	4.0
Liver/Biliary	LIRI-JP	3.0
Liver/Biliary	LIRI-JP	2.5
Liver/Biliary	LIRI-JP	4.0
Liver/Biliary	LIRI-JP	2.0
Liver/Biliary	LIRI-JP	1.5
Liver/Biliary	LIRI-JP	3.0
Liver/Biliary	LIRI-JP	3.5
Liver/Biliary	LIRI-JP	4.5
Liver/Biliary	LIRI-JP	3.0
Liver/Biliary	LIRI-JP	4.0
Liver/Biliary	LIRI-JP	3.0
Liver/Biliary	LIRI-JP	5.0
Liver/Biliary	LIRI-JP	3.0
Liver/Biliary	LIRI-JP	3.0
Liver/Biliary	LIRI-JP	4.0
Liver/Biliary	LIRI-JP	2.0
Liver/Biliary	LIRI-JP	4.0
Liver/Biliary	LIRI-JP	4.0
Liver/Biliary	LIRI-JP	3.0
Liver/Biliary	LIRI-JP	5.0
Liver/Biliary	LIRI-JP	5.0
Liver/Biliary	LIRI-JP	4.0
Liver/Biliary	LIRI-JP	4.0
Liver/Biliary	LIRI-JP	3.5
Liver/Biliary	LIRI-JP	4.0
Liver/Biliary	LIRI-JP	5.0
Liver/Biliary	LIRI-JP	4.5
Liver/Biliary	LIRI-JP	4.0
Liver/Biliary	LIRI-JP	3.5
Liver/Biliary	LIRI-JP	3.5
Liver/Biliary	LIRI-JP	3.5
Liver/Biliary	LIRI-JP	5.0
Liver/Biliary	LIRI-JP	4.0
Liver/Biliary	LIRI-JP	4.0
Liver/Biliary	LIRI-JP	2.0
Liver/Biliary	LIRI-JP	3.5
Liver/Biliary	LIRI-JP	5.0
Liver/Biliary	LIRI-JP	4.0
Liver/Biliary	LIRI-JP	5.0
Liver/Biliary	LIRI-JP	5.0
Liver/Biliary	LIRI-JP	3.5
Liver/Biliary	LIRI-JP	4.0
Liver/Biliary	LIRI-JP	3.0
Liver/Biliary	LIRI-JP	5.0
Liver/Biliary	LIRI-JP	3.5
Liver/Biliary	LIRI-JP	5.0
Liver/Biliary	LIRI-JP	4.0
Liver/Biliary	LIRI-JP	4.5
Liver/Biliary	LIRI-JP	3.0
Liver/Biliary	LIRI-JP	4.0
Liver/Biliary	LIRI-JP	4.0
Liver/Biliary	LIRI-JP	2.5
Liver/Biliary	LIRI-JP	3.0
Liver/Biliary	LIRI-JP	5.0
Liver/Biliary	LIRI-JP	3.5
Liver/Biliary	LIRI-JP	5.0
Liver/Biliary	LIRI-JP	4.0
Liver/Biliary	LIRI-JP	4.5
Liver/Biliary	LIRI-JP	3.5
Liver/Biliary	LIRI-JP	2.0
Liver/Biliary	LIRI-JP	3.0
Liver/Biliary	LIRI-JP	5.0
Liver/Biliary	LIRI-JP	4.5
Liver/Biliary	LIRI-JP	4.0
Liver/Biliary	LIRI-JP	4.5
Liver/Biliary	LIRI-JP	5.0
Liver/Biliary	LIRI-JP	3.5
Liver/Biliary	LIRI-JP	3.0
Liver/Biliary	LIRI-JP	4.0
Liver/Biliary	LIRI-JP	2.5
Liver/Biliary	LIRI-JP	3.0
Liver/Biliary	LIRI-JP	3.0
Liver/Biliary	LIRI-JP	3.0
Liver/Biliary	LIRI-JP	3.0
Liver/Biliary	LIRI-JP	5.0
Liver/Biliary	LIRI-JP	4.0
Liver/Biliary	LIRI-JP	5.0
Liver/Biliary	LIRI-JP	5.0
Liver/Biliary	LIRI-JP	3.0
Liver/Biliary	LIRI-JP	3.0
Liver/Biliary	LIRI-JP	3.0
Liver/Biliary	LIRI-JP	5.0
Liver/Biliary	LIRI-JP	3.5
Liver/Biliary	LIRI-JP	4.0
Liver/Biliary	LIRI-JP	3.0
Liver/Biliary	LIRI-JP	5.0
Liver/Biliary	LIRI-JP	5.0
Liver/Biliary	LIRI-JP	5.0
Liver/Biliary	LIRI-JP	5.0
Liver/Biliary	LIRI-JP	3.0
Liver/Biliary	LIRI-JP	3.0
Liver/Biliary	LIRI-JP	4.0
Liver/Biliary	LIRI-JP	4.0
Liver/Biliary	LIRI-JP	5.0
Liver/Biliary	LIRI-JP	4.0
Liver/Biliary	LIRI-JP	5.0
Liver/Biliary	LIRI-JP	5.0
Liver/Biliary	LIRI-JP	4.0
Liver/Biliary	LIRI-JP	4.0
Liver/Biliary	LIRI-JP	5.0
Liver/Biliary	LIRI-JP	4.0
Liver/Biliary	LIRI-JP	5.0
Liver/Biliary	LIRI-JP	5.0
Liver/Biliary	LIRI-JP	4.5
Liver/Biliary	LIRI-JP	5.0
Liver/Biliary	LIRI-JP	5.0
Liver/Biliary	LIRI-JP	4.0
Liver/Biliary	LIRI-JP	5.0
Liver/Biliary	LIRI-JP	4.0
Liver/Biliary	LIRI-JP	5.0
Liver/Biliary	LIRI-JP	4.0
Liver/Biliary	LIRI-JP	2.0
Liver/Biliary	LIRI-JP	4.0
Liver/Biliary	LIRI-JP	5.0
Liver/Biliary	LIRI-JP	5.0
Liver/Biliary	LIRI-JP	4.5
Liver/Biliary	LIRI-JP	5.0
Liver/Biliary	LIRI-JP	5.0
Liver/Biliary	LIRI-JP	5.0
Liver/Biliary	LIRI-JP	5.0
Liver/Biliary	LIRI-JP	3.0
Liver/Biliary	LIRI-JP	4.0
Liver/Biliary	LIRI-JP	4.0
Liver/Biliary	LIRI-JP	5.0
Liver/Biliary	LIRI-JP	4.0
Liver/Biliary	LIRI-JP	5.0
Liver/Biliary	LIRI-JP	5.0
Liver/Biliary	LIRI-JP	4.5
Liver/Biliary	LIRI-JP	5.0
Liver/Biliary	LIRI-JP	4.5
Liver/Biliary	LIRI-JP	5.0
Liver/Biliary	LIRI-JP	3.0
Liver/Biliary	LIRI-JP	4.0
Liver/Biliary	LIRI-JP	4.0
Liver/Biliary	LIRI-JP	4.5
Liver/Biliary	LIRI-JP	4.5
Liver/Biliary	LIRI-JP	5.0
Liver/Biliary	LIRI-JP	5.0
Liver/Biliary	LIRI-JP	3.0
Liver/Biliary	LIRI-JP	4.0
Liver/Biliary	LIRI-JP	5.0
Liver/Biliary	LIRI-JP	5.0
Liver/Biliary	LIRI-JP	3.5
Liver/Biliary	LIRI-JP	4.0
Liver/Biliary	LIRI-JP	4.0
Liver/Biliary	LIRI-JP	4.0
Liver/Biliary	LIRI-JP	4.5
Liver/Biliary	LIRI-JP	4.0
Liver/Biliary	LIRI-JP	5.0
Liver/Biliary	LIRI-JP	4.0
Liver/Biliary	LIRI-JP	3.5
Liver/Biliary	LIRI-JP	3.5
Liver/Biliary	LIRI-JP	4.0
Liver/Biliary	LIRI-JP	3.5
Liver/Biliary	LICA-FR	5.0
Liver/Biliary	LICA-FR	5.0
Liver/Biliary	LICA-FR	5.0
Liver/Biliary	LICA-FR	3.0
Liver/Biliary	LICA-FR	5.0
Liver/Biliary	LICA-FR	5.0
Liver/Biliary	BTCA-SG	5.0
Liver/Biliary	BTCA-SG	5.0
Liver/Biliary	BTCA-SG	4.5
Liver/Biliary	BTCA-SG	5.0
Liver/Biliary	BTCA-SG	5.0
Liver/Biliary	BTCA-SG	5.0
Liver/Biliary	BTCA-SG	5.0
Liver/Biliary	BTCA-SG	5.0
Liver/Biliary	BTCA-SG	3.0
Liver/Biliary	BTCA-SG	5.0
Liver/Biliary	BTCA-SG	4.0
Liver/Biliary	BTCA-SG	4.0
Liver/Biliary	LIHC-US	5.0
Liver/Biliary	LIHC-US	5.0
Liver/Biliary	LIHC-US	5.0
Liver/Biliary	LIHC-US	5.0
Liver/Biliary	LIHC-US	5.0
Liver/Biliary	LIHC-US	5.0
Liver/Biliary	LIHC-US	5.0
Liver/Biliary	LIHC-US	5.0
Liver/Biliary	LIHC-US	5.0
Liver/Biliary	LIHC-US	5.0
Liver/Biliary	LIHC-US	5.0
Liver/Biliary	LIHC-US	5.0
Liver/Biliary	LIHC-US	5.0
Liver/Biliary	LIHC-US	5.0
Liver/Biliary	LIHC-US	5.0
Liver/Biliary	LIHC-US	5.0
Liver/Biliary	LIHC-US	5.0
Liver/Biliary	LIHC-US	5.0
Liver/Biliary	LIHC-US	5.0
Liver/Biliary	LIHC-US	5.0
Liver/Biliary	LIHC-US	5.0
Liver/Biliary	LIHC-US	4.5
Liver/Biliary	LIHC-US	5.0
Liver/Biliary	LIHC-US	5.0
Liver/Biliary	LIHC-US	5.0
Liver/Biliary	LIHC-US	5.0
Liver/Biliary	LIHC-US	5.0
Liver/Biliary	LIHC-US	5.0
Liver/Biliary	LIHC-US	5.0
Liver/Biliary	LIHC-US	5.0
Liver/Biliary	LIHC-US	5.0
Liver/Biliary	LIHC-US	5.0
Liver/Biliary	LIHC-US	5.0
Liver/Biliary	LIHC-US	4.0
Liver/Biliary	LIHC-US	5.0
Liver/Biliary	LIHC-US	5.0
Liver/Biliary	LIHC-US	5.0
Liver/Biliary	LIHC-US	5.0
Liver/Biliary	LIHC-US	5.0
Liver/Biliary	LIHC-US	5.0
Liver/Biliary	LIHC-US	5.0
Liver/Biliary	LIHC-US	5.0
Liver/Biliary	LIHC-US	5.0
Liver/Biliary	LIHC-US	5.0
Liver/Biliary	LIHC-US	5.0
Liver/Biliary	LIHC-US	5.0
Liver/Biliary	LIHC-US	5.0
Liver/Biliary	LIHC-US	5.0
Liver/Biliary	LIHC-US	5.0
Liver/Biliary	LIHC-US	5.0
Liver/Biliary	LIHC-US	5.0
Liver/Biliary	LIHC-US	5.0
Liver/Biliary	LIHC-US	5.0
Liver/Biliary	LIHC-US	5.0
Liver/Biliary	LINC-JP	3.0
Liver/Biliary	LINC-JP	3.0
Liver/Biliary	LINC-JP	3.0
Liver/Biliary	LINC-JP	3.0
Liver/Biliary	LINC-JP	3.0
Liver/Biliary	LINC-JP	2.0
Liver/Biliary	LINC-JP	3.0
Liver/Biliary	LINC-JP	3.0
Liver/Biliary	LINC-JP	4.5
Liver/Biliary	LINC-JP	4.0
Liver/Biliary	LINC-JP	5.0
Liver/Biliary	LINC-JP	4.0
Liver/Biliary	LINC-JP	5.0
Liver/Biliary	LINC-JP	4.0
Liver/Biliary	LINC-JP	4.5
Liver/Biliary	LINC-JP	4.5
Liver/Biliary	LINC-JP	4.0
Liver/Biliary	LINC-JP	4.0
Liver/Biliary	LINC-JP	4.0
Liver/Biliary	LINC-JP	4.0
Liver/Biliary	LINC-JP	4.0
Liver/Biliary	LINC-JP	4.0
Liver/Biliary	LINC-JP	4.5
Liver/Biliary	LINC-JP	5.0
Liver/Biliary	LINC-JP	4.0
Liver/Biliary	LINC-JP	5.0
Liver/Biliary	LINC-JP	4.5
Liver/Biliary	LINC-JP	4.0
Liver/Biliary	LINC-JP	3.0
Liver/Biliary	LINC-JP	3.0
Liver/Biliary	LINC-JP	3.0
Lung	LUSC-US	3.5
Lung	LUSC-US	4.0
Lung	LUSC-US	4.0
Lung	LUSC-US	4.0
Lung	LUSC-US	5.0
Lung	LUSC-US	5.0
Lung	LUSC-US	5.0
Lung	LUSC-US	5.0
Lung	LUSC-US	4.0
Lung	LUSC-US	5.0
Lung	LUSC-US	5.0
Lung	LUSC-US	5.0
Lung	LUSC-US	5.0
Lung	LUSC-US	4.0
Lung	LUSC-US	4.0
Lung	LUSC-US	5.0
Lung	LUSC-US	3.5
Lung	LUSC-US	5.0
Lung	LUSC-US	4.0
Lung	LUSC-US	4.0
Lung	LUSC-US	5.0
Lung	LUSC-US	4.0
Lung	LUSC-US	4.0
Lung	LUSC-US	5.0
Lung	LUSC-US	4.0
Lung	LUSC-US	5.0
Lung	LUSC-US	4.5
Lung	LUSC-US	4.0
Lung	LUSC-US	5.0
Lung	LUSC-US	5.0
Lung	LUSC-US	4.0
Lung	LUSC-US	5.0
Lung	LUSC-US	4.0
Lung	LUSC-US	4.0
Lung	LUSC-US	4.0
Lung	LUSC-US	5.0
Lung	LUSC-US	5.0
Lung	LUSC-US	3.5
Lung	LUSC-US	5.0
Lung	LUSC-US	4.5
Lung	LUSC-US	5.0
Lung	LUSC-US	5.0
Lung	LUSC-US	5.0
Lung	LUSC-US	4.0
Lung	LUSC-US	5.0
Lung	LUSC-US	4.5
Lung	LUSC-US	5.0
Lung	LUSC-US	5.0
Lung	LUAD-US	4.0
Lung	LUAD-US	4.0
Lung	LUAD-US	4.0
Lung	LUAD-US	3.0
Lung	LUAD-US	4.5
Lung	LUAD-US	5.0
Lung	LUAD-US	4.0
Lung	LUAD-US	2.5
Lung	LUAD-US	4.0
Lung	LUAD-US	5.0
Lung	LUAD-US	5.0
Lung	LUAD-US	3.0
Lung	LUAD-US	3.0
Lung	LUAD-US	2.0
Lung	LUAD-US	5.0
Lung	LUAD-US	2.0
Lung	LUAD-US	3.5
Lung	LUAD-US	3.0
Lung	LUAD-US	4.0
Lung	LUAD-US	2.0
Lung	LUAD-US	4.0
Lung	LUAD-US	3.0
Lung	LUAD-US	4.0
Lung	LUAD-US	5.0
Lung	LUAD-US	5.0
Lung	LUAD-US	4.0
Lung	LUAD-US	5.0
Lung	LUAD-US	3.5
Lung	LUAD-US	3.5
Lung	LUAD-US	3.0
Lung	LUAD-US	5.0
Lung	LUAD-US	4.0
Lung	LUAD-US	3.5
Lung	LUAD-US	4.0
Lung	LUAD-US	4.0
Lung	LUAD-US	4.0
Lung	LUAD-US	5.0
Lung	LUAD-US	5.0
Lung	LUAD-US	5.0
Lung	LUAD-US	5.0
Lung	LUAD-US	3.0
Lung	LUAD-US	3.0
Lymphoid	MALY-DE	5.0
Lymphoid	MALY-DE	5.0
Lymphoid	MALY-DE	5.0
Lymphoid	MALY-DE	4.0
Lymphoid	MALY-DE	4.5
Lymphoid	MALY-DE	5.0
Lymphoid	MALY-DE	5.0
Lymphoid	MALY-DE	5.0
Lymphoid	MALY-DE	5.0
Lymphoid	MALY-DE	4.5
Lymphoid	MALY-DE	5.0
Lymphoid	MALY-DE	5.0
Lymphoid	MALY-DE	3.0
Lymphoid	MALY-DE	5.0
Lymphoid	MALY-DE	5.0
Lymphoid	MALY-DE	4.5
Lymphoid	MALY-DE	4.0
Lymphoid	MALY-DE	4.5
Lymphoid	MALY-DE	5.0
Lymphoid	MALY-DE	4.0
Lymphoid	MALY-DE	5.0
Lymphoid	MALY-DE	4.0
Lymphoid	MALY-DE	4.0
Lymphoid	MALY-DE	5.0
Lymphoid	MALY-DE	5.0
Lymphoid	MALY-DE	4.5
Lymphoid	MALY-DE	2.5
Lymphoid	MALY-DE	5.0
Lymphoid	MALY-DE	5.0
Lymphoid	MALY-DE	4.5
Lymphoid	MALY-DE	4.0
Lymphoid	MALY-DE	5.0
Lymphoid	MALY-DE	4.0
Lymphoid	MALY-DE	2.5
Lymphoid	MALY-DE	5.0
Lymphoid	MALY-DE	4.5
Lymphoid	MALY-DE	4.0
Lymphoid	MALY-DE	4.5
Lymphoid	MALY-DE	5.0
Lymphoid	MALY-DE	5.0
Lymphoid	MALY-DE	5.0
Lymphoid	MALY-DE	4.0
Lymphoid	MALY-DE	4.5
Lymphoid	MALY-DE	4.5
Lymphoid	MALY-DE	4.0
Lymphoid	MALY-DE	4.5
Lymphoid	MALY-DE	5.0
Lymphoid	MALY-DE	4.0
Lymphoid	MALY-DE	5.0
Lymphoid	MALY-DE	5.0
Lymphoid	MALY-DE	5.0
Lymphoid	MALY-DE	5.0
Lymphoid	MALY-DE	5.0
Lymphoid	MALY-DE	3.0
Lymphoid	MALY-DE	4.0
Lymphoid	MALY-DE	5.0
Lymphoid	MALY-DE	5.0
Lymphoid	MALY-DE	4.0
Lymphoid	MALY-DE	4.0
Lymphoid	MALY-DE	5.0
Lymphoid	MALY-DE	5.0
Lymphoid	MALY-DE	5.0
Lymphoid	MALY-DE	4.0
Lymphoid	MALY-DE	5.0
Lymphoid	MALY-DE	5.0
Lymphoid	MALY-DE	4.0
Lymphoid	MALY-DE	4.0
Lymphoid	MALY-DE	4.0
Lymphoid	MALY-DE	5.0
Lymphoid	MALY-DE	4.0
Lymphoid	MALY-DE	4.0
Lymphoid	MALY-DE	3.0
Lymphoid	MALY-DE	5.0
Lymphoid	MALY-DE	5.0
Lymphoid	MALY-DE	5.0
Lymphoid	MALY-DE	3.0
Lymphoid	MALY-DE	4.0
Lymphoid	MALY-DE	5.0
Lymphoid	MALY-DE	5.0
Lymphoid	MALY-DE	5.0
Lymphoid	MALY-DE	5.0
Lymphoid	MALY-DE	4.0
Lymphoid	MALY-DE	4.5
Lymphoid	MALY-DE	5.0
Lymphoid	MALY-DE	4.0
Lymphoid	MALY-DE	4.0
Lymphoid	MALY-DE	4.0
Lymphoid	MALY-DE	5.0
Lymphoid	MALY-DE	5.0
Lymphoid	MALY-DE	4.0
Lymphoid	MALY-DE	4.5
Lymphoid	MALY-DE	5.0
Lymphoid	MALY-DE	4.0
Lymphoid	MALY-DE	5.0
Lymphoid	MALY-DE	5.0
Lymphoid	MALY-DE	5.0
Lymphoid	MALY-DE	4.5
Lymphoid	MALY-DE	4.0
Lymphoid	MALY-DE	5.0
Lymphoid	MALY-DE	5.0
Lymphoid	MALY-DE	5.0
Lymphoid	DLBC-US	4.0
Lymphoid	DLBC-US	5.0
Lymphoid	DLBC-US	5.0
Lymphoid	DLBC-US	5.0
Lymphoid	DLBC-US	5.0
Lymphoid	DLBC-US	5.0
Lymphoid	DLBC-US	5.0
Lymphoid	CLLE-ES	4.0
Lymphoid	CLLE-ES	5.0
Lymphoid	CLLE-ES	4.0
Lymphoid	CLLE-ES	5.0
Lymphoid	CLLE-ES	5.0
Lymphoid	CLLE-ES	5.0
Lymphoid	CLLE-ES	4.0
Lymphoid	CLLE-ES	5.0
Lymphoid	CLLE-ES	4.0
Lymphoid	CLLE-ES	5.0
Lymphoid	CLLE-ES	5.0
Lymphoid	CLLE-ES	5.0
Lymphoid	CLLE-ES	5.0
Lymphoid	CLLE-ES	5.0
Lymphoid	CLLE-ES	5.0
Lymphoid	CLLE-ES	5.0
Lymphoid	CLLE-ES	5.0
Lymphoid	CLLE-ES	3.5
Lymphoid	CLLE-ES	5.0
Lymphoid	CLLE-ES	5.0
Lymphoid	CLLE-ES	5.0
Lymphoid	CLLE-ES	5.0
Lymphoid	CLLE-ES	5.0
Lymphoid	CLLE-ES	5.0
Lymphoid	CLLE-ES	5.0
Lymphoid	CLLE-ES	5.0
Lymphoid	CLLE-ES	5.0
Lymphoid	CLLE-ES	5.0
Lymphoid	CLLE-ES	5.0
Lymphoid	CLLE-ES	5.0
Lymphoid	CLLE-ES	5.0
Lymphoid	CLLE-ES	5.0
Lymphoid	CLLE-ES	5.0
Lymphoid	CLLE-ES	5.0
Lymphoid	CLLE-ES	5.0
Lymphoid	CLLE-ES	5.0
Lymphoid	CLLE-ES	5.0
Lymphoid	CLLE-ES	5.0
Lymphoid	CLLE-ES	5.0
Lymphoid	CLLE-ES	5.0
Lymphoid	CLLE-ES	5.0
Lymphoid	CLLE-ES	5.0
Lymphoid	CLLE-ES	4.5
Lymphoid	CLLE-ES	5.0
Lymphoid	CLLE-ES	5.0
Lymphoid	CLLE-ES	5.0
Lymphoid	CLLE-ES	5.0
Lymphoid	CLLE-ES	5.0
Lymphoid	CLLE-ES	5.0
Lymphoid	CLLE-ES	3.5
Lymphoid	CLLE-ES	5.0
Lymphoid	CLLE-ES	5.0
Lymphoid	CLLE-ES	5.0
Lymphoid	CLLE-ES	5.0
Lymphoid	CLLE-ES	5.0
Lymphoid	CLLE-ES	5.0
Lymphoid	CLLE-ES	4.5
Lymphoid	CLLE-ES	5.0
Lymphoid	CLLE-ES	4.5
Lymphoid	CLLE-ES	4.0
Lymphoid	CLLE-ES	3.5
Lymphoid	CLLE-ES	5.0
Lymphoid	CLLE-ES	3.5
Lymphoid	CLLE-ES	5.0
Lymphoid	CLLE-ES	5.0
Lymphoid	CLLE-ES	5.0
Lymphoid	CLLE-ES	3.5
Lymphoid	CLLE-ES	5.0
Lymphoid	CLLE-ES	3.5
Lymphoid	CLLE-ES	5.0
Lymphoid	CLLE-ES	3.5
Lymphoid	CLLE-ES	5.0
Lymphoid	CLLE-ES	5.0
Lymphoid	CLLE-ES	5.0
Lymphoid	CLLE-ES	5.0
Lymphoid	CLLE-ES	5.0
Lymphoid	CLLE-ES	5.0
Lymphoid	CLLE-ES	5.0
Lymphoid	CLLE-ES	5.0
Lymphoid	CLLE-ES	5.0
Lymphoid	CLLE-ES	5.0
Lymphoid	CLLE-ES	4.0
Lymphoid	CLLE-ES	5.0
Lymphoid	CLLE-ES	4.5
Lymphoid	CLLE-ES	5.0
Lymphoid	CLLE-ES	5.0
Lymphoid	CLLE-ES	5.0
Lymphoid	CLLE-ES	5.0
Lymphoid	CLLE-ES	5.0
Lymphoid	CLLE-ES	5.0
Lymphoid	CLLE-ES	5.0
Lymphoid	CLLE-ES	5.0
Lymphoid	CLLE-ES	5.0
Lymphoid	CLLE-ES	4.0
Lymphoid	CLLE-ES	5.0
Lymphoid	CLLE-ES	5.0
Lymphoid	CLLE-ES	5.0
Lymphoid	CLLE-ES	5.0
Lymphoid	CLLE-ES	5.0
Lymphoid	CLLE-ES	5.0
Myeloid	CMDI-UK	5.0
Myeloid	CMDI-UK	5.0
Myeloid	CMDI-UK	5.0
Myeloid	CMDI-UK	5.0
Myeloid	CMDI-UK	5.0
Myeloid	CMDI-UK	5.0
Myeloid	CMDI-UK	3.0
Myeloid	CMDI-UK	3.0
Myeloid	CMDI-UK	4.0
Myeloid	CMDI-UK	4.0
Myeloid	CMDI-UK	3.5
Myeloid	CMDI-UK	5.0
Myeloid	CMDI-UK	4.5
Myeloid	CMDI-UK	5.0
Myeloid	CMDI-UK	5.0
Myeloid	CMDI-UK	5.0
Myeloid	CMDI-UK	5.0
Myeloid	CMDI-UK	5.0
Myeloid	CMDI-UK	5.0
Myeloid	CMDI-UK	5.0
Myeloid	CMDI-UK	5.0
Myeloid	CMDI-UK	4.0
Myeloid	CMDI-UK	4.0
Myeloid	CMDI-UK	3.0
Myeloid	CMDI-UK	3.0
Myeloid	CMDI-UK	3.0
Myeloid	CMDI-UK	5.0
Myeloid	CMDI-UK	5.0
Myeloid	CMDI-UK	5.0
Myeloid	CMDI-UK	5.0
Myeloid	CMDI-UK	5.0
Myeloid	CMDI-UK	5.0
Myeloid	CMDI-UK	5.0
Myeloid	CMDI-UK	4.0
Myeloid	CMDI-UK	4.0
Myeloid	CMDI-UK	5.0
Myeloid	CMDI-UK	5.0
Myeloid	CMDI-UK	5.0
Myeloid	CMDI-UK	5.0
Myeloid	CMDI-UK	5.0
Myeloid	CMDI-UK	5.0
Myeloid	CMDI-UK	5.0
Myeloid	CMDI-UK	5.0
Myeloid	CMDI-UK	5.0
Myeloid	CMDI-UK	5.0
Myeloid	CMDI-UK	5.0
Myeloid	CMDI-UK	5.0
Myeloid	CMDI-UK	5.0
Myeloid	CMDI-UK	5.0
Myeloid	CMDI-UK	5.0
Myeloid	CMDI-UK	5.0
Myeloid	CMDI-UK	5.0
Myeloid	CMDI-UK	5.0
Myeloid	CMDI-UK	5.0
Myeloid	CMDI-UK	5.0
Myeloid	CMDI-UK	5.0
Myeloid	CMDI-UK	4.5
Myeloid	CMDI-UK	5.0
Myeloid	CMDI-UK	5.0
Myeloid	CMDI-UK	5.0
Myeloid	CMDI-UK	5.0
Myeloid	CMDI-UK	4.5
Myeloid	CMDI-UK	5.0
Myeloid	CMDI-UK	4.5
Myeloid	CMDI-UK	5.0
Myeloid	CMDI-UK	5.0
Myeloid	CMDI-UK	5.0
Myeloid	CMDI-UK	5.0
Myeloid	CMDI-UK	4.0
Myeloid	CMDI-UK	4.0
Myeloid	LAML-KR	5.0
Myeloid	LAML-KR	3.0
Myeloid	LAML-KR	4.0
Myeloid	LAML-KR	3.5
Myeloid	LAML-KR	4.0
Myeloid	LAML-KR	4.0
Myeloid	LAML-KR	3.5
Myeloid	LAML-KR	4.0
Myeloid	LAML-KR	5.0
Myeloid	LAML-US	5.0
Myeloid	LAML-US	4.5
Myeloid	LAML-US	2.5
Myeloid	LAML-US	4.5
Myeloid	LAML-US	5.0
Myeloid	LAML-US	3.5
Myeloid	LAML-US	3.5
Myeloid	LAML-US	4.0
Myeloid	LAML-US	4.0
Myeloid	LAML-US	2.5
Myeloid	LAML-US	2.5
Myeloid	LAML-US	4.5
Myeloid	LAML-US	3.0
Myeloid	LAML-US	4.0
Myeloid	LAML-US	5.0
Myeloid	LAML-US	2.5
Myeloid	LAML-US	4.5
Myeloid	LAML-US	5.0
Myeloid	LAML-US	3.0
Myeloid	LAML-US	4.0
Myeloid	LAML-US	5.0
Myeloid	LAML-US	5.0
Myeloid	LAML-US	4.0
Myeloid	LAML-US	3.5
Myeloid	LAML-US	4.5
Myeloid	LAML-US	5.0
Myeloid	LAML-US	5.0
Myeloid	LAML-US	4.5
Myeloid	LAML-US	4.0
Myeloid	LAML-US	4.5
Myeloid	LAML-US	4.5
Myeloid	LAML-US	5.0
Myeloid	LAML-US	4.0
Ovary	OV-AU	5.0
Ovary	OV-AU	5.0
Ovary	OV-AU	5.0
Ovary	OV-AU	5.0
Ovary	OV-AU	5.0
Ovary	OV-AU	5.0
Ovary	OV-AU	5.0
Ovary	OV-AU	5.0
Ovary	OV-AU	5.0
Ovary	OV-AU	5.0
Ovary	OV-AU	5.0
Ovary	OV-AU	5.0
Ovary	OV-AU	5.0
Ovary	OV-AU	5.0
Ovary	OV-AU	4.0
Ovary	OV-AU	5.0
Ovary	OV-AU	5.0
Ovary	OV-AU	5.0
Ovary	OV-AU	5.0
Ovary	OV-AU	5.0
Ovary	OV-AU	5.0
Ovary	OV-AU	5.0
Ovary	OV-AU	5.0
Ovary	OV-AU	5.0
Ovary	OV-AU	5.0
Ovary	OV-AU	5.0
Ovary	OV-AU	5.0
Ovary	OV-AU	5.0
Ovary	OV-AU	5.0
Ovary	OV-AU	5.0
Ovary	OV-AU	5.0
Ovary	OV-AU	5.0
Ovary	OV-AU	5.0
Ovary	OV-AU	5.0
Ovary	OV-AU	4.0
Ovary	OV-AU	5.0
Ovary	OV-AU	5.0
Ovary	OV-AU	5.0
Ovary	OV-AU	5.0
Ovary	OV-AU	5.0
Ovary	OV-AU	5.0
Ovary	OV-AU	5.0
Ovary	OV-AU	5.0
Ovary	OV-AU	5.0
Ovary	OV-AU	4.5
Ovary	OV-AU	5.0
Ovary	OV-AU	5.0
Ovary	OV-AU	5.0
Ovary	OV-AU	5.0
Ovary	OV-AU	5.0
Ovary	OV-AU	5.0
Ovary	OV-AU	5.0
Ovary	OV-AU	5.0
Ovary	OV-AU	5.0
Ovary	OV-AU	4.5
Ovary	OV-AU	5.0
Ovary	OV-AU	5.0
Ovary	OV-AU	5.0
Ovary	OV-AU	5.0
Ovary	OV-AU	5.0
Ovary	OV-AU	5.0
Ovary	OV-AU	5.0
Ovary	OV-AU	5.0
Ovary	OV-AU	5.0
Ovary	OV-AU	5.0
Ovary	OV-AU	5.0
Ovary	OV-AU	4.0
Ovary	OV-AU	5.0
Ovary	OV-AU	5.0
Ovary	OV-AU	5.0
Ovary	OV-AU	5.0
Ovary	OV-AU	5.0
Ovary	OV-AU	5.0
Ovary	OV-US	5.0
Ovary	OV-US	4.0
Ovary	OV-US	4.5
Ovary	OV-US	4.0
Ovary	OV-US	4.0
Ovary	OV-US	5.0
Ovary	OV-US	5.0
Ovary	OV-US	3.5
Ovary	OV-US	2.0
Ovary	OV-US	5.0
Ovary	OV-US	4.0
Ovary	OV-US	4.0
Ovary	OV-US	5.0
Ovary	OV-US	5.0
Ovary	OV-US	4.5
Ovary	OV-US	5.0
Ovary	OV-US	5.0
Ovary	OV-US	5.0
Ovary	OV-US	5.0
Ovary	OV-US	4.5
Ovary	OV-US	5.0
Ovary	OV-US	5.0
Ovary	OV-US	5.0
Ovary	OV-US	4.5
Ovary	OV-US	5.0
Ovary	OV-US	5.0
Ovary	OV-US	5.0
[truncated: 960 more rows]
