# Supplementary material for: Framework for quality assessment of whole genome cancer sequences
Source: Nat Commun. 2020 Oct 7;11:5040. doi: 10.1038/s41467-020-18688-y (PMC7541455; doi:10.1038/s41467-020-18688-y)
Supplement: Supplementary file 7 — Source Data [file 41467_2020_18688_MOESM7_ESM.zip › Figure 4a.txt]

tumor_wgs_icgc_sample_id	star_rating	percentage
SA130868	5.0	43.2274789371
SA533613	4.5	61.8677042802
SA528848	5.0	88.1619758759
SA450806	5.0	42.7067669173
SA517532	5.0	62.8211991435
SA505633	5.0	84.3703177983
SA557451	5.0	83.3881521192
SA503473	4.0	80.133735089
SA433988	5.0	79.6240157252
SA413750	5.0	23.381294964
SA528863	5.0	9.33406113537
SA528809	5.0	88.3180161623
SA557470	4.0	89.6493417609
SA511031	4.0	85.157911962
SA520248	5.0	55.9372838368
SA543211	3.5	9.92010652463
SA64750	5.0	12.5177978168
SA438272	5.0	88.5727933761
SA530598	2.0	49.6170678337
SA515314	3.5	61.8867375164
SA529735	4.0	86.3020303209
SA542193	5.0	60.393167902
SA507431	5.0	85.0440222428
SA507536	5.0	78.8926897251
SA270380	4.0	82.9152320052
SA541874	4.0	69.8645857241
SA542006	4.5	36.0812425329
SA541918	4.0	49.6954314721
SA410071	4.0	83.1067961165
SA40403	4.0	80.7270233196
SA530428	4.5	1.51602720846
SA414135	5.0	61.5157480315
SA542392	3.5	65.9219858156
SA542382	5.0	39.6372365964
SA533669	5.0	76.8364197531
SA412767	4.5	41.8970327162
SA407982	5.0	78.9337919175
SA528836	5.0	0.714285714286
SA507373	5.0	70.9242858925
SA529734	4.0	78.1046922172
SA517382	5.0	57.9365079365
SA528914	5.0	77.335185277
SA507607	5.0	25.4929577465
SA505270	5.0	81.9359145527
SA286004	3.5	61.5629984051
SA505316	5.0	75.1952398661
SA411573	4.5	78.8179293931
SA538871	5.0	19.2880015069
SA501619	4.0	77.8604358759
SA541984	5.0	47.2123000466
SA440859	5.0	84.2782916524
SA413622	5.0	40.8207343413
SA543179	5.0	66.875
SA491668	4.5	66.5664160401
SA268432	5.0	71.2856276531
SA528963	5.0	79.8463227223
SA506702	3.5	79.6223224352
SA100232	4.0	75.2864842237
SA505271	5.0	84.5474613687
SA556682	4.0	74.6091094494
SA557479	4.5	78.2552863625
SA529876	5.0	35.1224289912
SA542120	4.0	45.0274079875
SA507296	5.0	81.0539752006
SA530502	4.0	58.679245283
SA541830	5.0	51.0681293303
SA240128	5.0	70.8
SA560559	4.5	10.8707557503
SA501452	5.0	82.1004360247
SA202848	5.0	83.2502768549
SA413672	5.0	26.1016949153
SA520910	5.0	75.1217873341
SA543790	5.0	57.8577224777
SA542221	5.0	33.1624807791
SA558566	5.0	8.89570552147
SA130882	5.0	57.7821011673
SA408187	5.0	73.0363036304
SA411761	5.0	78.0093577201
SA518632	5.0	46.1086226204
SA268750	5.0	83.4980494148
SA518680	5.0	47.7691623236
SA505730	5.0	86.3332772072
SA514077	5.0	45.0307827617
SA541890	5.0	47.1618037135
SA554247	5.0	75.1390568319
SA543843	5.0	68.4287099903
SA413676	5.0	15.859030837
SA543680	5.0	0.0
SA505503	5.0	80.0632002298
SA413306	5.0	16.3149350649
SA413852	5.0	69.8450536353
SA414167	5.0	56.4017660044
SA195822	5.0	82.4439231784
SA413282	5.0	27.5434243176
SA86239	5.0	77.3397617697
SA505613	5.0	80.9224318658
SA415032	4.5	4.0
SA413472	5.0	50.8985879332
SA413859	5.0	15.8192090395
SA554674	5.0	69.1700960219
SA533764	5.0	40.0942968537
SA152676	5.0	78.6290322581
SA506688	4.5	78.3767413689
SA320920	5.0	73.4439834025
SA541840	4.0	48.6733696411
SA230964	5.0	78.9645522388
SA438509	5.0	89.4521283738
SA6176	4.0	55.0852557673
SA93146	3.0	84.9769007015
SA517326	4.5	73.9973439575
SA542473	4.5	69.0346774533
SA501626	4.0	51.2733060482
SA148718	5.0	81.2570303712
SA533757	5.0	67.2713529856
SA528918	5.0	59.7082338283
SA542560	5.0	76.505448289
SA413854	5.0	21.0
SA433133	5.0	88.3455711693
SA517253	4.5	60.4719764012
SA414143	5.0	27.6305220884
SA412707	4.0	49.9261447563
SA542641	5.0	55.549974887
SA505821	5.0	85.3677319985
SA542318	4.0	28.1345565749
SA518887	5.0	75.251185596
SA533758	4.0	68.8431723315
SA176022	4.0	79.1904704023
SA542040	2.5	79.67489763
SA150476	4.5	82.5732714722
SA539019	5.0	45.2018530774
SA417841	5.0	42.8511705686
SA495342	5.0	73.7412122364
SA557318	4.5	86.7121127334
SA570903	5.0	46.8117408907
SA452353	5.0	70.5977382876
SA226253	5.0	76.2629005975
SA434525	5.0	86.5809055366
SA501415	4.5	88.4269662921
SA520274	5.0	75.9671955785
SA517277	5.0	61.7629179331
SA543781	5.0	58.1781823197
SA531152	4.5	70.200148258
SA529724	4.0	76.875
SA543885	4.5	51.4453411592
SA541791	4.5	40.972972973
SA541920	5.0	52.6977314531
SA541972	4.0	11.9937694704
SA528949	5.0	85.6488271248
SA541730	5.0	35.7303370787
SA542010	4.5	15.872
SA542535	3.0	76.3026607539
SA518723	5.0	58.3853769992
SA505529	5.0	83.1936127745
SA507141	4.0	80.4747619669
SA413556	4.5	49.9565595135
SA528805	5.0	89.6425236761
SA86768	4.5	73.29678935
SA542290	5.0	16.9082125604
SA530478	5.0	64.0296662546
SA75558	5.0	82.2950487013
SA519499	5.0	85.4012966689
SA543114	5.0	67.8842504744
SA247488	2.0	70.2407489969
SA517337	5.0	69.2942942943
SA542252	5.0	34.3034755581
SA267949	5.0	81.458311968
SA528870	5.0	77.0745985286
SA503701	5.0	88.476070529
SA517288	5.0	67.2746781116
SA422769	4.0	71.1726027397
SA528966	5.0	58.6531669414
SA543496	5.0	62.2291021672
SA130909	5.0	50.5268703899
SA413770	5.0	62.31281198
SA539321	4.0	73.9646295053
SA501448	3.5	79.8353735753
SA530642	5.0	79.3180133432
SA86119	4.0	47.0229853226
SA530595	5.0	4.7619047619
SA507484	5.0	80.9212623526
SA507244	5.0	76.7461489766
SA541916	5.0	15.6889495225
SA414187	5.0	46.5919701214
SA518816	5.0	63.4471783572
SA270382	4.0	85.9047163608
SA320950	4.0	68.6531130877
SA462324	5.0	73.7284966343
SA515389	2.5	57.1778940484
SA411995	5.0	80.0059952038
SA542123	5.0	81.4935064935
SA543426	5.0	42.2775472568
SA501481	3.5	75.1361161525
SA413646	5.0	25.2955082742
SA461590	5.0	53.2707774799
SA413594	5.0	38.7596899225
SA570849	4.0	72.2940524566
SA557315	4.5	71.4203647853
SA517373	5.0	67.0245398773
SA270446	4.0	65.8482289007
SA508988	5.0	87.8156098363
SA501611	4.0	84.3035714286
SA85506	5.0	47.226173542
SA413079	4.0	61.7340686275
SA515347	4.5	78.0455247998
SA262459	5.0	68.3179297597
SA530512	5.0	69.4337548103
SA528995	5.0	86.0481038938
SA557431	5.0	86.0278608917
SA270460	3.5	72.2182146078
SA84185	4.5	71.9408735598
SA530488	5.0	37.678090104
SA501639	4.0	80.7280655391
SA119548	5.0	79.4122353192
SA320974	5.0	37.3862696443
SA507554	5.0	82.945248584
SA541858	4.5	68.6994710051
SA491215	5.0	75.6724640812
SA528740	5.0	75.9446932202
SA542002	5.0	32.8169014085
SA294650	2.0	60.8798780143
SA270448	4.0	81.5105094407
SA501594	5.0	64.7067925112
SA557046	4.5	69.9652940625
SA501393	4.0	83.7830063855
SA557514	4.5	82.3800439683
SA517375	5.0	53.6878216123
SA520028	4.5	82.4070693055
SA513126	4.0	85.0605519158
SA215371	5.0	81.83942226
SA130876	4.0	56.7106710671
SA543730	5.0	1.75824175824
SA530506	4.5	29.1778716865
SA542069	4.0	63.6669243957
SA416401	4.0	13.3898305085
SA312300	4.0	79.5371194588
SA519317	5.0	87.4975114473
SA501535	5.0	70.4929779306
SA295193	4.0	67.5772214903
SA146608	4.0	71.996505024
SA530479	5.0	36.1085696859
SA200796	4.0	89.7686609687
SA517271	5.0	46.5026902383
SA413294	5.0	61.7857142857
SA557038	5.0	58.7935761849
SA528881	5.0	83.545392022
SA501495	5.0	58.5280232417
SA350650	2.5	51.0204081633
SA542177	5.0	32.0922915574
SA505702	5.0	73.4562016736
SA515222	4.0	80.5166783298
SA520110	5.0	84.8387861546
SA542298	5.0	28.9073702323
SA86696	5.0	53.2505175983
SA558678	5.0	38.5843587918
SA446465	4.0	64.3581671913
SA529774	2.0	83.136983137
SA542043	4.0	79.8185439256
SA530546	5.0	65.3391925295
SA541767	5.0	57.7187220066
SA413558	5.0	24.6808510638
SA529818	5.0	82.8734208571
SA538908	5.0	71.3499229245
SA130921	5.0	47.5803949953
SA541743	5.0	69.6606786427
SA477288	5.0	75.8069578865
SA480851	5.0	74.1206341343
SA130880	5.0	58.6253369272
SA436508	5.0	88.9583104471
SA501407	4.0	82.647910633
SA281267	5.0	58.8444796201
SA503211	4.0	86.8549049334
SA533642	5.0	49.1431369349
SA501494	3.0	9.59647026381
SA529747	5.0	77.5658351996
SA86182	5.0	78.2209671726
SA413586	5.0	22.0689655172
SA543254	5.0	49.7091896084
SA517287	5.0	71.5339233038
SA503921	5.0	86.320711827
SA494343	4.0	76.81425011
SA520430	4.0	71.9768283852
SA414026	3.0	51.5535097814
SA554605	5.0	72.9107791683
SA528922	5.0	81.8227575049
SA542577	4.5	72.1496953873
SA556591	4.5	74.0281224152
SA501519	4.5	7.85332179086
SA556509	5.0	75.5268492763
SA541944	4.5	51.9800483676
SA539002	3.5	72.3889555822
SA560543	4.5	23.2081351484
SA20975	5.0	77.6595744681
SA1556	5.0	82.1933295647
SA505540	5.0	85.5888281025
SA288366	4.0	32.005312085
SA501403	4.0	87.7704326923
SA263196	5.0	56.5959952886
SA538901	5.0	73.6261209473
SA264624	4.5	75.9398496241
SA530507	4.5	16.1622879947
SA557665	5.0	85.2181618702
SA414139	4.5	5.44388609715
SA542027	5.0	84.6711976488
SA408406	5.0	80.306345733
SA530556	5.0	65.7809983897
SA233294	4.5	71.0032524393
SA517260	4.0	34.9013657056
SA517355	5.0	65.2384020619
SA520282	4.5	64.9088541667
SA501590	4.0	74.1843296023
SA65784	5.0	79.8890834793
SA501633	4.0	9.92206148802
SA87265	5.0	78.9688829565
SA530547	5.0	56.178343949
SA554033	4.0	75.7207461843
SA503919	5.0	79.0519291248
SA501502	4.0	26.7538644471
SA492026	5.0	68.546637744
SA517379	4.5	50.0588928151
SA557447	4.5	74.8082862524
SA514963	5.0	41.0122989593
SA505379	5.0	76.5292425695
SA517321	5.0	77.0474516696
SA501534	5.0	54.7641509434
SA528898	5.0	85.2696322068
SA410900	5.0	77.6996857946
SA542888	4.5	74.5399799264
SA533615	5.0	53.634636968
SA533649	5.0	63.1036623215
SA86545	5.0	68.6714051394
SA517275	5.0	72.4353256021
SA506657	4.0	38.9128559103
SA413684	5.0	14.5400593472
SA541852	5.0	63.4634974533
SA505795	5.0	74.7982914096
SA542101	4.0	63.3004231312
SA460859	5.0	68.7066402379
SA413738	5.0	29.0650406504
SA520425	4.0	10.129740519
SA542254	4.0	24.3531694696
SA543820	4.5	54.985915493
SA528920	5.0	88.9659958362
SA505863	5.0	80.0693909021
SA506679	5.0	47.1830985915
SA433418	4.5	72.3786698622
SA517274	5.0	61.3278974956
SA525036	4.0	73.4848484848
SA500643	5.0	82.001147088
SA528831	5.0	90.546949099
SA541774	4.0	19.8138297872
SA433958	4.5	87.358184765
SA543282	5.0	65.4373115037
SA501436	4.0	55.917339585
SA412698	4.0	16.404494382
SA500699	5.0	84.5290686041
SA501397	4.0	81.2749003984
SA505478	5.0	82.4044219254
SA541826	5.0	57.273768614
SA283444	5.0	60.1366322009
SA533813	5.0	22.5360230548
SA413730	5.0	26.6666666667
SA541940	5.0	35.6269805342
SA19615	5.0	78.1917966493
SA557508	5.0	89.622973748
SA208440	5.0	68.4669203388
SA542865	5.0	25.3686370047
SA542160	5.0	74.8308525034
SA501614	4.5	45.9389807964
SA434996	5.0	81.7067280901
SA491122	4.0	11.2364742578
SA520105	5.0	78.5282061292
SA505551	5.0	78.5675602491
SA166804	4.5	75.6842408528
SA274485	5.0	83.6551944697
SA321021	5.0	63.9855355747
SA534051	5.0	79.1383989145
SA413132	4.0	40.1818794207
SA541888	5.0	76.03263641
SA542280	5.0	2.9658645775
SA541768	4.0	61.6118264187
SA541816	5.0	51.504539559
SA520039	5.0	83.7806637807
SA270462	5.0	54.8801825789
SA542087	4.0	75.7389635317
SA505754	5.0	71.6356580299
SA413606	5.0	22.9074889868
SA308158	5.0	84.8501461988
SA517384	5.0	27.7894736842
SA542268	4.0	49.512195122
SA413286	5.0	45.6714120816
SA533781	5.0	54.3517497243
SA417676	5.0	56.8313953488
SA413934	5.0	60.8850820842
SA447303	5.0	60.8213096559
SA556442	5.0	43.6014625229
SA514930	4.5	50.7570977918
SA507223	5.0	63.5714285714
SA530652	5.0	76.7117313563
SA447818	4.0	49.8059508409
SA533682	5.0	18.1396271321
SA528872	5.0	85.8753844401
SA320986	5.0	56.6884176183
SA517282	5.0	44.4950645406
SA82372	5.0	63.9484978541
SA505492	5.0	72.0588235294
SA541954	5.0	1.65631469979
SA413905	5.0	51.5057113188
SA501383	3.0	40.6794617251
SA541788	4.5	64.4755244755
SA529792	5.0	80.087713955
SA270398	4.0	58.6007254464
SA542195	5.0	64.2772277228
SA541928	4.0	65.5356462066
SA290384	3.5	30.945069942
SA533741	4.5	63.5425455962
SA520314	5.0	68.8436830835
SA518664	5.0	40.0824052018
SA86569	5.0	76.3500931099
SA414401	5.0	69.0469574882
SA86302	5.0	70.2375181774
SA542931	5.0	0.307692307692
SA84489	5.0	87.1983743967
SA533688	5.0	61.5964696682
SA543541	4.5	77.5175131349
SA501445	2.0	19.7460595447
SA501413	4.0	88.2100847999
SA266786	5.0	60.0474214582
SA499894	5.0	88.9204121248
SA541832	5.0	69.7879372074
SA520270	5.0	68.4199273038
SA541744	5.0	63.0094043887
SA503699	5.0	89.2040494102
SA413500	5.0	70.3012303776
SA529749	5.0	53.4262325239
SA570888	4.5	70.2650290886
SA117559	4.0	66.619137539
SA501540	4.5	79.7557380501
SA539012	4.5	65.5578451575
SA491205	5.0	80.4272604182
SA541884	5.0	53.3780427223
SA74453	5.0	68.1499887057
SA514999	5.0	81.8938096403
SA530634	4.5	12.1490983454
SA413290	5.0	53.8294797688
SA270434	2.5	44.9897503919
SA413916	4.0	22.0338983051
SA518007	5.0	77.5510204082
SA320926	5.0	74.7625022405
SA86359	5.0	47.4251984531
SA541946	4.0	71.8993409227
SA507306	5.0	74.8449170781
SA542225	5.0	31.1126860383
SA569080	4.5	59.7564227931
SA413350	5.0	65.9126123334
SA409766	5.0	78.4136546185
SA321103	4.5	58.7276550999
SA38132	5.0	71.9679251587
SA409882	5.0	81.192515065
SA413798	5.0	8.16733067729
SA541758	4.5	40.329218107
SA501544	5.0	82.1087883093
SA556434	3.5	57.8947368421
SA26595	5.0	79.2959800042
SA557546	5.0	90.2568652232
SA530567	5.0	62.0404187972
SA296370	4.0	74.1990982439
SA270412	4.0	77.6066577387
SA6143	4.0	45.1034726726
SA517263	3.5	44.5109780439
SA542185	5.0	64.3914473684
SA130907	4.5	59.9283854167
SA3721	4.5	68.926003595
SA495423	5.0	54.4
SA541948	4.5	39.2467585923
SA6128	5.0	62.5846579129
SA557466	5.0	89.58310784
SA514439	5.0	72.1316249272
SA411737	5.0	80.988842704
SA3616	5.0	76.5332185392
SA543550	5.0	74.5468509985
SA541922	4.5	5.09938313914
SA271263	4.0	68.738992603
SA556937	4.5	38.9087200408
SA557498	5.0	52.8882329108
SA505563	5.0	82.7573728967
SA528671	5.0	81.9664998912
SA507330	5.0	80.3389830508
SA533646	5.0	38.977609483
SA533709	5.0	38.7836853605
SA533811	5.0	19.2811775381
SA517370	4.0	41.7120622568
SA554224	5.0	79.4437149337
SA528954	5.0	7.65199161426
SA518448	5.0	81.4808422506
SA413837	4.0	31.7174515235
SA533664	5.0	57.1446291243
SA530524	5.0	53.5557184751
SA292647	5.0	82.5292026409
SA529905	3.5	86.0171522932
SA529837	5.0	80.5997931748
SA543594	5.0	58.4688995215
SA478344	5.0	83.0174374526
SA520096	5.0	85.7854510714
SA543622	5.0	58.7711069418
SA557389	5.0	81.2386756712
SA542383	5.0	79.5777085497
SA557409	4.0	81.7196353782
SA556410	5.0	75.592311131
SA250087	4.0	82.4330783939
SA515305	5.0	79.5879964346
SA413846	4.0	40.3458213256
SA533698	5.0	66.6087780234
SA542232	3.0	31.5291644771
SA515309	3.0	86.6784914115
SA538878	5.0	73.3176100629
SA530519	5.0	18.0088105727
SA541765	4.5	11.0079575597
SA530539	5.0	57.1552471813
SA538863	5.0	24.5037980887
SA530590	4.0	73.6154501562
SA541752	5.0	60.3305785124
SA570835	4.0	56.6265060241
SA544294	5.0	73.92442948
SA459265	5.0	49.5309303802
SA542224	5.0	33.796016898
SA560609	5.0	83.7761324042
SA85244	5.0	59.5896520963
SA507405	5.0	75.8283370148
SA542255	4.0	48.071548351
SA501473	4.0	21.8482905983
SA557512	5.0	91.3080414031
SA529863	5.0	86.362625139
SA529901	4.0	75.9035159444
SA542179	5.0	60.6196103481
SA542292	5.0	39.0638297872
SA507443	5.0	66.8870419343
SA558699	5.0	50.1408899995
SA543567	4.0	59.2239086215
SA506712	4.0	71.3539853811
SA520168	5.0	71.3841113841
SA557483	4.0	90.1683867463
SA507191	3.0	82.7143904227
SA528945	5.0	79.1708107186
SA542267	4.0	25.7075471698
SA411717	5.0	79.1208791209
SA501419	4.0	89.8605374993
SA270430	2.0	71.2898348453
SA519788	5.0	83.5456290351
SA494805	5.0	69.6280502251
SA505796	5.0	86.7157009907
SA570845	5.0	72.9371032891
SA557534	4.0	84.9094040509
SA530636	4.5	18.0904522613
SA416083	5.0	44.1257367387
SA517265	4.5	12.6420454545
SA541770	4.0	60.8695652174
SA543199	5.0	51.0886550682
SA270468	5.0	83.9553540286
SA530468	5.0	75.6666666667
SA505861	5.0	79.6885069817
SA542276	5.0	34.75572047
SA520235	4.0	74.3431465654
SA520037	5.0	79.278666213
SA484822	5.0	79.5688847235
SA533660	5.0	84.3304236747
SA173009	3.0	78.4225582346
SA529823	5.0	76.5506202481
SA411225	5.0	82.648664177
SA518547	5.0	86.3537732058
SA101371	3.0	78.5770750988
SA529800	5.0	87.5393914346
SA518611	5.0	52.3845210519
SA40999	5.0	72.2419928826
SA542286	5.0	60.295202952
SA409294	5.0	59.3729279151
SA542235	4.0	38.2551753274
SA520262	5.0	71.8310742972
SA530640	4.5	44.4750114626
SA556571	4.5	71.2552301255
SA533652	5.0	62.2944521285
SA542046	4.5	77.6007723872
SA530538	4.0	78.4378159757
SA538889	5.0	80.935033394
SA554807	5.0	21.7213114754
SA270390	3.5	85.5538404216
SA453823	5.0	31.526222746
SA543319	5.0	44.2602040816
SA506707	5.0	84.2672190575
SA570881	5.0	68.0558406898
SA533665	5.0	37.1710526316
SA465631	5.0	65.4826770844
SA507473	5.0	79.5902883156
SA528991	5.0	81.246036633
SA501373	3.0	47.3139027115
SA570911	4.5	66.5283982131
SA515397	3.0	60.402113831
SA505591	5.0	77.2356560309
SA413742	5.0	41.8859649123
SA491234	4.0	69.8841210113
SA533736	5.0	30.3876132294
SA517420	4.0	57.8536585366
SA530632	5.0	75.1166965889
SA538977	5.0	57.2532490341
SA507238	5.0	83.3310046109
SA515276	3.0	26.0340015225
SA413932	3.0	8.76853642811
SA442206	4.0	78.3927163238
SA320842	4.0	82.8049951969
SA270404	3.0	54.3461082576
SA270402	2.5	66.6020045263
SA411178	5.0	72.6564102564
SA538904	5.0	69.6167247387
SA510551	5.0	77.1342383107
SA557377	5.0	83.4432789013
SA501641	4.5	81.2804412887
SA270454	4.5	72.3601904584
SA413702	5.0	54.1666666667
SA560590	5.0	69.5233930914
SA494078	5.0	82.4349299245
SA474315	5.0	76.710052617
SA541776	4.0	1.86335403727
SA557480	4.5	89.4456138538
SA533661	5.0	36.4907346128
SA542129	4.5	79.4877711121
SA518628	5.0	48.0833643469
SA530503	5.0	57.0062644247
SA289879	2.5	66.9444831059
SA530448	4.5	71.649928264
SA543168	5.0	51.3152400835
SA235957	5.0	66.6186532229
SA310244	5.0	78.8035569927
SA501576	4.0	11.1518555481
SA1181	3.0	84.3582179865
SA557461	5.0	89.5425363312
SA528956	5.0	76.9023569024
SA491600	5.0	72.9033678186
SA413842	5.0	31.981981982
SA484672	5.0	66.0256045519
SA520422	3.0	71.4285714286
SA533745	5.0	55.8984803384
SA501583	4.5	62.9834772813
SA489774	5.0	75.7499594617
SA100712	5.0	76.5683257919
SA270392	4.0	61.2994350282
SA529737	5.0	80.4086340419
SA492657	5.0	74.0468409586
SA538998	3.5	75.9378733572
SA214090	5.0	73.258319368
SA541882	5.0	63.1967213115
SA530542	4.5	28.2811938152
SA515472	3.0	76.2335642584
SA515312	3.0	71.3567839196
SA413318	5.0	42.9553264605
SA320854	4.0	74.8293126991
SA538896	3.5	72.5235109718
SA456681	4.0	62.3695071619
SA570896	5.0	41.4077309816
SA219165	5.0	82.5445173383
SA554204	5.0	77.303139475
SA501432	4.5	27.1824968714
SA538906	3.5	68.4787310743
SA411786	5.0	65.1266838496
SA458506	4.0	77.7777777778
SA543051	5.0	50.6360253149
SA528790	5.0	88.5558050972
SA501610	4.0	82.0865601142
SA530626	5.0	71.8472707717
SA413896	5.0	25.1162790698
SA557385	5.0	65.0108137334
SA501409	4.0	88.9127709117
SA471917	5.0	80.6259116828
SA454747	5.0	50.5182760502
SA520203	5.0	80.2305802306
SA530426	5.0	68.6279016318
SA505545	4.5	72.5749076481
SA505738	5.0	86.7052023121
SA130905	3.5	56.9387153801
SA542229	3.0	43.2846895869
SA413330	5.0	46.0949464012
SA270466	3.5	56.6697447952
SA413830	4.0	33.9473684211
SA529777	4.0	82.7509347138
SA520215	5.0	77.9842519685
SA528883	5.0	91.4431103664
SA542244	5.0	17.4612291786
SA557519	5.0	91.5752218738
SA541854	4.0	66.8670970024
SA529835	4.5	81.3117225782
SA438657	4.5	86.8945029584
SA254668	5.0	80.1736881005
SA557381	4.5	82.4693042292
SA507393	5.0	78.8748348122
SA515318	4.0	69.364724195
SA515302	3.5	77.9734712973
SA530432	3.5	45.1788675669
SA517278	5.0	37.9093198992
SA542004	5.0	7.88043478261
SA557443	5.0	90.19611184
SA570851	4.5	79.8780487805
SA570861	5.0	60.4433760684
SA530460	4.0	62.5282592313
SA495100	5.0	84.8085285454
SA68521	4.5	66.8168168168
SA413924	4.5	4.81481481481
SA533770	5.0	81.2961443806
SA100868	5.0	82.6001278228
SA556530	5.0	45.5941794665
SA192967	4.5	81.9087572103
SA541860	5.0	51.623686724
SA534431	5.0	83.197947841
SA164299	5.0	66.4100096246
SA505404	5.0	84.9573863636
SA541760	4.5	57.3325286663
SA492174	5.0	65.5415199834
SA557036	4.5	71.3356973995
SA553852	5.0	77.4759715838
SA506725	4.0	66.1446097625
SA528807	5.0	74.6406517565
SA541886	5.0	63.312615488
SA538891	5.0	68.394474974
SA542152	5.0	79.125162408
SA499813	5.0	88.9419795222
SA557677	5.0	82.902584493
SA541784	4.0	52.1201413428
SA501442	4.0	1.88711453274
SA428143	4.0	76.6468612762
SA501647	4.0	69.4623309723
SA507448	5.0	80.2367069881
SA507437	5.0	78.9615190724
SA515327	3.5	82.5523223114
SA528802	5.0	77.0737411386
SA517276	5.0	77.2319319792
SA542869	5.0	6.64928292047
SA541994	5.0	29.9323909035
SA426071	5.0	77.8269782698
SA413298	5.0	39.1923990499
SA501526	4.0	86.5943371262
SA541850	5.0	70.2394025917
SA520201	5.0	68.6817279047
SA500820	5.0	81.4321926489
SA413656	5.0	29.4382022472
SA489209	5.0	78.4711029242
SA501582	4.0	2.66875981162
SA517273	5.0	17.3717371737
SA541820	5.0	66.5791068903
SA461016	5.0	81.2831644959
SA480113	5.0	72.7362023451
SA528874	5.0	16.0093530787
SA501623	4.5	64.8919644118
SA515479	5.0	82.1248423707
SA413778	5.0	19.6347031963
SA541870	4.0	75.5117370892
SA529853	4.0	84.8681646967
SA12991	5.0	64.3556052558
SA270444	4.0	80.4734034288
SA501635	4.0	56.8351674219
SA60771	5.0	83.1607691432
SA542126	5.0	67.3690911985
SA519932	5.0	67.6279974076
SA86314	5.0	53.3759772566
SA321066	4.0	73.0475086906
SA6131	5.0	67.0207185943
SA413782	5.0	23.1292517007
SA413278	5.0	72.3247232472
SA507491	5.0	79.6679946879
SA434348	5.0	86.9501328748
SA534389	3.5	48.5098287888
SA541755	5.0	71.2241653418
SA499801	5.0	85.8527511259
SA530586	5.0	44.1447227574
SA505950	5.0	84.218586843
SA507314	4.0	85.8547548813
SA236844	5.0	76.4602803738
SA254332	5.0	77.8107306552
SA538898	3.5	75.3858651503
SA320830	2.5	66.6552550496
SA501522	4.0	76.7910821643
SA507430	5.0	82.974303739
SA542173	5.0	78.4889821616
SA507336	4.0	67.5380413578
SA130915	5.0	47.491638796
SA413900	5.0	17.3076923077
SA440047	4.0	54.9767356993
SA411018	5.0	77.0551257253
SA409179	4.5	79.7686146544
SA541834	4.0	73.1682988756
SA529722	3.5	77.4889405755
SA542304	5.0	28.1476121563
SA530462	3.0	69.8383653553
SA270440	3.5	59.3940936864
SA270423	4.0	5.68720379147
SA413630	5.0	5.68356374808
SA533733	4.0	23.1777115557
SA544135	5.0	62.5272331155
SA514903	5.0	57.7995175556
SA556485	4.5	79.7007528829
SA413626	5.0	12.4497991968
SA543801	5.0	64.1327416554
SA557543	4.5	91.3053996802
SA530654	5.0	70.95
SA541872	4.0	55.1431601273
SA541754	4.0	50.5042668735
SA528900	5.0	79.5040438053
SA529718	5.0	71.129810667
SA543057	5.0	48.5358542772
SA515218	3.0	71.1127362736
SA533780	5.0	30.0936625715
SA507300	5.0	82.3679599499
SA443186	4.5	81.0064134188
SA520221	5.0	67.292331861
SA529756	4.0	70.2361136798
SA413520	5.0	21.4893617021
SA255656	5.0	79.2122538293
SA5451	5.0	86.9694455966
SA538909	5.0	69.5168374817
SA413590	5.0	29.4952681388
SA506664	4.5	70.9443099274
SA413884	5.0	34.0425531915
SA81808	5.0	72.8353849364
SA45294	5.0	76.8994721984
SA224647	5.0	75.7466314766
SA130919	5.0	75.860058309
SA60252	5.0	67.0834216289
SA315471	4.0	63.7823371989
SA507348	5.0	82.2459893048
SA517417	5.0	56.5832426551
SA409438	5.0	81.6506074571
SA409538	5.0	77.5151084252
SA412606	3.5	39.4329896907
SA414171	4.0	75.1665518034
SA541844	5.0	50.0
SA520043	5.0	84.2956852792
SA273481	3.0	67.30543819
SA541938	5.0	42.0043572985
SA320902	5.0	65.8309745249
SA542492	5.0	46.2778822897
SA520278	5.0	65.4524316993
SA569082	3.5	33.2357043236
SA543124	5.0	79.4176794614
SA517272	5.0	20.0438116101
SA413734	4.5	29.7482837529
SA542928	5.0	78.7444444444
SA413566	5.0	25.7142857143
SA541757	5.0	69.2911800242
SA505701	5.0	83.4929757344
SA3475	5.0	82.2556670383
SA492388	5.0	76.6946743319
SA501422	4.5	88.132682089
SA268333	5.0	78.0845556514
SA320896	4.0	59.1737545565
SA86594	5.0	71.5404040404
SA499746	5.0	83.9697578716
SA321030	5.0	78.539371685
SA517257	4.0	53.8324420677
SA413920	5.0	8.71559633028
SA518876	5.0	79.1384754172
SA542014	5.0	31.3583815029
SA510473	5.0	81.9874529486
SA494229	4.0	79.4802819175
SA542249	5.0	56.1053471668
SA541764	4.0	33.9434276206
SA417142	5.0	62.1192893401
SA460515	5.0	91.9419032283
SA542394	3.5	63.0861040068
SA528904	5.0	23.780657748
SA494399	5.0	90.0608960418
SA543593	5.0	16.1735914727
SA507452	5.0	82.6721520227
SA253231	4.0	84.7410649161
SA515281	3.0	69.0857508923
SA438092	5.0	87.6893484011
SA557456	5.0	86.8691928833
SA520292	5.0	71.9676085458
SA530618	5.0	25.5485893417
SA270418	3.5	63.9949324324
SA557366	4.0	9.43540183113
SA501457	4.0	51.5242034314
SA538877	5.0	74.1424802111
SA84668	5.0	83.3157237537
SA541906	5.0	57.5134168157
SA518989	5.0	82.3480200781
SA533651	5.0	68.2206172029
SA557333	5.0	90.7404672517
SA505352	5.0	69.8961937716
SA530514	5.0	72.5506580322
SA503541	4.0	87.0024818458
SA533750	5.0	48.8731324386
SA542242	5.0	39.8567119155
SA440471	5.0	72.9296346414
SA317999	4.0	77.4574270781
SA542311	5.0	16.010699274
SA520122	5.0	76.8188370975
SA557400	5.0	83.2170701682
SA494271	4.0	90.858396059
SA503614	5.0	85.3737373737
SA432539	5.0	88.5868669669
SA529781	5.0	76.1947469571
SA528895	5.0	76.7947138537
SA543399	5.0	72.5977379998
SA463369	5.0	77.6026174896
SA501395	5.0	80.0848456281
SA505768	5.0	75.7817811013
SA269629	5.0	88.1326191356
SA649	5.0	72.6153072766
SA530440	5.0	42.6996265339
SA136091	4.0	82.3301230605
SA543675	4.0	9.39544103072
SA542062	5.0	84.5250965251
SA409250	5.0	78.2489202984
SA543126	5.0	66.754041066
SA570833	3.5	58.3333333333
SA501417	5.0	86.8726569114
SA542163	5.0	68.7919463087
SA541930	5.0	59.103030303
SA515248	2.5	72.9362343817
SA557486	5.0	83.6708171399
SA528795	5.0	87.5630393365
SA541728	5.0	45.7657657658
SA268465	5.0	78.3140837787
SA289217	4.0	73.39872504
SA427144	5.0	79.8868971404
SA542096	5.0	69.8181215561
SA3053	5.0	85.446440278
SA530458	3.0	50.7152655301
SA517266	4.0	50.6072874494
SA501622	5.0	77.4356617647
SA86108	4.0	50.9457755359
SA147241	4.0	78.6720062007
SA270436	4.0	80.3277789958
SA541751	5.0	53.619570644
SA554406	5.0	70.0589265807
SA501643	4.0	81.6659321287
SA473856	3.0	72.6282905315
SA517259	3.0	13.6422136422
SA310395	5.0	88.6262900238
SA518467	5.0	71.1699164345
SA501428	4.0	28.0458276738
SA542561	4.5	57.4594257179
SA541738	5.0	64.9726600193
SA528866	5.0	84.3715286679
SA201430	4.0	71.5901060071
SA542093	4.0	62.9764558752
SA528986	5.0	74.9686585875
SA541792	5.0	52.8455284553
SA449063	5.0	50.1296456353
SA542257	5.0	6.29496402878
SA542149	5.0	76.1481438582
SA533724	4.5	73.2203389831
SA413354	5.0	19.52131638
SA526320	4.5	76.3971399387
SA517856	4.5	84.4367857791
SA528908	5.0	86.7431737238
SA291688	4.0	76.1722378632
SA543666	5.0	64.3895840379
SA514948	5.0	55.6053811659
SA413718	5.0	41.4925373134
SA414571	4.0	13.7607505864
SA538920	5.0	85.7891394093
SA514437	5.0	75.1701036324
SA279897	5.0	78.2384690873
SA515781	5.0	74.3143143143
SA515307	4.5	61.5156776632
SA518470	5.0	80.7916937054
SA413855	5.0	61.9188191882
SA517284	4.0	30.446349394
SA554830	5.0	83.3528722157
SA542222	5.0	39.3926247289
SA501555	4.0	75.052148519
SA538870	5.0	72.731306856
SA306668	5.0	76.2474819313
SA520243	5.0	61.3498744646
SA321032	4.0	65.7344197313
SA300605	4.0	90.7343965675
SA530582	4.0	49.8793242156
SA533746	5.0	75.3355704698
SA554562	5.0	78.8255223038
SA541836	5.0	50.1975219968
SA452376	4.0	65.5455904335
SA501515	3.5	80.2629931121
SA533716	5.0	64.7044274054
SA507173	5.0	59.7067039106
SA530558	3.0	80.3381510772
SA541976	4.5	49.5937711578
SA558648	5.0	44.5423904589
SA500054	5.0	35.1209677419
SA501391	5.0	82.5923504413
SA442786	5.0	68.814479638
SA174372	3.0	55.0368550369
SA538880	5.0	76.9014649809
SA542397	5.0	72.3969252271
SA541876	4.0	74.3554327808
SA518602	5.0	79.2859945077
SA558715	5.0	33.108531995
SA505809	4.0	83.4349875243
SA528799	5.0	82.6039030989
SA514933	4.5	58.4524224468
SA530620	5.0	75.800849093
SA305293	5.0	83.2967311428
SA320848	5.0	78.9410501043
SA435509	4.0	77.9758229617
SA533726	5.0	70.5289598109
SA467449	5.0	77.9450113379
SA313324	5.0	89.9772510845
SA542525	5.0	52.8966250332
SA518890	5.0	84.2294467021
SA501603	3.0	78.8753671842
SA541786	5.0	35.6449375867
SA515415	5.0	68.8804427552
SA501553	5.0	61.3318777293
SA542090	5.0	76.4954410825
SA533732	5.0	79.1856060606
SA413714	5.0	15.6950672646
SA506656	5.0	54.2159180457
SA30223	5.0	76.99373244
SA528868	5.0	63.2932119158
SA85710	5.0	58.1866666667
SA528884	4.0	80.4994713257
SA501591	4.0	82.8486986367
SA517376	5.0	51.5107913669
SA320824	5.0	80.9935205184
SA542270	5.0	33.8514680484
SA413642	5.0	29.8295454545
SA501499	4.0	24.6600830113
SA263853	5.0	74.5139625309
SA556458	4.0	68.1227436823
SA269383	5.0	75.7996567327
SA542078	5.0	84.9059420723
SA203853	5.0	77.2861356932
SA517314	5.0	71.5645695364
SA413598	5.0	29.0748898678
SA515450	5.0	68.3198769704
SA491630	5.0	79.1110684458
SA542783	5.0	65.1300904977
SA530579	5.0	62.2634120872
SA410558	4.0	78.1928757602
SA501618	4.0	71.2455971822
SA541910	5.0	61.5474452555
SA529845	3.0	1.61543150745
SA541762	4.0	45.1080050826
SA494253	4.0	84.1644946423
SA570863	4.0	13.1736526946
SA556273	4.5	68.2488479263
SA499802	3.0	54.7033898305
SA507302	5.0	79.2586206897
SA321050	4.0	83.0656522964
SA435017	5.0	86.6594430882
SA558649	5.0	28.2094753697
SA503898	4.0	88.3678197651
SA557331	5.0	83.54556804
SA510451	5.0	71.2194727479
SA541900	5.0	70.9617526922
SA520193	4.0	75.4056795132
SA515333	2.0	62.5630676085
SA528890	5.0	84.3412094513
SA554241	5.0	76.7076997345
SA301678	4.0	84.0732045673
SA501477	4.5	35.7955977004
SA528861	5.0	73.3327824147
SA556610	4.0	63.226744186
SA507250	5.0	73.0244104261
SA501469	3.0	56.7529935951
SA268834	5.0	67.2264355363
SA508441	5.0	80.578271028
SA542305	5.0	8.27067669173
SA542049	4.0	59.85395189
SA515233	3.0	69.9178582294
SA433847	4.5	87.4699674202
SA517371	5.0	60.7683352736
SA558653	5.0	30.7889759524
SA557338	5.0	86.2717514886
SA528932	5.0	78.5239894652
SA529739	4.0	84.5181324165
SA448931	4.5	61.1503531786
SA542205	5.0	64.4057971014
SA542273	5.0	10.9572546659
SA570885	5.0	34.07960199
SA570839	4.0	79.416101445
SA530612	5.0	74.2147344375
SA409614	5.0	80.3303303303
SA557473	4.5	89.0852707027
SA556664	4.5	49.7186700767
SA113370	5.0	79.8093331012
SA528798	5.0	72.6657163222
SA544072	5.0	60.0766979514
SA320890	5.0	77.4619960344
SA441129	5.0	80.9223975795
SA494058	5.0	78.7229325253
SA5780	5.0	89.2630652551
SA6125	3.0	32.8436018957
SA501607	5.0	67.9032930388
SA413664	5.0	26.0869565217
SA320932	5.0	77.8635014837
SA313680	4.5	87.3930829305
SA543234	5.0	46.4336736472
SA507225	5.0	82.3260437376
SA542175	5.0	63.6315370321
SA507548	5.0	75.1765629087
SA262126	5.0	76.1662425785
SA530450	5.0	61.6623947272
SA507369	5.0	87.5528913963
SA268889	5.0	82.3411203215
SA442166	5.0	74.5569835249
SA1694	5.0	71.1111111111
SA544045	4.0	68.2601217999
SA409487	5.0	80.2083333333
SA507463	5.0	67.6896352056
SA413634	5.0	42.6287744227
SA315503	4.0	79.5968294354
SA529743	5.0	72.5227737498
SA542386	5.0	74.5347698335
SA515399	5.0	82.7296988181
SA530656	5.0	71.4632174616
SA262624	5.0	67.1721958926
SA422387	5.0	78.6633039092
SA266828	5.0	62.7877237852
SA151709	5.0	58.640871403
SA292802	4.0	74.8400094809
SA501559	3.0	51.672601705
SA533772	5.0	41.5056958891
SA517730	5.0	63.6912117467
SA413762	5.0	7.07547169811
SA501464	4.0	61.799844841
SA520306	3.0	28.6517216874
SA411002	3.5	83.3572770472
SA543493	5.0	50.0894454383
SA501387	4.5	86.1819992531
SA543105	5.0	60.4678559408
SA451533	5.0	78.4671532847
SA413668	5.0	27.5964391691
SA542114	5.0	81.2388229556
SA542285	5.0	31.0620300752
SA412291	4.5	72.9741472952
SA533686	5.0	37.0623232225
SA507421	5.0	74.1757293285
SA261436	5.0	66.9466610668
SA528792	5.0	76.4506142015
SA533786	4.5	77.2100199673
SA417859	5.0	2.78637770898
SA320818	4.5	64.4642857143
SA267307	5.0	82.2818791946
SA505897	5.0	79.2482308611
SA557369	3.5	89.2886379379
SA505904	5.0	77.4431897393
SA281019	5.0	73.8975406875
SA544051	5.0	51.9979242346
SA534591	5.0	78.3379196478
SA507164	5.0	74.4633273703
SA542426	5.0	60.5527638191
SA410303	5.0	79.0313996807
SA556816	5.0	65.1821862348
SA542387	5.0	65.020746888
SA542265	5.0	52.5511762909
SA538868	5.0	25.8259212198
SA528993	5.0	75.5439259582
SA528786	5.0	62.8185621909
SA515254	3.0	40.8947615534
SA507563	4.0	80.5567701501
SA541822	4.5	57.6772354827
SA507152	5.0	81.4590301003
SA320884	4.0	66.5156531335
SA491175	4.0	83.5140782012
SA93904	5.0	84.6859006805
SA509149	5.0	85.587073898
SA466124	4.5	75.79383341
SA414042	5.0	52.332361516
SA541766	4.0	66.6177190406
SA441075	5.0	76.6861259471
SA501060	5.0	84.7903802405
SA542942	5.0	63.7399206451
SA528926	5.0	69.7500867754
SA543023	5.0	64.9365197909
SA505676	5.0	79.5961995249
SA560596	4.0	83.0654711555
SA250273	5.0	78.4761168053
SA528901	5.0	85.2878691311
SA499815	5.0	87.2056851703
SA517267	5.0	34.1886792453
SA451554	4.5	43.4322033898
SA530575	5.0	70.1782304265
SA543789	5.0	64.4937216137
SA530535	4.5	39.1459074733
SA539010	5.0	66.7461263409
SA519904	4.5	78.0541807762
SA505389	5.0	82.8820697954
SA501599	4.0	75.6730653145
SA541828	5.0	40.3539309545
SA88004	5.0	84.0646329572
SA298231	5.0	88.3971937399
SA514228	4.5	75.1949420443
SA495321	5.0	84.846287703
SA410670	5.0	83.9480672765
SA541896	3.0	73.1735159817
SA501562	5.0	75.966657327
SA518504	5.0	77.4033310607
SA557327	4.5	82.8397212544
SA557537	4.5	71.8101698609
SA533666	4.0	80.0933706816
SA529787	4.5	82.5734430082
SA528853	5.0	84.719091382
SA570859	5.0	54.165249915
SA542486	5.0	57.9790082468
SA544289	5.0	62.6037408646
SA86170	5.0	50.7831325301
SA570883	4.5	63.2615156018
SA505258	5.0	67.9237414358
SA529849	4.0	79.0803292648
SA517390	3.0	43.4437086093
SA529783	5.0	77.2108440867
SA533721	5.0	73.0355874694
SA557397	5.0	73.0472426125
SA501498	2.0	43.863575329
SA27437	4.5	79.2769803296
SA413582	5.0	21.5859030837
SA414203	5.0	39.347826087
SA286926	4.5	73.7565563393
SA164579	5.0	74.5718945366
SA528855	4.5	89.4583208943
SA529884	4.0	84.2765847199
SA518254	4.0	75.0410172272
SA542289	5.0	0.0
SA520113	5.0	81.9391365888
SA515422	5.0	70.4552647046
SA538882	5.0	81.8121874828
SA533796	5.0	76.0599888909
SA33508	5.0	84.8900779342
SA539021	5.0	46.6666666667
SA530608	4.5	18.9525433932
SA507367	5.0	77.9466929911
SA506738	5.0	53.3235077377
SA22515	4.0	52.5718608169
SA6161	4.5	65.6039119804
SA46697	5.0	80.5616707324
SA557353	5.0	83.300727317
SA541934	5.0	47.2400513479
SA530551	5.0	69.887076537
SA476204	5.0	84.4481839854
SA533695	5.0	41.0437021889
SA541772	4.0	68.2643089809
SA538872	5.0	71.8134715026
SA517362	5.0	38.8529139685
SA528973	5.0	71.0910005028
SA542302	5.0	26.452020202
SA528947	5.0	83.0065539461
SA506749	4.5	45.6699029126
SA518764	5.0	30.8651399491
SA435905	4.0	89.5973313519
SA542209	5.0	53.5124760077
SA554319	5.0	84.5437017995
SA541998	5.0	40.3064623584
SA557541	5.0	91.1505516585
SA505889	5.0	74.0467404674
SA553777	5.0	62.476635514
SA570874	4.5	78.8629327329
SA505825	5.0	75.2821804529
SA538885	5.0	82.6784456127
SA533681	5.0	84.1054024786
SA6149	4.5	54.629973968
SA542478	5.0	0.789473684211
SA266783	5.0	48.5317672184
SA557321	5.0	81.8207204691
SA130888	5.0	20.5696202532
SA557464	4.5	70.7991210825
SA413806	5.0	12.1693121693
SA507171	5.0	75.8904109589
SA518893	5.0	72.4452554745
SA542650	5.0	52.2427440633
SA542117	5.0	72.3753761781
SA505539	5.0	61.5639925524
SA543895	5.0	71.3414634146
SA507214	4.5	40.0753212229
SA270414	3.0	83.217133972
SA514917	5.0	38.4865134865
SA413850	5.0	19.7273456295
SA130913	5.0	49.5440729483
SA514940	5.0	53.6559888579
SA413892	4.0	39.9509803922
SA6137	4.0	57.012987013
SA541926	4.0	54.2911877395
SA413538	5.0	49.7089639115
SA505351	5.0	85.587863464
SA413868	5.0	22.2891566265
SA513920	5.0	28.8860103627
SA530434	5.0	63.4531113059
SA32713	5.0	81.0514153668
SA511841	4.0	78.5482894877
SA507234	4.5	52.4097642395
SA409694	5.0	75.8683729433
SA520078	4.0	83.8619492914
SA49664	5.0	84.401650619
SA528965	5.0	59.1260404281
SA321111	4.0	77.0690206103
SA132368	5.0	74.8993004028
SA557347	5.0	89.9059648149
SA450746	4.0	36.2223550508
SA530515	5.0	72.8689883914
SA556263	4.0	52.7885146328
SA515104	5.0	79.9130230371
SA542384	5.0	70.8292682927
SA199271	5.0	55.6447803496
SA533684	5.0	25.6097560976
SA505885	5.0	81.7092976045
SA520426	3.5	50.798344175
SA518483	5.0	78.3703606039
SA410925	5.0	74.6336996337
SA413512	5.0	20.4301075269
SA413524	5.0	5.79038795599
SA514958	5.0	13.7377963738
SA410399	5.0	82.1644498186
SA270040	5.0	70.6087165326
SA4666	3.5	88.7497300799
SA514919	5.0	36.1967981257
SA501480	4.0	53.1369548585
SA557328	4.5	85.0033068783
SA413574	5.0	39.3632416787
SA560599	5.0	82.6273635538
SA517419	5.0	68.570173512
SA130927	5.0	80.1213522103
SA277382	4.0	73.6431784108
SA539008	5.0	60.0978336827
SA112902	5.0	88.3056040923
SA533747	3.5	63.7633094781
SA541914	5.0	74.644119614
SA557526	4.5	88.7691629524
SA413680	5.0	32.0
SA529741	5.0	83.0937274115
SA71810	5.0	65.5728638584
SA556724	5.0	67.8733031674
SA543553	5.0	79.8529641796
SA273031	3.0	42.0283975659
SA543530	5.0	71.0657285052
SA517418	5.0	75.0830564784
SA512902	4.0	76.7104860899
SA434417	5.0	83.2814704331
SA501375	3.0	61.5568544102
SA538900	3.5	73.1622306717
SA529803	5.0	44.6667403559
SA521717	5.0	68.4971098266
SA541904	5.0	54.0319537049
SA553714	4.5	77.013521458
SA542388	5.0	51.4825676116
SA520229	5.0	83.4181078332
SA544288	5.0	49.6788008565
SA541749	5.0	57.9885423297
SA514311	5.0	72.7585641698
SA155940	4.0	80.3210463734
SA268957	5.0	83.4351881634
SA501439	5.0	81.1052861512
SA507213	4.0	82.2648713826
SA555030	5.0	83.6593216143
SA541960	5.0	28.7184948527
SA541745	5.0	43.9964943032
SA530616	5.0	71.1553576107
SA419987	5.0	74.6773788602
SA284573	4.0	83.5426028725
SA533753	4.0	50.3182461103
SA494084	5.0	89.6333345328
SA541746	5.0	37.5131717597
SA530606	5.0	26.9551717446
SA542181	5.0	62.7020433059
SA507258	5.0	75.1076658053
SA270456	4.0	63.4818181818
SA557361	5.0	86.0926636111
SA255317	5.0	84.2646327309
SA219639	5.0	83.8900343643
SA130901	5.0	36.3469702817
SA413802	5.0	17.3431734317
SA541793	5.0	40.0
SA444521	5.0	39.7637795276
SA557043	5.0	72.4691358025
SA515277	5.0	77.7365491651
SA541978	5.0	7.92864222002
SA517254	3.5	45.6106408706
SA505944	4.5	80.3361344538
SA530530	5.0	69.8316015765
SA530566	4.0	58.8899341486
SA80884	5.0	84.4692599308
SA501637	4.5	47.764371895
SA557491	4.5	85.7648496173
SA541996	5.0	34.7543352601
SA209137	5.0	79.2100609157
SA411825	5.0	82.7732279017
SA542030	4.0	85.2476958525
SA428353	5.0	71.9949335022
SA541753	5.0	51.0494245091
SA528810	5.0	88.3855746545
SA533714	5.0	6.058554747
SA530578	4.0	64.3902439024
SA520175	3.0	60.4140860025
SA557034	5.0	81.7946404049
SA270400	4.0	83.7300922045
SA501506	4.0	82.1039367934
SA413602	5.0	23.3333333333
SA413492	5.0	61.6228070175
SA557357	5.0	78.5701551079
SA515270	3.5	77.8359386204
SA125187	2.0	57.4764958295
SA569072	5.0	32.3132969035
SA530533	5.0	49.7159090909
SA450222	4.0	68.924496237
SA307934	5.0	80.9501484607
SA495070	5.0	81.1529168105
SA500100	5.0	86.118296258
SA310164	4.0	84.912836767
SA501491	3.5	84.298827353
SA500769	5.0	87.7699784017
SA129949	5.0	73.2306656568
SA445899	5.0	61.8150684932
SA321041	5.0	36.6840330984
SA541980	5.0	3.00387596899
SA517378	5.0	63.248564397
SA528938	5.0	85.4908824028
SA554466	5.0	70.8950418545
SA528682	5.0	48.3806075236
SA320731	4.0	87.4776601595
SA542260	5.0	0.504625735913
SA410875	4.0	80.3283173735
SA279763	5.0	4.4814340589
SA542064	5.0	83.7245696401
SA501631	2.0	69.9687032249
SA414677	5.0	68.7115165336
SA533777	5.0	41.3126408878
SA414744	5.0	61.5068059513
SA5501	5.0	69.8244817182
SA431122	2.5	75.0666497397
SA530571	5.0	61.3150684932
SA554379	5.0	78.2145339408
SA514362	4.0	54.8721227621
SA278886	4.0	52.6287371571
SA437192	5.0	83.0725462304
SA543536	5.0	68.2568807339
SA515444	3.5	86.4093728463
SA28475	5.0	72.8700069268
SA320980	5.0	78.3457249071
SA501653	4.0	27.0573807526
SA542034	4.0	86.1319966583
SA434831	4.5	80.4730473754
SA450608	5.0	68.4453781513
SA533643	5.0	46.7834744941
SA542993	5.0	63.4951456311
SA528788	5.0	76.0270954951
SA542132	5.0	78.7128712871
SA556327	5.0	51.3513513514
SA538911	5.0	83.3586165049
SA530624	5.0	76.1827520952
SA515322	4.5	11.7954677513
SA413540	5.0	63.5188087774
SA507501	5.0	87.3467534433
SA435224	5.0	78.8629970396
SA213642	5.0	77.4834437086
SA557454	5.0	73.6965962776
SA501405	4.0	90.2670794039
SA542391	4.0	55.4414784394
SA413650	5.0	8.37209302326
SA542099	5.0	77.9749478079
SA444829	4.0	0.314465408805
SA544029	4.5	58.0032119914
SA514951	5.0	66.5477252453
SA451013	5.0	50.4024144869
SA530594	5.0	6.84586308274
SA542201	5.0	78.1397888606
SA517318	5.0	48.736228127
SA520258	5.0	81.0156406657
SA413898	5.0	41.4052697616
SA414731	5.0	70.3807106599
SA501645	5.0	66.5460566663
SA244508	5.0	75.7636887608
SA165304	5.0	83.0464816766
SA554054	5.0	76.1246485473
SA269323	5.0	86.3183887646
SA500830	5.0	78.4768443915
SA413904	5.0	21.1764705882
SA533706	5.0	21.8544016405
SA501595	3.5	73.7320134708
SA6152	4.5	51.0458715596
SA529807	3.0	84.5344692689
SA554852	5.0	78.8362604222
SA505577	5.0	82.8879310345
SA437006	5.0	89.4476706251
SA6134	4.5	37.9895719656
SA63181	5.0	52.054631829
SA413024	4.0	37.1299959078
SA413554	5.0	18.7702265372
SA413886	5.0	37.5418994413
SA543178	5.0	34.2555515107
SA543349	5.0	79.8712365082
SA541952	4.0	55.5699481865
SA443468	4.5	70.2042850025
SA556859	3.0	62.925170068
SA144576	4.0	82.091503268
SA530430	5.0	51.9687452122
SA542189	5.0	55.0
SA528708	5.0	55.2904238619
SA501627	5.0	36.1565716214
SA521664	4.0	78.1549904031
SA517415	5.0	64.7121346324
SA514942	5.0	72.2624328742
SA501507	4.0	27.974025974
SA270442	3.0	70.1102988329
SA542393	5.0	50.4081632653
SA533782	3.0	64.3370033509
SA544050	5.0	77.4944804501
SA557322	5.0	83.0921704658
SA560617	4.5	81.4656843738
SA530493	5.0	70.8465050931
SA541924	5.0	64.2651691549
SA86575	5.0	63.9163277164
SA268591	5.0	75.5102040816
SA507268	5.0	80.226904376
SA544191	5.0	27.5104461518
SA528906	5.0	20.7387536112
SA558659	5.0	47.845071146
SA542018	4.0	76.9829824055
SA270406	3.0	76.0629820871
SA557404	4.5	73.4304635762
SA507229	4.0	74.4360902256
SA413918	5.0	63.185483871
SA412935	3.5	66.1213845424
SA542308	4.5	12.7208480565
SA557342	4.0	79.323822706
SA270408	3.0	30.9876180208
SA501541	4.5	84.0797530489
SA506694	4.5	74.5082188089
SA533663	5.0	33.4880698171
SA520318	4.5	77.1706853546
SA528839	5.0	88.6773779191
SA528999	5.0	82.2110201346
SA68194	5.0	81.3638203157
SA507488	5.0	81.7034196229
SA535737	4.0	75.5082619604
SA506682	4.5	74.2806464328
SA533585	4.0	75.6149089993
SA501575	4.5	82.4781775601
SA541880	5.0	81.4785582741
SA408562	5.0	82.0995145631
SA14241	5.0	70.9779179811
SA413516	5.0	43.0769230769
SA544009	4.5	62.0461789629
SA494401	4.0	89.0435055756
SA542965	5.0	41.3013541428
SA542054	5.0	88.1786500367
SA538893	5.0	78.4681227863
SA541739	5.0	46.9295605057
SA543104	5.0	50.3736507058
SA494057	4.5	80.9335443038
SA515239	4.0	85.4212748844
SA542251	5.0	31.2832643406
SA556895	4.5	43.0057803468
SA86131	4.0	67.6829268293
SA556506	4.5	70.0771208226
SA13738	5.0	60.2319967815
SA538888	5.0	81.2128354851
SA413880	5.0	39.2156862745
SA130963	4.0	78.155918699
SA278114	5.0	71.3229451752
SA514957	5.0	54.0795684423
SA505850	5.0	84.5611975345
SA529766	4.0	69.6189224704
SA541942	5.0	24.5064377682
SA533803	5.0	44.4627796113
SA530587	2.0	57.2844827586
SA411401	5.0	78.8400060892
SA267880	5.0	82.0252714006
SA542396	5.0	48.417721519
SA494168	5.0	72.1868484814
SA542075	5.0	77.447483155
SA270428	3.0	49.5699373695
SA320878	4.5	79.976076555
SA57008	5.0	79.361863763
SA277517	5.0	85.6921487603
SA530442	5.0	70.5568053993
SA542307	5.0	4.58891013384
SA542008	4.5	12.1117318436
SA32297	5.0	75.3299340132
SA85722	4.5	47.0216962525
SA507572	5.0	70.6323818898
SA458075	5.0	58.064516129
SA500397	5.0	79.8672566372
SA505919	5.0	79.8683488755
SA501545	4.0	75.7943591574
SA530473	4.5	65.7804191429
SA413334	5.0	42.4738219895
SA541898	5.0	39.7832817337
SA557529	5.0	91.1728262098
SA539025	5.0	41.7561591914
SA542295	5.0	43.0198228596
SA108597	5.0	14.3276199939
SA84360	4.0	80.833650552
SA6760	4.0	76.6125493638
SA558660	5.0	54.0735979431
SA303138	4.5	84.5899995823
SA320872	4.0	82.4963121161
SA541894	5.0	58.9904373726
SA321057	5.0	82.0968834688
SA518389	4.0	83.058739255
SA436373	4.5	84.71609053
SA543631	5.0	32.6201128185
SA518634	5.0	39.7404640189
SA529716	5.0	74.5806854881
SA413660	5.0	39.3305439331
SA86215	4.0	46.0037174721
SA542183	5.0	81.2215909091
SA501435	5.0	68.7139249639
SA61837	5.0	69.7986577181
SA321106	4.0	73.0995934959
SA569077	5.0	10.1740294511
SA528997	5.0	69.47586727
SA533703	5.0	77.3270160892
SA538914	5.0	81.1643835616
SA557420	5.0	91.1013319145
SA287592	4.0	88.8579255621
SA505711	5.0	86.1963616164
SA439921	5.0	73.1703031658
SA570866	5.0	73.7158469945
SA501471	4.5	15.7502193624
SA11798	5.0	84.599865501
SA557495	5.0	90.4026719605
SA541902	5.0	46.6636609558
SA569075	5.0	0.164203612479
SA505918	5.0	82.7482128674
SA533801	3.0	0.0146929180135
SA412207	5.0	78.6537669823
SA570853	5.0	65.3406492913
SA514961	5.0	74.8125161624
SA528941	5.0	85.4319852941
SA556295	3.5	46.4359150103
SA410202	5.0	79.7008936713
SA507321	5.0	85.2299578782
SA501401	4.5	84.6286701209
SA504079	5.0	86.7560190655
SA407922	4.0	79.5779772011
SA570847	3.5	79.6229066635
SA410978	5.0	75.9296054499
SA85340	3.5	73.4468085106
SA414123	5.0	42.2182468694
SA542479	5.0	61.8968935889
SA542084	5.0	83.1980012492
SA528850	5.0	88.39378807
SA528939	5.0	88.1885942536
SA413127	3.0	48.3657034581
SA411297	5.0	83.9153439153
SA514962	5.0	62.7507163324
SA70945	5.0	79.3642910355
SA268678	5.0	74.4273375892
SA542155	4.5	60.0588310526
SA515214	2.5	33.2673449657
SA543785	5.0	83.7947695375
SA542000	4.5	9.83477576711
SA547730	4.0	85.128458498
SA530646	5.0	78.5355348169
SA570892	5.0	48.5588972431
SA538918	5.0	83.8640561507
SA413072	4.0	51.1942994781
SA130911	5.0	52.5088697415
SA530591	4.5	13.8549786733
SA494740	5.0	85.0395647873
SA130884	5.0	58.8416196822
SA529720	3.0	50.5600571973
SA528815	5.0	72.9839133635
SA533734	5.0	41.4657146706
SA515353	4.0	73.4006734007
SA507132	4.0	70.4793944491
SA543761	4.5	79.3313708999
SA528854	5.0	76.0956745918
SA413914	5.0	68.3357879234
SA264336	5.0	76.7425810904
SA542058	3.0	81.6063764562
SA482408	4.5	54.9918831169
SA321012	4.5	76.1534947465
SA541964	5.0	58.6949533912
SA491143	4.5	79.6182874304
SA194387	5.0	82.619026271
SA511386	4.5	79.9097213136
SA538886	5.0	74.1237559498
SA413862	5.0	39.0700902151
SA541747	5.0	64.4485520641
SA413722	5.0	45.6626506024
SA533749	5.0	79.1637467881
SA491186	4.0	80.9707013909
SA458434	5.0	52.7313266444
SA530562	3.0	61.2579084481
SA6811	3.0	63.4837621257
SA541824	4.5	64.9959470413
SA558710	5.0	41.3949732512
SA501490	5.0	74.2783362538
SA512309	5.0	77.950739094
SA501440	1.0	66.5723066969
SA3805	5.0	81.6143497758
SA542258	5.0	7.48344370861
SA543206	5.0	79.4033118927
SA528745	5.0	54.7734271887
SA492581	3.5	49.3299832496
SA542293	5.0	31.6836487142
SA515407	3.0	0.0424759624667
SA264003	5.0	68.1659557968
SA542312	5.0	44.4834307992
SA556675	4.5	72.1731448763
SA541778	5.0	74.3139407245
SA105050	2.0	63.7972046417
SA541892	5.0	51.1119781506
SA517416	5.0	78.9805825243
SA211341	5.0	77.248238707
SA541986	5.0	48.8279522335
SA413652	5.0	41.875
SA283110	2.0	73.8612139806
SA557393	5.0	89.457612886
SA5378	3.0	82.3813275556
SA22443	5.0	69.2935366116
SA448361	5.0	53.7130801688
SA557050	5.0	65.4150197628
SA541842	5.0	79.8443298036
SA106552	4.0	81.83816027
SA307536	3.5	76.4543408579
SA520283	4.0	74.2450765864
SA542843	5.0	1.75
SA407890	5.0	75.3244619681
SA517385	5.0	72.2060656419
SA320938	5.0	57.0836701698
SA529753	5.0	69.8940666337
SA413638	5.0	24.2248062016
SA307650	4.0	83.0085065145
SA452320	4.0	71.1556829035
SA515377	3.5	81.7977813532
SA138738	4.0	69.1403495024
SA518485	4.5	80.5868849187
SA538910	5.0	62.3929794521
SA520312	5.0	53.362701909
SA408698	5.0	81.9971870605
SA86551	5.0	64.1958967571
SA507436	5.0	81.570268899
SA544047	5.0	81.5294640213
SA501446	3.5	79.9908340972
SA195307	5.0	46.3722397476
SA507269	5.0	61.3971912135
SA83134	4.0	75.0706396096
SA6158	4.5	75.2941176471
SA543305	5.0	44.4346066279
SA541856	5.0	66.8042132696
SA413786	5.0	22.4066390041
SA543482	5.0	44.0671350507
SA428657	3.0	82.4948240166
SA268027	5.0	79.7711822252
SA533647	5.0	37.897223863
SA480023	4.5	69.5775660615
SA556811	5.0	25.741142444
SA261595	4.0	64.9045521292
SA538884	4.5	79.9156645323
SA533659	5.0	47.9451400172
SA507599	5.0	58.8565488565
SA194253	4.0	78.0534966162
SA507352	5.0	70.1761879338
SA530500	4.0	12.2662401575
SA270388	4.5	63.5016503968
SA515360	4.5	85.2659738656
SA505675	5.0	84.4164200232
SA554627	5.0	70.9706343869
SA506746	5.0	49.4738244305
SA413888	5.0	24.6428571429
SA130886	5.0	49.9212598425
SA213387	5.0	75.7159904535
SA413272	5.0	33.1811263318
SA494956	5.0	85.5838225701
SA506742	5.0	55.1069454458
SA267718	5.0	84.3343970823
SA517316	5.0	78.9393477598
SA500148	5.0	87.9296198377
SA533619	5.0	47.6716917923
SA158256	3.0	69.8965051747
SA135301	5.0	81.4724615961
SA413930	5.0	48.0620155039
SA517280	5.0	33.5154826958
SA414175	5.0	53.3432392273
SA528876	5.0	74.5277357721
SA530563	5.0	3.29888149512
SA538862	5.0	79.5305676856
SA413480	5.0	17.2131147541
SA521593	5.0	82.884960287
SA542683	5.0	50.9985475672
SA90162	3.5	80.782122905
SA142043	4.0	72.2202359671
SA507259	5.0	74.8362855609
SA542427	5.0	62.5126390293
SA514319	5.0	71.5251789114
SA541992	5.0	29.8418972332
SA528843	5.0	57.3819316409
SA529796	5.0	86.9467487289
SA501523	5.0	71.9940253921
SA542140	5.0	83.6784198215
SA267454	5.0	88.8734297981
SA505781	5.0	83.2250341997
SA74051	5.0	65.6982670744
SA530583	3.0	76.317264574
SA517264	3.5	57.3810691515
SA538864	5.0	73.1782577736
SA557502	5.0	54.3819183442
SA529726	5.0	77.5302900502
SA154497	4.5	79.3507444472
SA542169	5.0	59.6658711217
SA501564	4.0	71.3516126804
SA503179	5.0	88.7120449935
SA542203	5.0	68.6406995231
SA538867	5.0	25.0209117524
SA191115	5.0	80.2672315464
SA411549	5.0	84.8435759846
SA528674	5.0	67.8778814007
SA542158	4.0	84.0317792911
SA320908	4.0	76.645930534
SA570927	5.0	66.4842324733
SA514937	4.5	62.7704859879
SA533815	5.0	17.6836771625
SA139948	5.0	71.1051212938
SA500759	4.0	78.4210867172
SA542211	5.0	60.2328201277
SA413822	5.0	33.1230283912
SA6167	3.5	6.8622728268
SA78527	4.0	74.8326112643
SA501572	3.0	22.0917471466
SA558655	5.0	53.2519106848
SA541846	4.5	71.5552614163
SA541748	5.0	45.2495974235
SA557539	5.0	86.6110489368
SA556626	5.0	40.0804289544
SA528846	5.0	58.1390823832
SA515298	3.5	35.3617686467
SA67692	5.0	65.9015774063
SA533730	5.0	74.5614035088
SA538917	5.0	80.7822648969
SA515292	3.5	64.4298688194
SA520300	4.0	42.8769366419
SA492027	5.0	80.2349979018
SA413794	5.0	18.0124223602
SA542686	5.0	55.0743099788
SA528825	5.0	75.8173515982
SA290059	3.0	35.4170040486
SA495518	4.0	82.1503313568
SA541966	4.0	6.6573556797
SA251496	5.0	80.1832760596
SA505780	5.0	81.2584269663
SA505933	5.0	84.2070944184
SA468236	5.0	70.6568300809
SA507584	5.0	85.2238338725
SA570837	4.0	66.621129326
SA517328	4.0	71.370695476
SA541729	5.0	7.10227272727
SA434477	5.0	88.9346437138
SA417790	5.0	9.84848484848
SA528813	5.0	70.412949508
SA413578	5.0	39.4129979036
SA413826	4.0	39.5161290323
SA518808	5.0	54.0004222081
SA180317	5.0	81.5430599664
SA478484	5.0	75.1557794938
SA528892	5.0	87.03375652
SA506693	4.0	70.4438509475
SA413922	5.0	63.5399403381
SA500499	5.0	88.6827057935
SA529714	5.0	60.4587273192
SA530464	5.0	47.3075211393
SA505437	5.0	81.5044529262
SA541848	5.0	65.5665566557
SA528886	5.0	69.6978241459
SA542191	5.0	77.7298120874
SA538876	5.0	79.2079207921
SA18463	4.0	85.1037999272
SA507357	5.0	82.2287532355
SA514993	4.5	83.0126623911
SA482767	5.0	77.5742807735
SA570855	3.5	59.2279515356
SA501421	5.0	83.3143982428
SA503261	4.0	82.8997664048
SA530532	5.0	54.9015544041
SA542165	5.0	55.3509532062
SA542233	3.0	43.6688311688
SA541782	5.0	75.2694990488
SA538922	5.0	85.6354026978
SA43144	5.0	32.2579257539
SA514936	5.0	77.1706044354
SA130917	5.0	83.3257308729
SA270422	2.0	56.7499650984
SA542187	4.5	40.0564481112
SA553891	5.0	68.4290030211
SA542248	5.0	33.0518234165
SA506655	3.5	59.9040438657
SA512386	4.0	86.642170107
SA410223	4.0	85.2195306586
SA320944	4.5	72.1910362648
SA530466	5.0	70.1381509033
SA542879	5.0	73.6480293309
SA501517	4.5	77.8707877227
SA554424	5.0	81.4300151592
SA541814	5.0	61.5410611693
SA569081	5.0	41.9558722133
SA279872	4.0	52.6611856339
SA501487	5.0	75.5161310689
SA505416	5.0	83.6507042254
SA270416	4.0	59.6815139626
SA501431	5.0	82.2307547051
SA542938	5.0	45.066045066
SA544229	5.0	48.4443988089
SA528760	5.0	69.4122694123
SA501460	4.5	19.627342476
SA509993	5.0	86.0653830658
SA544092	5.0	33.3251833741
SA4557	5.0	72.5972318874
SA543590	4.5	79.4398432067
SA538892	4.0	73.3573216521
SA518721	5.0	60.459392945
SA554739	5.0	75.142198309
SA413818	5.0	21.1895910781
SA506713	5.0	58.0533824206
SA518462	5.0	74.7557003257
SA167759	5.0	82.2437522637
SA121657	5.0	78.7910212371
SA522399	4.5	29.3233082707
SA528833	5.0	28.8898649391
SA440179	4.0	71.4402484878
SA541759	4.0	70.1992369648
SA542932	4.5	52.2568443389
SA528822	5.0	89.4337324944
SA530602	3.5	2.52100840336
SA501598	4.0	69.7716894977
SA550978	5.0	68.0283592167
SA541932	5.0	70.9272467903
SA501484	4.5	27.0747296811
SA61999	4.0	82.0955799865
SA544124	5.0	60.0835945664
SA538895	5.0	67.4238012036
SA291007	5.0	9.65514107865
SA541742	5.0	58.3447332421
SA445536	4.5	65.9917510311
SA542024	5.0	85.1315540413
SA477133	5.0	73.9052583862
SA543977	5.0	72.2068328717
SA17443	5.0	82.4080237873
SA49610	4.5	84.2793174392
SA544238	5.0	26.3581488934
SA305693	4.0	79.5403393352
SA410119	5.0	68.1079512478
SA530527	4.5	8.2018051377
SA517269	5.0	71.4853057983
SA505297	5.0	87.1878232599
SA443714	5.0	87.2370218579
SA320956	4.0	80.5626288347
SA507332	5.0	79.1616766467
SA475881	4.0	73.4500460708
SA520181	5.0	73.5263702172
SA543705	5.0	66.6666666667
SA518622	5.0	39.2899923772
SA542718	5.0	54.4251690679
SA542715	5.0	74.041414842
SA264069	4.5	54.4169611307
SA544190	5.0	57.8836424958
SA530509	5.0	53.7420602044
SA530498	5.0	58.2366984993
SA517281	5.0	25.1848629839
SA556791	5.0	66.6094420601
SA514946	5.0	59.9259030565
SA55071	5.0	84.0632054176
SA539014	5.0	42.5012456403
SA528974	5.0	81.5261044177
SA506669	5.0	54.8076923077
SA501371	3.0	55.5545139214
SA530446	5.0	75.7122507123
SA541780	5.0	73.2212885154
SA542425	5.0	67.4263479711
SA189208	5.0	78.9440838742
SA529841	5.0	75.6133744152
SA530570	3.5	71.2752114509
SA542830	5.0	42.2244846017
SA506663	4.0	81.5353829361
SA494127	5.0	86.1402721699
SA513543	4.0	47.3404255319
SA554313	4.5	76.4124025109
SA494351	5.0	88.3393131727
SA530610	5.0	27.1012006861
SA518425	5.0	74.0335051546
SA408134	5.0	80.8338393038
SA511976	5.0	52.038807649
SA306844	5.0	77.117479116
SA268288	5.0	82.1476390253
SA154417	5.0	82.1699819168
SA433463	5.0	89.5763436616
SA517374	5.0	65.5436197917
SA443538	4.5	81.444361184
SA558561	5.0	5.26315789474
SA557426	5.0	87.2926767032
SA542245	5.0	37.581120944
SA464675	5.0	77.2757837887
SA321137	3.0	80.7108709208
SA201351	4.5	77.4475386557
SA229532	3.5	76.6837976738
SA507326	4.0	78.9163722026
SA554351	5.0	77.9382957884
SA270396	3.5	80.2113641684
SA266579	5.0	76.6352342464
SA515383	4.0	50.2778218765
SA543712	5.0	55.9901193907
SA520082	5.0	82.8912071535
SA542282	5.0	25.2720677146
SA6164	5.0	62.7188029362
[truncated: 778 more rows]
