# Supplementary material for: Framework for quality assessment of whole genome cancer sequences
Source: Nat Commun. 2020 Oct 7;11:5040. doi: 10.1038/s41467-020-18688-y (PMC7541455; doi:10.1038/s41467-020-18688-y)
Supplement: Supplementary file 7 — Source Data [file 41467_2020_18688_MOESM7_ESM.zip › Figure 4b.txt]

tumor_wgs_icgc_sample_id	star_rating	percentage
SA130868	5.0	15.873015873
SA533613	4.5	13.9484978541
SA528848	5.0	28.6356425172
SA450806	5.0	8.46153846154
SA517532	5.0	14.6511627907
SA542382	5.0	21.7391304348
SA557451	5.0	45.4970760234
SA503473	4.0	26.7617449664
SA433988	5.0	35.3694581281
SA506693	4.0	28.1065088757
SA528863	5.0	2.18579234973
SA528809	5.0	30.7327001357
SA557470	4.0	36.1547762999
SA511031	4.0	30.0546448087
SA520248	5.0	10.0303951368
SA543211	3.5	3.96341463415
SA64750	5.0	4.35483870968
SA438272	5.0	35.7388316151
SA530598	2.0	6.60377358491
SA515314	3.5	23.7147595357
SA529735	4.0	47.1715328467
SA542193	5.0	21.4285714286
SA507431	5.0	58.1973581974
SA541920	5.0	20.1030927835
SA270380	4.0	48.8342785129
SA541874	4.0	31.4285714286
SA542006	4.5	18.1818181818
SA541918	4.0	22.1476510067
SA410071	4.0	37.3033707865
SA40403	4.0	30.4487179487
SA530428	4.5	0.321066930106
SA6143	4.0	26.4925373134
SA530578	4.0	9.28270042194
SA505633	5.0	41.6216216216
SA533669	5.0	20.0366804218
SA412767	4.5	0.0
SA407982	5.0	24.1379310345
SA528836	5.0	0.0
SA542069	4.0	19.9135535659
SA529734	4.0	43.0308699719
SA517382	5.0	32.4324324324
SA528914	5.0	28.813559322
SA505270	5.0	34.7826086957
SA286004	3.5	40.0365630713
SA513879	5.0	0.0
SA411573	4.5	30.6053811659
SA538871	5.0	29.1512915129
SA501619	4.0	39.4218134034
SA541990	4.0	37.323943662
SA440859	5.0	23.025210084
SA413622	5.0	9.43396226415
SA543179	5.0	26.6004415011
SA491668	4.5	26.1802575107
SA268432	5.0	29.2335115865
SA528963	5.0	43.3928571429
SA506702	3.5	41.6356877323
SA501502	4.0	4.4776119403
SA505271	5.0	39.5212095758
SA556682	4.0	43.8202247191
SA557479	4.5	1.99019325065
SA529876	5.0	10.2189781022
SA542120	4.0	11.1111111111
SA507296	5.0	49.1921005386
SA538876	5.0	36.8120085776
SA541830	5.0	22.3484848485
SA240128	5.0	31.0924369748
SA560559	4.5	0.0
SA501452	5.0	47.0588235294
SA202848	5.0	26.6
SA413672	5.0	2.17391304348
SA520910	5.0	25.2587991718
SA543790	5.0	15.6765676568
SA542221	5.0	19.6721311475
SA558566	5.0	1.21951219512
SA130882	5.0	23.2394366197
SA408187	5.0	22.770398482
SA411761	5.0	30.6179775281
SA518632	5.0	27.5371687136
SA268750	5.0	37.3522458629
SA518680	5.0	27.5803722504
SA505730	5.0	40.5077899596
SA514077	5.0	22.6993865031
SA541890	5.0	33.3333333333
SA554247	5.0	35.9430604982
SA543843	5.0	33.8028169014
SA413676	5.0	1.78571428571
SA543680	5.0	0.0
SA505503	5.0	33.6973478939
SA413306	5.0	2.42424242424
SA413852	5.0	19.3069306931
SA414167	5.0	22.0264317181
SA195822	5.0	24.1717791411
SA413282	5.0	12.7659574468
SA86239	5.0	37.2340425532
SA505613	5.0	42.8360413589
SA415032	4.5	0.0
SA413472	5.0	20.7373271889
SA413859	5.0	1.0752688172
SA554674	5.0	22.5806451613
SA533764	5.0	21.4081826832
SA152676	5.0	34.4594594595
SA506688	4.5	33.0316742081
SA320920	5.0	11.328125
SA541840	4.0	29.3697978597
SA230964	5.0	50.6
SA438509	5.0	38.4068278805
SA6176	4.0	21.94092827
SA93146	3.0	24.7603833866
SA517326	4.5	28.8256227758
SA542473	4.5	27.1186440678
SA501626	4.0	25.8849557522
SA148718	5.0	41.3043478261
SA533757	5.0	22.8624535316
SA542560	5.0	27.0833333333
SA557543	4.5	45.6369982548
SA433133	5.0	38.253968254
SA517253	4.5	27.9792746114
SA414143	5.0	2.87907869482
SA412707	4.0	14.1129032258
SA542641	5.0	28.1553398058
SA413854	5.0	1.6393442623
SA505821	5.0	43.4056761269
SA542318	4.0	14.4
SA518887	5.0	37.4050632911
SA533758	4.0	12.7861089187
SA176022	4.0	35.5982274742
SA514948	5.0	26.7782426778
SA150476	4.5	42.951907131
SA539019	5.0	6.20437956204
SA417841	5.0	12.9166666667
SA495342	5.0	26.9108280255
SA557318	4.5	32.9037800687
SA570903	5.0	22.8070175439
SA452353	5.0	25.7731958763
SA226253	5.0	51.0638297872
SA434525	5.0	26.1682242991
SA501415	4.5	0.0
SA520274	5.0	29.061784897
SA517277	5.0	26.6666666667
SA543781	5.0	19.7152245345
SA531152	4.5	24.1042345277
SA529724	4.0	40.9691629956
SA543885	4.5	24.1982507289
SA541791	4.5	12.5
SA507536	5.0	48.31243973
SA528671	5.0	34.046692607
SA528949	5.0	21.7391304348
SA507330	5.0	53.9890710383
SA542010	4.5	13.1782945736
SA542535	3.0	9.8833218943
SA518723	5.0	26.7399267399
SA505529	5.0	45.9724950884
SA507141	4.0	49.5502248876
SA413556	4.5	22.0338983051
SA528805	5.0	39.0022675737
SA86768	4.5	45.5882352941
SA542290	5.0	24.0
SA530478	5.0	11.9435396308
SA75558	5.0	32.602739726
SA519499	5.0	40.6504065041
SA543114	5.0	31.6582914573
SA247488	2.0	45.0520833333
SA517337	5.0	32.5791855204
SA542252	5.0	22.2972972973
SA267949	5.0	35.4961832061
SA528870	5.0	27.6098901099
SA503701	5.0	43.915547025
SA517288	5.0	33.6585365854
SA422769	4.0	21.2343864805
SA528966	5.0	28.9473684211
SA543496	5.0	34.2857142857
SA130909	5.0	17.0068027211
SA413770	5.0	16.4705882353
SA539321	4.0	35.0340136054
SA435017	5.0	37.9943502825
SA501448	3.5	41.6596104996
SA530642	5.0	33.4645669291
SA86119	4.0	27.5675675676
SA530595	5.0	0.0
SA507484	5.0	50.2392344498
SA507244	5.0	49.1721854305
SA541916	5.0	5.26315789474
SA414187	5.0	19.5945945946
SA518816	5.0	28.164556962
SA270382	4.0	38.9390519187
SA320950	4.0	22.1238938053
SA462324	5.0	30.5898491084
SA515389	2.5	21.4170692432
SA411995	5.0	33.5640138408
SA542123	5.0	21.9642857143
SA543426	5.0	23.8993710692
SA501481	3.5	35.9504132231
SA413646	5.0	0.0
SA461590	5.0	3.36605890603
SA413594	5.0	14.8148148148
SA570849	4.0	32.7160493827
SA557315	4.5	37.5748502994
SA517373	5.0	24.7311827957
SA270446	4.0	29.2915531335
SA508988	5.0	43.8596491228
SA501611	4.0	47.3214285714
SA85506	5.0	35.2941176471
SA413079	4.0	0.0
SA515347	4.5	46.4673913043
SA262459	5.0	29.7520661157
SA530512	5.0	12.8723404255
SA528995	5.0	29.3057153817
SA557431	5.0	45.5069124424
SA270460	3.5	36.563876652
SA84185	4.5	23.8307349666
SA530488	5.0	6.15883306321
SA501639	4.0	36.9062119367
SA119548	5.0	26.1766835626
SA320974	5.0	15.1162790698
SA507554	5.0	56.3611491108
SA541858	4.5	37.0771312585
SA491215	5.0	25.1084598698
SA528740	5.0	32.5481798715
SA542002	5.0	7.95454545455
SA294650	2.0	32.9962746142
SA270448	4.0	46.492434663
SA501594	5.0	19.4235588972
SA557046	4.5	23.0144404332
SA501393	4.0	46.0869565217
SA557514	4.5	33.4351145038
SA517375	5.0	18.3333333333
SA520028	4.5	41.5642458101
SA513126	4.0	24.2804428044
SA215371	5.0	31.8959107807
SA130876	4.0	16.7785234899
SA543730	5.0	0.0
SA530506	4.5	4.98753117207
SA507373	5.0	36.4467005076
SA416401	4.0	0.917431192661
SA312300	4.0	46.5923172243
SA519317	5.0	34.8314606742
SA544288	5.0	23.3944954128
SA295193	4.0	20.8472686734
SA146608	4.0	31.0035842294
SA530479	5.0	3.125
SA200796	4.0	34.5671267252
SA517271	5.0	24.2937853107
SA413294	5.0	30.078125
SA557038	5.0	49.5633187773
SA528881	5.0	29.6319796954
SA501495	5.0	22.4648985959
SA350650	2.5	25.2468265162
SA542177	5.0	8.33333333333
SA505702	5.0	34.2066957787
SA542246	5.0	24.6753246753
SA520110	5.0	33.8167053364
SA542298	5.0	30.3571428571
SA86696	5.0	27.027027027
SA558678	5.0	19.0721649485
SA446465	4.0	23.2198142415
SA529774	2.0	41.0025706941
SA542043	4.0	27.1523178808
SA530546	5.0	9.79335130279
SA541767	5.0	21.9298245614
SA413558	5.0	6.12244897959
SA529818	5.0	43.345323741
SA538908	5.0	36.1481481481
SA130921	5.0	19.0635451505
SA541743	5.0	34.5238095238
SA477288	5.0	21.0952428844
SA480851	5.0	25.9224219489
SA130880	5.0	20.3947368421
SA436508	5.0	28.6343612335
SA501407	4.0	42.0994475138
SA281267	5.0	22.0149253731
SA503211	4.0	34.2372881356
SA533642	5.0	14.3359718558
SA501494	3.0	2.40276577355
SA507173	5.0	48.679245283
SA86182	5.0	33.5078534031
SA413586	5.0	3.2967032967
SA543254	5.0	34.4827586207
SA517287	5.0	21.4634146341
SA503921	5.0	45.1468048359
SA494343	4.0	26.5909090909
SA520430	4.0	20.0
SA414026	3.0	18.6440677966
SA554605	5.0	20.9219858156
SA528922	5.0	29.6068214117
SA542577	4.5	33.7606837607
SA556591	4.5	39.2491467577
SA501519	4.5	2.18633051014
SA509993	5.0	48.1346013168
SA541944	4.5	20.6666666667
SA539002	3.5	24.7863247863
SA560543	4.5	6.28019323671
SA541878	4.0	29.4871794872
SA20975	5.0	30.1775147929
SA1556	5.0	44.5959104187
SA288366	4.0	14.2857142857
SA517264	3.5	14.7186147186
SA263196	5.0	21.5384615385
SA538901	5.0	36.3095238095
SA264624	4.5	30.6629834254
SA530507	4.5	5.57151062608
SA528876	5.0	16.8738898757
SA414139	4.5	0.158292069161
SA542027	5.0	32.4324324324
SA408406	5.0	30.5295950156
SA530556	5.0	14.4694533762
SA233294	4.5	40.0
SA517260	4.0	3.77358490566
SA542211	5.0	34.4827586207
SA520282	4.5	20.0
SA501590	4.0	35.2303523035
SA65784	5.0	28.0519480519
SA501633	4.0	2.40681932141
SA87265	5.0	27.7428371768
SA530547	5.0	9.04311251314
SA542715	5.0	23.3654876742
SA554033	4.0	32.5635103926
SA503919	5.0	37.1747211896
SA100232	4.0	23.4169653524
SA492026	5.0	31.6916488223
SA517379	4.5	17.96875
SA557447	4.5	33.0955777461
SA514963	5.0	1.4598540146
SA505379	5.0	35.6589147287
SA517321	5.0	27.1784232365
SA501534	5.0	20.8686440678
SA528898	5.0	31.7049808429
SA410900	5.0	21.7484008529
SA542888	4.5	26.9461077844
SA533615	5.0	25.5880665519
SA533649	5.0	7.44010088272
SA517275	5.0	30.8612440191
SA506657	4.0	6.29370629371
SA413684	5.0	2.27272727273
SA541852	5.0	37.1223021583
SA505795	5.0	36.1842105263
SA542101	4.0	19.1919191919
SA460859	5.0	27.6470588235
SA413738	5.0	4.34782608696
SA520425	4.0	0.724637681159
SA542254	4.0	17.8947368421
SA543820	4.5	31.5315315315
SA528920	5.0	36.011177087
SA505863	5.0	35.7762777242
SA506679	5.0	12.3711340206
SA433418	4.5	23.6842105263
SA517274	5.0	30.6666666667
SA525036	4.0	21.5317919075
SA500643	5.0	39.3818544367
SA528831	5.0	33.5281615303
SA541774	4.0	8.10810810811
SA433958	4.5	26.8240343348
SA543282	5.0	25.3684210526
SA533653	5.0	15.1589242054
SA412698	4.0	5.71428571429
SA500699	5.0	29.3891499359
SA501397	4.0	38.3631713555
SA505478	5.0	46.682464455
SA541826	5.0	29.756097561
SA283444	5.0	20.3098106713
SA533813	5.0	3.69213291679
SA413730	5.0	1.12359550562
SA541940	5.0	14.8148148148
SA19615	5.0	28.4023668639
SA557508	5.0	21.2378640777
SA208440	5.0	53.2731376975
SA542865	5.0	5.52147239264
SA542160	5.0	22.0567375887
SA514933	4.5	37.2727272727
SA434996	5.0	33.1203407881
SA491122	4.0	3.05883477513
SA520105	5.0	0.0
SA505551	5.0	43.7652811736
SA166804	4.5	27.5618374558
SA305293	5.0	31.7399617591
SA321021	5.0	24.2038216561
SA419625	4.0	18.3862026486
SA413132	4.0	0.308555399719
SA541888	5.0	32.5892857143
SA542280	5.0	0.0
SA541768	4.0	31.7919075145
SA541816	5.0	22.1751412429
SA520039	5.0	35.0662589195
SA413871	5.0	6.18556701031
SA542087	4.0	29.3023255814
SA505754	5.0	42.8260869565
SA413606	5.0	4.34782608696
SA308158	5.0	42.5595238095
SA517384	5.0	13.3333333333
SA542268	4.0	23.9669421488
SA533781	5.0	26.1650485437
SA417676	5.0	22.5130890052
SA413934	5.0	25.0
SA447303	5.0	11.5646258503
SA556442	5.0	28.6585365854
SA528858	5.0	17.7664974619
SA514930	4.5	24.0384615385
SA507223	5.0	38.2519863791
SA530652	5.0	10.2145045965
SA447818	4.0	12.2605363985
SA507607	5.0	17.2268907563
SA528872	5.0	35.0198412698
SA320986	5.0	13.4615384615
SA517282	5.0	22.3404255319
SA82372	5.0	16.5186500888
SA505492	5.0	29.7872340426
SA541954	5.0	0.0
SA413905	5.0	12.7551020408
SA501383	3.0	11.2462006079
SA541788	4.5	16.0256410256
SA529792	5.0	45.3107344633
SA270398	4.0	26.267281106
SA542195	5.0	24.7252747253
SA541928	4.0	36.0655737705
SA290384	3.5	7.98611111111
SA533741	4.5	21.8459495352
SA520314	5.0	17.4843889384
SA518664	5.0	22.3506743738
SA86569	5.0	33.0935251799
SA414401	5.0	33.6448598131
SA86302	5.0	48.7603305785
SA542931	5.0	0.0
SA201809	5.0	17.8423236515
SA533688	5.0	19.930875576
SA543541	4.5	32.5602140946
SA501445	2.0	6.07210626186
SA501413	4.0	51.3071895425
SA266786	5.0	38.8283378747
SA499894	5.0	39.1400220507
SA541832	5.0	23.9554317549
SA520270	5.0	19.1176470588
SA533674	4.0	15.021691974
SA503699	5.0	48.1239092496
SA413500	5.0	18.7891440501
SA539000	5.0	41.5662650602
SA570888	4.5	24.5762711864
SA554370	5.0	27.3504273504
SA501540	4.5	43.0243902439
SA539012	4.5	27.8911564626
SA491205	5.0	26.314446146
SA541884	5.0	17.2043010753
SA74453	5.0	32.2033898305
SA514999	5.0	52.1798365123
SA530634	4.5	8.28193832599
SA413290	5.0	15.9817351598
SA542090	5.0	31.0375670841
SA413916	4.0	1.2987012987
SA518007	5.0	29.679144385
SA320926	5.0	22.8215767635
SA86359	5.0	21.1822660099
SA541946	4.0	41.1861614498
SA413522	5.0	11.1111111111
SA542225	5.0	18.8405797101
SA569080	4.5	24.0506329114
SA413350	5.0	28.3625730994
SA409766	5.0	34.0619307832
SA321103	4.5	4.27046263345
SA38132	5.0	17.6855895197
SA409882	5.0	34.7593582888
SA413798	5.0	0.235849056604
SA541758	4.5	17.7777777778
SA501544	5.0	39.5348837209
SA556434	3.5	30.303030303
SA26595	5.0	30.8252427184
SA557546	5.0	43.3910665451
SA530567	5.0	13.4813639968
SA296370	4.0	25.0859106529
SA270412	4.0	36.432160804
SA414135	5.0	16.2995594714
SA517263	3.5	7.26643598616
SA542185	5.0	22.5
SA130907	4.5	26.8817204301
SA3721	4.5	24.8366013072
SA495423	5.0	23.5632183908
SA541948	4.5	35.4285714286
SA6128	5.0	22.5933202358
SA557466	5.0	47.0756062767
SA514439	5.0	25.3285543608
SA411737	5.0	30.7132459971
SA3616	5.0	32.7323162275
SA543550	5.0	35.4058721934
SA541922	4.5	0.297619047619
SA529807	3.0	46.2196861626
SA271263	4.0	27.2583201268
SA556937	4.5	18.1347150259
SA557498	5.0	15.0326797386
SA505563	5.0	41.2997903564
SA541972	4.0	7.8125
SA529881	3.5	40.937896071
SA533646	5.0	16.3671373556
SA533709	5.0	18.3517417162
SA533811	5.0	2.09568999605
SA517370	4.0	20.2783300199
SA554224	5.0	29.8401420959
SA528954	5.0	10.7692307692
SA518448	5.0	38.6178861789
SA413837	4.0	6.89655172414
SA533664	5.0	23.1578947368
SA530524	5.0	5.17970401691
SA292647	5.0	37.6146788991
SA529905	3.5	45.652173913
SA529837	5.0	45.8244111349
SA543594	5.0	19.7038724374
SA478344	5.0	26.0482481333
SA520096	5.0	40.5970149254
SA543622	5.0	32.2314049587
SA557389	5.0	32.3232323232
SA542383	5.0	38.3720930233
SA557409	4.0	33.4459459459
SA556410	5.0	32.3651452282
SA244508	5.0	41.8124006359
SA250087	4.0	43.3622414943
SA515305	5.0	41.5797317437
SA413846	4.0	3.82165605096
SA533698	5.0	8.59513930053
SA542232	3.0	9.09090909091
SA515309	3.0	47.4641148325
SA538878	5.0	32.9223181258
SA530519	5.0	7.60309278351
SA541765	4.5	0.917431192661
SA530539	5.0	9.77198697068
SA538863	5.0	35.7504215852
SA530590	4.0	11.893434824
SA541752	5.0	24.5098039216
SA570835	4.0	21.5
SA544294	5.0	38.2653061224
SA459265	5.0	18.9790231849
SA542224	5.0	21.875
SA560609	5.0	35.3230337079
SA85244	5.0	20.5128205128
SA507405	5.0	46.1722488038
SA542255	4.0	25.2252252252
SA501473	4.0	3.13418217434
SA557512	5.0	44.9799196787
SA529863	5.0	43.7041972019
SA529901	4.0	35.0199733688
SA542179	5.0	26.7015706806
SA542292	5.0	40.2173913043
SA507443	5.0	31.903190319
SA558699	5.0	32.0147874307
SA543567	4.0	25.2895752896
SA506712	4.0	25.4098360656
SA520168	5.0	29.0048543689
SA557483	4.0	44.131097561
SA507191	3.0	44.9501246883
SA542267	4.0	14.4444444444
SA411717	5.0	37.0292887029
SA517267	5.0	10.8108108108
SA270430	2.0	6.54506437768
SA519788	5.0	43.4447300771
SA494805	5.0	27.3413897281
SA505796	5.0	46.1419753086
SA570845	5.0	29.2134831461
SA557534	4.0	33.8461538462
SA501618	4.0	30.7901907357
SA416083	5.0	10.6796116505
SA517265	4.5	0.41417395306
SA541770	4.0	23.7569060773
SA543199	5.0	15.8096047599
SA270468	5.0	48.9361702128
SA507238	5.0	57.3482428115
SA505861	5.0	39.7183098592
SA542276	5.0	16.1290322581
SA520235	4.0	30.7610993658
SA520037	5.0	31.654676259
SA484822	5.0	28.2101167315
SA533660	5.0	26.6579973992
SA173009	3.0	28.9115646259
SA270420	4.0	29.9528301887
SA529823	5.0	32.9931972789
SA411225	5.0	30.4347826087
SA518547	5.0	0.0
SA101371	3.0	29.3183940243
SA529800	5.0	49.8251748252
SA518611	5.0	20.3230148048
SA40999	5.0	29.0043290043
SA542286	5.0	31.2
SA409294	5.0	25.3164556962
SA542235	4.0	19.2771084337
SA520262	5.0	0.0
SA530640	4.5	2.05314009662
SA556571	4.5	48.3985765125
SA541762	4.0	14.1935483871
SA542046	4.5	28.3168316832
SA530538	4.0	26.5758091993
SA538889	5.0	32.560483871
SA554807	5.0	1.44927536232
SA270390	3.5	47.5085910653
SA453823	5.0	8.48708487085
SA543319	5.0	10.3896103896
SA413554	5.0	6.79611650485
SA570881	5.0	31.25
SA533665	5.0	19.5497630332
SA465631	5.0	18.9777886857
SA507473	5.0	53.8681948424
SA528991	5.0	25.4511970534
SA543349	5.0	26.2795275591
SA570911	4.5	24.6913580247
SA515397	3.0	26.4423076923
SA505591	5.0	32.8897338403
SA413742	5.0	11.9402985075
SA491234	4.0	16.1348694131
SA533736	5.0	14.2509135201
SA517420	4.0	15.625
SA530632	5.0	11.1984282908
SA538977	5.0	14.7679324895
SA530468	5.0	12.2762148338
SA515276	3.0	4.26356589147
SA413932	3.0	2.41935483871
SA442206	4.0	25.9701492537
SA320842	4.0	26.1824324324
SA270404	3.0	21.1934156379
SA270402	2.5	28.8329519451
SA542149	5.0	29.5906152741
SA538904	5.0	37.0751802266
SA510551	5.0	23.3939393939
SA557377	5.0	39.7810218978
SA501641	4.5	43.6269430052
SA270454	4.5	35.2831940576
SA413702	5.0	3.61445783133
SA560590	5.0	14.8936170213
SA494078	5.0	33.6705202312
SA474315	5.0	32.9690346084
SA538995	3.5	25.2918287938
SA541776	4.0	0.0
SA570899	5.0	30.2752293578
SA533661	5.0	19.0751445087
SA542129	4.5	37.5757575758
SA518628	5.0	26.3374485597
SA530503	5.0	9.49519230769
SA289879	2.5	32.5075834176
SA505316	5.0	28.530259366
SA530448	4.5	27.5862068966
SA543168	5.0	24.064171123
SA235957	5.0	46.8058968059
SA495252	5.0	55.3008595989
SA501576	4.0	1.62000352175
SA1181	3.0	40.878828229
SA557461	5.0	50.0998003992
SA528956	5.0	38.6768447837
SA491600	5.0	29.4520547945
SA413842	5.0	4.25531914894
SA501468	4.5	46.9362745098
SA484672	5.0	27.3545706371
SA520422	3.0	14.1463414634
SA533745	5.0	16.9981916817
SA501583	4.5	29.5336787565
SA489774	5.0	36.2970711297
SA100712	5.0	21.9904240766
SA270392	4.0	30.3841676368
SA529737	5.0	39.5348837209
SA492657	5.0	12.1451104101
SA538998	3.5	29.9435028249
SA214090	5.0	42.0833333333
SA541882	5.0	30.3125
SA530542	4.5	3.33625987709
SA515472	3.0	39.3063583815
SA542486	5.0	21.9401631913
SA413318	5.0	20.1149425287
SA57479	5.0	32.9450915141
SA320854	4.0	29.7297297297
SA507185	5.0	51.8536121673
SA506738	5.0	25.0440917108
SA456681	4.0	24.2718446602
SA570896	5.0	15.59566787
SA219165	5.0	60.2923264312
SA554204	5.0	30.8681672026
SA501432	4.5	8.61995753715
SA411786	5.0	33.655394525
SA458506	4.0	25.219941349
SA543051	5.0	19.3944353519
SA528790	5.0	30.9110057925
SA501610	4.0	22.4294961779
SA530626	5.0	11.8905047049
SA413896	5.0	4.28571428571
SA557385	5.0	21.1650485437
SA501409	4.0	45.7278481013
SA471917	5.0	22.8813559322
SA454747	5.0	21.568627451
SA520203	5.0	28.9079229122
SA530426	5.0	25.1506024096
SA505545	4.5	29.6594982079
SA505738	5.0	37.558685446
SA130905	3.5	15.6794425087
SA533747	3.5	24.5182012848
SA413774	5.0	26.25
SA270466	3.5	21.6679076694
SA413830	4.0	7.93650793651
SA529777	4.0	44.82421875
SA520215	5.0	28.0125195618
SA528883	5.0	29.0251107829
SA542244	5.0	14.0
SA517254	3.5	18.25
SA541854	4.0	34.4827586207
SA529835	4.5	45.0267379679
SA438657	4.5	34.0148698885
SA254668	5.0	51.3747054203
SA557381	4.5	35.6756756757
SA507393	5.0	46.0966542751
SA515318	4.0	30.5179282869
SA515302	3.5	39.0267175573
SA542132	5.0	21.875
SA517278	5.0	12.6984126984
SA542004	5.0	3.44827586207
SA557443	5.0	39.8734177215
SA570851	4.5	34.5679012346
SA570861	5.0	21.3058419244
SA530460	4.0	17.8660049628
SA495100	5.0	48.956780924
SA68521	4.5	24.7668393782
SA413924	4.5	0.0
SA533770	5.0	28.3505154639
SA100868	5.0	26.4986636121
SA556530	5.0	4.66666666667
SA192967	4.5	21.1699164345
SA541860	5.0	25.9825327511
SA534431	5.0	21.6981132075
SA164299	5.0	26.2096774194
SA505404	5.0	42.4410540915
SA541760	4.5	26.2711864407
SA492174	5.0	15.6089193825
SA557036	4.5	31.3725490196
SA553852	5.0	36.6497461929
SA506725	4.0	20.4109589041
SA528807	5.0	26.1966031909
SA541886	5.0	35.7142857143
SA538891	5.0	33.4155363748
SA542152	5.0	35.7810413885
SA499813	5.0	47.898089172
SA557677	5.0	32.3300970874
SA541784	4.0	16.6666666667
SA501442	4.0	0.294909603795
SA428143	4.0	32.4797001874
SA501647	4.0	33.4384858044
SA507448	5.0	49.2857142857
SA507437	5.0	45.8333333333
SA515327	3.5	45.8605117913
SA528802	5.0	25.6921824104
SA517276	5.0	31.1392405063
SA542869	5.0	0.471698113208
SA512309	5.0	24.1150724515
SA426071	5.0	28.0646294345
SA413298	5.0	20.979020979
SA501526	4.0	50.3086419753
SA507268	5.0	49.1686460808
SA520201	5.0	29.8507462687
SA500820	5.0	32.25
SA413656	5.0	2.38095238095
SA489209	5.0	26.9108280255
SA501582	4.0	0.593471810089
SA517273	5.0	8.69565217391
SA544191	5.0	15.1162790698
SA461016	5.0	33.7837837838
SA480113	5.0	28.07357212
SA528874	5.0	6.75105485232
SA501623	4.5	28.5180572852
SA515479	5.0	41.7279411765
SA413778	5.0	3.84615384615
SA541870	4.0	29.7297297297
SA529853	4.0	45.8823529412
SA12991	5.0	21.8023255814
SA270444	4.0	42.6105717368
SA501635	4.0	34.5295829292
SA60771	5.0	27.9397930386
SA542126	5.0	25.5635899617
SA154417	5.0	37.6413570275
SA86314	5.0	26.582278481
SA321066	4.0	30.8868501529
SA6131	5.0	37.7155172414
SA413782	5.0	8.82352941176
SA413278	5.0	30.2904564315
SA507491	5.0	52.3255813953
SA434348	5.0	29.3260473588
SA534389	3.5	9.89010989011
SA541755	5.0	25.0
SA499801	5.0	47.3529411765
SA530586	5.0	11.1531190926
SA505950	5.0	40.8833522084
SA507314	4.0	26.725300122
SA236844	5.0	37.389380531
SA254332	5.0	44.4444444444
SA507246	5.0	50.1750291715
SA320830	2.5	10.5555555556
SA501522	4.0	32.9310344828
SA507430	5.0	51.4760147601
SA542173	5.0	48.5074626866
SA507336	4.0	2.82131661442
SA130915	5.0	23.6486486486
SA413900	5.0	2.38095238095
SA440047	4.0	12.9107981221
SA411018	5.0	21.9712525667
SA409179	4.5	25.9911894273
SA541834	4.0	27.6794035415
SA529722	3.5	7.4516785351
SA542304	5.0	7.14285714286
SA530462	3.0	5.71428571429
SA270440	3.5	25.6332320162
SA270423	4.0	3.0534351145
SA413630	5.0	0.0
SA412935	3.5	0.0
SA544135	5.0	23.6301369863
SA514903	5.0	24.0625
SA556485	4.5	33.6557059961
SA413626	5.0	0.0
SA543801	5.0	33.6842105263
SA530654	5.0	12.2222222222
SA505835	5.0	41.0901467505
SA541754	4.0	23.9130434783
SA528900	5.0	29.4920394238
SA529718	5.0	38.7254901961
SA543057	5.0	14.950166113
SA515218	3.0	34.5768880801
SA533780	5.0	12.3359580052
SA507300	5.0	48.2291666667
SA443186	4.5	22.8971962617
SA270408	3.0	6.494140625
SA86131	4.0	1.97628458498
SA529756	4.0	37.6068376068
SA413520	5.0	13.4020618557
SA255656	5.0	0.0
SA5451	5.0	37.9069767442
SA538909	5.0	37.2955288986
SA413590	5.0	12.9411764706
SA506664	4.5	36.9230769231
SA413884	5.0	4.87804878049
SA81808	5.0	27.7611940299
SA45294	5.0	34.2
SA224647	5.0	51.572327044
SA130919	5.0	25.6151142355
SA60252	5.0	26.524822695
SA315471	4.0	38.8848129127
SA507348	5.0	47.4966170501
SA413286	5.0	18.3333333333
SA409438	5.0	29.0256410256
SA409538	5.0	34.8268839104
SA542217	5.0	33.7579617834
SA414171	4.0	23.9534883721
SA229532	3.5	43.6031331593
SA520043	5.0	35.2631578947
SA533682	5.0	13.3300297324
SA273481	3.0	35.817805383
SA541938	5.0	0.0
SA320902	5.0	21.8446601942
SA542492	5.0	31.3559322034
SA520278	5.0	17.2922252011
SA569082	3.5	7.25663716814
SA543124	5.0	26.0
SA517272	5.0	13.1914893617
SA413734	4.5	15.1515151515
SA541926	4.0	23.5849056604
SA413566	5.0	1.75438596491
SA541757	5.0	40.1923076923
SA505701	5.0	35.7400722022
SA3475	5.0	30.1094890511
SA492388	5.0	33.3757151939
SA501422	4.5	48.1276005548
SA268333	5.0	33.1713244228
SA320896	4.0	21.6274089936
SA507464	4.0	39.6267049533
SA499746	5.0	43.8202247191
SA321030	5.0	22.0963172805
SA517257	4.0	23.125
SA413920	5.0	3.07692307692
SA518876	5.0	33.5135135135
SA542014	5.0	6.17283950617
SA510473	5.0	26.773187841
SA494229	4.0	25.6361922714
SA542249	5.0	0.0
SA541764	4.0	5.04201680672
SA417142	5.0	29.9382716049
SA460515	5.0	40.3784713689
SA518804	5.0	23.9436619718
SA528904	5.0	9.59885386819
SA494399	5.0	38.8888888889
SA507452	5.0	54.730878187
SA253231	4.0	57.5878064944
SA515281	3.0	29.3831168831
SA438092	5.0	24.3186582809
SA557456	5.0	17.9792131696
SA520292	5.0	41.2780656304
SA530618	5.0	0.675675675676
SA270418	3.5	27.3894436519
SA557366	4.0	5.51181102362
SA501457	4.0	19.1800878477
SA538877	5.0	32.0680628272
SA84668	5.0	23.7837837838
SA541906	5.0	27.7992277992
SA518989	5.0	23.7623762376
SA533651	5.0	10.7078039927
SA557333	5.0	51.2694877506
SA505352	5.0	26.5073947668
SA530514	5.0	29.6
SA503541	4.0	35.6340288925
SA533750	5.0	14.7025813692
SA542242	5.0	27.1929824561
SA440471	5.0	28.305785124
SA317999	4.0	31.8339100346
SA542311	5.0	12.962962963
SA520122	5.0	29.6012269939
SA557400	5.0	38.0434782609
SA494271	4.0	58.1822957709
SA503614	5.0	37.1571072319
SA432539	5.0	40.376390077
SA529781	5.0	38.7372013652
SA528895	5.0	32.6441784548
SA543399	5.0	37.9075056861
SA463369	5.0	31.1746987952
SA501395	5.0	35.2024922118
SA505768	5.0	32.7272727273
SA269629	5.0	44.3421052632
SA649	5.0	29.6875
SA530440	5.0	25.9124087591
SA136091	4.0	35.0230414747
SA543675	4.0	5.31914893617
SA320968	4.5	33.8181818182
SA409250	5.0	33.0303030303
SA543126	5.0	38.6740331492
SA6125	3.0	9.87951807229
SA501417	5.0	50.8771929825
SA542163	5.0	42.0634920635
SA541930	5.0	53.9047619048
SA515248	2.5	20.5882352941
SA557486	5.0	25.6578947368
SA528795	5.0	28.6537454164
SA541728	5.0	19.4690265487
SA268465	5.0	22.7891156463
SA289217	4.0	37.5490623637
SA427144	5.0	25.6055363322
SA542096	5.0	21.2472806381
SA3053	5.0	47.5943396226
SA530458	3.0	0.510059506942
SA517266	4.0	21.9895287958
SA501622	5.0	38.5435168739
SA86108	4.0	29.4117647059
SA147241	4.0	17.4406604747
SA270436	4.0	41.7426545086
SA541751	5.0	35.2201257862
SA554406	5.0	22.1505376344
SA501643	4.0	42.8802588997
SA473856	3.0	17.5081866031
SA517259	3.0	0.379506641366
SA310395	5.0	40.7317073171
SA518467	5.0	35.6725146199
SA501428	4.0	9.08230842006
SA542561	4.5	34.4978165939
SA541738	5.0	30.7894736842
SA528866	5.0	0.0
SA201430	4.0	28.4382284382
SA542093	4.0	22.9077580941
SA528986	5.0	26.0975609756
SA541792	5.0	17.9012345679
SA449063	5.0	10.6463878327
SA542257	5.0	5.0
SA411178	5.0	26.9393511989
SA533724	4.5	17.48046875
SA413354	5.0	8.54700854701
SA526320	4.5	24.4073662441
SA517856	4.5	32.7695560254
SA528908	5.0	29.2474087427
SA291688	4.0	39.2410015649
SA543666	5.0	29.4117647059
SA542040	2.5	14.7651006711
SA413718	5.0	10.8108108108
SA414571	4.0	0.0
SA538920	5.0	49.4448073155
SA514437	5.0	30.5402425579
SA279897	5.0	47.0321361059
SA515781	5.0	0.0
SA515307	4.5	26.4663805436
SA518470	5.0	29.5906432749
SA413855	5.0	22.1276595745
SA517284	4.0	1.44215011472
SA554830	5.0	30.4709141274
SA542222	5.0	26.582278481
SA501555	4.0	43.9546599496
SA538870	5.0	35.0062735257
SA306668	5.0	44.7080861692
SA413928	5.0	2.54237288136
SA520243	5.0	31.1077389985
SA321032	4.0	31.4960629921
SA300605	4.0	52.1739130435
SA530582	4.0	7.96359499431
SA533746	5.0	11.6797900262
SA554562	5.0	31.7796610169
SA541836	5.0	22.5531914894
SA452376	4.0	17.3913043478
SA501515	3.5	39.8625429553
SA533716	5.0	9.93103448276
SA529747	5.0	41.2742382271
SA530558	3.0	31.25
SA541976	4.5	44.3037974684
SA558648	5.0	22.2897669706
SA500054	5.0	17.8571428571
SA501391	5.0	45.046728972
SA442786	5.0	18.4991273997
SA174372	3.0	20.1030927835
SA538880	5.0	36.1601085482
SA542397	5.0	40.2173913043
SA541876	4.0	44.8275862069
SA518602	5.0	42.7993527508
SA558715	5.0	3.78405650858
SA505809	4.0	22.1945137157
SA528799	5.0	27.8567367823
SA501614	4.5	18.4304399524
SA530620	5.0	8.58407079646
SA78527	4.0	32.7464788732
SA320848	5.0	35.3474320242
SA435509	4.0	37.0607028754
SA533726	5.0	27.7710109622
SA467449	5.0	24.0566942949
SA313324	5.0	44.1008563273
SA542525	5.0	17.7257525084
SA518890	5.0	40.7751937984
SA501603	3.0	45.3631284916
SA541786	5.0	6.25
SA515415	5.0	32.3189926548
SA501553	5.0	32.5
SA270434	2.5	9.04739109622
SA533732	5.0	20.5521472393
SA413714	5.0	1.85185185185
SA506656	5.0	16.4179104478
SA30223	5.0	37.7319587629
SA528868	5.0	24.0326975477
SA85710	5.0	29.0780141844
SA528884	4.0	29.1734197731
SA501591	4.0	45.0456323338
SA517376	5.0	23.2323232323
SA320824	5.0	16.8986083499
SA542270	5.0	19.3548387097
SA413642	5.0	12.5
SA501499	4.0	3.89437183249
SA263853	5.0	27.3529411765
SA556458	4.0	44.6078431373
SA269383	5.0	28.9176090468
SA542078	5.0	34.8304307974
SA203853	5.0	26.4516129032
SA517314	5.0	26.5454545455
SA413598	5.0	7.22891566265
SA515450	5.0	33.4217506631
SA491630	5.0	28.9335664336
SA542783	5.0	36.7469879518
SA530579	5.0	15.5868544601
SA410558	4.0	26.7950963222
SA530636	4.5	0.0
SA541910	5.0	20.7729468599
SA529845	3.0	0.412735849057
SA533652	5.0	17.9277616662
SA494253	4.0	34.1052631579
SA570863	4.0	0.0
SA556273	4.5	44.6808510638
SA556241	5.0	23.7354085603
SA499802	3.0	13.4289439374
SA507302	5.0	51.0268562401
SA321050	4.0	32.2615219721
SA557480	4.5	47.4880382775
SA558649	5.0	11.1235326998
SA121680	5.0	27.5080906149
SA557331	5.0	34.1225626741
SA510451	5.0	18.2453416149
SA541900	5.0	32.9289428076
SA520193	4.0	20.2727272727
SA515333	2.0	29.373650108
SA528890	5.0	27.6578411405
SA554241	5.0	26.0
SA270088	5.0	37.7181208054
SA501477	4.5	4.37660541395
SA528861	5.0	28.437917223
SA556610	4.0	33.8842975207
SA507250	5.0	45.7308248915
SA501469	3.0	22.600619195
SA268834	5.0	27.0676691729
SA508441	5.0	20.9523809524
SA542305	5.0	0.0
SA557426	5.0	49.5150339476
SA542049	4.0	25.1450676983
SA515233	3.0	30.602006689
SA433847	4.5	41.8381344307
SA558653	5.0	6.26582278481
SA557338	5.0	41.6955017301
SA528932	5.0	28.5016898235
SA529739	4.0	48.4896661367
SA448931	4.5	16.9565217391
SA542205	5.0	24.6376811594
SA542273	5.0	10.3448275862
SA86594	5.0	31.8885448916
SA570839	4.0	42.6174496644
SA530612	5.0	15.6918687589
SA409614	5.0	37.5
SA541942	5.0	2.94117647059
SA556664	4.5	32.9588014981
SA113370	5.0	21.3566047278
SA528798	5.0	26.6247379455
SA544072	5.0	21.6693418941
SA320890	5.0	31.6279069767
SA441129	5.0	36.9230769231
SA494058	5.0	37.6779846659
SA5780	5.0	33.6016096579
SA570833	3.5	19.512195122
SA501607	5.0	35.3433835846
SA413664	5.0	2.53164556962
SA320932	5.0	22.2222222222
SA313680	4.5	49.5631453535
SA411401	5.0	28.0052840159
SA507225	5.0	38.8288288288
SA542175	5.0	21.8867924528
SA507548	5.0	44.0119760479
SA262126	5.0	31.013916501
SA530450	5.0	19.0476190476
SA507369	5.0	55.3713049748
SA268889	5.0	29.4685990338
SA442166	5.0	23.1607934254
SA1694	5.0	26.2323943662
SA544045	4.0	19.6799297101
SA409487	5.0	26.4270613108
SA507463	5.0	52.6666666667
SA413634	5.0	5.31914893617
SA315503	4.0	42.381489842
SA529743	5.0	36.5131578947
SA542386	5.0	27.2189349112
SA515399	5.0	53.2258064516
SA530656	5.0	4.85436893204
SA262624	5.0	45.0
SA422387	5.0	24.0924092409
SA151709	5.0	9.98003992016
SA292802	4.0	27.4305555556
SA501559	3.0	23.8167938931
SA533772	5.0	17.8217821782
SA517730	5.0	20.1271186441
SA413762	5.0	2.08333333333
SA501464	4.0	25.0988142292
SA520306	3.0	22.5055432373
SA411002	3.5	38.6513157895
SA543493	5.0	39.7058823529
SA501387	4.5	43.1703204047
SA543105	5.0	41.8032786885
SA413668	5.0	3.1746031746
SA542114	5.0	32.722513089
SA542285	5.0	12.676056338
SA411422	5.0	31.1120196239
SA533686	5.0	23.8986784141
SA507421	5.0	49.1071428571
SA261436	5.0	25.641025641
SA528792	5.0	21.1836542978
SA533786	4.5	28.4644194757
SA417859	5.0	0.0
SA320818	4.5	18.8034188034
SA267307	5.0	41.4141414141
SA505897	5.0	44.5895522388
SA557369	3.5	39.0715667311
SA505904	5.0	34.188034188
SA281019	5.0	44.1901408451
SA544051	5.0	35.652173913
SA534591	5.0	36.375
SA507164	5.0	33.4362139918
SA542008	4.5	10.4294478528
SA410303	5.0	26.5168539326
SA32297	5.0	29.4918330309
SA542387	5.0	30.2564102564
SA542265	5.0	21.3836477987
SA538868	5.0	38.0628717077
SA528993	5.0	22.613458529
SA528786	5.0	24.8299319728
SA515254	3.0	13.4657836645
SA507563	4.0	45.8371454712
SA541822	4.5	29.8221614227
SA507152	5.0	39.7708674304
SA320884	4.0	14.7403685092
SA491175	4.0	23.5586481113
SA93904	5.0	33.7608449642
SA509149	5.0	37.7792378449
SA466124	4.5	30.6603773585
SA414042	5.0	19.2771084337
SA541766	4.0	25.8064516129
SA441075	5.0	26.1832829809
SA501060	5.0	33.8804220399
SA542942	5.0	22.7272727273
SA528926	5.0	25.5516014235
SA543023	5.0	33.3333333333
SA505676	5.0	37.3626373626
SA560596	4.0	22.9548229548
SA250273	5.0	54.3154761905
SA528901	5.0	27.7955271565
SA499815	5.0	46.2788708298
SA451554	4.5	6.0773480663
SA530575	5.0	11.2462006079
SA543789	5.0	39.8921832884
SA530535	4.5	10.1244813278
SA539010	5.0	35.7142857143
SA519904	4.5	41.0714285714
SA505389	5.0	40.0
SA501599	4.0	38.3561643836
SA541828	5.0	25.1063829787
SA88004	5.0	26.9480519481
SA298231	5.0	46.660769571
SA514228	4.5	40.3100775194
SA495321	5.0	54.2979942693
SA410670	5.0	27.3073989321
SA541896	3.0	34.8314606742
SA501562	5.0	39.3506493506
SA518504	5.0	36.7231638418
SA557327	4.5	25.6544502618
SA557537	4.5	8.68306801737
SA533666	4.0	29.2367399741
SA529787	4.5	49.1740787802
SA569077	5.0	3.46820809249
SA570859	5.0	21.1382113821
SA515312	3.0	31.25
SA544289	5.0	24.3531202435
SA86170	5.0	28.8461538462
SA570883	4.5	26.1904761905
SA505258	5.0	32.9032258065
SA529849	4.0	48.3490566038
SA517390	3.0	8.01687763713
SA529783	5.0	40.7749077491
SA533721	5.0	21.6692685527
SA557397	5.0	31.3333333333
SA501498	2.0	8.13953488372
SA27437	4.5	31.6384180791
SA413582	5.0	1.28205128205
SA414203	5.0	11.0169491525
SA286926	4.5	34.5705967977
SA164579	5.0	30.5246422893
SA528855	4.5	28.8641538072
SA529884	4.0	49.4923857868
SA518254	4.0	24.2718446602
SA542289	5.0	0.0
SA520113	5.0	29.5025728988
SA515422	5.0	38.2518043304
SA538882	5.0	43.4423626548
SA507599	5.0	36.3309352518
SA33508	5.0	33.2547169811
SA539021	5.0	15.7142857143
SA530608	4.5	5.03355704698
SA507367	5.0	44.3298969072
SA538896	3.5	34.355179704
SA22515	4.0	25.572519084
SA6161	4.5	33.7423312883
SA46697	5.0	31.3620071685
SA557353	5.0	40.1028277635
SA541934	5.0	17.7777777778
SA530551	5.0	12.854442344
SA476204	5.0	36.9496855346
SA533695	5.0	12.3336291038
SA520300	4.0	15.0366748166
SA538872	5.0	29.9876084263
SA517362	5.0	16.7014613779
SA528973	5.0	32.9949238579
SA542302	5.0	6.17283950617
SA528947	5.0	23.9484805796
SA542425	5.0	37.8600823045
SA518764	5.0	24.9249249249
SA435905	4.0	45.288326301
SA542209	5.0	22.5806451613
SA554319	5.0	32.8571428571
SA541998	5.0	25.3333333333
SA557541	5.0	47.7987421384
SA505889	5.0	39.2215568862
SA553777	5.0	43.4782608696
SA570874	4.5	42.0168067227
SA505825	5.0	23.504784689
SA538885	5.0	44.5333333333
SA533681	5.0	38.6610878661
SA6149	4.5	20.9150326797
SA542478	5.0	0.0
SA266783	5.0	15.4285714286
SA557321	5.0	40.2662229617
SA130888	5.0	3.33333333333
SA557464	4.5	31.3397129187
SA413806	5.0	2.12765957447
SA507171	5.0	49.0783410138
SA518893	5.0	25.0
SA542650	5.0	18.487394958
SA542117	5.0	27.5807997212
SA505539	5.0	35.1239669421
SA543895	5.0	32.2834645669
SA542226	5.0	16.3043478261
SA270414	3.0	35.5997434253
SA514917	5.0	20.618556701
SA413850	5.0	8.22784810127
SA514940	5.0	26.0683760684
SA413892	4.0	4.16666666667
SA6137	4.0	27.183833116
SA413538	5.0	20.3592814371
SA413868	5.0	3.22580645161
SA513920	5.0	4.87804878049
SA530434	5.0	28.672985782
SA32713	5.0	37.3151750973
SA511841	4.0	25.7575757576
SA507234	4.5	38.6029411765
SA409694	5.0	24.2160278746
SA520078	4.0	39.3895348837
SA49664	5.0	36.5384615385
SA528965	5.0	15.8682634731
SA321111	4.0	28.9366647298
SA132368	5.0	27.2493573265
SA557347	5.0	47.7102414654
SA450746	4.0	11.8155619597
SA530515	5.0	23.5418427726
SA556263	4.0	15.0
SA515104	5.0	35.2574102964
SA542384	5.0	37.9518072289
SA182882	4.0	26.3157894737
SA533684	5.0	19.6421471173
SA505885	5.0	44.3425076453
SA520426	3.5	14.1791044776
SA518483	5.0	30.257639305
SA410925	5.0	36.3253856942
SA542686	5.0	27.374301676
SA413524	5.0	5.26315789474
SA514958	5.0	0.0
SA410399	5.0	36.5044247788
SA270040	5.0	30.753968254
SA4666	3.5	40.3874813711
SA544136	5.0	31.6326530612
SA501480	4.0	26.6260162602
SA557328	4.5	34.3085106383
SA413574	5.0	5.20833333333
SA560599	5.0	32.8561202577
SA517419	5.0	22.641509434
SA266828	5.0	23.6933797909
SA277382	4.0	28.1512605042
SA539008	5.0	18.2320441989
SA112902	5.0	32.2400203407
SA542229	3.0	17.3684210526
SA541914	5.0	33.9759036145
SA557526	4.5	31.6176470588
SA413680	5.0	5.40540540541
SA529741	5.0	44.1919191919
SA71810	5.0	22.7118644068
SA556724	5.0	25.641025641
SA543553	5.0	38.5444743935
SA273031	3.0	16.935483871
SA543530	5.0	38.5714285714
SA517418	5.0	48.1303930968
SA512902	4.0	27.4916013438
SA434417	5.0	39.4117647059
SA501375	3.0	33.59375
SA538900	3.5	35.4802259887
SA529803	5.0	16.1691542289
SA521717	5.0	46.4150943396
SA541904	5.0	41.7582417582
SA553714	4.5	24.5762711864
SA542388	5.0	28.2392026578
SA558658	5.0	11.6161616162
SA501535	5.0	36.4341085271
SA541749	5.0	20.9150326797
SA514311	5.0	37.5954198473
SA512610	4.0	12.4100719424
SA268957	5.0	30.3411131059
SA501439	5.0	45.891043398
SA507213	4.0	55.0183150183
SA555030	5.0	32.9207920792
SA541960	5.0	10.9947643979
SA541745	5.0	13.4615384615
SA530616	5.0	9.49432404541
SA419987	5.0	30.6592039801
SA284573	4.0	40.0340715503
SA530628	5.0	10.5538140021
SA494084	5.0	39.0862944162
SA541746	5.0	14.1891891892
SA530606	5.0	7.24233983287
SA542181	5.0	19.7860962567
SA507258	5.0	47.7506426735
SA270456	4.0	28.9473684211
SA557361	5.0	39.0322580645
SA541730	5.0	8.82352941176
SA219639	5.0	0.0
SA130901	5.0	14.9789029536
SA413802	5.0	0.0
SA541793	5.0	3.33333333333
SA444521	5.0	5.04201680672
SA557043	5.0	29.1666666667
SA515277	5.0	36.2397820163
SA541978	5.0	0.943396226415
SA557519	5.0	43.6170212766
SA505944	4.5	41.8269230769
SA530530	5.0	22.9205175601
SA533801	3.0	0.0
SA80884	5.0	43.6170212766
SA501637	4.5	18.7878787879
SA557491	4.5	44.1828254848
SA541996	5.0	13.0434782609
SA209137	5.0	33.588761175
SA411825	5.0	33.746130031
SA542030	4.0	33.4470989761
SA428353	5.0	27.9320987654
SA528810	5.0	31.0894596988
SA533714	5.0	0.897790055249
SA542392	3.5	23.7735849057
SA520175	3.0	0.0
SA270400	4.0	41.9836956522
SA501506	4.0	39.5
SA413602	5.0	0.0
SA413492	5.0	24.3697478992
SA557357	5.0	32.8813559322
SA515270	3.5	40.2547770701
SA125187	2.0	12.5460981666
SA569072	5.0	14.6953405018
SA530533	5.0	17.3745173745
SA450222	4.0	11.7647058824
SA307934	5.0	43.6233611442
SA495070	5.0	43.1466030989
SA500100	5.0	46.0221550856
SA310164	4.0	48.1796116505
SA501491	3.5	52.4570751924
SA500769	5.0	41.6666666667
SA129949	5.0	27.5862068966
SA445899	5.0	34.3915343915
SA321041	5.0	13.5338345865
SA541980	5.0	0.0
SA517378	5.0	26.7552182163
SA528938	5.0	29.2046936115
SA554466	5.0	36.0097323601
SA528682	5.0	22.2222222222
SA320731	4.0	40.5784399649
SA542260	5.0	0.0
SA410875	4.0	30.5949008499
SA279763	5.0	0.813008130081
SA542064	5.0	32.5710754017
SA501631	2.0	24.2424242424
SA414677	5.0	34.592445328
SA533777	5.0	20.4273504274
SA414744	5.0	17.5342465753
SA5501	5.0	29.3433652531
SA431122	2.5	23.6580516899
SA507321	5.0	52.8325123153
SA554379	5.0	35.1301115242
SA514362	4.0	24.4546498278
SA278886	4.0	22.6486486486
SA437192	5.0	30.3754266212
SA543536	5.0	27.7419354839
SA515444	3.5	49.0452261307
SA28475	5.0	22.6966292135
SA320980	5.0	33.4928229665
SA501653	4.0	9.25087983912
SA542034	4.0	30.5084745763
SA434831	4.5	36.0039081583
SA450608	5.0	28.7581699346
SA533643	5.0	14.6257197697
SA542993	5.0	15.625
SA528788	5.0	20.2127659574
SA530432	3.5	0.15487694017
SA556327	5.0	17.6100628931
SA538911	5.0	47.2999349382
SA530624	5.0	14.0461215933
SA515322	4.5	1.09649122807
SA413540	5.0	25.8426966292
SA507501	5.0	57.6550387597
SA435224	5.0	28.7022900763
SA213642	5.0	48.7108013937
SA557454	5.0	39.2975663717
SA501405	4.0	49.8224852071
SA542391	4.0	18.8172043011
SA413650	5.0	0.0
SA310244	5.0	36.0759493671
SA542099	5.0	20.2247191011
SA444829	4.0	0.0
SA544029	4.5	18.6631944444
SA514951	5.0	39.3442622951
SA451013	5.0	7.07547169811
SA530594	5.0	0.465509944985
SA542201	5.0	37.4717832957
SA517318	5.0	25.5813953488
SA520258	5.0	24.0310077519
SA413898	5.0	10.2362204724
SA414731	5.0	33.5365853659
SA501645	5.0	30.577689243
SA501379	3.0	32.3572474378
SA165304	5.0	32.25
SA554054	5.0	34.0425531915
SA269323	5.0	43.5483870968
SA500830	5.0	36.9757174393
SA413904	5.0	12.1951219512
SA533706	5.0	8.30004438526
SA501595	3.5	32.9249617152
SA6152	4.5	19.8675496689
SA557342	4.0	36.8653421634
SA554852	5.0	25.4641909814
SA413127	3.0	0.0
SA437006	5.0	38.904109589
SA6134	4.5	15.4905335628
SA63181	5.0	20.8879919273
SA413024	4.0	0.0
SA506707	5.0	39.6501457726
SA413886	5.0	14.2857142857
SA543178	5.0	3.84615384615
SA501373	3.0	0.736437280092
SA541952	4.0	26.6666666667
SA443468	4.5	27.446300716
SA556859	3.0	32.2033898305
SA144576	4.0	42.564491654
SA530430	5.0	14.4469525959
SA542189	5.0	25.5681818182
SA528708	5.0	29.0388548057
SA501627	5.0	5.45454545455
SA521664	4.0	0.0
SA517415	5.0	22.4965706447
SA514942	5.0	34.4110854503
SA501507	4.0	6.65950590763
SA270442	3.0	27.4293590627
SA542393	5.0	14.4278606965
SA533782	3.0	26.0726072607
SA544050	5.0	27.2300469484
SA557322	5.0	33.025404157
SA560617	4.5	26.7515923567
SA530493	5.0	23.8775510204
SA541924	5.0	34.8993288591
SA86575	5.0	31.1111111111
SA268591	5.0	26.814516129
SA541850	5.0	39.6729254997
SA541820	5.0	31.1440677966
SA528906	5.0	8.70279146141
SA558659	5.0	25.932906144
SA542018	4.0	29.7082228117
SA270406	3.0	35.6343283582
SA557404	4.5	28.8617886179
SA507229	4.0	45.7851239669
SA413918	5.0	22.5108225108
SA533733	4.0	12.8537170264
SA542308	4.5	2.10526315789
SA541753	5.0	25.6
SA520221	5.0	14.5525360715
SA501541	4.5	42.619047619
SA506694	4.5	35.9683794466
SA533663	5.0	11.0236220472
SA520318	4.5	0.0
SA528839	5.0	30.0688194812
SA528999	5.0	27.7086383602
SA68194	5.0	33.4047109208
SA507488	5.0	44.2408376963
SA535737	4.0	28.2208588957
SA506682	4.5	29.7202797203
SA533585	4.0	25.5802007082
SA501575	4.5	44.0559440559
SA541880	5.0	30.8677098151
SA408562	5.0	28.2170542636
SA14241	5.0	21.56133829
SA413516	5.0	24.375
SA544009	4.5	23.8178633975
SA525054	5.0	28.4503631961
SA542965	5.0	16.2271805274
SA542054	5.0	37.364470392
SA538893	5.0	33.8122605364
SA541739	5.0	22.619047619
SA543104	5.0	25.0
SA494057	4.5	24.3498817967
SA515239	4.0	47.7124183007
SA542251	5.0	16.1616161616
SA556895	4.5	19.512195122
SA542165	5.0	21.4532871972
SA556506	4.5	46.4480874317
SA13738	5.0	24.006116208
SA538888	5.0	42.4041510522
SA413880	5.0	10.9090909091
SA130963	4.0	27.2497289483
SA278114	5.0	46.6623036649
SA501564	4.0	37.2321428571
SA505493	5.0	34.1463414634
SA529766	4.0	30.1710730949
SA557473	4.5	45.9945994599
SA533803	5.0	7.49493585415
SA530587	2.0	12.7717391304
SA543234	5.0	16.8514412417
SA267880	5.0	28.1672816728
SA542307	5.0	0.0
SA494168	5.0	38.0818053597
SA542075	5.0	27.3022751896
SA270428	3.0	27.9129321383
SA320878	4.5	32.0408163265
SA57008	5.0	25.1968503937
SA277517	5.0	44.2916093535
SA530442	5.0	25.2100840336
SA507332	5.0	50.2152080344
SA542426	5.0	23.9819004525
SA556816	5.0	33.7962962963
SA85722	4.5	10.989010989
SA556600	4.5	32.3979591837
SA458075	5.0	12.2302158273
SA500397	5.0	42.4507658643
SA505919	5.0	40.5120481928
SA501545	4.0	43.0079155673
SA530473	4.5	7.77279521674
SA413334	5.0	20.5479452055
SA541898	5.0	8.33333333333
SA85298	5.0	35.8490566038
SA539025	5.0	17.6470588235
SA542295	5.0	28.7356321839
SA108597	5.0	20.4749145339
SA84360	4.0	21.6885007278
SA6760	4.0	34.6031746032
SA558660	5.0	21.5153681201
SA303138	4.5	46.8085106383
SA320872	4.0	28.7452290076
SA541894	5.0	52.8976572133
SA321057	5.0	32.6892109501
SA518389	4.0	35.2156057495
SA436373	4.5	39.0756302521
SA543631	5.0	7.82828282828
SA518634	5.0	21.4802896219
SA529716	5.0	39.2320534224
SA413660	5.0	17.9487179487
SA86215	4.0	10.9677419355
SA542183	5.0	42.8044280443
SA501435	5.0	35.3706111834
SA61837	5.0	24.1860465116
SA321106	4.0	23.9052404882
SA528853	5.0	25.5168157976
SA528997	5.0	28.5935085008
SA533703	5.0	33.2564841499
SA538914	5.0	50.3748125937
SA557420	5.0	45.8298230834
SA287592	4.0	56.3041385948
SA505711	5.0	44.7368421053
SA439921	5.0	21.3459516299
SA570866	5.0	29.3103448276
SA501471	4.5	4.54829960359
SA11798	5.0	32.0175438596
SA557495	5.0	47.4892395983
SA541902	5.0	10.9826589595
SA569075	5.0	0.0
SA505918	5.0	38.9072847682
SA530566	4.0	4.40528634361
SA412207	5.0	25.8373205742
SA570853	5.0	29.0697674419
SA514961	5.0	36.4485981308
SA528941	5.0	27.7960526316
SA556295	3.5	18.7898089172
SA410202	5.0	29.6357615894
SA530571	5.0	7.22367275892
SA501401	4.5	37.8330373002
SA504079	5.0	44.708994709
SA407922	4.0	30.1703163017
SA410978	5.0	33.6776859504
SA85340	3.5	27.1341463415
SA414123	5.0	0.0
SA542479	5.0	31.3953488372
SA542084	5.0	32.5906509393
SA528850	5.0	27.9366476023
SA528939	5.0	31.5560707041
SA505577	5.0	36.3636363636
SA411297	5.0	36.6402116402
SA514962	5.0	21.7665615142
SA70945	5.0	29.4623655914
SA268678	5.0	23.6434108527
SA542155	4.5	19.7916666667
SA515214	2.5	7.32040012125
SA543785	5.0	33.6297493937
SA542000	4.5	4.25531914894
SA547730	4.0	26.3788968825
SA530646	5.0	11.5059221658
SA570892	5.0	25.9493670886
SA538918	5.0	47.2380952381
SA413072	4.0	1.71400587659
SA130911	5.0	20.8791208791
SA530591	4.5	7.12423979149
SA494740	5.0	54.2372881356
SA130884	5.0	17.1779141104
SA529720	3.0	15.2196118488
SA528815	5.0	25.6286266925
SA533734	5.0	17.9296346414
SA515353	4.0	2.1875
SA507132	4.0	36.2132352941
SA543761	4.5	40.7514450867
SA528854	5.0	24.3309002433
SA413914	5.0	19.2307692308
SA264336	5.0	38.4259259259
SA542058	3.0	29.2096219931
SA482408	4.5	21.1129296236
SA321012	4.5	22.1212121212
SA541964	5.0	32.8205128205
SA491143	4.5	22.7523659306
SA194387	5.0	25.3065774805
SA511386	4.5	18.7836797537
SA538886	5.0	29.3691830403
SA413862	5.0	18.75
SA541747	5.0	24.358974359
SA514905	5.0	29.5918367347
SA533749	5.0	29.1350531108
SA491186	4.0	27.7114427861
SA458434	5.0	6.46258503401
SA530562	3.0	19.0582959641
SA6811	3.0	0.0
SA533743	5.0	19.7327852004
SA541824	4.5	22.4489795918
SA558710	5.0	12.7627627628
SA501490	5.0	35.5300859599
SA501440	1.0	29.0322580645
SA3805	5.0	27.1604938272
SA542258	5.0	6.97674418605
SA543824	5.0	25.9109311741
SA501572	3.0	8.60927152318
SA569081	5.0	12.5164690382
SA528745	5.0	40.8510638298
SA492581	3.5	13.1741821397
SA321048	5.0	32.8461538462
SA515407	3.0	0.0
SA264003	5.0	22.2222222222
SA542312	5.0	0.0
SA556675	4.5	33.9622641509
SA541778	5.0	32.1486268174
SA105050	2.0	15.5326404677
SA541892	5.0	25.0
SA517416	5.0	32.1148825065
SA211341	5.0	39.7941680961
SA541986	5.0	24.0875912409
SA283110	2.0	50.4034171808
SA5378	3.0	27.9279279279
SA22443	5.0	29.9559471366
SA448361	5.0	20.6982543641
SA557050	5.0	25.0
SA541842	5.0	24.3070362473
SA106552	4.0	31.5321042594
SA307536	3.5	41.8833044483
SA520283	4.0	32.8244274809
SA542843	5.0	0.0
SA501403	4.0	46.6527196653
SA517385	5.0	29.2225201072
SA320938	5.0	19.5840554593
SA529753	5.0	31.0383747178
SA413638	5.0	4.93827160494
SA307650	4.0	45.9736456808
SA452320	4.0	28.9389067524
SA515377	3.5	44.9928469242
SA138738	4.0	34.3677269201
SA245139	4.0	33.660130719
SA538910	5.0	33.5413416537
SA520312	5.0	26.1627906977
SA408698	5.0	34.4086021505
SA86551	5.0	23.3898305085
SA507436	5.0	56.4945226917
SA544047	5.0	33.8122113905
SA501446	3.5	44.128113879
SA195307	5.0	14.5539906103
SA507269	5.0	35.5212355212
SA83134	4.0	27.1013354281
SA6158	4.5	0.0
SA543305	5.0	18.992248062
SA541856	5.0	26.0029717682
SA413786	5.0	1.81818181818
SA543482	5.0	27.4285714286
SA428657	3.0	26.6850828729
SA268027	5.0	30.0220750552
SA533647	5.0	16.0443995964
SA480023	4.5	22.4728487886
SA556811	5.0	11.4503816794
SA261595	4.0	23.9819004525
SA538884	4.5	33.3693304536
SA533659	5.0	18.3477863989
SA533796	5.0	29.5454545455
SA194253	4.0	28.0087527352
SA507352	5.0	42.3267326733
SA530500	4.0	2.81605751947
SA270388	4.5	30.7206068268
SA515360	4.5	43.5006435006
SA505675	5.0	43.1338028169
SA554627	5.0	23.8505747126
SA506746	5.0	20.7692307692
SA413888	5.0	6.15384615385
SA530475	4.5	0.223909003381
SA213387	5.0	28.9010989011
SA413272	5.0	18.1818181818
SA494956	5.0	47.0164609053
SA506742	5.0	15.0964812713
SA267718	5.0	43.1674842327
SA517316	5.0	24.6575342466
SA500148	5.0	45.5295735901
SA533619	5.0	5.39184952978
SA158256	3.0	26.7932489451
SA135301	5.0	41.2121212121
SA413930	5.0	14.1176470588
SA517280	5.0	10.9589041096
SA414175	5.0	21.09375
SA530563	5.0	0.229274767708
SA538862	5.0	47.3352033661
SA413480	5.0	3.92156862745
SA521593	5.0	31.5533980583
SA542683	5.0	28.2321899736
SA90162	3.5	25.1808972504
SA142043	4.0	25.9689922481
SA507259	5.0	50.7978723404
SA542427	5.0	34.6260387812
SA514319	5.0	17.7458033573
SA541992	5.0	22.4137931034
SA528843	5.0	21.0023866348
SA529796	5.0	53.6538461538
SA501523	5.0	39.7368421053
SA267454	5.0	50.1661129568
SA505781	5.0	46.8144044321
SA74051	5.0	31.9704713231
SA530583	3.0	24.5867768595
SA538864	5.0	35.6965174129
SA557502	5.0	13.5906040268
SA529726	5.0	34.4425956739
SA154497	4.5	26.267281106
SA542169	5.0	16.4634146341
SA503179	5.0	47.6154428463
SA542203	5.0	28.9855072464
SA538867	5.0	36.316246742
SA191115	5.0	39.7989949749
SA411549	5.0	38.08630394
SA528674	5.0	24.7641509434
SA542158	4.0	32.1985233798
SA320908	4.0	19.6078431373
SA570927	5.0	37.1428571429
SA514937	4.5	38.3720930233
SA533815	5.0	2.55459414916
SA139948	5.0	28.6885245902
SA528945	5.0	19.541080681
SA517355	5.0	23.3684210526
SA413822	5.0	3.57142857143
SA518748	5.0	32.5819672131
SA543206	5.0	28.4105131414
SA558655	5.0	19.8233215548
SA541846	4.5	37.9134860051
SA541748	5.0	18.9781021898
SA557539	5.0	9.67883853938
SA556626	5.0	25.1121076233
SA528846	5.0	6.44007155635
SA515298	3.5	5.46825895663
SA67692	5.0	27.1306818182
SA533730	5.0	21.9123505976
SA515316	5.0	43.347639485
SA515292	3.5	21.083172147
SA541772	4.0	0.0
SA492027	5.0	29.0625
SA413794	5.0	0.0
SA528825	5.0	22.4315068493
SA290059	3.0	10.1744186047
SA495518	4.0	60.2819237148
SA541966	4.0	3.50877192982
SA251496	5.0	53.7698412698
SA505780	5.0	39.3288590604
SA505933	5.0	46.5892597968
SA468236	5.0	29.4952681388
SA507584	5.0	58.5641605427
SA570837	4.0	28.8888888889
SA437249	5.0	39.88183161
SA541729	5.0	1.26582278481
SA514957	5.0	16.5680473373
SA434477	5.0	31.5870570108
SA417790	5.0	0.0
SA528813	5.0	19.0305206463
SA413578	5.0	15.873015873
SA413826	4.0	3.50877192982
SA518808	5.0	27.485380117
SA443864	5.0	32.5268817204
SA478484	5.0	25.1404266811
SA528892	5.0	28.2431954754
SA413750	5.0	8.92857142857
SA413922	5.0	26.5356265356
SA500499	5.0	40.0700934579
SA529714	5.0	30.6691449814
SA530464	5.0	3.89408099688
SA505437	5.0	39.3518518519
SA541848	5.0	31.7518248175
SA528886	5.0	23.2542819499
SA542191	5.0	29.5138888889
SA530502	4.0	5.85223116313
SA18463	4.0	43.9330543933
SA507357	5.0	48.7267721955
SA541736	5.0	32.1243523316
SA514993	4.5	50.4801097394
SA482767	5.0	20.9648600357
SA570855	3.5	23.8493723849
SA501421	5.0	42.4430641822
SA503261	4.0	32.2865554465
SA530532	5.0	8.51254480287
SA542233	3.0	19.1919191919
SA541782	5.0	29.203539823
SA538922	5.0	48.8
SA43144	5.0	0.0
SA506749	4.5	7.52212389381
SA514936	5.0	31.7567567568
SA130917	5.0	31.0910582445
SA270422	2.0	17.6201372998
SA542187	4.5	18.9473684211
SA553891	5.0	33.8815789474
SA542248	5.0	29.8245614035
SA542396	5.0	10.1449275362
SA506655	3.5	10.04784689
SA512386	4.0	31.1411992263
SA410223	4.0	35.4114713217
SA320944	4.5	22.3350253807
SA530466	5.0	4.3830681477
SA542879	5.0	31.7880794702
SA501517	4.5	42.155919153
SA554424	5.0	36.1305361305
SA541814	5.0	28.9416846652
SA557034	5.0	33.4913112164
SA279872	4.0	20.2643171806
SA501487	5.0	34.1244387428
SA505416	5.0	41.8877236274
SA270416	4.0	17.5126903553
SA501431	5.0	46.126340882
SA542938	5.0	33.8842975207
SA544229	5.0	18.3574879227
SA528760	5.0	25.2760736196
SA501460	4.5	2.26458363193
SA408134	5.0	27.0063694268
SA556509	5.0	18.6671443927
SA544092	5.0	28.3261802575
SA4557	5.0	31.9492502884
SA543590	4.5	34.0659340659
SA538892	4.0	37.5
SA518721	5.0	29.1571753986
SA554739	5.0	31.712962963
SA413818	5.0	1.5625
SA506713	5.0	44.8430493274
SA518462	5.0	25.2911813644
SA167759	5.0	34.2928660826
SA121657	5.0	34.8970494587
SA522399	4.5	5.10204081633
SA528833	5.0	9.38303341902
SA440179	4.0	18.7281213536
SA541759	4.0	26.5135699374
SA542932	4.5	18.2316313823
SA528822	5.0	30.8568329718
SA530602	3.5	0.0
SA501598	4.0	35.0071736011
SA550978	5.0	24.7899159664
SA541932	5.0	29.7002724796
SA501484	4.5	9.78260869565
SA61999	4.0	37.4842767296
SA544124	5.0	26.0869565217
SA538895	5.0	38.7985865724
SA291007	5.0	7.24299065421
SA541742	5.0	26.0869565217
SA445536	4.5	18.1818181818
SA542024	5.0	34.9191246432
SA407890	5.0	27.5620280475
SA477133	5.0	22.7311267429
SA543977	5.0	31.9721980886
SA17443	5.0	28.801431127
SA49610	4.5	28.5486443381
SA544238	5.0	5.05050505051
SA305693	4.0	45.7617071725
SA410119	5.0	28.7822878229
SA530527	4.5	4.02611534276
SA517269	5.0	19.8443579767
SA505297	5.0	44.9673202614
SA443714	5.0	27.4136403897
SA320956	4.0	26.6862170088
SA501453	5.0	45.5445544554
SA475881	4.0	30.1587301587
SA520181	5.0	30.0724637681
SA543705	5.0	28.4210526316
SA518622	5.0	27.5641025641
SA542718	5.0	34.1666666667
SA130913	5.0	26.8456375839
SA264069	4.5	9.62962962963
SA544190	5.0	10.1167315175
SA530509	5.0	15.0537634409
SA530498	5.0	13.1086142322
SA517281	5.0	0.338098918083
SA556791	5.0	31.914893617
SA514946	5.0	18.5314685315
SA55071	5.0	39.483675019
SA539014	5.0	11.8881118881
SA528974	5.0	43.085106383
SA506669	5.0	32.9896907216
SA501371	3.0	0.670092704555
SA530446	5.0	33.5748792271
SA541780	5.0	29.1262135922
SA189208	5.0	25.9146341463
SA529841	5.0	42.2300263389
SA530570	3.5	20.8067940552
SA542830	5.0	13.7168141593
SA506663	4.0	36.3095238095
SA494127	5.0	41.5234822451
SA513543	4.0	15.0943396226
SA554313	4.5	29.6143250689
SA494351	5.0	50.828313253
SA530610	5.0	0.235849056604
SA518425	5.0	31.090487239
SA541994	5.0	11.2903225806
SA511976	5.0	21.40625
SA306844	5.0	40.6010230179
SA268288	5.0	37.2479240807
SA519932	5.0	17.1428571429
SA433463	5.0	40.777666999
SA517374	5.0	38.1720430108
SA443538	4.5	26.7724343084
SA558561	5.0	0.0
SA518485	4.5	28.5077951002
SA542245	5.0	16.8539325843
SA464675	5.0	35.071571159
SA321137	3.0	24.3107769424
SA201351	4.5	28.0182232346
SA541844	5.0	25.1243781095
SA507326	4.0	53.4262485482
SA554351	5.0	37.2764786795
SA270396	3.5	10.9642301711
SA266579	5.0	36.4686468647
SA515383	4.0	20.5211726384
SA543712	5.0	24.0909090909
SA520082	5.0	39.928057554
SA542282	5.0	19.3548387097
SA6164	5.0	11.2028301887
SA26895	5.0	29.4617563739
SA501527	4.0	27.1959459459
[truncated: 778 more rows]
