# Supplementary material for: Framework for quality assessment of whole genome cancer sequences
Source: Nat Commun. 2020 Oct 7;11:5040. doi: 10.1038/s41467-020-18688-y (PMC7541455; doi:10.1038/s41467-020-18688-y)
Supplement: Supplementary file 7 — Source Data [file 41467_2020_18688_MOESM7_ESM.zip › Figure 4c.txt]

tumor_wgs_icgc_sample_id	star_rating	percentage
SA503473	4.0	34.0163934426
SA528848	5.0	28.8079470199
SA450806	5.0	50.0
SA517532	5.0	50.7936507937
SA542382	5.0	0.0
SA557451	5.0	4.34782608696
SA533613	4.5	59.2592592593
SA538871	5.0	51.1879049676
SA413750	5.0	0.0
SA528863	5.0	0.0
SA528809	5.0	27.9279279279
SA557470	4.0	33.3333333333
SA511031	4.0	55.5555555556
SA520248	5.0	45.1612903226
SA543211	3.5	8.79120879121
SA438272	5.0	71.7948717949
SA530598	2.0	2.04081632653
SA515314	3.5	48.4848484848
SA529735	4.0	59.2592592593
SA542193	5.0	50.0
SA507431	5.0	36.8421052632
SA541920	5.0	64.0
SA270380	4.0	33.3333333333
SA541874	4.0	26.5734265734
SA542006	4.5	50.0
SA541918	4.0	37.2340425532
SA410071	4.0	65.7480314961
SA40403	4.0	51.2820512821
SA530428	4.5	0.664451827243
SA414135	5.0	27.2727272727
SA530578	4.0	26.5306122449
SA505633	5.0	54.1420118343
SA533669	5.0	66.265060241
SA412767	4.5	14.2857142857
SA407982	5.0	58.1395348837
SA542069	4.0	43.5897435897
SA529734	4.0	50.0
SA517382	5.0	0.0
SA528914	5.0	1.0752688172
SA505270	5.0	66.9421487603
SA286004	3.5	56.8181818182
SA517279	5.0	50.0
SA411573	4.5	56.0606060606
SA433988	5.0	35.2941176471
SA501619	4.0	33.3333333333
SA541984	5.0	50.9433962264
SA440859	5.0	39.552238806
SA413622	5.0	66.6666666667
SA543179	5.0	34.1365461847
SA491668	4.5	61.0619469027
SA268432	5.0	46.4285714286
SA528963	5.0	64.6687697161
SA506702	3.5	66.6666666667
SA501502	4.0	17.8571428571
SA501506	4.0	34.7517730496
SA556682	4.0	66.5236051502
SA557479	4.5	6.93069306931
SA529876	5.0	37.8378378378
SA542120	4.0	40.0
SA507296	5.0	100.0
SA538876	5.0	54.2586750789
SA541830	5.0	33.3333333333
SA240128	5.0	31.8181818182
SA560559	4.5	4.90196078431
SA24487	4.5	55.7692307692
SA501452	5.0	15.625
SA202848	5.0	52.9411764706
SA413672	5.0	0.0
SA520910	5.0	25.0
SA543790	5.0	22.4489795918
SA558566	5.0	0.0
SA130882	5.0	41.5094339623
SA408187	5.0	47.5806451613
SA411761	5.0	25.0
SA518632	5.0	51.2195121951
SA268750	5.0	61.2403100775
SA518680	5.0	45.7142857143
SA505730	5.0	65.4036243822
SA514077	5.0	100.0
SA541890	5.0	50.0
SA554247	5.0	70.0
SA413676	5.0	100.0
SA514993	4.5	75.0
SA413306	5.0	66.6666666667
SA413852	5.0	100.0
SA414167	5.0	0.0
SA195822	5.0	50.0
SA413282	5.0	0.0
SA86239	5.0	45.1219512195
SA505613	5.0	65.9090909091
SA415032	4.5	0.0
SA413472	5.0	66.6666666667
SA413859	5.0	100.0
SA554674	5.0	36.8119266055
SA533764	5.0	66.1290322581
SA152676	5.0	60.5042016807
SA506688	4.5	0.0
SA320920	5.0	75.0
SA230964	5.0	90.9090909091
SA482767	5.0	38.0952380952
SA6176	4.0	56.0747663551
SA93146	3.0	54.5454545455
SA517326	4.5	33.3333333333
SA542473	4.5	45.8937198068
SA501626	4.0	36.71875
SA148718	5.0	56.25
SA439921	5.0	56.6666666667
SA533757	5.0	53.5714285714
SA542560	5.0	42.3076923077
SA542425	5.0	60.8695652174
SA433133	5.0	17.0
SA517253	4.5	100.0
SA414143	5.0	60.0
SA412707	4.0	16.6666666667
SA542641	5.0	7.69230769231
SA413854	5.0	42.8571428571
SA505821	5.0	64.9746192893
SA542233	3.0	0.0
SA518887	5.0	37.4045801527
SA450222	4.0	41.6666666667
SA176022	4.0	63.8095238095
SA514948	5.0	34.0
SA150476	4.5	23.2558139535
SA539019	5.0	33.3333333333
SA417841	5.0	45.6692913386
SA495342	5.0	52.380952381
SA557318	4.5	5.20694259012
SA570903	5.0	61.9047619048
SA452353	5.0	50.0
SA226253	5.0	100.0
SA434525	5.0	60.7305936073
SA520274	5.0	28.7878787879
SA517277	5.0	33.3333333333
SA544147	5.0	0.0
SA543781	5.0	45.4054054054
SA531152	4.5	35.4330708661
SA529724	4.0	57.1428571429
SA543885	4.5	35.0877192982
SA541791	4.5	62.5
SA507536	5.0	75.0
SA528671	5.0	50.4854368932
SA528949	5.0	57.9787234043
SA541730	5.0	0.0
SA542010	4.5	0.0
SA542535	3.0	35.4166666667
SA518723	5.0	70.796460177
SA260022	2.5	0.0
SA505529	5.0	58.5714285714
SA310164	4.0	0.0
SA413556	4.5	33.3333333333
SA505244	5.0	54.2600896861
SA557366	4.0	9.52380952381
SA86768	4.5	50.0
SA22515	4.0	40.350877193
SA530478	5.0	20.0
SA75558	5.0	67.6258992806
SA519499	5.0	66.0550458716
SA543114	5.0	100.0
SA247488	2.0	14.2857142857
SA517337	5.0	0.0
SA449063	5.0	100.0
SA267949	5.0	22.2222222222
SA528870	5.0	31.5789473684
SA517370	4.0	0.0
SA517288	5.0	58.3333333333
SA422769	4.0	60.8695652174
SA528966	5.0	40.0
SA543496	5.0	33.3333333333
SA130909	5.0	37.1428571429
SA78527	4.0	41.8181818182
SA539321	4.0	51.2820512821
SA501448	3.5	57.1428571429
SA530642	5.0	66.2983425414
SA86119	4.0	100.0
SA543489	4.5	61.2903225806
SA507484	5.0	60.0
SA257674	5.0	0.0
SA507244	5.0	16.6666666667
SA541916	5.0	25.0
SA414187	5.0	0.0
SA518816	5.0	42.0689655172
SA270382	4.0	27.9411764706
SA320950	4.0	41.1764705882
SA462324	5.0	44.7058823529
SA515389	2.5	40.0
SA411995	5.0	46.3636363636
SA542123	5.0	78.7037037037
SA543426	5.0	72.7272727273
SA501481	3.5	48.5294117647
SA292802	4.0	25.5980861244
SA461590	5.0	42.8571428571
SA413594	5.0	100.0
SA570849	4.0	57.6923076923
SA557315	4.5	44.347826087
SA517373	5.0	100.0
SA517284	4.0	27.2727272727
SA508988	5.0	20.0
SA108597	5.0	45.652173913
SA501611	4.0	37.5
SA85506	5.0	20.0
SA413079	4.0	0.862068965517
SA515347	4.5	55.2845528455
SA262459	5.0	37.5
SA530512	5.0	46.3414634146
SA528995	5.0	48.9539748954
SA557431	5.0	45.7831325301
SA270460	3.5	60.7142857143
SA84185	4.5	58.3783783784
SA530488	5.0	26.4705882353
SA501639	4.0	50.0
SA259838	4.5	33.3333333333
SA119548	5.0	59.5744680851
SA517362	5.0	0.0
SA507554	5.0	77.7777777778
SA541858	4.5	31.2834224599
SA491215	5.0	40.0
SA528740	5.0	53.7634408602
SA553777	5.0	56.0
SA294650	2.0	46.4285714286
SA270448	4.0	34.6153846154
SA501594	5.0	37.8378378378
SA557046	4.5	57.5892857143
SA501393	4.0	0.0
SA410875	4.0	74.6478873239
SA517375	5.0	75.0
SA530466	5.0	2.35294117647
SA520028	4.5	36.0606060606
SA513126	4.0	57.1428571429
SA215371	5.0	73.3333333333
SA130876	4.0	44.4444444444
SA543730	5.0	0.0
SA530506	4.5	27.5862068966
SA507373	5.0	50.0
SA416401	4.0	0.0
SA312300	4.0	30.9523809524
SA519317	5.0	62.8472222222
SA544288	5.0	0.0
SA295193	4.0	32.380952381
SA412606	3.5	0.0
SA146608	4.0	49.2307692308
SA530479	5.0	10.3174603175
SA200796	4.0	46.6165413534
SA320818	4.5	36.3636363636
SA413294	5.0	100.0
SA557038	5.0	61.5384615385
SA528881	5.0	3.61445783133
SA501495	5.0	44.0
SA414744	5.0	49.4382022472
SA350650	2.5	33.6170212766
SA542177	5.0	0.0
SA505702	5.0	52.0134228188
SA520110	5.0	66.1016949153
SA507425	5.0	30.7692307692
SA86696	5.0	100.0
SA558678	5.0	61.038961039
SA529774	2.0	46.6666666667
SA431122	2.5	57.6086956522
SA542043	4.0	55.5555555556
SA530546	5.0	15.5172413793
SA541767	5.0	28.9719626168
SA413558	5.0	0.0
SA529818	5.0	44.0
SA538908	5.0	54.1095890411
SA130921	5.0	1.78571428571
SA544050	5.0	13.7931034483
SA477288	5.0	9.09090909091
SA480851	5.0	46.1038961039
SA130880	5.0	37.5
SA436508	5.0	68.4210526316
SA501407	4.0	14.9068322981
SA281267	5.0	55.0
SA503211	4.0	50.3916449086
SA533642	5.0	61.5384615385
SA529747	5.0	70.0
SA86182	5.0	50.0
SA413586	5.0	100.0
SA543254	5.0	54.1871921182
SA517287	5.0	60.0
SA543622	5.0	55.5555555556
SA494343	4.0	31.3636363636
SA520430	4.0	50.0
SA414026	3.0	44.4444444444
SA554605	5.0	46.0035523979
SA544210	5.0	66.6666666667
SA542577	4.5	50.0
SA556591	4.5	66.6666666667
SA501519	4.5	46.1538461538
SA509993	5.0	41.6666666667
SA541944	4.5	32.722513089
SA539002	3.5	33.3333333333
SA560543	4.5	17.5257731959
SA20975	5.0	33.3333333333
SA1556	5.0	56.4516129032
SA505540	5.0	53.4591194969
SA501403	4.0	13.7931034483
SA263196	5.0	33.3333333333
SA538901	5.0	51.9736842105
SA264624	4.5	66.6666666667
SA320980	5.0	59.0909090909
SA501391	5.0	18.1818181818
SA414139	4.5	21.875
SA542027	5.0	61.9047619048
SA408406	5.0	64.4578313253
SA530556	5.0	14.2259414226
SA529726	5.0	53.6231884058
SA528674	5.0	45.2173913043
SA542211	5.0	14.2857142857
SA520282	4.5	32.1428571429
SA501590	4.0	30.7692307692
SA65784	5.0	72.0207253886
SA501633	4.0	1.38408304498
SA87265	5.0	38.8888888889
SA530547	5.0	3.22580645161
SA554033	4.0	53.305785124
SA503919	5.0	35.8490566038
SA100232	4.0	62.1621621622
SA492026	5.0	9.52380952381
SA517379	4.5	40.0
SA4557	5.0	43.5028248588
SA514963	5.0	0.0
SA505379	5.0	51.7587939698
SA517321	5.0	0.0
SA501534	5.0	50.0
SA528898	5.0	51.9230769231
SA410900	5.0	48.951048951
SA542888	4.5	79.1666666667
SA310500	3.5	34.8927875244
SA530482	4.0	2.47933884298
SA533615	5.0	65.0183150183
SA501537	5.0	25.3012048193
SA517275	5.0	0.0
SA506657	4.0	0.0
SA413684	5.0	100.0
SA541852	5.0	46.2686567164
SA505795	5.0	52.9411764706
SA542101	4.0	10.0
SA460859	5.0	27.2727272727
SA413738	5.0	100.0
SA515383	4.0	46.1538461538
SA543820	4.5	22.2222222222
SA528920	5.0	51.3473053892
SA505863	5.0	64.1826923077
SA433418	4.5	49.7512437811
SA517274	5.0	27.1186440678
SA525036	4.0	65.0
SA500643	5.0	65.4485049834
SA528831	5.0	51.4563106796
SA433958	4.5	68.0
SA543282	5.0	42.4418604651
SA501436	4.0	29.8245614035
SA412698	4.0	0.0
SA500699	5.0	58.9928057554
SA501397	4.0	12.2448979592
SA505478	5.0	69.8461538462
SA541826	5.0	63.8888888889
SA283444	5.0	45.7943925234
SA533813	5.0	36.3636363636
SA507282	4.0	6.66666666667
SA541940	5.0	49.3975903614
SA19615	5.0	74.1935483871
SA557508	5.0	44.7368421053
SA208440	5.0	51.2820512821
SA530519	5.0	1.8018018018
SA460564	5.0	47.0588235294
SA501614	4.5	31.746031746
SA434996	5.0	33.4586466165
SA491122	4.0	0.0
SA520105	5.0	50.9316770186
SA404138	2.5	13.7096774194
SA166804	4.5	18.320610687
SA305293	5.0	23.2
SA556647	5.0	0.0
SA534051	5.0	0.0
SA413132	4.0	11.7647058824
SA494507	4.0	32.5358851675
SA530492	5.0	38.6666666667
SA541816	5.0	39.9224806202
SA520039	5.0	60.5351170569
SA270462	5.0	34.2105263158
SA543775	5.0	28.5714285714
SA413790	3.5	0.0
SA505754	5.0	67.0454545455
SA413606	5.0	0.0
SA308158	5.0	51.2820512821
SA517384	5.0	50.0
SA542268	4.0	55.8823529412
SA533781	5.0	0.0
SA541782	5.0	46.0
SA413934	5.0	33.3333333333
SA447303	5.0	50.0
SA556442	5.0	0.0
SA528858	5.0	0.0
SA514930	4.5	85.7142857143
SA507223	5.0	66.6666666667
SA530652	5.0	57.6271186441
SA533682	5.0	31.5315315315
SA528872	5.0	9.28571428571
SA320986	5.0	26.6666666667
SA517282	5.0	20.0
SA82372	5.0	60.0
SA505492	5.0	47.65625
SA413905	5.0	50.0
SA501383	3.0	10.5263157895
SA541788	4.5	38.6363636364
SA529792	5.0	53.5714285714
SA270398	4.0	40.6504065041
SA542195	5.0	30.0
SA541928	4.0	30.303030303
SA290384	3.5	18.1818181818
SA533741	4.5	26.7175572519
SA520314	5.0	59.7701149425
SA518664	5.0	45.0704225352
SA86569	5.0	66.6666666667
SA414401	5.0	56.4102564103
SA86302	5.0	20.0
SA84489	5.0	54.5454545455
SA533688	5.0	0.653594771242
SA540960	5.0	50.3802281369
SA543541	4.5	24.7422680412
SA501445	2.0	10.5263157895
SA501413	4.0	49.1525423729
SA266786	5.0	33.3333333333
SA499894	5.0	38.2716049383
SA541832	5.0	33.0935251799
SA520270	5.0	53.8461538462
SA533674	4.0	3.0303030303
SA503699	5.0	56.9444444444
SA413500	5.0	46.5020576132
SA529749	5.0	23.3333333333
SA570888	4.5	50.0
SA117559	4.0	46.7532467532
SA501540	4.5	22.0
SA539012	4.5	10.0
SA491205	5.0	49.3333333333
SA541884	5.0	31.5068493151
SA74453	5.0	52.0179372197
SA530634	4.5	46.2264150943
SA413290	5.0	0.0
SA270434	2.5	4.0
SA413916	4.0	100.0
SA518007	5.0	62.5
SA320926	5.0	68.0
SA86359	5.0	12.5
SA541946	4.0	42.1052631579
SA413522	5.0	100.0
SA533580	5.0	60.0
SA569080	4.5	13.7254901961
SA413350	5.0	58.3333333333
SA409766	5.0	45.5696202532
SA258916	3.0	33.3333333333
SA38132	5.0	58.6134453782
SA409882	5.0	63.4615384615
SA413798	5.0	100.0
SA541758	4.5	14.5833333333
SA501544	5.0	65.5913978495
SA556434	3.5	20.0
SA26595	5.0	62.9213483146
SA557546	5.0	37.6470588235
SA530567	5.0	8.75
SA296370	4.0	18.9075630252
SA30223	5.0	54.8611111111
SA6143	4.0	1.97802197802
SA517263	3.5	37.5
SA542185	5.0	40.0
SA130907	4.5	43.1034482759
SA3721	4.5	53.3088235294
SA495423	5.0	0.0
SA541948	4.5	22.5352112676
SA6128	5.0	59.5667870036
SA514439	5.0	52.7918781726
SA411737	5.0	50.8771929825
SA3616	5.0	44.5255474453
SA543550	5.0	39.6551724138
SA271263	4.0	49.4949494949
SA556937	4.5	50.0
SA557498	5.0	9.09090909091
SA560593	5.0	50.0
SA541972	4.0	0.0
SA507330	5.0	16.6666666667
SA533646	5.0	25.3164556962
SA533709	5.0	2.77777777778
SA533811	5.0	29.6875
SA503701	5.0	40.1129943503
SA554224	5.0	68.2352941176
SA528954	5.0	0.0
SA518448	5.0	64.1666666667
SA413837	4.0	0.0
SA533664	5.0	53.9473684211
SA530524	5.0	50.0
SA130927	5.0	9.89010989011
SA292647	5.0	78.1512605042
SA529905	3.5	47.0588235294
SA529837	5.0	50.0
SA557373	4.0	20.6896551724
SA520096	5.0	57.0967741935
SA503921	5.0	40.522875817
SA557389	5.0	13.6150234742
SA542383	5.0	0.0
SA557409	4.0	3.69318181818
SA556410	5.0	60.0
SA244508	5.0	77.7777777778
SA250087	4.0	28.5714285714
SA515305	5.0	51.0638297872
SA413846	4.0	7.14285714286
SA533698	5.0	4.4776119403
SA542232	3.0	0.0
SA515309	3.0	53.0612244898
SA538878	5.0	54.1984732824
SA542865	5.0	0.0
SA542078	5.0	54.8387096774
SA417676	5.0	40.9090909091
SA538863	5.0	65.1869158879
SA530590	4.0	61.4035087719
SA541752	5.0	21.2669683258
SA55071	5.0	72.8937728938
SA459265	5.0	0.0
SA560609	5.0	57.6923076923
SA85244	5.0	0.0
SA507405	5.0	53.3333333333
SA542255	4.0	66.6666666667
SA501473	4.0	14.8148148148
SA557512	5.0	56.0
SA529863	5.0	54.2553191489
SA529901	4.0	29.7297297297
SA542179	5.0	60.0
SA507443	5.0	0.0
SA558699	5.0	50.0
SA543567	4.0	24.2990654206
SA506712	4.0	18.1818181818
SA520168	5.0	60.0
SA533706	5.0	6.06060606061
SA507191	3.0	33.3333333333
SA544226	5.0	16.6666666667
SA411717	5.0	44.7058823529
SA258175	4.0	0.0
SA517267	5.0	13.2653061224
SA270430	2.0	25.0
SA519788	5.0	56.6929133858
SA494805	5.0	38.4615384615
SA417532	5.0	0.0
SA505796	5.0	69.9604743083
SA530521	5.0	10.2040816327
SA570845	5.0	52.6315789474
SA557534	4.0	54.0540540541
SA518288	4.0	43.9862542955
SA416083	5.0	53.4246575342
SA517265	4.5	0.0
SA541770	4.0	38.0
SA543199	5.0	51.951951952
SA270468	5.0	46.7455621302
SA507238	5.0	50.0
SA505861	5.0	50.8287292818
SA520235	4.0	0.0
SA520037	5.0	38.5365853659
SA484822	5.0	48.9626556017
SA533660	5.0	74.2424242424
SA173009	3.0	44.7368421053
SA529823	5.0	60.5633802817
SA530630	5.0	0.0
SA411225	5.0	76.9230769231
SA518547	5.0	45.4106280193
SA101371	3.0	17.3913043478
SA475881	4.0	34.0974212034
SA283996	3.0	33.3333333333
SA40999	5.0	62.3015873016
SA409294	5.0	9.61538461538
SA501647	4.0	44.0
SA556571	4.5	28.5714285714
SA533652	5.0	2.5974025974
SA542046	4.5	58.3333333333
SA530538	4.0	22.641509434
SA538889	5.0	60.8974358974
SA554807	5.0	46.2264150943
SA270390	3.5	46.9135802469
SA408858	5.0	48.4615384615
SA543319	5.0	0.0
SA413554	5.0	50.0
SA570881	5.0	34.0909090909
SA465631	5.0	33.3333333333
SA528991	5.0	50.8695652174
SA501373	3.0	27.9069767442
SA570911	4.5	37.5
SA505591	5.0	59.8765432099
SA413742	5.0	0.0
SA541763	4.0	64.5161290323
SA491234	4.0	16.9811320755
SA533736	5.0	53.7313432836
SA517420	4.0	44.4444444444
SA530632	5.0	58.8235294118
SA538977	5.0	0.0
SA530468	5.0	22.2222222222
SA413932	3.0	0.0
SA442206	4.0	50.0
SA320842	4.0	8.33333333333
SA270404	3.0	0.0
SA270402	2.5	11.0576923077
SA542149	5.0	42.4778761062
SA541970	5.0	76.1904761905
SA538904	5.0	57.722007722
SA538870	5.0	20.1030927835
SA557377	5.0	7.04225352113
SA501641	4.5	65.3846153846
SA270454	4.5	37.7049180328
SA5378	3.0	35.0
SA494078	5.0	47.1337579618
SA474315	5.0	3.84615384615
SA557480	4.5	2.38095238095
SA533661	5.0	10.9090909091
SA542129	4.5	57.1428571429
SA518628	5.0	85.7142857143
SA530503	5.0	43.3823529412
SA289879	2.5	34.0579710145
SA530448	4.5	14.6666666667
SA543168	5.0	48.0
SA542205	5.0	44.4444444444
SA520239	4.0	34.2857142857
SA501576	4.0	17.7257525084
SA1181	3.0	35.7142857143
SA557461	5.0	36.6666666667
SA505690	5.0	53.4798534799
SA491600	5.0	50.9333333333
SA413842	5.0	50.0
SA501468	4.5	62.1621621622
SA484672	5.0	41.9718309859
SA520422	3.0	0.0
SA533745	5.0	32.8947368421
SA501583	4.5	22.5806451613
SA543058	5.0	50.0
SA489774	5.0	33.7016574586
SA100712	5.0	69.387755102
SA270392	4.0	10.0
SA529737	5.0	60.7843137255
SA492657	5.0	67.4418604651
SA538998	3.5	25.0
SA543023	5.0	100.0
SA541882	5.0	48.5
SA530542	4.5	19.5402298851
SA515472	3.0	36.8421052632
SA542486	5.0	47.0149253731
SA320854	4.0	62.5
SA506738	5.0	11.7647058824
SA570896	5.0	55.5555555556
SA219165	5.0	58.904109589
SA554204	5.0	60.5263157895
SA501432	4.5	34.4827586207
SA411786	5.0	45.3703703704
SA458506	4.0	0.0
SA543051	5.0	53.8461538462
SA542117	5.0	64.8308418568
SA530626	5.0	32.7102803738
SA413896	5.0	100.0
SA501409	4.0	0.0
SA471917	5.0	54.1832669323
SA454747	5.0	50.0
SA520203	5.0	61.4285714286
SA530426	5.0	5.74712643678
SA505545	4.5	56.9491525424
SA505738	5.0	59.7701149425
SA130905	3.5	20.5882352941
SA542229	3.0	0.0
SA413774	5.0	100.0
SA270466	3.5	32.9268292683
SA413830	4.0	50.0
SA529777	4.0	56.4102564103
SA520215	5.0	55.2631578947
SA528883	5.0	3.0487804878
SA515277	5.0	57.6923076923
SA557519	5.0	67.1201814059
SA542230	3.0	0.0
SA541854	4.0	55.9139784946
SA529835	4.5	59.4594594595
SA438657	4.5	43.2773109244
SA254668	5.0	0.0
SA554650	5.0	47.9885057471
SA507393	5.0	30.0
SA515318	4.0	34.2857142857
SA515302	3.5	11.6504854369
SA530432	3.5	4.28571428571
SA517278	5.0	28.5714285714
SA542004	5.0	30.0
SA557443	5.0	75.8620689655
SA570851	4.5	45.4545454545
SA570861	5.0	63.6363636364
SA530460	4.0	4.16666666667
SA495100	5.0	39.3442622951
SA68521	4.5	53.515625
SA413924	4.5	0.0
SA533770	5.0	38.4615384615
SA100868	5.0	44.0154440154
SA556530	5.0	0.0
SA192967	4.5	42.8571428571
SA541860	5.0	54.1554959786
SA534431	5.0	60.8695652174
SA164299	5.0	100.0
SA505404	5.0	54.7945205479
SA541760	4.5	36.6972477064
SA492174	5.0	68.8679245283
SA557036	4.5	20.0
SA553852	5.0	63.4782608696
SA506725	4.0	68.5483870968
SA543631	5.0	0.0
SA541886	5.0	27.9816513761
SA538891	5.0	56.875
SA542152	5.0	41.1764705882
SA530518	5.0	0.821917808219
SA554313	4.5	37.0533529124
SA259478	3.0	50.0
SA541784	4.0	46.1538461538
SA501442	4.0	0.0
SA428143	4.0	70.5882352941
SA530610	5.0	0.0
SA507448	5.0	27.2727272727
SA507437	5.0	100.0
SA515327	3.5	0.0
SA528802	5.0	26.2247838617
SA517276	5.0	25.0
SA542869	5.0	0.0
SA512309	5.0	37.8378378378
SA426071	5.0	55.5555555556
SA501526	4.0	37.5
SA507268	5.0	14.2857142857
SA556484	5.0	33.3333333333
SA455099	5.0	0.0
SA413656	5.0	100.0
SA489209	5.0	16.6666666667
SA501582	4.0	2.5
SA517273	5.0	0.0
SA556811	5.0	50.0
SA461016	5.0	50.0
SA480113	5.0	39.4793926247
SA528874	5.0	10.7142857143
SA501623	4.5	28.0769230769
SA515479	5.0	50.0
SA413778	5.0	100.0
SA541870	4.0	1.08695652174
SA268288	5.0	67.9245283019
SA12991	5.0	54.4198895028
SA257959	3.5	50.0
SA270444	4.0	9.89583333333
SA501635	4.0	18.7279151943
SA60771	5.0	60.15625
SA542126	5.0	55.1020408163
SA154417	5.0	55.980861244
SA321066	4.0	16.6666666667
SA6131	5.0	45.2380952381
SA413782	5.0	50.0
SA507491	5.0	8.33333333333
SA434348	5.0	55.4744525547
SA534389	3.5	31.914893617
SA541755	5.0	68.8888888889
SA250663	5.0	55.0
SA530586	5.0	3.6036036036
SA505950	5.0	64.8148148148
SA253172	5.0	0.0
SA236844	5.0	61.1344537815
SA254332	5.0	22.2222222222
SA538898	3.5	49.0486257928
SA320830	2.5	36.3636363636
SA501522	4.0	51.8518518519
SA507430	5.0	100.0
SA542173	5.0	25.0
SA130915	5.0	12.5
SA413900	5.0	0.0
SA433847	4.5	47.2222222222
SA440047	4.0	34.1772151899
SA411018	5.0	25.0
SA494127	5.0	42.2391857506
SA541834	4.0	29.5
SA518422	5.0	58.3333333333
SA529722	3.5	45.2380952381
SA542866	5.0	49.1228070175
SA530462	3.0	14.8760330579
SA270440	3.5	50.0
SA270423	4.0	12.0
SA413630	5.0	33.3333333333
SA533733	4.0	64.9350649351
SA544135	5.0	36.1635220126
SA514903	5.0	31.1688311688
SA556485	4.5	73.3333333333
SA413626	5.0	50.0
SA557338	5.0	6.12244897959
SA557543	4.5	34.6153846154
SA530654	5.0	52.6315789474
SA505835	5.0	59.2592592593
SA541754	4.0	35.2272727273
SA528900	5.0	31.7415730337
SA529718	5.0	51.3513513514
SA4138	5.0	50.0
SA515218	3.0	35.9430604982
SA533780	5.0	63.0434782609
SA507300	5.0	36.3636363636
SA443186	4.5	33.5680751174
SA529756	4.0	30.9523809524
SA5451	5.0	52.380952381
SA538909	5.0	50.0
SA506664	4.5	60.0
SA413884	5.0	25.0
SA542287	5.0	0.0
SA45294	5.0	67.4672489083
SA224647	5.0	71.4285714286
SA130919	5.0	4.06976744186
SA60252	5.0	55.8776167472
SA315471	4.0	42.1875
SA507348	5.0	66.6666666667
SA413286	5.0	23.4567901235
SA409438	5.0	52.9411764706
SA409538	5.0	30.0
SA542217	5.0	16.6666666667
SA414171	4.0	45.4545454545
SA541844	5.0	38.0813953488
SA520043	5.0	58.4192439863
SA273481	3.0	43.7125748503
SA541938	5.0	25.7668711656
SA320902	5.0	34.7826086957
SA542492	5.0	57.1428571429
SA520278	5.0	55.2941176471
SA569082	3.5	5.0
SA543124	5.0	31.8181818182
SA517272	5.0	20.0
SA413734	4.5	50.0
SA542928	5.0	78.2608695652
SA413566	5.0	100.0
SA541757	5.0	61.2068965517
SA528959	5.0	53.8461538462
SA3475	5.0	46.1538461538
SA492388	5.0	59.347826087
SA501422	4.5	4.54545454545
SA268333	5.0	50.7936507937
SA320896	4.0	44.4444444444
SA86594	5.0	0.0
SA83134	4.0	43.0839002268
SA542969	5.0	75.0
SA501579	4.0	35.2941176471
SA321030	5.0	33.3333333333
SA413998	5.0	72.5806451613
SA413920	5.0	0.0
SA518876	5.0	76.1904761905
SA542014	5.0	52.380952381
SA510473	5.0	51.3317191283
SA494229	4.0	29.4117647059
SA542249	5.0	100.0
SA417142	5.0	70.5882352941
SA460515	5.0	33.3333333333
SA518804	5.0	62.6168224299
SA494399	5.0	50.625
SA543593	5.0	12.9032258065
SA507452	5.0	33.3333333333
SA253231	4.0	100.0
SA515281	3.0	54.5454545455
SA438092	5.0	66.4596273292
SA557456	5.0	38.5964912281
SA520292	5.0	43.5897435897
SA530618	5.0	0.0
SA270418	3.5	21.5909090909
SA528805	5.0	72.4444444444
SA501457	4.0	6.45161290323
SA538877	5.0	57.7777777778
SA84668	5.0	39.6825396825
SA541906	5.0	37.5
SA518989	5.0	69.0721649485
SA533651	5.0	50.6666666667
SA557333	5.0	22.2222222222
SA505352	5.0	58.0321285141
SA530514	5.0	13.4285714286
SA503541	4.0	24.5810055866
SA533750	5.0	56.3981042654
SA440471	5.0	36.231884058
SA317999	4.0	50.0
SA520122	5.0	59.7222222222
SA501389	4.0	8.48214285714
SA320890	5.0	50.0
SA503614	5.0	30.0
SA432539	5.0	66.6666666667
SA528895	5.0	4.56730769231
SA543399	5.0	40.6626506024
SA345175	3.5	4.25531914894
SA560590	5.0	44.0979955457
SA463369	5.0	55.6737588652
SA501395	5.0	15.7894736842
SA505768	5.0	57.5581395349
SA269629	5.0	39.5833333333
SA649	5.0	49.765258216
SA530440	5.0	11.6883116883
SA136091	4.0	57.225433526
SA543675	4.0	2.98507462687
SA320968	4.5	59.3959731544
SA409250	5.0	75.0
SA570833	3.5	33.3333333333
SA542163	5.0	40.0
SA541930	5.0	38.7978142077
SA515248	2.5	26.3636363636
SA557486	5.0	3.57142857143
SA408562	5.0	52.2388059701
SA541728	5.0	37.5
SA268465	5.0	73.3333333333
SA289217	4.0	31.8059299191
SA427144	5.0	45.8333333333
SA542096	5.0	54.5454545455
SA3053	5.0	39.603960396
SA530458	3.0	6.15384615385
SA517266	4.0	58.3333333333
SA86108	4.0	40.0
SA147241	4.0	2.85714285714
SA270436	4.0	61.1111111111
SA541751	5.0	0.0
SA554406	5.0	35.761589404
SA501643	4.0	40.0
SA473856	3.0	0.0
SA517259	3.0	22.2222222222
SA310395	5.0	38.7573964497
SA518467	5.0	49.2753623188
SA501428	4.0	2.08333333333
SA542561	4.5	58.3333333333
SA541738	5.0	30.9090909091
SA528866	5.0	50.2824858757
SA201430	4.0	35.5555555556
SA542093	4.0	42.8571428571
SA528986	5.0	39.2857142857
SA541792	5.0	14.2857142857
SA542252	5.0	0.0
SA411178	5.0	33.3333333333
SA413354	5.0	100.0
SA526320	4.5	15.0943396226
SA517856	4.5	59.0909090909
SA528908	5.0	2.35294117647
SA291688	4.0	21.4285714286
SA543666	5.0	100.0
SA542040	2.5	25.0
SA413718	5.0	50.0
SA414571	4.0	0.0
SA538920	5.0	69.0537084399
SA514437	5.0	46.3519313305
SA279897	5.0	46.1538461538
SA515307	4.5	47.619047619
SA518470	5.0	60.0
SA413855	5.0	57.8947368421
SA270446	4.0	41.6666666667
SA554830	5.0	65.8307210031
SA501555	4.0	77.7777777778
SA510551	5.0	31.4381270903
SA306668	5.0	28.4789644013
SA520243	5.0	11.3043478261
SA413870	5.0	50.0
SA321032	4.0	75.0
SA300605	4.0	46.4150943396
SA530582	4.0	24.0
SA533746	5.0	26.9230769231
SA554562	5.0	59.8039215686
SA541836	5.0	38.1097560976
SA452376	4.0	0.0
SA501515	3.5	60.7142857143
SA533716	5.0	32.4324324324
SA507173	5.0	42.8571428571
SA530558	3.0	42.0792079208
SA541976	4.5	42.7184466019
SA557665	5.0	7.69230769231
SA442786	5.0	35.2631578947
SA174372	3.0	33.3333333333
SA538880	5.0	50.5415162455
SA542397	5.0	20.0
SA541876	4.0	25.3807106599
SA518602	5.0	39.5833333333
SA558715	5.0	21.875
SA505809	4.0	66.6666666667
SA528799	5.0	28.1690140845
SA514933	4.5	71.8120805369
SA530620	5.0	48.0
SA274485	5.0	46.6666666667
SA320848	5.0	38.0952380952
SA435509	4.0	70.7182320442
SA533726	5.0	49.0861618799
SA467449	5.0	47.8260869565
SA313324	5.0	60.0
SA542525	5.0	62.0689655172
SA518890	5.0	60.8552631579
SA501603	3.0	48.3870967742
SA541786	5.0	15.3846153846
SA515415	5.0	45.0819672131
SA501553	5.0	50.0
SA542090	5.0	53.3333333333
SA533732	5.0	63.9751552795
SA506656	5.0	66.6666666667
SA270412	4.0	39.5833333333
SA85710	5.0	25.0
SA528884	4.0	4.5
SA501591	4.0	15.9544159544
SA517376	5.0	50.0
SA320824	5.0	0.0
SA542270	5.0	100.0
SA413642	5.0	100.0
SA501499	4.0	0.0
SA263853	5.0	65.3846153846
SA556458	4.0	43.2432432432
SA269383	5.0	40.4494382022
SA541765	4.5	0.0
SA413614	5.0	100.0
SA517314	5.0	50.0
SA413598	5.0	66.6666666667
SA515450	5.0	36.3636363636
SA538890	5.0	50.3937007874
SA491630	5.0	61.1320754717
SA542783	5.0	57.9281183932
SA530579	5.0	0.448430493274
SA410558	4.0	70.2702702703
SA501618	4.0	33.3333333333
SA541910	5.0	28.9230769231
SA529845	3.0	0.0
SA507412	5.0	0.0
SA541762	4.0	0.0
SA494253	4.0	39.7435897436
SA570863	4.0	0.0
SA556273	4.5	60.0
SA556241	5.0	14.2857142857
SA499802	3.0	33.3333333333
SA507302	5.0	53.125
SA321050	4.0	50.0
SA435017	5.0	64.367816092
SA558649	5.0	11.1111111111
SA270422	2.0	20.0
SA557331	5.0	10.3448275862
SA510451	5.0	66.6666666667
SA541900	5.0	29.0183387271
SA520193	4.0	33.0097087379
SA515333	2.0	42.1875
SA528890	5.0	5.15463917526
SA554241	5.0	49.9162479062
SA301678	4.0	10.8108108108
SA501477	4.5	35.2941176471
SA528861	5.0	54.1806020067
SA159460	5.0	34.4398340249
SA501469	3.0	33.3333333333
SA268834	5.0	20.0
SA508441	5.0	66.6666666667
SA413298	5.0	0.0
SA557426	5.0	60.0
SA413550	5.0	100.0
SA542049	4.0	42.6229508197
SA515233	3.0	20.0
SA543059	5.0	0.0
SA558653	5.0	57.1428571429
SA543801	5.0	39.1304347826
SA528932	5.0	38.4146341463
SA529739	4.0	63.4146341463
SA448931	4.5	0.0
SA235957	5.0	34.4827586207
SA257815	4.5	16.6666666667
SA542273	5.0	0.0
SA570885	5.0	78.9473684211
SA570839	4.0	53.5714285714
SA530612	5.0	51.1450381679
SA409614	5.0	62.3188405797
SA557473	4.5	49.0909090909
SA556664	4.5	50.0
SA113370	5.0	54.9019607843
SA528798	5.0	4.0
SA544072	5.0	33.2089552239
SA494271	4.0	35.3293413174
SA441129	5.0	40.1114206128
SA494058	5.0	34.1666666667
SA5780	5.0	36.9230769231
SA6125	3.0	11.4285714286
SA501607	5.0	59.0909090909
SA413664	5.0	33.3333333333
SA320932	5.0	50.0
SA313680	4.5	52.5423728814
SA411401	5.0	42.4242424242
SA507225	5.0	63.2653061224
SA542175	5.0	0.0
SA507548	5.0	45.5555555556
SA262126	5.0	63.6363636364
SA530450	5.0	6.06060606061
SA507369	5.0	0.0
SA268889	5.0	60.3603603604
SA442166	5.0	50.0
SA1694	5.0	55.1724137931
SA544045	4.0	24.0
SA409487	5.0	42.735042735
SA507463	5.0	0.0
SA413634	5.0	100.0
SA315503	4.0	17.8294573643
SA529743	5.0	57.3529411765
SA542386	5.0	100.0
SA515399	5.0	0.0
SA530656	5.0	15.3846153846
SA262624	5.0	44.4444444444
SA422387	5.0	60.7843137255
SA151709	5.0	48.9795918367
SA533772	5.0	55.737704918
SA517730	5.0	33.9285714286
SA413762	5.0	100.0
SA501464	4.0	55.3571428571
SA505904	5.0	60.5351170569
SA411002	3.5	55.7788944724
SA484286	5.0	64.8305084746
SA543493	5.0	42.2222222222
SA501387	4.5	8.82352941176
SA543105	5.0	59.7122302158
SA451533	5.0	100.0
SA413668	5.0	100.0
SA541864	5.0	53.8461538462
SA542114	5.0	42.7184466019
SA411422	5.0	55.6485355649
SA533686	5.0	62.5
SA507421	5.0	50.0
SA261436	5.0	50.0
SA282599	3.0	18.75
SA528792	5.0	2.42290748899
SA533786	4.5	61.170212766
SA501417	5.0	60.4651162791
SA267307	5.0	37.9310344828
SA505897	5.0	69.0721649485
SA557369	3.5	47.2527472527
SA520306	3.0	36.8421052632
SA281019	5.0	54.3859649123
SA544051	5.0	57.8313253012
SA534591	5.0	60.1449275362
SA507164	5.0	47.0588235294
SA542008	4.5	0.0
SA410303	5.0	43.3333333333
SA556816	5.0	33.3333333333
SA542387	5.0	33.3333333333
SA542265	5.0	100.0
SA538868	5.0	63.8686131387
SA528993	5.0	42.5460636516
SA528786	5.0	41.4523449319
SA507563	4.0	50.0
SA541822	4.5	23.7288135593
SA507152	5.0	66.6666666667
SA320884	4.0	50.0
SA491175	4.0	12.1212121212
SA93904	5.0	62.4113475177
SA509149	5.0	49.4296577947
SA507120	5.0	60.0
SA466124	4.5	57.5
SA414042	5.0	66.6666666667
SA541766	4.0	36.0
SA441075	5.0	51.746031746
SA501060	5.0	75.3086419753
SA542942	5.0	36.7647058824
SA528926	5.0	53.781512605
SA214090	5.0	63.6363636364
SA505676	5.0	58.2938388626
SA560596	4.0	1.69491525424
SA250273	5.0	50.0
SA528901	5.0	1.39211136891
SA499815	5.0	74.5098039216
SA451554	4.5	52.6315789474
SA530575	5.0	9.04761904762
SA543789	5.0	60.8695652174
SA530535	4.5	46.875
SA539010	5.0	20.0
SA519904	4.5	46.9387755102
SA505389	5.0	58.6592178771
SA501599	4.0	19.5652173913
SA541828	5.0	37.881508079
SA88004	5.0	69.387755102
SA298231	5.0	48.8721804511
SA514228	4.5	52.8301886792
SA495321	5.0	0.0
SA514957	5.0	33.3333333333
SA541896	3.0	42.1296296296
SA507352	5.0	15.9090909091
SA518504	5.0	39.446366782
SA557327	4.5	11.3636363636
SA542932	4.5	36.2255965293
SA533666	4.0	29.8507462687
SA529787	4.5	53.2467532468
SA542684	5.0	12.5
SA570859	5.0	50.4385964912
SA515312	3.0	28.5714285714
SA544289	5.0	28.0373831776
SA533718	3.0	8.20512820513
SA86170	5.0	0.0
SA505258	5.0	53.1746031746
SA529849	4.0	15.3846153846
SA529783	5.0	38.0952380952
SA533721	5.0	48.8764044944
SA557397	5.0	7.32984293194
SA501498	2.0	36.6666666667
SA27437	4.5	64.9717514124
SA413582	5.0	100.0
SA414203	5.0	33.3333333333
SA286926	4.5	27.1739130435
SA164579	5.0	35.4838709677
SA528855	4.5	41.2017167382
SA529884	4.0	54.7619047619
SA518254	4.0	62.8808864266
SA84360	4.0	56.6666666667
SA529745	4.5	0.0
SA520113	5.0	55.7291666667
SA515422	5.0	31.5789473684
SA538882	5.0	48.8250652742
SA507599	5.0	25.0
SA33508	5.0	52.2222222222
SA530608	4.5	12.5581395349
SA507367	5.0	24.0
SA538896	3.5	56.6147859922
SA6161	4.5	50.5854800937
SA46697	5.0	66.985645933
SA557353	5.0	41.1764705882
SA541934	5.0	40.1459854015
SA530551	5.0	3.125
SA476204	5.0	49.4661921708
SA533695	5.0	0.0
SA541772	4.0	50.0
SA538872	5.0	43.661971831
SA320974	5.0	36.231884058
SA528973	5.0	46.6666666667
SA541848	5.0	51.724137931
SA528947	5.0	6.58307210031
SA506749	4.5	7.69230769231
SA518764	5.0	56.7567567568
SA321057	5.0	50.0
SA435905	4.0	50.0
SA542209	5.0	0.0
SA554319	5.0	65.9574468085
SA541998	5.0	14.2857142857
SA557541	5.0	52.1739130435
SA505889	5.0	49.5575221239
SA17443	5.0	41.1627906977
SA570874	4.5	43.75
SA505825	5.0	55.2941176471
SA538885	5.0	38.9261744966
SA533681	5.0	62.1359223301
SA6149	4.5	34.8314606742
SA436373	4.5	44.8275862069
SA266783	5.0	0.0
SA557321	5.0	0.667779632721
SA414131	5.0	53.3333333333
SA557464	4.5	21.2698412698
SA413806	5.0	0.0
SA507171	5.0	84.2105263158
SA518893	5.0	53.0973451327
SA542650	5.0	0.0
SA505539	5.0	60.0
SA543895	5.0	72.0930232558
SA507214	4.5	0.0
SA270414	3.0	20.4545454545
SA514917	5.0	16.6666666667
SA413850	5.0	100.0
SA543815	5.0	27.7777777778
SA130913	5.0	25.0
SA514940	5.0	76.4705882353
SA528782	5.0	40.1162790698
SA413892	4.0	0.0
SA6137	4.0	11.1111111111
SA413538	5.0	50.0
SA413868	5.0	33.3333333333
SA530434	5.0	3.44827586207
SA32713	5.0	56.1797752809
SA511841	4.0	49.6062992126
SA507234	4.5	0.0
SA409694	5.0	40.4494382022
SA520078	4.0	61.1111111111
SA49664	5.0	69.7211155378
SA528965	5.0	49.4845360825
SA321111	4.0	42.3076923077
SA132368	5.0	57.8947368421
SA557347	5.0	68.8679245283
SA450746	4.0	100.0
SA530515	5.0	62.6016260163
SA556263	4.0	0.0
SA515104	5.0	49.6
SA542384	5.0	0.0
SA182882	4.0	25.0
SA533684	5.0	48.3695652174
SA505885	5.0	64.9758454106
SA520426	3.5	0.0
SA541908	4.0	0.0
SA507250	5.0	33.3333333333
SA61999	4.0	58.1632653061
SA518483	5.0	59.0977443609
SA410925	5.0	50.0
SA529766	4.0	50.0
SA542686	5.0	30.0
SA413524	5.0	100.0
SA270438	1.5	21.1538461538
SA519854	4.5	44.6927374302
SA270040	5.0	51.0638297872
SA4666	3.5	49.5798319328
SA544136	5.0	33.3333333333
SA501480	4.0	25.0
SA557328	4.5	8.82352941176
SA413574	5.0	50.0
SA560599	5.0	60.2941176471
SA517419	5.0	100.0
SA266828	5.0	50.0
SA277382	4.0	46.6666666667
SA164854	4.0	41.9847328244
SA112902	5.0	42.8571428571
SA533747	3.5	9.45945945946
SA541914	5.0	40.2826855124
SA557526	4.5	58.8235294118
SA413680	5.0	100.0
SA528987	5.0	7.0796460177
SA71810	5.0	50.0
SA556724	5.0	12.5
SA543553	5.0	50.5617977528
SA273031	3.0	21.6216216216
SA55269	4.5	39.7350993377
SA517418	5.0	82.1428571429
SA512902	4.0	38.6363636364
SA434417	5.0	35.7142857143
SA501375	3.0	36.3636363636
SA538900	3.5	57.3964497041
SA529803	5.0	44.9438202247
SA521717	5.0	33.3333333333
SA287592	4.0	57.4712643678
SA553714	4.5	48.4725050916
SA542388	5.0	0.0
SA558658	5.0	6.63900414938
SA501535	5.0	33.3333333333
SA541749	5.0	56.5217391304
SA514311	5.0	62.2754491018
SA155940	4.0	9.50570342205
SA268957	5.0	44.4444444444
SA501439	5.0	36.3636363636
SA507213	4.0	75.0
SA555030	5.0	65.7894736842
SA541960	5.0	23.8095238095
SA541745	5.0	40.0
SA530616	5.0	65.9090909091
SA419987	5.0	68.4931506849
SA284573	4.0	40.0
SA533753	4.0	4.16666666667
SA494084	5.0	51.2820512821
SA541746	5.0	0.0
SA202903	5.0	46.8085106383
SA542181	5.0	0.0
SA507258	5.0	100.0
SA270456	4.0	35.1851851852
SA557361	5.0	40.4255319149
SA255317	5.0	100.0
SA219639	5.0	33.3333333333
SA279342	4.0	35.0
SA223029	5.0	50.0
SA413802	5.0	0.0
SA541793	5.0	0.0
SA444521	5.0	77.7777777778
SA557043	5.0	66.6666666667
SA541978	5.0	0.0
SA517254	3.5	0.0
SA505944	4.5	51.4285714286
SA530530	5.0	18.8888888889
SA80884	5.0	57.6811594203
SA501637	4.5	0.0
SA557491	4.5	40.7766990291
SA209137	5.0	33.3333333333
SA411825	5.0	72.0
SA542030	4.0	41.8604651163
SA428353	5.0	41.0526315789
SA541753	5.0	0.0
SA294903	3.5	51.0638297872
SA495155	5.0	0.0
SA528810	5.0	6.66666666667
SA533714	5.0	6.66666666667
SA542392	3.5	50.0
SA520175	3.0	66.1538461538
SA270400	4.0	12.9032258065
SA505271	5.0	64.4753476612
SA413602	5.0	100.0
SA413492	5.0	0.0
SA557357	5.0	49.3243243243
SA515270	3.5	43.4782608696
SA125187	2.0	27.7777777778
SA569072	5.0	11.038961039
SA530533	5.0	8.10810810811
SA543594	5.0	52.5510204082
SA533758	4.0	55.0
SA307934	5.0	37.1584699454
SA495070	5.0	33.3333333333
SA500100	5.0	54.8780487805
SA507141	4.0	25.0
SA501491	3.5	63.9240506329
SA500769	5.0	40.9090909091
SA129949	5.0	57.012195122
SA445899	5.0	20.0
SA321041	5.0	50.0
SA541980	5.0	50.0
SA554466	5.0	62.037037037
SA528682	5.0	57.1428571429
SA320731	4.0	41.7355371901
SA557514	4.5	30.1282051282
SA279763	5.0	0.0
SA542064	5.0	46.875
SA501631	2.0	44.578313253
SA414677	5.0	36.1111111111
SA533777	5.0	0.0
SA557381	4.5	47.3684210526
SA5501	5.0	47.1698113208
SA505339	5.0	71.3855421687
SA530571	5.0	51.1278195489
SA85671	4.0	0.0
SA554379	5.0	61.8768328446
SA514362	4.0	21.5365239295
SA437192	5.0	53.6290322581
SA543536	5.0	0.0
SA28475	5.0	48.5294117647
SA530507	4.5	37.5
SA501653	4.0	0.234192037471
SA307650	4.0	31.4285714286
SA434831	4.5	33.6448598131
SA556509	5.0	31.1111111111
SA450608	5.0	50.0
SA533643	5.0	2.94117647059
SA528788	5.0	52.0710059172
SA542132	5.0	10.0
SA556327	5.0	0.0
SA538911	5.0	69.0629011553
SA530624	5.0	0.0
SA515322	4.5	0.0
SA413540	5.0	33.3333333333
SA507501	5.0	43.75
SA542536	5.0	0.0
SA435224	5.0	57.8947368421
SA213642	5.0	40.0
SA557454	5.0	2.52525252525
SA501405	4.0	55.5555555556
SA542391	4.0	33.3333333333
SA413650	5.0	0.0
SA310244	5.0	36.6279069767
SA542099	5.0	66.6666666667
SA544029	4.5	34.5890410959
SA514951	5.0	0.0
SA541866	5.0	60.2564102564
SA530594	5.0	1.70454545455
SA542201	5.0	9.09090909091
SA517318	5.0	50.0
SA520258	5.0	52.0
SA413898	5.0	100.0
SA414731	5.0	69.9115044248
SA95373	3.5	58.3333333333
SA501645	5.0	43.3962264151
SA501379	3.0	9.45945945946
SA165304	5.0	39.2523364486
SA554054	5.0	56.7164179104
SA269323	5.0	66.0431654676
SA500830	5.0	51.3924050633
SA557483	4.0	33.3333333333
SA501595	3.5	0.0
SA6152	4.5	36.4035087719
SA529807	3.0	50.0
SA554852	5.0	70.3703703704
SA505577	5.0	58.9473684211
SA518687	5.0	55.0
SA6134	4.5	30.8571428571
SA63181	5.0	47.3829201102
SA506707	5.0	58.3333333333
SA413886	5.0	41.3793103448
SA543178	5.0	25.0
SA543349	5.0	31.8181818182
SA541952	4.0	28.5714285714
SA443468	4.5	57.1428571429
SA556859	3.0	0.0
SA144576	4.0	45.5696202532
SA530430	5.0	2.66666666667
SA542189	5.0	18.1818181818
SA270426	3.0	0.0
SA528708	5.0	55.2631578947
SA501627	5.0	42.8571428571
SA517415	5.0	48.1481481481
SA514942	5.0	78.5714285714
SA501507	4.0	11.1111111111
SA270442	3.0	0.0
SA542393	5.0	42.8571428571
SA541743	5.0	0.0
SA557322	5.0	23.6607142857
SA560617	4.5	40.0
SA530493	5.0	16.3043478261
SA541924	5.0	28.9156626506
SA86575	5.0	50.0
SA268591	5.0	18.4210526316
SA501548	3.0	0.0
SA541850	5.0	44.7154471545
SA541820	5.0	71.5517241379
SA543776	4.5	57.1428571429
SA528906	5.0	0.0
SA558659	5.0	61.1570247934
SA542018	4.0	27.2727272727
SA270406	3.0	28.5714285714
SA557404	4.5	13.1656804734
SA507229	4.0	50.0
SA412935	3.5	8.69565217391
SA557342	4.0	11.1111111111
SA270408	3.0	6.41711229947
SA501541	4.5	57.9545454545
SA506694	4.5	50.0
SA533663	5.0	35.6097560976
SA520318	4.5	48.9082969432
SA528839	5.0	44.6494464945
SA528999	5.0	54.4217687075
SA68194	5.0	39.5509499136
SA507488	5.0	48.275862069
SA535737	4.0	33.3333333333
SA506682	4.5	40.0
SA533585	4.0	10.0
SA501575	4.5	46.6666666667
SA541880	5.0	61.2107623318
SA528795	5.0	5.62913907285
SA14241	5.0	65.0943396226
SA413516	5.0	33.3333333333
SA544009	4.5	44.6215139442
SA525054	5.0	62.4309392265
SA542965	5.0	29.8076923077
SA542054	5.0	61.8181818182
SA538893	5.0	56.875
SA541739	5.0	38.6363636364
SA543104	5.0	75.4385964912
SA494057	4.5	47.8260869565
SA515239	4.0	53.9772727273
SA556895	4.5	0.0
SA86131	4.0	60.0
SA556506	4.5	20.0
SA203853	5.0	39.6226415094
SA538888	5.0	41.5611814346
SA260974	4.0	0.0
SA130963	4.0	52.3529411765
SA278114	5.0	30.4054054054
SA501564	4.0	39.1304347826
SA505850	5.0	65.0602409639
SA570835	4.0	100.0
SA541942	5.0	31.1926605505
SA533803	5.0	76.9230769231
SA530587	2.0	9.09090909091
SA543234	5.0	43.75
SA267880	5.0	59.4594594595
SA542396	5.0	0.0
SA494168	5.0	33.0357142857
SA542075	5.0	52.9411764706
SA501562	5.0	46.511627907
SA507326	4.0	40.0
SA270428	3.0	19.0839694656
SA556832	5.0	20.0
SA320878	4.5	75.0
SA57008	5.0	41.4141414141
SA543700	5.0	0.0
SA277517	5.0	50.9090909091
SA530442	5.0	8.65384615385
SA542426	5.0	32.0754716981
SA32297	5.0	60.7003891051
SA85722	4.5	0.0
SA507572	5.0	16.6666666667
SA500397	5.0	51.9607843137
SA505919	5.0	54.2635658915
SA501545	4.0	27.6315789474
SA530473	4.5	48.8888888889
SA413334	5.0	28.5714285714
SA541898	5.0	10.447761194
SA557529	5.0	55.8139534884
SA539025	5.0	0.0
SA542295	5.0	50.0
SA558648	5.0	5.0
SA453724	4.0	50.0
SA6760	4.0	48.5576923077
SA558660	5.0	42.8571428571
SA303138	4.5	23.9234449761
SA320872	4.0	51.0204081633
SA541894	5.0	47.9262672811
SA541988	4.0	23.5924932976
SA518389	4.0	57.2727272727
SA557385	5.0	4.44444444444
SA528807	5.0	3.08441558442
SA518634	5.0	48.7341772152
SA529716	5.0	45.0
SA413660	5.0	100.0
SA86215	4.0	25.0
SA542183	5.0	44.4444444444
SA501435	5.0	54.9019607843
SA61837	5.0	0.0
SA321106	4.0	66.3366336634
SA569077	5.0	3.94736842105
SA528997	5.0	40.4844290657
SA533703	5.0	6.66666666667
SA538914	5.0	52.9411764706
SA557420	5.0	9.52380952381
SA543681	5.0	30.4347826087
SA515444	3.5	46.511627907
SA570866	5.0	28.5714285714
SA11798	5.0	63.2653061224
SA557495	5.0	4.44444444444
SA541902	5.0	39.4285714286
SA569075	5.0	0.0
SA505918	5.0	57.6687116564
SA530566	4.0	37.7777777778
SA412207	5.0	75.6756756757
SA542087	4.0	73.6842105263
SA543843	5.0	72.0
SA514961	5.0	64.7058823529
SA528941	5.0	28.1481481481
SA410202	5.0	75.0
SA507321	5.0	61.5384615385
SA501401	4.5	23.5294117647
SA520262	5.0	12.0481927711
SA407922	4.0	21.686746988
SA410978	5.0	27.027027027
SA85340	3.5	33.3333333333
SA414123	5.0	100.0
SA542479	5.0	63.7931034483
SA542084	5.0	61.5384615385
SA528850	5.0	43.5028248588
SA557677	5.0	0.0
SA413127	3.0	7.38916256158
SA411297	5.0	65.5172413793
SA514962	5.0	61.4035087719
SA70945	5.0	74.0625
SA268678	5.0	58.904109589
SA542155	4.5	60.0
SA515214	2.5	28.125
SA543785	5.0	45.5621301775
SA542000	4.5	0.0
SA547730	4.0	30.2631578947
SA258640	5.0	0.0
SA530646	5.0	65.1785714286
SA511683	5.0	48.4076433121
SA538918	5.0	63.3802816901
SA413072	4.0	0.0
SA515254	3.0	28.5714285714
SA530591	4.5	1.7316017316
SA494740	5.0	58.2278481013
SA130884	5.0	34.0
SA529720	3.0	8.63309352518
SA528815	5.0	36.0594795539
SA533734	5.0	46.7289719626
SA515353	4.0	25.0
SA507132	4.0	58.8235294118
SA543761	4.5	70.5882352941
SA528854	5.0	5.28846153846
SA413914	5.0	44.1176470588
SA264336	5.0	50.0
SA258991	2.5	0.0
SA542058	3.0	25.0
SA482408	4.5	54.347826087
SA321012	4.5	33.3333333333
SA541964	5.0	58.3333333333
SA491143	4.5	40.7766990291
SA194387	5.0	51.4705882353
SA130911	5.0	35.4838709677
SA511386	4.5	38.0341880342
SA275554	3.0	28.5714285714
SA538886	5.0	59.1194968553
SA413862	5.0	16.6666666667
SA541747	5.0	68.2926829268
SA533749	5.0	57.4074074074
SA491186	4.0	34.2857142857
SA458434	5.0	50.0
SA530562	3.0	18.1818181818
SA6811	3.0	42.7385892116
SA533743	5.0	3.0303030303
SA541824	4.5	47.7732793522
SA558710	5.0	2.63157894737
SA501490	5.0	44.1860465116
SA501440	1.0	28.8461538462
SA3805	5.0	61.2903225806
SA543824	5.0	58.3850931677
SA543206	5.0	44.5454545455
SA569081	5.0	14.9456521739
SA528745	5.0	36.5384615385
SA492581	3.5	13.7931034483
SA321048	5.0	14.8148148148
SA515407	3.0	0.0
SA264003	5.0	50.0
SA542312	5.0	0.0
SA556675	4.5	62.962962963
SA541778	5.0	70.6766917293
SA105050	2.0	15.0
SA541892	5.0	49.5798319328
SA517416	5.0	75.0
SA211341	5.0	44.4444444444
SA541994	5.0	0.0
SA541986	5.0	47.5409836066
SA283110	2.0	48.6725663717
SA22443	5.0	55.7768924303
SA557050	5.0	57.1428571429
SA541842	5.0	57.6642335766
SA515432	3.0	53.3333333333
SA106552	4.0	50.0
SA307536	3.5	18.7702265372
SA520283	4.0	45.9183673469
SA542843	5.0	0.0
SA570843	4.0	100.0
SA517385	5.0	80.0
SA320938	5.0	22.2222222222
SA529753	5.0	36.7346938776
SA413638	5.0	25.0
SA259039	5.0	0.0
SA452320	4.0	50.0
SA518776	5.0	75.9259259259
SA515377	3.5	45.0
SA138738	4.0	15.1202749141
SA518485	4.5	44.099378882
SA538910	5.0	49.0797546012
SA520312	5.0	41.1764705882
SA408698	5.0	66.6666666667
SA86551	5.0	0.0
SA530444	5.0	9.80392156863
SA544047	5.0	37.9310344828
SA501446	3.5	54.347826087
SA195307	5.0	31.0344827586
SA507269	5.0	0.0
SA570847	3.5	33.3333333333
SA6158	4.5	44.0
SA543305	5.0	43.9306358382
SA541856	5.0	46.7741935484
SA413786	5.0	100.0
SA543482	5.0	57.8947368421
SA428657	3.0	60.0
SA268027	5.0	52.7027027027
SA533647	5.0	0.0
SA515286	4.0	7.14285714286
SA480023	4.5	44.1805225653
SA261595	4.0	50.0
SA505475	5.0	63.6363636364
SA538884	4.5	58.940397351
SA533659	5.0	38.1294964029
SA533796	5.0	63.5964912281
SA194253	4.0	55.737704918
SA530500	4.0	4.7619047619
SA270388	4.5	18.1818181818
SA515360	4.5	53.5714285714
SA505675	5.0	55.6701030928
SA554627	5.0	39.2048929664
SA506740	5.0	0.0
SA506746	5.0	0.0
SA5195	5.0	40.5797101449
SA530475	4.5	7.69230769231
SA213387	5.0	25.0
SA413272	5.0	100.0
SA494956	5.0	66.6666666667
SA506742	5.0	0.0
SA267718	5.0	57.8947368421
SA517316	5.0	75.0
SA500148	5.0	50.0
SA533619	5.0	37.5
SA158256	3.0	34.965034965
SA135301	5.0	41.3043478261
SA413930	5.0	80.0
SA414175	5.0	100.0
SA528876	5.0	44.422310757
SA530563	5.0	0.0
SA538862	5.0	50.5102040816
SA146105	4.0	46.5909090909
SA542683	5.0	50.8196721311
SA90162	3.5	50.6493506494
SA142043	4.0	38.4615384615
SA507259	5.0	36.25
SA515972	5.0	44.0
SA514319	5.0	50.5119453925
SA62815	4.5	54.3918918919
SA528843	5.0	32.6797385621
SA529796	5.0	58.4615384615
SA501523	5.0	46.0
SA542140	5.0	77.868852459
SA267454	5.0	66.8103448276
SA505781	5.0	57.1428571429
SA74051	5.0	47.187141217
SA530583	3.0	15.7575757576
SA517264	3.5	52.9411764706
SA538864	5.0	80.5555555556
SA557502	5.0	11.7647058824
SA233294	4.5	58.3333333333
SA154497	4.5	36.3636363636
SA542169	5.0	33.3333333333
SA503179	5.0	37.0
SA542203	5.0	33.3333333333
SA538867	5.0	57.602862254
SA191115	5.0	77.5
SA411549	5.0	51.1111111111
SA517260	4.0	0.0
SA542158	4.0	57.9831932773
SA320908	4.0	12.5
SA570927	5.0	52.9411764706
SA514937	4.5	100.0
SA533815	5.0	53.5714285714
SA139948	5.0	17.7777777778
SA500759	4.0	38.8888888889
SA517355	5.0	100.0
SA413822	5.0	0.0
SA518748	5.0	42.3076923077
SA501572	3.0	41.935483871
SA558655	5.0	54.2857142857
SA541846	4.5	64.116575592
SA424790	5.0	64.2857142857
SA557539	5.0	64.5161290323
SA556626	5.0	66.6666666667
SA528846	5.0	5.49450549451
SA515298	3.5	50.0
SA67692	5.0	53.0988274707
SA533730	5.0	59.5238095238
SA515316	5.0	50.0
SA515292	3.5	3.31491712707
SA507527	5.0	14.2857142857
SA468892	5.0	0.0
SA492027	5.0	28.7356321839
SA413794	5.0	100.0
SA491195	4.0	31.0344827586
SA528825	5.0	61.8421052632
SA290059	3.0	11.3636363636
SA495518	4.0	53.125
SA541966	4.0	0.0
SA251496	5.0	25.0
SA505780	5.0	63.1313131313
SA184257	4.0	39.5480225989
SA507584	5.0	50.0
SA570837	4.0	33.3333333333
SA437249	5.0	63.3333333333
SA434477	5.0	54.9019607843
SA417790	5.0	0.0
SA528813	5.0	39.9239543726
SA413578	5.0	25.0
SA413826	4.0	100.0
SA518808	5.0	36.2745098039
SA443864	5.0	57.4958813839
SA478484	5.0	20.8955223881
SA528892	5.0	30.1136363636
SA506693	4.0	100.0
SA413922	5.0	51.6129032258
SA500499	5.0	67.1641791045
SA529714	5.0	57.1428571429
SA530464	5.0	4.61538461538
SA505437	5.0	65.8823529412
SA528886	5.0	7.43243243243
SA542191	5.0	33.3333333333
SA530502	4.0	3.22580645161
SA18463	4.0	73.5682819383
SA507357	5.0	25.0
SA541736	5.0	22.4489795918
SA500737	5.0	54.0453074434
SA505503	5.0	56.3043478261
SA438509	5.0	58.4569732938
SA570855	3.5	7.69230769231
SA501421	5.0	5.18518518519
SA503261	4.0	46.3730569948
SA530532	5.0	44.3661971831
SA321103	4.5	51.5151515152
SA538922	5.0	71.4470284238
SA544294	5.0	66.6666666667
SA437006	5.0	66.8639053254
SA514936	5.0	73.8095238095
SA130917	5.0	4.73933649289
SA130925	5.0	0.0
SA542187	4.5	40.0
SA553891	5.0	47.7732793522
SA542248	5.0	0.0
SA542213	5.0	14.2857142857
SA506655	3.5	50.0
SA512386	4.0	61.2244897959
SA410223	4.0	48.5714285714
SA320944	4.5	68.4210526316
SA499801	5.0	29.1666666667
SA542879	5.0	33.3333333333
SA501517	4.5	13.1578947368
SA554424	5.0	62.6404494382
SA541814	5.0	39.8230088496
SA557034	5.0	55.8052434457
SA279872	4.0	40.0
SA501487	5.0	54.0540540541
SA505416	5.0	56.4476885645
SA270416	4.0	40.0
SA501431	5.0	31.25
SA542938	5.0	66.6666666667
SA544229	5.0	48.275862069
SA528760	5.0	51.3043478261
SA501460	4.5	5.55555555556
SA408134	5.0	52.1739130435
SA507314	4.0	31.25
SA544092	5.0	68.8524590164
SA557447	4.5	13.0952380952
SA543590	4.5	33.779264214
SA538892	4.0	52.6427061311
SA518721	5.0	44.8275862069
SA554739	5.0	60.5224963716
SA413818	5.0	100.0
SA560606	5.0	7.40740740741
SA518462	5.0	57.3770491803
SA167759	5.0	60.9090909091
SA121657	5.0	20.8333333333
SA522399	4.5	20.6896551724
SA528833	5.0	16.814159292
SA440179	4.0	35.3887399464
SA541759	4.0	48.1481481481
SA530602	3.5	0.0
SA501598	4.0	51.3513513514
SA550978	5.0	47.619047619
SA541932	5.0	28.6415711948
SA501484	4.5	24.4444444444
SA501559	3.0	29.6296296296
SA544124	5.0	17.6470588235
SA501530	4.0	46.9387755102
SA538895	5.0	47.8787878788
SA291007	5.0	6.77966101695
SA541742	5.0	66.6666666667
SA445536	4.5	29.1666666667
SA542024	5.0	59.6774193548
SA407890	5.0	41.2878787879
SA477133	5.0	0.0
SA543977	5.0	39.3103448276
SA49610	4.5	55.1724137931
SA305693	4.0	35.8208955224
SA410119	5.0	57.6923076923
SA530527	4.5	13.2075471698
SA517269	5.0	36.3636363636
SA505297	5.0	60.3225806452
SA443714	5.0	41.7721518987
SA320956	4.0	52.6315789474
SA507332	5.0	55.5555555556
SA529800	5.0	76.0
SA541818	5.0	40.0
SA541956	5.0	0.0
SA520181	5.0	9.3023255814
SA543705	5.0	54.0
SA518622	5.0	38.4615384615
SA542718	5.0	45.652173913
SA542715	5.0	37.0786516854
SA264069	4.5	20.0
SA411389	5.0	26.6666666667
SA544190	5.0	0.0
SA530509	5.0	5.50458715596
SA530498	5.0	42.4242424242
SA517281	5.0	50.0
SA556791	5.0	100.0
SA514946	5.0	33.3333333333
SA539014	5.0	0.0
SA528974	5.0	60.3448275862
SA506669	5.0	50.0
SA501371	3.0	5.35714285714
SA530446	5.0	27.0833333333
SA320836	4.5	20.0
SA189208	5.0	53.5294117647
SA529841	5.0	50.0
SA530570	3.5	11.5044247788
SA542830	5.0	16.0
SA506663	4.0	50.0
SA409179	4.5	42.3076923077
SA499813	5.0	75.0
SA494351	5.0	25.4867256637
SA556650	5.0	0.0
SA518425	5.0	58.1395348837
SA507473	5.0	66.6666666667
SA542034	4.0	28.7671232877
SA511976	5.0	24.1379310345
SA306844	5.0	40.4371584699
SA529853	4.0	47.4431818182
SA519932	5.0	44.2477876106
SA183702	3.5	22.5490196078
SA433463	5.0	57.8571428571
SA517374	5.0	17.5824175824
SA443538	4.5	29.8013245033
SA558561	5.0	0.0
SA245139	4.0	42.8571428571
SA542245	5.0	0.0
SA464675	5.0	0.0
SA321137	3.0	50.0
SA201351	4.5	32.4074074074
SA229532	3.5	15.0
SA528956	5.0	52.7272727273
SA409907	4.5	19.1666666667
SA554351	5.0	57.2084481175
SA320860	5.0	25.0
SA270396	3.5	46.2686567164
SA266579	5.0	56.25
SA520425	4.0	0.0
SA543712	5.0	42.8571428571
SA520082	5.0	55.0
SA26895	5.0	60.6557377049
SA501527	4.0	50.0
SA63265	5.0	55.5035128806
SA34768	3.5	34.9593495935
SA517258	4.5	0.0
SA517351	3.0	33.3333333333
SA533676	5.0	47.2222222222
SA514959	5.0	21.0526315789
SA507436	5.0	0.0
SA528864	5.0	26.47702407
SA82966	5.0	57.2043010753
SA542021	4.0	75.0
SA543685	4.0	0.0
SA435287	5.0	61.9718309859
SA492021	5.0	10.2564102564
SA557476	4.5	60.1503759398
SA556719	3.5	0.0
SA542053	3.0	27.2727272727
SA557416	5.0	21.9026548673
SA541741	5.0	0.0
SA102816	5.0	60.7843137255
SA254188	5.0	100.0
SA86680	5.0	35.4838709677
SA266489	5.0	30.4347826087
SA530526	3.0	1.13636363636
SA491106	4.5	53.3980582524
SA435572	5.0	59.2592592593
SA491162	4.5	52.0833333333
SA542719	5.0	33.3333333333
SA264474	5.0	85.7142857143
SA501602	5.0	0.0
SA445778	4.0	0.0
SA557459	5.0	70.5263157895
SA200524	5.0	45.197740113
SA3310	5.0	46.7625899281
SA515438	3.0	0.0
[truncated: 713 more rows]
