# Supplementary material for: Framework for quality assessment of whole genome cancer sequences
Source: Nat Commun. 2020 Oct 7;11:5040. doi: 10.1038/s41467-020-18688-y (PMC7541455; doi:10.1038/s41467-020-18688-y)
Supplement: Supplementary file 7 — Source Data [file 41467_2020_18688_MOESM7_ESM.zip › readme.md]

# Source data for Whalley et al. Framework for quality assessment of whole genome, cancer sequences

Source data for each graphs is described below. Mostly it comes from the PCAWG cohort, which consists of 2832 normal samples and 2959 tumour samples resulting in 2959 normal-tumour sample pairs (some donors have multiple tumour samples). As such the normal samples are labelled with the `normal_wgs_icgc_sample_id`, tumour samples with the `tumour_wgs_icgc_sample_id` and normal-tumour sample pairs also with the `tumour_wgs_icgc_sample_id`, so each pair is uniquely identified.
  
## Figures source data  
+ Data for Figure 1C contains MoM and FWHM values for 2832 normal samples.
+ Data for Figure 1D contains MoM and FWHM values for 2959 tumour samples.
+ Data for Figure 2 contains the number of intersections between the 5 QC measures depending on whether the sample failing the related QC measures. These results can be derived from `Supplementary_Data_1.tsv`.
+ Data for Figure 3 contains the tissue, project and star rating for 2959 normal-tumour sample pairs.
+ Data for Figure 4A contains the percentage of mutations which all 4 SSM callers identified for 2778 normal-tumour sample pairs. This is less then the data for all the cohort, as not all samples were processed due to issues around quality and missing metadata.
+ Data for Figure 4B contains the percentage of mutations which all 4 SIM callers identified for 2778 normal-tumour sample pairs. This is less then the data for all the cohort, as not all samples were processed due to issues around quality and missing metadata.
+ Data for Figure 4C contains the percentage of mutations which all 4 SSM callers identified for 2713 normal-tumour sample pairs. This is less then the data for all the cohort, as not all samples were processed due to issues around quality and missing metadata.
  
## Supplementart Figures source data  
+ Data for Supplementary Figure 1A contains the mean insert size and the insert size standard deviation for 2832 normal samples.
+ Data for Supplementary Figure 1B contains the mean insert size and the insert size standard deviation for 2959 tumour samples.
+ Data for Supplementary Figure 2A contains mean coverage for 2832 normal samples.
+ Data for Supplementary Figure 2B contains mean coverage for 2959 tumour samples.
+ Data for Supplementary Figure 3A contains MoM values for 2832 normal samples.
+ Data for Supplementary Figure 3B contains MoM values for 2959 tumour samples.
+ Data for Supplementary Figure 4A contains FWHM values for 2832 normal samples.
+ Data for Supplementary Figure 4B contains FWHM values for 2959 tumour samples.
+ Data for Supplementary Figure 5 contains somatic mutation calling coverage for 2959 normal-tumour sample pairs.
+ Data for Supplementary Figure 6A contains the percentage of paired reads mapping to different chromosomes for 2832 normal samples.
+ Data for Supplementary Figure 6B contains the percentage of paired reads mapping to different chromosomes for 2959 tumour samples.
+ Data for Supplementary Figure 7A contains the ratios of difference in edits between paired reads values for 2832 normal samples.
+ Data for Supplementary Figure 7B contains the ratios of difference in edits between paired reads values for 2959 tumour samples.
+ Data for Figure 8 contains the organ system, tumour type and star rating for 2959 normal-tumour sample pairs.
+ Data for Supplementary Figure 9A contains the date and somatic mutation calling coverage for 96 normal-tumour sample pairs from the CLLE-ES project.
+ Data for Supplementary Figure 9B contains the date and star rating for 96 normal-tumour sample pairs from the CLLE-ES project.
+ Data for Supplementary Figure 9A contains the date and somatic mutation calling coverage for 362 normal-tumour sample pairs sequenced at the Broad Institute.
+ Data for Supplementary Figure 9B contains the date and star rating for 362 normal-tumour sample pairs sequenced at the Broad Institute.
