# Supplementary material for: Framework for quality assessment of whole genome cancer sequences
Source: Nat Commun. 2020 Oct 7;11:5040. doi: 10.1038/s41467-020-18688-y (PMC7541455; doi:10.1038/s41467-020-18688-y)
Supplement: Supplementary file 7 — Source Data [file 41467_2020_18688_MOESM7_ESM.zip › Supplementary Figure 10a.txt]

normal_wgs_icgc_sample_id	date_time	CallPow
SA159230	2012-11-09 00:00:00	2656524736
SA4600	2013-05-19 00:00:00	2751260833
SA415962	2013-06-22 00:00:00	2705883755
SA287677	2012-11-06 00:00:00	2794205748
SA414395	2013-07-03 00:00:00	2824669683
SA277586	2013-09-16 00:00:00	2704008265
SA441189	2013-08-07 00:00:00	2808254237
SA433454	2013-08-27 00:00:00	2744000710
SA443738	2013-10-22 00:00:00	2815301353
SA292877	2012-11-06 00:00:00	2815542021
SA503478	2013-12-16 00:00:00	2819354244
SA305552	2011-04-25 00:00:00	2708389117
SA195752	2012-08-21 00:00:00	2822625054
SA518894	2013-11-05 00:00:00	2811667152
SA417814	2013-06-22 00:00:00	2826959161
SA266531	2013-05-31 00:00:00	2822272145
SA444062	2013-10-22 00:00:00	2828963495
SA518008	2014-03-19 00:00:00	2816314704
SA144327	2013-11-30 00:00:00	2816418550
SA262414	2013-06-12 00:00:00	2757931975
SA519014	2013-11-05 00:00:00	2815491909
SA201436	2012-08-24 00:00:00	2796542094
SA288447	2012-11-06 00:00:00	2782407911
SA271352	2012-11-06 00:00:00	2795184276
SA512320	2013-08-16 00:00:00	2696803800
SA276308	2012-11-06 00:00:00	2704784201
SA450644	2013-06-05 00:00:00	2786929199
SA3095	2013-05-13 00:00:00	2795679329
SA440495	2013-08-28 00:00:00	2787888730
SA5498	2013-05-11 00:00:00	2777304026
SA270987	2012-01-12 00:00:00	2441680313
SA4180	2013-05-19 00:00:00	2763630777
SA164464	2013-12-06 00:00:00	2821301705
SA504082	2013-12-06 00:00:00	2829701812
SA454836	2013-05-21 00:00:00	2816731140
SA183792	2012-11-13 00:00:00	2519309134
SA313864	2013-10-03 00:00:00	2802665939
SA296485	2011-11-10 00:00:00	2701541083
SA450782	2013-12-06 00:00:00	2821134775
SA455897	2013-11-30 00:00:00	2821857660
SA434507	2013-08-30 00:00:00	2766233108
SA182972	2012-11-10 00:00:00	2673199834
SA300568	2013-10-05 00:00:00	2824633508
SA1598	2013-05-22 00:00:00	2746502272
SA266528	2013-06-06 00:00:00	2818689312
SA452771	2013-12-18 00:00:00	2820910397
SA261568	2013-06-12 00:00:00	2609965320
SA458122	2013-05-11 00:00:00	2794741218
SA417823	2013-06-18 00:00:00	2818307879
SA3517	2013-05-22 00:00:00	2778088212
SA451575	2013-05-11 00:00:00	2800539291
SA514089	2013-05-13 00:00:00	2779859083
SA282688	2012-11-06 00:00:00	2698232978
SA435053	2013-09-06 00:00:00	2751254436
SA281341	2013-09-16 00:00:00	2754031906
SA265646	2013-05-31 00:00:00	2806312921
SA518424	2013-11-07 00:00:00	2818179703
SA511861	2013-10-22 00:00:00	2831639033
SA307392	2011-06-14 00:00:00	2715641779
SA446096	2013-11-30 00:00:00	2818969818
SA449099	2013-11-30 00:00:00	2821146055
SA440067	2013-10-28 00:00:00	2831574163
SA262138	2013-06-09 00:00:00	2699456384
SA313644	2013-10-09 00:00:00	2808651539
SA518426	2013-11-05 00:00:00	2817522955
SA441383	2013-10-22 00:00:00	2827472548
SA513880	2013-12-15 00:00:00	2820550917
SA199316	2012-10-19 00:00:00	2799523623
SA278190	2013-09-16 00:00:00	2755832048
SA448376	2013-12-06 00:00:00	2818262881
SA520044	2013-11-05 00:00:00	2800561712
SA4714	2013-06-18 00:00:00	2796261897
SA438701	2013-06-15 00:00:00	2771064548
SA447860	2013-11-30 00:00:00	2833973800
SA499570	2013-06-09 00:00:00	2755934302
SA433400	2013-09-06 00:00:00	2816169884
SA456737	2013-11-30 00:00:00	2836841004
SA1235	2013-06-18 00:00:00	2755920103
SA301503	2010-11-22 00:00:00	2700641436
SA511695	2013-12-12 00:00:00	2821572684
SA140010	2012-11-10 00:00:00	2653139782
SA3847	2013-05-22 00:00:00	2762327052
SA513143	2013-10-28 00:00:00	2829041991
SA315328	2011-06-14 00:00:00	2792639700
SA510005	2013-05-28 00:00:00	2802717402
SA136139	2012-11-13 00:00:00	2720836002
SA439649	2013-12-06 00:00:00	2833389515
SA289989	2011-11-03 00:00:00	2561311597
SA279036	2012-11-06 00:00:00	2807760579
SA493321	2014-01-08 00:00:00	2826030202
SA508598	2013-06-02 00:00:00	2705439629
SA146518	2012-11-10 00:00:00	2634823513
SA503923	2013-12-06 00:00:00	2832228984
SA503181	2013-12-16 00:00:00	2813103098
SA437294	2013-06-09 00:00:00	2751920310
SA414563	2013-06-13 00:00:00	2822075987
SA508479	2013-06-10 00:00:00	2711642485
SA306039	2013-10-05 00:00:00	2835383857
SA279447	2012-11-06 00:00:00	2799730917
SA201501	2012-08-21 00:00:00	2788144760
SA295273	2012-11-06 00:00:00	2811532510
SA261418	2013-06-06 00:00:00	2748327009
SA435263	2013-08-10 00:00:00	2780141981
SA437228	2013-08-30 00:00:00	2800448443
SA191279	2012-10-19 00:00:00	2798307751
SA415020	2013-06-11 00:00:00	2819543064
SA503702	2013-12-16 00:00:00	2813871662
SA155885	2012-11-10 00:00:00	2718788881
SA438413	2013-08-16 00:00:00	2778783872
SA263841	2013-06-09 00:00:00	2788240702
SA417082	2013-06-22 00:00:00	2824702295
SA434873	2013-06-10 00:00:00	2765889611
SA414950	2013-06-22 00:00:00	2671131777
SA414734	2013-06-22 00:00:00	2826919595
SA439945	2013-08-28 00:00:00	2749477050
SA4063	2013-05-13 00:00:00	2633835339
SA184638	2014-01-09 00:00:00	2825025594
SA308070	2011-03-08 00:00:00	2780964263
SA165009	2013-11-18 00:00:00	2834659352
SA305824	2011-06-14 00:00:00	2700845553
SA510875	2013-12-07 00:00:00	2827752439
SA437045	2013-08-30 00:00:00	2759224355
SA304520	2013-10-09 00:00:00	2827359471
SA266864	2013-06-01 00:00:00	2737991784
SA440203	2013-10-22 00:00:00	2831958659
SA438134	2013-08-15 00:00:00	2805137544
SA284137	2011-11-10 00:00:00	2452302127
SA513557	2013-12-06 00:00:00	2821600270
SA195980	2012-08-20 00:00:00	2806602547
SA277466	2012-11-06 00:00:00	2739558525
SA292707	2013-09-17 00:00:00	2707282995
SA444599	2013-05-20 00:00:00	2793710538
SA173189	2012-11-10 00:00:00	2570464880
SA3769	2013-06-04 00:00:00	2773264275
SA163690	2012-11-10 00:00:00	2662604275
SA511254	2013-08-16 00:00:00	2747247655
SA458483	2013-05-28 00:00:00	2814592378
SA518471	2013-11-05 00:00:00	2804306654
SA518006	2014-03-19 00:00:00	2823441800
SA316060	2011-04-25 00:00:00	2822012730
SA503616	2013-12-06 00:00:00	2828894338
SA518178	2013-10-30 00:00:00	2815799249
SA452361	2013-11-30 00:00:00	2820196935
SA506901	2013-06-22 00:00:00	2826358576
SA310364	2013-10-05 00:00:00	2818456958
SA510569	2013-12-16 00:00:00	2817434509
SA141378	2012-11-09 00:00:00	2803291600
SA452412	2013-11-22 00:00:00	2822371610
SA510489	2013-12-16 00:00:00	2814663317
SA451051	2013-11-22 00:00:00	2821385772
SA446063	2013-05-13 00:00:00	2823396736
SA281085	2013-09-16 00:00:00	2787452137
SA286134	2011-11-10 00:00:00	2373031550
SA503899	2013-12-12 00:00:00	2831237765
SA520038	2013-11-05 00:00:00	2815435878
SA281496	2012-11-06 00:00:00	2367316665
SA313356	2013-10-03 00:00:00	2821413795
SA141832	2012-11-13 00:00:00	2657909106
SA195365	2012-08-23 00:00:00	2777193995
SA445299	2013-12-06 00:00:00	2836316613
SA433886	2013-09-23 00:00:00	2785651669
SA442810	2013-10-22 00:00:00	2830951104
SA291753	2012-11-02 00:00:00	2791199159
SA310180	2013-10-08 00:00:00	2832536262
SA291067	2013-09-17 00:00:00	2812760032
SA434391	2013-08-13 00:00:00	2781507589
SA539328	2013-06-20 00:00:00	2533616258
SA3445	2013-05-11 00:00:00	2354328612
SA518486	2013-11-05 00:00:00	2816074492
SA167673	2012-11-13 00:00:00	2666986504
SA451294	2013-05-19 00:00:00	2798228743
SA283521	2012-11-06 00:00:00	2810815681
SA448970	2013-11-22 00:00:00	2821054000
SA264384	2013-06-12 00:00:00	2749331194
SA445572	2013-12-06 00:00:00	2812343725
SA223155	2012-09-20 00:00:00	2691865572
SA276056	2013-09-16 00:00:00	2756252092
SA247368	2012-01-30 00:00:00	2537827945
SA176128	2013-11-23 00:00:00	2817355621
SA443488	2013-08-28 00:00:00	2619142505
SA434001	2013-08-19 00:00:00	2757031134
SA438551	2013-08-07 00:00:00	2790888668
SA447339	2013-05-22 00:00:00	2787455164
SA503262	2013-12-16 00:00:00	2822224188
SA415294	2013-06-11 00:00:00	2819973245
SA294770	2012-01-12 00:00:00	2235148997
SA312157	2011-04-25 00:00:00	2768167606
SA153091	2012-11-13 00:00:00	2640535549
SA262654	2013-06-09 00:00:00	2645374013
SA306732	2011-08-11 00:00:00	2774004164
SA531159	2013-06-09 00:00:00	2687439994
SA3352	2013-07-29 00:00:00	2738655847
SA519350	2013-10-28 00:00:00	2811780608
SA131784	2012-11-13 00:00:00	2748231363
SA449351	2013-11-22 00:00:00	2819866159
SA551071	2013-12-06 00:00:00	2838473407
SA452397	2013-05-22 00:00:00	2746766357
SA435545	2013-08-30 00:00:00	2750933822
SA195405	2012-08-21 00:00:00	2795441145
SA320552	2011-01-09 00:00:00	2755869866
SA261217	2013-06-09 00:00:00	2817528132
SA434024	2013-08-07 00:00:00	2791138347
SA450258	2013-11-22 00:00:00	2822588571
SA3658	2013-06-04 00:00:00	2751817743
SA434345	2013-05-28 00:00:00	2826718170
SA264033	2013-06-09 00:00:00	2765416615
SA263232	2013-06-09 00:00:00	2764713715
SA158200	2012-11-13 00:00:00	2521158722
SA434459	2013-06-09 00:00:00	2781344348
SA317927	2013-10-05 00:00:00	2820638927
SA445935	2013-05-28 00:00:00	2797212276
SA166644	2012-11-13 00:00:00	2758846385
SA194161	2012-08-21 00:00:00	2803539037
SA201899	2012-08-24 00:00:00	2827398909
SA458554	2013-11-22 00:00:00	2819773087
SA443210	2013-10-22 00:00:00	2817678555
SA417877	2013-07-03 00:00:00	2825081653
SA503212	2013-12-16 00:00:00	2824363732
SA432575	2013-08-10 00:00:00	2768343677
SA416067	2013-06-13 00:00:00	2822537791
SA443632	2013-09-03 00:00:00	2744083134
SA512913	2013-10-28 00:00:00	2831374911
SA203133	2012-10-19 00:00:00	2788302531
SA311905	2013-10-05 00:00:00	2816635840
SA520114	2013-11-07 00:00:00	2814432114
SA5237	2013-05-21 00:00:00	2802267820
SA315408	2011-09-26 00:00:00	2714630373
SA511951	2013-08-07 00:00:00	2615637866
SA309875	2011-03-09 00:00:00	2719695647
SA279953	2012-11-06 00:00:00	2796088048
SA274553	2013-09-17 00:00:00	2760047788
SA503922	2013-12-07 00:00:00	2814040811
SA152526	2012-11-09 00:00:00	2785429547
SA446506	2013-11-18 00:00:00	2834184210
SA1742	2013-05-13 00:00:00	2747190176
SA310623	2010-11-22 00:00:00	2724729049
SA307548	2011-04-25 00:00:00	2734034282
SA494056	2012-11-10 00:00:00	2761354714
SA3784	2013-05-13 00:00:00	2733112222
SA436547	2013-05-28 00:00:00	2826513350
SA454833	2013-05-11 00:00:00	2780301404
SA509015	2013-06-10 00:00:00	2780051107
SA772	2013-05-19 00:00:00	2758800442
SA266753	2013-08-15 00:00:00	2828266751
SA442226	2013-12-16 00:00:00	2795005859
SA287006	2012-11-06 00:00:00	2831747430
SA453856	2013-05-19 00:00:00	2817273439
SA273148	2011-09-25 00:00:00	2256205779
SA433172	2013-06-22 00:00:00	2770792561
SA282048	2013-09-16 00:00:00	2790556773
SA503615	2013-12-06 00:00:00	2833925672
SA154562	2012-11-13 00:00:00	2670687430
SA519944	2013-10-30 00:00:00	2815947624
SA518888	2013-11-05 00:00:00	2815204792
SA511982	2013-08-30 00:00:00	2805884312
SA503366	2013-12-16 00:00:00	2816942996
SA512630	2013-10-22 00:00:00	2831953907
SA448397	2013-11-22 00:00:00	2835775604
SA167460	2013-11-30 00:00:00	2817363717
SA295008	2011-11-10 00:00:00	2518009575
SA264515	2013-05-31 00:00:00	2759944424
SA282563	2012-11-06 00:00:00	2759469738
SA514092	2013-12-18 00:00:00	2819386544
SA280009	2011-09-25 00:00:00	2648269146
SA503700	2013-12-06 00:00:00	2832241665
SA315153	2011-04-25 00:00:00	2743258306
SA509164	2013-05-24 00:00:00	2753109477
SA308126	2013-10-09 00:00:00	2831743138
SA518463	2013-10-30 00:00:00	2813072415
SA511055	2013-10-22 00:00:00	2815278637
SA441099	2013-12-06 00:00:00	2821825253
SA441149	2013-09-03 00:00:00	2680936818
SA455158	2013-05-13 00:00:00	2813333625
SA457036	2013-05-13 00:00:00	2800245779
SA520040	2013-10-30 00:00:00	2812356323
SA164469	2012-11-10 00:00:00	2603448758
SA433502	2013-09-23 00:00:00	2809341194
SA436415	2013-06-02 00:00:00	2683324933
SA263973	2013-06-09 00:00:00	2811550275
SA453760	2013-05-20 00:00:00	2793167264
SA306800	2013-10-05 00:00:00	2834311291
SA510453	2013-09-06 00:00:00	2796595951
SA491252	2013-05-23 00:00:00	2767738366
SA283229	2011-11-10 00:00:00	2308392139
SA290469	2012-11-06 00:00:00	2803361699
SA273601	2011-11-21 00:00:00	2197091521
SA444866	2013-11-23 00:00:00	2822019727
SA447402	2013-11-30 00:00:00	2811360656
SA279837	2013-09-16 00:00:00	2724651766
SA305240	2013-10-05 00:00:00	2829714706
SA441337	2013-08-13 00:00:00	2676646191
SA310020	2011-03-09 00:00:00	2797905707
SA200741	2012-08-21 00:00:00	2789573622
SA435608	2013-08-19 00:00:00	2745361117
SA284683	2012-11-06 00:00:00	2711657890
SA417685	2013-06-11 00:00:00	2826149711
SA435942	2013-05-24 00:00:00	2758003576
SA2084	2013-06-05 00:00:00	2808477024
SA445812	2013-11-23 00:00:00	2838673315
SA418269	2013-06-13 00:00:00	2824803911
SA519865	2013-10-28 00:00:00	2809383284
SA414738	2013-06-12 00:00:00	2822379079
SA503920	2013-12-16 00:00:00	2823422406
SA5822	2013-06-04 00:00:00	2763233948
SA298206	2013-10-05 00:00:00	2822116589
SA275794	2010-08-27 00:00:00	2571706425
SA443340	2013-08-15 00:00:00	2778766468
SA5549	2013-05-21 00:00:00	2694022597
SA513610	2013-12-04 00:00:00	2819685798
SA440883	2013-10-22 00:00:00	2819729989
SA132412	2012-11-13 00:00:00	2783177026
SA245025	2012-03-06 00:00:00	2566770561
SA511406	2013-12-06 00:00:00	2822454673
SA434741	2013-05-31 00:00:00	2747714457
SA443558	2013-12-16 00:00:00	2820908674
SA438308	2013-08-15 00:00:00	2786377549
SA137945	2012-11-10 00:00:00	2769031221
SA434558	2013-08-07 00:00:00	2778896995
SA435329	2013-05-29 00:00:00	2808669554
SA514030	2013-12-06 00:00:00	2832279250
SA435032	2013-08-13 00:00:00	2783365128
SA416434	2013-06-13 00:00:00	2817205867
SA417502	2013-06-12 00:00:00	2823718865
SA522492	2013-07-03 00:00:00	2826381482
SA290144	2012-11-06 00:00:00	2650713198
SA520111	2013-10-30 00:00:00	2810557964
SA493514	2013-12-15 00:00:00	2833557497
SA448606	2013-11-30 00:00:00	2814971250
SA519902	2013-10-30 00:00:00	2815781490
SA443888	2013-12-16 00:00:00	2805402141
SA512406	2013-10-28 00:00:00	2831681395
SA414668	2013-07-03 00:00:00	2819883902
SA318152	2011-04-25 00:00:00	2736989281
SA504056	2013-12-06 00:00:00	2817849124
SA174507	2012-11-13 00:00:00	2419519069
SA450848	2013-05-20 00:00:00	2792218496
SA454710	2013-05-20 00:00:00	2795098090
SA520036	2013-11-05 00:00:00	2812650428
SA264578	2013-06-06 00:00:00	2778038153
SA511189	2013-12-06 00:00:00	2837139130
SA145920	2012-11-09 00:00:00	2744860932
SA289347	2010-08-27 00:00:00	2706790700
SA303219	2011-08-06 00:00:00	2791223101
SA442194	2013-08-13 00:00:00	2677840505
SA5423	2013-05-21 00:00:00	2755712165
SA451596	2013-11-23 00:00:00	2821211769
SA518484	2013-11-07 00:00:00	2818345992
SA503545	2013-12-07 00:00:00	2813106458
