# Supplementary material for: Framework for quality assessment of whole genome cancer sequences
Source: Nat Commun. 2020 Oct 7;11:5040. doi: 10.1038/s41467-020-18688-y (PMC7541455; doi:10.1038/s41467-020-18688-y)
Supplement: Supplementary file 7 — Source Data [file 41467_2020_18688_MOESM7_ESM.zip › Supplementary Figure 10b.txt]

normal_wgs_icgc_sample_id	date_time	star_rating
SA159230	2012-11-09 00:00:00	5.0
SA4600	2013-05-19 00:00:00	5.0
SA415962	2013-06-22 00:00:00	3.0
SA287677	2012-11-06 00:00:00	4.0
SA414395	2013-07-03 00:00:00	5.0
SA277586	2013-09-16 00:00:00	5.0
SA441189	2013-08-07 00:00:00	5.0
SA433454	2013-08-27 00:00:00	4.5
SA443738	2013-10-22 00:00:00	5.0
SA292877	2012-11-06 00:00:00	4.0
SA503478	2013-12-16 00:00:00	4.0
SA305552	2011-04-25 00:00:00	4.0
SA195752	2012-08-21 00:00:00	5.0
SA518894	2013-11-05 00:00:00	5.0
SA417814	2013-06-22 00:00:00	5.0
SA266531	2013-05-31 00:00:00	5.0
SA444062	2013-10-22 00:00:00	5.0
SA518008	2014-03-19 00:00:00	5.0
SA144327	2013-11-30 00:00:00	4.0
SA262414	2013-06-12 00:00:00	5.0
SA519014	2013-11-05 00:00:00	5.0
SA201436	2012-08-24 00:00:00	4.5
SA288447	2012-11-06 00:00:00	4.0
SA271352	2012-11-06 00:00:00	4.0
SA512320	2013-08-16 00:00:00	5.0
SA276308	2012-11-06 00:00:00	3.0
SA450644	2013-06-05 00:00:00	5.0
SA3095	2013-05-13 00:00:00	5.0
SA440495	2013-08-28 00:00:00	5.0
SA5498	2013-05-11 00:00:00	5.0
SA270987	2012-01-12 00:00:00	3.5
SA4180	2013-05-19 00:00:00	5.0
SA164464	2013-12-06 00:00:00	4.0
SA504082	2013-12-06 00:00:00	5.0
SA454836	2013-05-21 00:00:00	4.5
SA183792	2012-11-13 00:00:00	3.5
SA313864	2013-10-03 00:00:00	5.0
SA296485	2011-11-10 00:00:00	4.0
SA450782	2013-12-06 00:00:00	4.0
SA455897	2013-11-30 00:00:00	4.0
SA434507	2013-08-30 00:00:00	5.0
SA182972	2012-11-10 00:00:00	4.0
SA300568	2013-10-05 00:00:00	4.0
SA1598	2013-05-22 00:00:00	5.0
SA266528	2013-06-06 00:00:00	5.0
SA452771	2013-12-18 00:00:00	5.0
SA261568	2013-06-12 00:00:00	4.0
SA458122	2013-05-11 00:00:00	5.0
SA417823	2013-06-18 00:00:00	5.0
SA3517	2013-05-22 00:00:00	5.0
SA451575	2013-05-11 00:00:00	5.0
SA514089	2013-05-13 00:00:00	5.0
SA282688	2012-11-06 00:00:00	3.0
SA435053	2013-09-06 00:00:00	5.0
SA281341	2013-09-16 00:00:00	5.0
SA265646	2013-05-31 00:00:00	4.0
SA518424	2013-11-07 00:00:00	5.0
SA511861	2013-10-22 00:00:00	4.0
SA307392	2011-06-14 00:00:00	3.5
SA446096	2013-11-30 00:00:00	4.0
SA449099	2013-11-30 00:00:00	5.0
SA440067	2013-10-28 00:00:00	4.0
SA262138	2013-06-09 00:00:00	5.0
SA313644	2013-10-09 00:00:00	4.5
SA518426	2013-11-05 00:00:00	5.0
SA441383	2013-10-22 00:00:00	4.0
SA513880	2013-12-15 00:00:00	5.0
SA199316	2012-10-19 00:00:00	5.0
SA278190	2013-09-16 00:00:00	5.0
SA448376	2013-12-06 00:00:00	4.0
SA520044	2013-11-05 00:00:00	5.0
SA4714	2013-06-18 00:00:00	3.5
SA438701	2013-06-15 00:00:00	4.5
SA447860	2013-11-30 00:00:00	4.0
SA499570	2013-06-09 00:00:00	5.0
SA433400	2013-09-06 00:00:00	5.0
SA456737	2013-11-30 00:00:00	4.0
SA1235	2013-06-18 00:00:00	3.0
SA301503	2010-11-22 00:00:00	4.0
SA511695	2013-12-12 00:00:00	5.0
SA140010	2012-11-10 00:00:00	5.0
SA3847	2013-05-22 00:00:00	5.0
SA513143	2013-10-28 00:00:00	4.0
SA315328	2011-06-14 00:00:00	4.0
SA510005	2013-05-28 00:00:00	5.0
SA136139	2012-11-13 00:00:00	4.0
SA439649	2013-12-06 00:00:00	5.0
SA289989	2011-11-03 00:00:00	2.5
SA279036	2012-11-06 00:00:00	4.0
SA493321	2014-01-08 00:00:00	4.0
SA508598	2013-06-02 00:00:00	5.0
SA146518	2012-11-10 00:00:00	4.0
SA503923	2013-12-06 00:00:00	5.0
SA503181	2013-12-16 00:00:00	5.0
SA437294	2013-06-09 00:00:00	5.0
SA414563	2013-06-13 00:00:00	4.0
SA508479	2013-06-10 00:00:00	5.0
SA306039	2013-10-05 00:00:00	5.0
SA279447	2012-11-06 00:00:00	4.0
SA201501	2012-08-21 00:00:00	4.0
SA295273	2012-11-06 00:00:00	4.0
SA261418	2013-06-06 00:00:00	5.0
SA435263	2013-08-10 00:00:00	5.0
SA437228	2013-08-30 00:00:00	5.0
SA191279	2012-10-19 00:00:00	4.5
SA415020	2013-06-11 00:00:00	4.5
SA503702	2013-12-16 00:00:00	5.0
SA155885	2012-11-10 00:00:00	4.0
SA438413	2013-08-16 00:00:00	4.5
SA263841	2013-06-09 00:00:00	5.0
SA417082	2013-06-22 00:00:00	5.0
SA434873	2013-06-10 00:00:00	4.5
SA414950	2013-06-22 00:00:00	3.0
SA414734	2013-06-22 00:00:00	5.0
SA439945	2013-08-28 00:00:00	5.0
SA4063	2013-05-13 00:00:00	5.0
SA184638	2014-01-09 00:00:00	4.5
SA308070	2011-03-08 00:00:00	5.0
SA165009	2013-11-18 00:00:00	5.0
SA305824	2011-06-14 00:00:00	4.0
SA510875	2013-12-07 00:00:00	4.0
SA437045	2013-08-30 00:00:00	5.0
SA304520	2013-10-09 00:00:00	5.0
SA266864	2013-06-01 00:00:00	5.0
SA440203	2013-10-22 00:00:00	4.0
SA438134	2013-08-15 00:00:00	5.0
SA284137	2011-11-10 00:00:00	3.0
SA513557	2013-12-06 00:00:00	4.0
SA195980	2012-08-20 00:00:00	4.0
SA277466	2012-11-06 00:00:00	4.0
SA292707	2013-09-17 00:00:00	5.0
SA444599	2013-05-20 00:00:00	5.0
SA173189	2012-11-10 00:00:00	3.0
SA3769	2013-06-04 00:00:00	4.5
SA163690	2012-11-10 00:00:00	5.0
SA511254	2013-08-16 00:00:00	4.5
SA458483	2013-05-28 00:00:00	5.0
SA518471	2013-11-05 00:00:00	5.0
SA518006	2014-03-19 00:00:00	5.0
SA316060	2011-04-25 00:00:00	4.0
SA503616	2013-12-06 00:00:00	5.0
SA518178	2013-10-30 00:00:00	5.0
SA452361	2013-11-30 00:00:00	4.0
SA506901	2013-06-22 00:00:00	5.0
SA310364	2013-10-05 00:00:00	5.0
SA510569	2013-12-16 00:00:00	5.0
SA141378	2012-11-09 00:00:00	4.0
SA452412	2013-11-22 00:00:00	4.0
SA510489	2013-12-16 00:00:00	5.0
SA451051	2013-11-22 00:00:00	5.0
SA446063	2013-05-13 00:00:00	5.0
SA281085	2013-09-16 00:00:00	5.0
SA286134	2011-11-10 00:00:00	3.5
SA503899	2013-12-12 00:00:00	4.0
SA520038	2013-11-05 00:00:00	5.0
SA281496	2012-11-06 00:00:00	2.0
SA313356	2013-10-03 00:00:00	5.0
SA141832	2012-11-13 00:00:00	4.0
SA195365	2012-08-23 00:00:00	5.0
SA445299	2013-12-06 00:00:00	5.0
SA433886	2013-09-23 00:00:00	4.5
SA442810	2013-10-22 00:00:00	5.0
SA291753	2012-11-02 00:00:00	4.0
SA310180	2013-10-08 00:00:00	5.0
SA291067	2013-09-17 00:00:00	5.0
SA434391	2013-08-13 00:00:00	5.0
SA539328	2013-06-20 00:00:00	4.0
SA3445	2013-05-11 00:00:00	4.0
SA518486	2013-11-05 00:00:00	4.5
SA167673	2012-11-13 00:00:00	5.0
SA451294	2013-05-19 00:00:00	5.0
SA283521	2012-11-06 00:00:00	5.0
SA448970	2013-11-22 00:00:00	4.5
SA264384	2013-06-12 00:00:00	5.0
SA445572	2013-12-06 00:00:00	4.5
SA223155	2012-09-20 00:00:00	5.0
SA276056	2013-09-16 00:00:00	5.0
SA247368	2012-01-30 00:00:00	2.0
SA176128	2013-11-23 00:00:00	4.0
SA443488	2013-08-28 00:00:00	4.5
SA434001	2013-08-19 00:00:00	4.5
SA438551	2013-08-07 00:00:00	5.0
SA447339	2013-05-22 00:00:00	5.0
SA503262	2013-12-16 00:00:00	4.0
SA415294	2013-06-11 00:00:00	5.0
SA294770	2012-01-12 00:00:00	2.0
SA312157	2011-04-25 00:00:00	4.0
SA153091	2012-11-13 00:00:00	5.0
SA262654	2013-06-09 00:00:00	5.0
SA306732	2011-08-11 00:00:00	5.0
SA531159	2013-06-09 00:00:00	4.5
SA3352	2013-07-29 00:00:00	5.0
SA519350	2013-10-28 00:00:00	5.0
SA131784	2012-11-13 00:00:00	5.0
SA449351	2013-11-22 00:00:00	4.5
SA551071	2013-12-06 00:00:00	4.0
SA452397	2013-05-22 00:00:00	5.0
SA435545	2013-08-30 00:00:00	4.0
SA195405	2012-08-21 00:00:00	4.0
SA320552	2011-01-09 00:00:00	4.0
SA261217	2013-06-09 00:00:00	5.0
SA434024	2013-08-07 00:00:00	5.0
SA450258	2013-11-22 00:00:00	4.0
SA3658	2013-06-04 00:00:00	5.0
SA434345	2013-05-28 00:00:00	5.0
SA264033	2013-06-09 00:00:00	4.5
SA263232	2013-06-09 00:00:00	5.0
SA158200	2012-11-13 00:00:00	3.0
SA434459	2013-06-09 00:00:00	5.0
SA317927	2013-10-05 00:00:00	5.0
SA445935	2013-05-28 00:00:00	5.0
SA166644	2012-11-13 00:00:00	4.5
SA194161	2012-08-21 00:00:00	4.0
SA201899	2012-08-24 00:00:00	5.0
SA458554	2013-11-22 00:00:00	4.0
SA443210	2013-10-22 00:00:00	4.5
SA417877	2013-07-03 00:00:00	5.0
SA503212	2013-12-16 00:00:00	4.0
SA432575	2013-08-10 00:00:00	5.0
SA416067	2013-06-13 00:00:00	5.0
SA443632	2013-09-03 00:00:00	5.0
SA512913	2013-10-28 00:00:00	4.0
SA203133	2012-10-19 00:00:00	5.0
SA311905	2013-10-05 00:00:00	5.0
SA520114	2013-11-07 00:00:00	5.0
SA5237	2013-05-21 00:00:00	5.0
SA315408	2011-09-26 00:00:00	4.0
SA511951	2013-08-07 00:00:00	4.0
SA309875	2011-03-09 00:00:00	4.5
SA279953	2012-11-06 00:00:00	4.0
SA274553	2013-09-17 00:00:00	5.0
SA503922	2013-12-07 00:00:00	5.0
SA152526	2012-11-09 00:00:00	5.0
SA446506	2013-11-18 00:00:00	4.0
SA1742	2013-05-13 00:00:00	5.0
SA310623	2010-11-22 00:00:00	3.5
SA307548	2011-04-25 00:00:00	4.0
SA494056	2012-11-10 00:00:00	4.0
SA3784	2013-05-13 00:00:00	5.0
SA436547	2013-05-28 00:00:00	5.0
SA454833	2013-05-11 00:00:00	5.0
SA509015	2013-06-10 00:00:00	5.0
SA772	2013-05-19 00:00:00	5.0
SA266753	2013-08-15 00:00:00	5.0
SA442226	2013-12-16 00:00:00	4.0
SA287006	2012-11-06 00:00:00	4.5
SA453856	2013-05-19 00:00:00	5.0
SA273148	2011-09-25 00:00:00	3.0
SA433172	2013-06-22 00:00:00	5.0
SA282048	2013-09-16 00:00:00	5.0
SA503615	2013-12-06 00:00:00	5.0
SA154562	2012-11-13 00:00:00	4.5
SA519944	2013-10-30 00:00:00	5.0
SA518888	2013-11-05 00:00:00	5.0
SA511982	2013-08-30 00:00:00	5.0
SA503366	2013-12-16 00:00:00	5.0
SA512630	2013-10-22 00:00:00	4.0
SA448397	2013-11-22 00:00:00	5.0
SA167460	2013-11-30 00:00:00	4.0
SA295008	2011-11-10 00:00:00	3.5
SA264515	2013-05-31 00:00:00	5.0
SA282563	2012-11-06 00:00:00	3.0
SA514092	2013-12-18 00:00:00	5.0
SA280009	2011-09-25 00:00:00	5.0
SA503700	2013-12-06 00:00:00	5.0
SA315153	2011-04-25 00:00:00	3.5
SA509164	2013-05-24 00:00:00	5.0
SA308126	2013-10-09 00:00:00	5.0
SA518463	2013-10-30 00:00:00	5.0
SA511055	2013-10-22 00:00:00	4.0
SA441099	2013-12-06 00:00:00	5.0
SA441149	2013-09-03 00:00:00	5.0
SA455158	2013-05-13 00:00:00	5.0
SA457036	2013-05-13 00:00:00	5.0
SA520040	2013-10-30 00:00:00	5.0
SA164469	2012-11-10 00:00:00	5.0
SA433502	2013-09-23 00:00:00	5.0
SA436415	2013-06-02 00:00:00	4.5
SA263973	2013-06-09 00:00:00	5.0
SA453760	2013-05-20 00:00:00	4.0
SA306800	2013-10-05 00:00:00	5.0
SA510453	2013-09-06 00:00:00	5.0
SA491252	2013-05-23 00:00:00	5.0
SA283229	2011-11-10 00:00:00	2.0
SA290469	2012-11-06 00:00:00	3.5
SA273601	2011-11-21 00:00:00	3.0
SA444866	2013-11-23 00:00:00	4.0
SA447402	2013-11-30 00:00:00	4.0
SA279837	2013-09-16 00:00:00	5.0
SA305240	2013-10-05 00:00:00	5.0
SA441337	2013-08-13 00:00:00	4.5
SA310020	2011-03-09 00:00:00	4.0
SA200741	2012-08-21 00:00:00	4.0
SA435608	2013-08-19 00:00:00	5.0
SA284683	2012-11-06 00:00:00	4.0
SA417685	2013-06-11 00:00:00	5.0
SA435942	2013-05-24 00:00:00	4.0
SA2084	2013-06-05 00:00:00	5.0
SA445812	2013-11-23 00:00:00	4.0
SA418269	2013-06-13 00:00:00	5.0
SA519865	2013-10-28 00:00:00	4.5
SA414738	2013-06-12 00:00:00	5.0
SA503920	2013-12-16 00:00:00	5.0
SA5822	2013-06-04 00:00:00	5.0
SA298206	2013-10-05 00:00:00	5.0
SA275794	2010-08-27 00:00:00	3.0
SA443340	2013-08-15 00:00:00	5.0
SA5549	2013-05-21 00:00:00	5.0
SA513610	2013-12-04 00:00:00	4.0
SA440883	2013-10-22 00:00:00	5.0
SA132412	2012-11-13 00:00:00	5.0
SA245025	2012-03-06 00:00:00	4.0
SA511406	2013-12-06 00:00:00	4.5
SA434741	2013-05-31 00:00:00	5.0
SA443558	2013-12-16 00:00:00	4.5
SA438308	2013-08-15 00:00:00	5.0
SA137945	2012-11-10 00:00:00	4.5
SA434558	2013-08-07 00:00:00	5.0
SA435329	2013-05-29 00:00:00	5.0
SA514030	2013-12-06 00:00:00	4.5
SA435032	2013-08-13 00:00:00	5.0
SA416434	2013-06-13 00:00:00	4.0
SA417502	2013-06-12 00:00:00	5.0
SA522492	2013-07-03 00:00:00	4.5
SA290144	2012-11-06 00:00:00	3.0
SA520111	2013-10-30 00:00:00	5.0
SA493514	2013-12-15 00:00:00	5.0
SA448606	2013-11-30 00:00:00	4.0
SA519902	2013-10-30 00:00:00	5.0
SA443888	2013-12-16 00:00:00	5.0
SA512406	2013-10-28 00:00:00	4.0
SA414668	2013-07-03 00:00:00	5.0
SA318152	2011-04-25 00:00:00	4.0
SA504056	2013-12-06 00:00:00	5.0
SA174507	2012-11-13 00:00:00	3.0
SA450848	2013-05-20 00:00:00	5.0
SA454710	2013-05-20 00:00:00	5.0
SA520036	2013-11-05 00:00:00	4.5
SA264578	2013-06-06 00:00:00	4.5
SA511189	2013-12-06 00:00:00	5.0
SA145920	2012-11-09 00:00:00	4.0
SA289347	2010-08-27 00:00:00	4.0
SA303219	2011-08-06 00:00:00	4.5
SA442194	2013-08-13 00:00:00	5.0
SA5423	2013-05-21 00:00:00	3.0
SA451596	2013-11-23 00:00:00	4.5
SA518484	2013-11-07 00:00:00	5.0
SA503545	2013-12-07 00:00:00	4.0
