# Supplementary material for: Framework for quality assessment of whole genome cancer sequences
Source: Nat Commun. 2020 Oct 7;11:5040. doi: 10.1038/s41467-020-18688-y (PMC7541455; doi:10.1038/s41467-020-18688-y)
Supplement: Supplementary file 7 — Source Data [file 41467_2020_18688_MOESM7_ESM.zip › Supplementary Figure 1a.txt]

normal_wgs_icgc_sample_id	Insert_size_mean	Insert_size_stdev
SA260958	116.98427272727272	55.62756818181819
SA499691	147.34025	23.7205
SA130902	154.78650000000002	14.184333333333333
SA130900	158.61124999999998	14.181625
SA259051	162.113125	24.131125
SA260375	162.41595833333335	25.960958333333334
SA544599	163.081875	43.544375
SA544879	163.525375	47.625750000000004
SA507397	165.367	38.42628571428571
SA260038	165.51545454545456	45.952431818181815
SA544846	166.3753125	45.872187499999995
SA257468	167.0827619047619	31.534785714285714
SA259486	167.72080357142858	81.26373214285715
SA544492	168.14909999999998	42.99059999999999
SA544996	168.477	32.16025
SA544784	173.0169	48.1591
SA545020	173.6951	50.4899
SA545123	174.04575	29.26775
SA545149	174.762	28.979
SA258400	174.90551515151515	26.091303030303035
SA545360	174.989	42.3443
SA544700	175.16475000000003	33.897999999999996
SA124962	175.27733333333333	61.754
SA545293	175.76775	29.1515
SA545083	176.029	35.00475
SA258340	176.3320625	29.4070625
SA544810	176.54850000000002	29.532
SA544376	177.23584615384618	57.21761538461539
SA507150	177.62515384615384	49.197923076923075
SA545023	178.68349999999998	31.17325
SA507569	178.93566666666666	50.286
SA544407	179.933	31.18225
SA258187	181.05297435897432	58.05612820512821
SA506741	181.93125	56.626000000000005
SA544735	182.62566666666666	53.63066666666666
SA507498	183.5061	51.653999999999996
SA506739	184.65966666666665	58.84583333333333
SA544956	185.36325	31.91175
SA257327	186.14485714285715	45.70921428571428
SA530425	186.15425	57.801
SA507481	186.53666666666666	57.038666666666664
SA501433	186.95350000000002	9.496666666666666
SA130866	186.98733333333334	18.907999999999998
SA507470	187.04822222222222	54.18211111111111
SA544937	189.57299999999998	33.49725
SA130910	189.9018	20.2856
SA506737	190.81740000000002	78.4244
SA530435	191.85325	64.37025
SA130870	192.179	19.522999999999996
SA530429	192.804	65.81225
SA130874	193.13266666666667	18.924
SA529511	193.89525	26.434083333333334
SA507188	194.16757142857142	55.751
SA258535	195.03342500000002	75.987575
SA541735	195.12866666666665	17.727666666666668
SA130912	195.792	20.330199999999998
SA507349	196.02083333333334	56.12616666666667
SA501429	196.2605945945946	9.86991891891892
SA260098	196.98255	44.5981
SA412618	197.1565185185185	54.21407407407407
SA520247	197.26403333333332	64.42303333333332
SA545143	197.28300000000002	49.01892307692309
SA530453	197.38350000000003	81.846
SA413320	199.33399999999997	35.773666666666664
SA507256	199.40099999999998	60.10966666666667
SA130914	199.6094	19.873600000000003
SA507382	199.7058	23.2306
SA517356	199.72525	20.22275
SA520435	200.09833333333336	49.422666666666665
SA506724	200.15675	91.32849999999999
SA507433	200.27685714285712	56.52814285714286
SA130908	200.72175000000001	19.57425
SA507459	200.92133333333334	61.476499999999994
SA258919	201.29317948717946	61.78056410256409
SA260542	201.68019999999999	31.139824999999995
SA545280	201.92315384615387	53.54746153846153
SA507545	201.97957142857146	57.242
SA544574	202.664	68.46166666666666
SA520436	202.6995	47.8825
SA507360	204.00875000000002	60.26349999999999
SA507440	204.11116666666666	19.99916666666667
SA507354	204.13360000000003	60.693000000000005
SA507593	204.2681428571428	62.129999999999995
SA507333	204.3388571428571	59.999
SA130904	204.6674	15.112799999999998
SA544632	204.7329375	61.2523125
SA258934	205.54765714285713	24.284085714285712
SA507323	206.62183333333334	64.96033333333334
SA413940	206.9035	18.137999999999998
SA413648	206.989	28.92783333333333
SA507533	207.63450000000003	62.48016666666667
SA507182	207.9732857142857	26.088142857142856
SA520433	208.08550000000002	64.637
SA49742	208.18675	40.02074999999999
SA259003	208.66885106382978	44.53425531914894
SA460944	208.85966666666664	22.15366666666667
SA257971	208.92045833333336	60.676520833333335
SA413988	209.36033333333333	31.599333333333334
SA507243	209.41033333333334	64.11333333333333
SA507418	210.1362	62.04440000000001
SA260299	210.57173076923078	35.29276923076923
SA507364	210.664875	64.088875
SA507434	210.689125	64.016875
SA507391	210.9605	64.95866666666666
SA507551	211.08866666666665	64.32966666666668
SA40486	211.82000000000002	37.749
SA49748	212.15966666666668	57.687333333333335
SA477388	212.40320000000003	57.07000000000001
SA260990	212.55453125000003	44.91953125
SA350434	212.9592075471698	36.17992452830189
SA530459	213.25325	93.05425
SA570848	213.58633333333333	77.004
SA359770	213.83613461538457	32.36609615384615
SA517412	213.91733333333332	32.65266666666667
SA507137	214.16654545454546	68.09481818181818
SA507590	215.2502857142857	67.7037142857143
SA506748	215.259	94.54925
SA507247	215.49416666666664	67.1475
SA413636	215.639125	26.50925
SA507200	215.8327142857143	67.94
SA507512	216.24714285714285	66.79142857142858
SA507226	216.47033333333331	66.40599999999999
SA507265	216.581	66.02516666666666
SA517305	216.58333333333334	29.263333333333332
SA507422	216.67899999999997	44.03777777777778
SA258331	216.73457575757575	38.976484848484844
SA414087	217.18866666666668	28.712666666666667
SA507414	217.24516666666662	65.87983333333334
SA507427	217.5614	65.3758
SA507345	217.60800000000003	69.10016666666667
SA324818	217.92826923076925	33.492807692307686
SA506729	218.26299999999998	92.87575
SA257686	218.98424999999995	29.29160714285714
SA507370	219.0967142857143	65.40857142857142
SA258652	219.165175	51.75662500000001
SA414036	219.42085714285713	30.237714285714283
SA414294	219.46933333333334	32.66533333333333
SA260206	219.56271428571426	34.44421428571429
SA413396	219.662	68.73866666666667
SA560613	220.01933333333332	68.76033333333334
SA65868	220.033	59.562000000000005
SA517413	220.08966666666666	35.315
SA507293	220.85183333333336	72.30083333333333
SA507588	221.18200000000002	67.02900000000001
SA507267	221.30116666666666	24.9675
SA62941	222.02966666666666	59.22733333333333
SA463468	222.23300000000003	58.37300000000001
SA164380	222.27675	29.431499999999993
SA507601	222.33416666666668	71.15366666666667
SA507449	222.3961666666667	70.24849999999999
SA414089	222.53725000000003	25.808
SA507329	222.60433333333333	73.77916666666667
SA507222	222.61999999999998	70.59342857142857
SA507161	223.08716666666666	70.2695
SA414248	223.3036666666667	16.349333333333334
SA150368	223.456	38.8786
SA507299	223.45733333333334	74.7988888888889
SA541725	224.03633333333332	19.85233333333333
SA484921	224.558	31.628
SA413612	224.63875000000002	25.737875
SA507605	224.68071428571426	69.49257142857144
SA507170	224.90444444444447	66.78866666666667
SA478553	225.073	27.13433333333333
SA529527	225.3891	137.03369999999998
SA557399	225.513	63.24225
SA55197	225.518	57.016
SA482866	225.6916666666667	28.290000000000003
SA13119	225.97566666666668	58.16366666666667
SA517307	226.12825	39.42075
SA413616	226.22511111111112	25.01211111111111
SA413428	226.234625	46.5575
SA533802	226.69466666666665	121.54666666666667
SA489299	226.74233333333333	33.468333333333334
SA257551	226.85967857142856	31.69467857142857
SA81940	226.89533333333335	42.355333333333334
SA414083	226.90775	33.66275
SA517341	226.919	25.520333333333337
SA465701	227.1866666666667	28.33366666666667
SA17574	227.41500000000005	53.94333333333333
SA414302	227.5716666666667	35.79266666666666
SA413608	227.5773333333333	23.385666666666665
SA507390	227.57933333333332	69.371
SA413436	227.68666666666664	61.214
SA507303	227.81766666666667	74.47033333333333
SA409350	227.94933333333336	71.80466666666666
SA43281	228.39450000000002	43.72942857142858
SA517388	228.46933333333334	27.828666666666667
SA258112	228.8193870967742	37.61690322580645
SA461666	228.99166666666667	26.822666666666667
SA414020	229.1166	35.1428
SA507309	229.41257142857143	16.42085714285714
SA544486	229.57533333333333	69.59433333333332
SA517441	229.6003333333333	31.698666666666668
SA507327	229.74966666666668	70.97333333333333
SA414233	229.765	24.582333333333334
SA413336	229.79099999999997	44.066750000000006
SA413956	229.81750000000002	19.631833333333336
SA517410	229.88833333333332	35.964000000000006
SA517325	229.92966666666666	20.734333333333336
SA83266	229.931	52.946333333333335
SA474386	229.958	31.82133333333333
SA462373	229.97833333333335	27.430666666666667
SA506745	230.01225	109.81125
SA570840	230.22	82.05433333333333
SA414097	230.37166666666667	21.771333333333335
SA259854	230.59803846153847	75.13553846153846
SA413972	230.6965	18.11275
SA413976	230.76933333333338	20.022666666666666
SA570844	230.987	97.00733333333334
SA507297	231.28833333333333	81.51466666666667
SA467519	231.35100000000003	32.99733333333333
SA462480	231.61766666666668	27.976333333333333
SA194161	231.698	98.94133333333332
SA413866	231.779	45.157250000000005
SA517365	232.19899999999998	23.528000000000002
SA68328	232.40200000000002	54.279333333333334
SA320864	232.658	49.32433333333333
SA570922	232.81466666666665	70.012
SA81014	232.89175000000003	49.03
SA471791	232.99300000000002	26.066666666666666
SA30331	233.02633333333333	25.931
SA413968	233.19116666666665	27.007666666666665
SA41084	233.28333333333333	49.702
SA414064	233.68666666666664	37.922333333333334
SA414101	233.70374999999999	37.22125
SA507279	233.89185714285713	17.613714285714288
SA413992	234.24242857142858	35.45185714285714
SA507499	234.43185714285715	15.178857142857144
SA507274	234.77533333333335	83.248
SA258745	234.92037499999998	24.155562500000002
SA520440	234.93033333333332	64.54533333333335
SA507288	235.0471666666667	73.15233333333335
SA484751	235.0666666666667	29.844333333333335
SA570846	235.07266666666666	72.34166666666665
SA413948	235.09533333333334	35.77333333333333
SA414292	235.11450000000002	22.057750000000002
SA259374	235.30654285714283	32.401199999999996
SA78611	235.36599999999999	55.57633333333334
SA414028	235.6426	34.1554
SA530516	235.89724999999999	113.86200000000001
SA33610	235.93966666666665	63.589333333333336
SA414109	236.06933333333333	33.07633333333333
SA413999	236.1766	52.649800000000006
SA507241	236.18736363636364	42.48572727272727
SA413653	236.19349999999997	32.49850000000001
SA517397	236.28733333333332	36.111
SA517306	236.31333333333336	31.727666666666664
SA544987	236.34233333333336	63.91966666666667
SA413340	236.36374999999998	38.96425
SA413964	236.62533333333337	31.877333333333336
SA413388	236.63099999999997	33.23225
SA413952	236.69819999999999	32.6322
SA533662	236.706	121.76866666666668
SA507255	236.81450000000004	80.43766666666666
SA480949	237.29599999999996	65.33333333333333
SA55396	237.31900000000005	65.372
SA413328	237.38633333333334	26.266666666666666
SA517361	237.67033333333333	38.071333333333335
SA37658	237.82833333333335	47.583
SA517367	237.8405	20.2715
SA466233	237.97166666666666	69.13966666666667
SA570832	238.01500000000001	84.38866666666667
SA414229	238.24833333333333	66.756
SA520286	238.6215	136.80675
SA520441	238.75133333333335	65.91333333333334
SA138419	239.02131250000002	33.6053125
SA507220	239.5923333333333	89.98616666666668
SA507335	239.63366666666664	76.27766666666666
SA507342	239.75650000000002	74.686
SA507129	240.00569230769227	49.756
SA507378	240.05533333333335	81.07283333333334
SA530520	240.26025	111.68
SA414280	240.45625	21.5975
SA413936	240.82883333333334	34.401833333333336
SA414093	240.94066666666666	27.666333333333338
SA468335	241.23233333333334	37.719
SA414032	241.32485714285713	38.555285714285716
SA530508	241.57716666666667	82.00150000000001
SA63307	241.89212500000002	27.60025
SA460579	241.912	47.75733333333333
SA517322	242.06133333333332	26.739666666666665
SA26727	242.12900000000002	61.93633333333333
SA320828	242.14	50.95633333333333
SA507138	242.58175	85.961625
SA414113	242.83666666666667	38.196666666666665
SA507445	243.06685714285712	17.050142857142855
SA414012	243.34799999999998	25.344666666666665
SA413983	243.49374999999998	32.04
SA517357	243.85266666666666	37.38399999999999
SA490142	243.85433333333333	27.139666666666667
SA459346	244.35925	31.06175
SA570838	244.43966666666665	78.634
SA517386	244.47633333333332	35.08133333333333
SA22635	244.7805	97.567625
SA22521	244.78866666666667	62.95366666666666
SA480094	244.802	46.790333333333336
SA75642	244.957	49.10166666666667
SA320834	244.95833333333334	48.838
SA517358	245.029	18.307000000000002
SA413584	245.07325	35.8025
SA520301	245.19875	150.7455
SA517310	245.35533333333333	37.93
SA413848	245.42120000000006	18.3622
SA257827	245.47273076923082	41.934730769230775
SA414044	245.86866666666666	37.943333333333335
SA517251	246.0355	40.3715
SA517428	246.2156666666667	28.589333333333332
SA517364	246.3023333333333	38.998333333333335
SA517380	246.40925	64.80725000000001
SA414245	246.4745	13.865749999999998
SA507235	246.5095	92.81783333333333
SA414221	246.90524999999997	44.946250000000006
SA477203	246.96333333333334	56.117
SA478425	246.98366666666666	58.99866666666667
SA259027	247.05909375	60.661625
SA517346	247.11124999999998	47.7465
SA517360	247.176	52.9174
SA507428	247.22357142857143	87.457
SA148874	247.26877777777776	27.555222222222223
SA570858	247.44066666666666	87.51133333333333
SA507231	247.74244444444443	86.97177777777777
SA517315	247.77700000000002	21.613
SA517335	248.17616666666666	49.46883333333333
SA414067	248.25475	34.47625
SA517363	248.41024999999996	18.82875
SA413980	248.482875	34.0065
SA507318	248.55214285714285	86.35228571428571
SA27026	248.600375	34.072125
SA275794	248.99704166666666	104.17887499999999
SA21192	249.06966666666668	64.298
SA414252	249.14780000000002	13.108800000000002
SA517439	249.34433333333334	34.32966666666666
SA541794	249.59799999999998	32.5475
SA507168	249.66588888888887	87.03222222222222
SA507451	249.9348571428571	31.417571428571428
SA476300	249.968	46.41733333333334
SA413332	250.04833333333332	34.36633333333333
SA320822	250.3928	47.59439999999999
SA514366	250.64125	53.681000000000004
SA517250	250.64299999999997	36.8575
SA154272	250.81814285714285	37.134476190476185
SA517391	250.9475	35.62025
SA320846	251.03633333333332	44.86566666666666
SA414284	251.091	34.745333333333335
SA507485	251.177	33.0224
SA541726	251.18533333333335	21.078666666666667
SA517393	251.19725	34.1565
SA71077	251.23533333333333	61.593999999999994
SA413563	251.588	41.559999999999995
SA545116	251.7396666666667	82.90633333333334
SA414040	251.78833333333333	24.874
SA517383	251.78833333333333	29.680333333333337
SA414300	251.80866666666668	33.422666666666665
SA414308	251.89733333333334	25.010666666666665
SA473981	251.93033333333335	71.87133333333333
SA507476	251.99428571428572	15.112857142857141
SA414288	252.05675	29.468250000000005
SA476525	252.158	43.197333333333326
SA528830	252.18266666666668	51.16266666666667
SA507490	252.32142857142853	84.40528571428571
SA64846	252.3395	34.782875000000004
SA517353	252.4475	67.9435
SA517249	252.53133333333332	21.39833333333333
SA50357	252.58166666666668	56.47133333333333
SA520432	252.84775000000002	64.165
SA529513	253.0151875	28.75075
SA135424	253.01643749999997	38.651375
SA517290	253.30733333333333	23.546333333333333
SA13867	253.82475	30.556125
SA517352	253.89	48.64533333333333
SA530169	254.018	22.03725
SA517309	254.063	45.12433333333333
SA66348	254.25099999999998	64.20299999999999
SA517311	254.251	33.935333333333325
SA529515	254.30560377358486	29.6446603773585
SA492189	254.36866666666666	78.16933333333333
SA414209	254.446	30.368333333333336
SA533719	254.52520000000004	137.9348
SA570909	254.592	79.86500000000001
SA570924	254.65300000000002	77.94733333333333
SA83056	254.72400000000002	58.85666666666666
SA72955	254.73475000000002	35.881125
SA541883	254.89326923076925	110.24042307692308
SA517302	254.91166666666663	30.961000000000002
SA514374	255.0873333333333	53.578
SA517368	255.36633333333336	73.58933333333333
SA130906	255.61737499999998	23.478125
SA557407	255.66899999999998	22.52975
SA557310	255.96485714285717	65.434
SA517440	256.00033333333334	35.92066666666667
SA517293	256.058	19.90533333333333
SA517308	256.07	49.77033333333333
SA413960	256.18875	32.75175
SA413858	256.351	38.94022222222222
SA413882	256.7185	25.896250000000002
SA517324	256.7803333333333	22.947
SA61566	257.046	61.71666666666666
SA557371	257.15316666666666	73.75816666666667
SA507409	257.4235	98.49083333333334
SA517313	257.54466666666667	40.37766666666667
SA570862	257.74125000000004	79.12
SA414304	257.9325	26.708000000000002
SA414225	258.06766666666664	31.217333333333332
SA444062	258.0726666666667	88.42166666666667
SA517399	258.2326666666666	40.383
SA517422	258.614	31.98466666666667
SA60348	258.873	62.102666666666664
SA210983	259.327	89.42166666666667
SA321038	259.3326666666667	49.18066666666667
SA468165	259.43233333333336	65.17566666666666
SA507472	259.4618571428572	14.234857142857143
SA529509	259.7388591549297	17.76354929577465
SA64514	259.9213333333334	55.98499999999999
SA529519	260.02779310344823	39.760896551724144
SA557293	260.1585	71.75183333333332
SA464775	260.26025	29.561999999999998
SA414016	260.31466666666665	22.703333333333337
SA541796	260.43420000000003	34.750800000000005
SA541781	260.4835	34.187
SA517327	260.72	22.18125
SA557354	260.97616666666664	62.37866666666667
SA541795	260.98025	30.7115
SA414121	260.988	32.26375
SA414117	261.06350000000003	32.573
SA541798	261.077	33.15633333333333
SA517407	261.27666666666664	26.329000000000004
SA570834	261.4685	74.899
SA530445	261.5425	109.43375
SA414217	261.57366666666667	26.58566666666667
SA570830	261.5973333333333	86.56500000000001
SA434001	261.77333333333337	90.79433333333334
SA507510	261.9618888888889	101.18277777777776
SA53930	262.123625	29.304000000000002
SA517421	262.1893333333333	35.559000000000005
SA488616	262.385	60.50875
SA541783	262.39675	33.159749999999995
SA530511	262.51719999999995	118.2612
SA505807	263.0493333333333	50.226333333333336
SA517297	263.551	22.956333333333333
SA517815	263.8426666666667	87.06599999999999
SA557324	263.87583333333333	70.12866666666667
SA570926	263.935	78.88933333333334
SA74543	264.115375	40.651375
SA260502	264.11650000000003	40.18183333333334
SA414133	264.19124999999997	53.3225
SA34918	264.235	33.441
SA570869	264.23766666666666	79.77033333333334
SA60855	264.30975	64.093
SA511254	264.336	86.58366666666666
SA517377	264.531	71.37425
SA541807	264.77524999999997	35.154250000000005
SA530447	264.96625	112.691
SA557317	264.96999999999997	72.58
SA517342	265.374	48.22733333333334
SA461078	265.48466666666667	43.91966666666667
SA557332	265.53683333333333	71.59516666666667
SA46919	265.7165	31.416375
SA432575	265.7806666666667	47.912
SA517423	265.94275	38.89625
SA517304	266.01933333333335	37.105
SA557335	266.1151428571428	73.8287142857143
SA517329	266.118	20.872666666666664
SA414241	266.23033333333336	26.989
SA517319	266.23466666666667	27.729
SA507560	266.43262500000003	86.895625
SA558644	266.6855	75.17750000000001
SA414105	266.72700000000003	43.544999999999995
SA517292	266.7776666666667	20.566999999999997
SA554437	266.9336666666666	71.71333333333332
SA530439	267.12925	111.52425000000001
SA557304	267.13666666666666	67.74933333333334
SA557300	267.26	68.35233333333333
SA530437	267.32133333333337	53.498333333333335
SA533685	267.3605	87.24316666666668
SA413352	267.76233333333334	63.821
SA507524	267.8374285714285	36.406285714285715
SA520437	267.869	73.2425
SA517338	267.89725	56.889250000000004
SA557290	268.1938333333333	74.41066666666667
SA507180	268.3195714285714	101.71857142857144
SA529533	268.47883333333334	60.434500000000014
SA33886	268.522875	34.139250000000004
SA443488	268.6575	99.9455
SA530443	268.6975	114.10625
SA435263	268.90366666666665	70.13833333333334
SA414213	269.233	29.49666666666667
SA414296	269.3503333333333	39.00566666666666
SA435053	269.68533333333335	100.22666666666667
SA442810	269.6933333333333	87.11233333333332
SA517402	269.712	40.507666666666665
SA48751	269.7416666666666	88.18866666666668
SA517295	269.81600000000003	27.18733333333334
SA528832	269.9554	26.838800000000003
SA517312	269.9686666666667	38.747
SA530449	270.10525	113.58875
SA414125	270.3596666666667	33.50033333333333
SA413874	270.66333333333336	20.488666666666667
SA507461	270.67766666666665	29.825444444444443
SA517248	270.85499999999996	24.096999999999998
SA435608	270.897	79.28766666666667
SA541785	271.17150000000004	34.51225
SA557307	271.3145	76.3465
SA414314	271.6093333333333	39.327333333333335
SA570856	271.7716666666667	75.57600000000001
SA517317	271.859	27.825999999999997
SA414262	272.07366666666667	36.84666666666667
SA414264	272.0833333333333	39.318999999999996
SA492176	272.27566666666667	87.682
SA557214	272.29766666666666	69.051
SA557297	272.887	70.83300000000001
SA530441	272.96925	118.77324999999999
SA542319	273.31466666666665	130.964
SA570852	273.41033333333337	74.94866666666667
SA435032	273.83125	104.68875
SA517320	273.98766666666666	27.68133333333333
SA278190	274.03933333333333	19.09
SA557313	274.14116666666666	77.17200000000001
SA414060	274.2923333333333	41.778666666666666
SA413632	274.36400000000003	47.07933333333333
SA414237	274.36966666666666	27.726333333333333
SA530451	274.3786666666666	116.15533333333333
SA557217	274.50766666666664	70.02900000000001
SA77587	274.807125	35.50274999999999
SA514226	274.8586666666667	38.53666666666667
SA29041	274.89366666666666	66.16966666666667
SA320816	275.1013333333333	53.079
SA517301	275.2803333333334	47.76066666666666
SA414169	275.86383333333333	24.25533333333333
SA557421	275.92949999999996	45.324
SA468992	276.1526666666667	76.70400000000001
SA517331	276.36899999999997	19.519333333333332
SA261568	276.5146666666667	96.51133333333333
SA517330	276.68199999999996	22.029666666666667
SA542026	276.7585833333334	77.71591666666667
SA414205	277.084	28.46466666666667
SA510453	277.3686666666667	93.59466666666667
SA414165	277.59579999999994	25.613599999999998
SA257441	277.6765263157895	40.33126315789474
SA413042	277.687875	25.1688125
SA528860	277.88866666666667	60.675333333333334
SA512320	277.89799999999997	92.38933333333334
SA517332	278.1693333333333	19.691333333333333
SA541773	278.56825	33.85325
SA130896	278.67675	33.396
SA434558	279.1556666666667	87.03800000000001
SA469369	279.192	70.57533333333333
SA541797	279.3465	29.814999999999998
SA517347	279.4866666666667	61.72733333333333
SA541775	279.65175	33.991749999999996
SA229489	279.8204	95.9944
SA433886	279.848	96.56875
SA443632	280.18666666666667	93.34666666666668
SA413572	280.461	55.68933333333333
SA419545	280.95259999999996	21.093
SA570836	281.00933333333336	104.39766666666667
SA414052	281.0296666666666	21.771666666666665
SA130894	281.166	34.693
SA530484	281.28	64.74133333333333
SA130926	281.64950000000005	15.341
SA493514	281.65433333333334	100.07633333333332
SA86146	281.7204545454546	64.51936363636364
SA106749	281.7412	25.8658
SA414149	282.24728571428574	24.046
SA414316	282.45	34.38366666666666
SA517404	282.52433333333335	40.89666666666667
SA414161	282.6048	33.666399999999996
SA117360	282.7554	24.777000000000005
SA434024	282.8933333333334	70.89966666666668
SA505722	283.2236666666667	55.20066666666667
SA414276	283.49233333333336	34.27333333333333
SA499886	283.639	72.16
SA511951	283.749	85.5375
SA520177	283.7626	184.36020000000002
SA542098	283.83325	82.35956250000001
SA84689	283.8933333333334	74.425
SA570918	284.123	101.08825
SA557383	284.41099999999994	56.43679999999999
SA414137	284.5484	42.1286
SA525068	284.663	95.09966666666666
SA538883	284.959	61.22366666666667
SA545093	284.96500000000003	31.7295
SA570882	285.00399999999996	109.992
SA557386	285.467	49.795750000000005
SA414181	285.48139999999995	22.5462
SA408578	285.71000000000004	78.608
SA443340	285.7656666666667	93.7
SA414129	285.82550000000003	64.07650000000001
SA506649	285.87966666666665	87.871
SA528873	286.08885714285714	19.38457142857143
SA279837	286.51099999999997	49.28933333333333
SA414193	286.66139999999996	33.29600000000001
SA570879	286.73266666666666	114.467
SA554688	286.74899999999997	53.81666666666666
SA82330	286.82166666666666	56.49766666666667
SA414197	287.1863333333334	29.582666666666665
SA438413	287.40175	49.0175
SA414071	287.41066666666666	29.633666666666667
SA528915	287.4712	40.35039999999999
SA545357	287.5205	67.5551
SA410703	287.548	75.55933333333333
SA557396	287.62225	61.599
SA414153	287.8342	23.733200000000004
SA520280	287.89233333333334	145.18616666666665
SA438134	288.05175	94.666
SA530433	288.1785	130.33125
SA530427	288.2727142857143	117.64742857142858
SA438551	288.38	95.10433333333333
SA21059	288.601	38.316
SA442194	288.62399999999997	99.906
SA530592	288.66366666666664	59.797333333333334
SA437228	288.664	96.904
SA508479	288.692	86.38866666666667
SA505748	288.78933333333333	60.43666666666667
SA511982	288.822	97.859
SA483633	288.84066666666666	94.34966666666666
SA541805	288.976	33.035000000000004
SA520294	289.06825	169.5145
SA557403	289.22225	13.6935
SA441149	289.2336666666667	94.83900000000001
SA130892	289.30025	39.17875
SA528975	289.31	60.21099999999999
SA511055	289.33366666666666	83.37833333333333
SA262654	289.4283333333333	85.27533333333332
SA505736	289.5283333333333	59.03966666666667
SA528913	289.82300000000004	59.18366666666666
SA544969	289.9153333333333	116.63233333333334
SA506735	289.92725	86.77175
SA439945	290.4268	98.38220000000001
SA47428	290.51466666666664	33.967333333333336
SA517372	290.902	49.63583333333333
SA553807	291.05466666666666	57.96933333333333
SA557289	291.109	71.99816666666668
SA499715	291.12850000000003	21.588250000000002
SA137945	291.4186666666667	90.57033333333334
SA557196	291.4446666666667	55.43666666666667
SA557346	291.4483333333333	43.571
SA409195	291.866	75.51666666666667
SA520190	291.9184	147.37539999999998
SA517435	291.957	27.97066666666667
SA538913	292.027	61.631
SA538865	292.058	76.10933333333334
SA528818	292.105	59.803666666666665
SA538866	292.31666666666666	74.84766666666667
SA290469	292.44666666666666	92.27866666666667
SA528889	292.59566666666666	59.37566666666667
SA528852	292.6123333333333	60.291666666666664
SA531159	292.7923333333333	91.02566666666667
SA570884	292.866	114.87366666666667
SA554394	293.1323333333333	101.926
SA492365	293.13966666666664	88.96499999999999
SA570904	293.2595	117.12225000000001
SA291067	293.4243333333333	91.78933333333333
SA528842	293.51	60.84466666666666
SA414079	293.54875000000004	32.998
SA528844	293.5636666666667	60.38733333333334
SA259570	293.598875	47.471375
SA125379	293.615	41.654500000000006
SA85304	293.64190909090905	66.217
SA570886	293.6513333333333	112.12866666666667
SA528910	293.68	59.10399999999999
SA414145	293.948	45.333749999999995
SA518484	294.0036666666667	82.57333333333334
SA461522	294.02733333333333	66.859
SA407882	294.218	84.06366666666668
SA530588	294.34233333333333	58.842666666666666
SA86581	294.4078181818182	66.962
SA413280	294.49466666666666	45.75066666666667
SA409702	294.54466666666667	78.80400000000002
SA542045	294.72853846153845	81.63838461538461
SA413644	294.7665	51.34525000000001
SA514359	294.84933333333333	69.64
SA441189	295.00933333333336	67.36933333333333
SA534438	295.08733333333333	89.05533333333334
SA505948	295.3155	59.2095
SA506652	295.3616666666667	86.85199999999999
SA542074	295.43508333333335	87.99658333333333
SA539022	295.5573636363637	71.9740909090909
SA541806	295.58533333333327	34.995000000000005
SA528979	295.59975	60.95425
SA570872	295.8233333333333	112.62633333333333
SA437045	295.8283333333333	103.30666666666667
SA409506	295.90766666666667	75.40033333333334
SA411438	295.9916666666667	61.20066666666667
SA541803	296.00175	33.0135
SA517394	296.06899999999996	65.21566666666666
SA541802	296.194	31.766750000000002
SA414141	296.2084	32.429199999999994
SA506671	296.343	91.25433333333332
SA505763	296.3486666666667	58.909
SA447402	296.349	92.60749999999999
SA529523	296.39574576271184	36.624338983050855
SA320888	296.4336666666666	63.973333333333336
SA528907	296.5	59.71533333333333
SA528923	296.7625	60.80375
SA517426	296.7696666666667	29.85966666666667
SA528942	296.8153333333334	60.213666666666676
SA528978	296.86133333333333	61.05566666666667
SA321102	296.88100000000003	49.541666666666664
SA530613	296.9156666666667	64.416
SA409318	296.924	85.79666666666667
SA411197	296.992	77.569
SA541801	297.08250000000004	36.780750000000005
SA414177	297.12825	35.246
SA86587	297.1542727272727	68.30663636363637
SA528862	297.27240000000006	60.1928
SA520266	297.3655	191.59625
SA266753	297.42125000000004	61.604875
SA443738	297.45133333333337	34.545
SA414075	297.4998	30.569799999999997
SA528977	297.5076666666667	61.67666666666667
SA528985	297.55150000000003	60.28
SA86443	297.61227272727274	66.76345454545455
SA541787	297.62466666666666	23.283
SA541804	297.90933333333334	32.63633333333333
SA520245	297.93675	171.808
SA541779	298.18333333333334	32.53933333333333
SA441337	298.4843333333333	93.54133333333334
SA505269	298.52366666666666	62.256
SA282563	298.57225	121.44300000000001
SA557282	298.694	44.467000000000006
SA558567	298.75399999999996	60.87033333333333
SA530569	299.08099999999996	63.053666666666665
SA530609	299.25333333333333	61.23166666666666
SA542174	299.25350000000003	68.82
SA506689	299.262	81.58033333333333
SA505359	299.30150000000003	60.258250000000004
SA530653	299.3243333333333	64.35533333333333
SA530617	299.43766666666664	62.275666666666666
SA433502	299.6425	91.0765
SA555044	300.001	79.73833333333333
SA530655	300.1136666666667	65.844
SA530623	300.238	60.36600000000001
SA507597	300.38457142857146	100.02704761904764
SA538875	300.4965	73.80799999999999
SA194323	300.674	87.64999999999999
SA283521	300.7006666666667	93.36200000000001
SA557429	300.92975	15.0885
SA530619	300.9783333333333	61.86333333333334
SA528871	301.11966666666666	59.52433333333334
SA321054	301.208	53.80766666666667
SA505816	301.221	62.531666666666666
SA130924	301.27660000000003	14.786599999999998
SA414157	301.3043333333333	20.957
SA505313	301.3143333333333	63.56966666666667
SA450644	301.36116666666663	76.52733333333333
SA152526	301.421	41.340666666666664
SA261418	301.42125000000004	84.162
SA530565	301.43800000000005	64.07266666666666
SA282048	301.5253333333333	94.69833333333334
SA288447	301.5416666666667	62.37533333333334
SA530631	301.64166666666665	60.26533333333333
SA491252	301.6943333333333	60.202333333333335
SA528976	301.70599999999996	62.624249999999996
SA530615	301.75666666666666	61.77066666666667
SA533618	301.8258	162.6766
SA505773	301.94399999999996	61.62433333333333
SA505607	302.12066666666664	61.95133333333334
SA530627	302.14166666666665	60.455000000000005
SA530629	302.166	63.526999999999994
SA528783	302.21233333333333	61.227666666666664
SA505471	302.3026666666667	63.42566666666667
SA514944	302.3726666666667	28.631
SA557341	302.3956666666666	47.424333333333344
SA524968	302.428	74.94
SA4600	302.4413333333334	87.85066666666667
SA554642	302.449	90.25166666666667
SA528800	302.48833333333334	63.287
SA557279	302.4883333333334	48.254333333333335
SA153091	302.5303333333333	98.44766666666665
SA519944	302.55633333333327	36.75966666666667
SA408010	302.585	76.38066666666667
SA533656	302.61875	194.779125
SA570894	302.6276666666667	118.93
SA505651	302.747	63.40866666666667
SA505720	302.779	62.523666666666664
SA438308	302.82925	93.02275
SA517870	302.88733333333334	110.62733333333334
SA528865	302.9256666666667	61.50266666666667
SA410394	303.00975	61.12025
SA541800	303.10725	36.26925
SA130898	303.172	39.6075
SA263232	303.1843333333333	91.63999999999999
SA505374	303.21700000000004	63.167
SA508598	303.2753333333333	63.76266666666667
SA529538	303.29200000000003	46.628249999999994
SA530573	303.294	69.6645
SA505693	303.30766666666665	65.48
SA542017	303.3193333333333	51.78911111111111
SA557391	303.3195	56.99825
SA541799	303.3343333333333	35.461000000000006
SA528893	303.34633333333335	62.042
SA199316	303.3773333333333	51.39033333333333
SA505323	303.44866666666667	63.57900000000001
SA533610	303.45860000000005	153.042
SA309875	303.47237499999994	31.637375
SA530611	303.5313333333333	62.35733333333334
SA530577	303.557	62.809
SA290144	303.603	92.592
SA528984	303.6466666666667	62.68033333333333
SA530557	303.65166666666664	65.06166666666667
SA517432	303.7156666666667	29.840999999999998
SA517427	303.7626666666667	25.926666666666666
SA528869	303.8016666666667	59.357
SA505777	303.959	61.25200000000001
SA130916	304.07266666666663	15.978666666666669
SA409266	304.097	60.873
SA557191	304.24742857142854	87.56485714285714
SA528894	304.309	64.25999999999999
SA528981	304.3795	61.57375
SA434391	304.51433333333335	91.96766666666667
SA410418	304.52125	60.943000000000005
SA499689	304.53125	13.65575
SA541819	304.55699999999996	81.96285714285715
SA86176	304.70408333333324	70.51525000000001
SA541769	304.7875	27.14725
SA530651	304.807	67.451
SA408874	304.83866666666665	61.39766666666667
SA505830	304.846	67.608
SA505241	304.85033333333337	63.03366666666667
SA558562	304.87399999999997	64.42233333333333
SA5549	304.8786666666667	38.62
SA505792	305.0063333333333	61.78366666666667
SA528820	305.035	62.848333333333336
SA528972	305.05125	63.50450000000001
SA530649	305.14033333333333	65.06233333333334
SA3847	305.20633333333336	63.57866666666666
SA33193	305.2273333333333	52.760333333333335
SA84381	305.229	97.99333333333334
SA505536	305.29066666666665	63.041666666666664
SA530625	305.32266666666663	62.66133333333334
SA530497	305.3516666666667	68.91833333333334
SA274553	305.4736666666667	71.17466666666667
SA528955	305.495	62.958333333333336
SA505742	305.704	66.03633333333333
SA505431	305.7906666666666	62.37566666666667
SA538982	305.84790909090907	70.39236363636364
SA542208	305.8481	73.8904
SA506696	305.8763333333333	80.19033333333333
SA433400	305.952	91.02425
SA557425	306.12100000000004	15.54825
SA542170	306.13485714285713	70.17471428571427
SA505696	306.19733333333335	63.36766666666666
SA19681	306.30833333333334	105.18700000000001
SA517424	306.34599999999995	31.478333333333335
SA528826	306.61566666666664	61.691
SA471988	306.627	92.75766666666665
SA130920	306.6424285714285	15.904857142857141
SA528796	306.70283333333333	64.84666666666668
SA570864	306.7033333333333	121.26466666666666
SA409902	306.71900000000005	82.063
SA195365	306.7203333333333	94.94833333333334
SA289347	306.85544000000004	93.4818
SA528837	306.914	62.416
SA505709	306.9736666666667	63.68266666666667
SA530554	307.116	65.278
SA84621	307.222	55.20000000000001
SA505337	307.343	64.28233333333333
SA539015	307.40799999999996	69.88972727272728
SA14306	307.41799999999995	86.04899999999999
SA505500	307.4336666666667	63.66766666666666
SA505884	307.45033333333333	64.60133333333333
SA306039	307.51520000000005	28.476999999999997
SA530635	307.6223333333333	69.58566666666667
SA542212	307.67372727272726	71.69672727272729
SA505523	307.69533333333334	63.75966666666667
SA557210	307.71333333333337	35.931666666666665
SA528875	307.7683333333333	64.644
SA542188	307.8458181818182	70.09827272727273
SA528808	307.8852	17.2956
SA435545	308.08125	92.46549999999999
SA542200	308.08860000000004	71.97200000000001
SA570842	308.1066666666666	106.67066666666666
SA410543	308.202	60.82433333333333
SA445935	308.2336666666667	40.73866666666667
SA520310	308.2522	208.72360000000003
SA321020	308.2676666666667	60.282666666666664
SA541789	308.30233333333337	29.173666666666666
SA544450	308.3072222222222	70.78377777777777
SA320912	308.3086666666667	47.190666666666665
SA457036	308.32375	48.2545
SA505280	308.33633333333336	62.748
SA528980	308.3396666666667	62.22866666666667
SA409554	308.36600000000004	61.958333333333336
SA505559	308.39000000000004	63.84799999999999
SA528960	308.3976666666667	63.86600000000001
SA557189	308.40437499999996	93.405625
SA505386	308.4116666666667	71.71833333333333
SA505860	308.4533333333333	64.83300000000001
SA528982	308.471	62.54900000000001
SA201501	308.498	106.22700000000002
SA505928	308.4986666666667	64.99300000000001
SA320954	308.50233333333335	58.90233333333333
SA557363	308.5133333333333	36.64633333333334
SA505573	308.51966666666664	68.54466666666666
SA411313	308.5216666666667	62.026666666666664
SA533755	308.54724999999996	103.989
SA86389	308.565	70.12509090909091
SA440495	308.57325000000003	98.02175
SA517395	308.61833333333334	64.08566666666667
SA530552	308.6756666666667	66.255
SA518783	308.7566666666667	63.93699999999999
SA505485	308.7676666666667	63.86866666666666
SA454710	308.9153333333333	86.25733333333334
SA517350	308.9533333333333	67.71566666666666
SA538981	309.06550000000004	69.47375
SA408139	309.11333333333334	73.61099999999999
SA544490	309.1263333333333	70.15016666666666
SA130918	309.17233333333337	14.641166666666669
SA85716	309.3009166666667	71.98425
SA505549	309.3386666666667	74.53333333333333
SA414189	309.41	32.5425
SA528957	309.44266666666664	65.20633333333333
SA295273	309.45666666666665	95.00166666666667
SA86284	309.593875	71.273
SA505584	309.60533333333336	63.573
SA86185	309.6132727272727	71.04981818181818
SA528967	309.62149999999997	63.783500000000004
SA530621	309.794	69.56233333333334
SA528781	309.81166666666667	60.092333333333336
SA528867	309.886	57.74933333333334
SA557349	309.91900000000004	47.89033333333333
SA263841	309.9293333333333	93.00966666666666
SA85502	310.0646363636364	72.30336363636366
SA281085	310.101	88.29633333333334
SA542023	310.128	52.77033333333333
SA415962	310.20933333333335	62.33633333333333
SA530633	310.231	73.46633333333334
SA410218	310.30733333333336	62.63666666666666
SA541815	310.4157142857143	65.60571428571428
SA529525	310.4470344827586	48.26917241379311
SA443210	310.4836666666667	42.385
SA528801	310.49466666666666	62.79866666666667
SA505845	310.538	65.68833333333333
SA86719	310.58400000000006	71.07863636363636
SA528969	310.61400000000003	64.99266666666666
SA505414	310.6476666666667	65.83833333333332
SA528797	310.691	65.14
SA528911	310.7026666666667	63.36266666666668
SA440203	310.73499999999996	84.94766666666668
SA554364	310.74966666666666	49.19299999999999
SA542110	310.755	68.3656
SA505941	310.8023333333333	70.48066666666666
SA85104	310.8202	70.1496
SA491737	310.895	92.13833333333334
SA86308	310.9409090909091	71.60645454545454
SA530490	310.94225	65.595
SA411009	310.98566666666665	62.851333333333336
SA554669	311.07666666666665	74.46933333333334
SA528885	311.106	63.272
SA514960	311.16633333333334	20.73966666666667
SA544547	311.3078571428572	64.61985714285713
SA557359	311.34666666666664	46.965
SA539005	311.36709090909096	74.85427272727273
SA557223	311.3856666666666	60.193999999999996
SA530643	311.45349999999996	66.7135
SA492057	311.47499999999997	40.80833333333333
SA554843	311.47933333333333	80.718
SA542172	311.4817142857143	70.125
SA452397	311.5845	54.46925
SA528835	311.5943333333334	65.66766666666668
SA505292	311.743	64.91
SA320936	311.765875	62.490875
SA201899	311.7938	95.1558
SA538986	311.81242857142854	70.53471428571429
SA414173	311.824875	35.05875
SA542176	312.0005	71.87825
SA528803	312.01300000000003	65.73266666666666
SA413579	312.048	21.656499999999998
SA539016	312.13618181818185	71.98327272727273
SA505279	312.174	65.20933333333333
SA528891	312.23833333333334	64.87233333333334
SA528877	312.267	63.649
SA411541	312.297	77.47266666666667
SA542178	312.29814285714286	72.829
SA404252	312.4516	27.427177777777782
SA544660	312.49375000000003	64.226
SA320990	312.52233333333334	58.775666666666666
SA505360	312.5493333333333	63.92133333333334
SA411033	312.556	62.374
SA415020	312.5796666666667	52.36833333333334
SA542184	312.5799999999999	69.76081818181818
SA492187	312.585	110.75966666666666
SA506659	312.6033333333333	81.60866666666666
SA528952	312.635	64.02525
SA505487	312.6713333333333	64.45299999999999
SA413944	312.71	33.075
SA542166	312.71571428571434	70.52499999999999
SA539018	312.7826	73.53569999999999
SA321109	312.86366666666663	62.300333333333334
SA505398	312.87966666666665	64.67733333333332
SA514904	312.88800000000003	79.7445
SA530477	312.8933333333334	67.09133333333334
SA3658	312.9356666666667	68.05533333333334
SA447339	312.98766666666666	91.69466666666666
SA533667	312.9935	118.08675
SA530639	312.9956666666667	66.44133333333333
SA505255	313.0163333333333	72.80966666666667
SA542214	313.23554545454544	70.59599999999999
SA458483	313.2366666666667	62.44466666666667
SA24300	313.242	50.003666666666675
SA518722	313.29449999999997	63.929
SA505940	313.3253333333334	62.73433333333333
SA538994	313.3644545454545	73.45063636363638
SA539001	313.3876363636364	73.81518181818181
SA538971	313.43100000000004	72.79050000000001
SA409455	313.5806666666667	62.53133333333333
SA528933	313.67833333333334	64.01766666666667
SA530589	313.8146666666667	68.19166666666668
SA542168	313.8203	73.26799999999999
SA514935	313.8946666666667	66.24566666666668
SA517354	313.9536666666667	55.85333333333333
SA410294	314.0246666666667	63.344
SA413114	314.0707777777777	33.68055555555555
SA570913	314.11375	117.34875000000001
SA506695	314.12266666666665	91.68033333333334
SA530647	314.174	65.58133333333333
SA292707	314.219	50.59166666666666
SA539024	314.28549999999996	76.457
SA6188	314.3451818181818	33.01560606060605
SA3445	314.38366666666667	93.02533333333334
SA557418	314.43287499999997	31.49675
SA453856	314.53299999999996	92.53066666666666
SA414048	314.553	41.43266666666667
SA538976	314.6048333333334	72.80833333333334
SA505251	314.609	64.938
SA538978	314.6452222222222	70.262
SA499627	314.648	21.32675
SA557339	314.7296666666667	34.34433333333333
SA414201	314.7374	27.2038
SA528841	314.75100000000003	65.83633333333334
SA530645	314.8175	66.787
SA528944	314.8226666666667	64.24366666666667
SA524981	314.87066666666664	99.50166666666667
SA542202	314.8831666666667	71.77316666666667
SA528950	314.92233333333337	59.90866666666667
SA505456	315.0056666666667	64.85766666666667
SA530537	315.07	67.61266666666667
SA86341	315.109090909091	73.92654545454545
SA514947	315.18	65.71033333333334
SA528940	315.214	64.93900000000001
SA530549	315.3833333333334	67.19833333333334
SA505871	315.39300000000003	65.52300000000001
SA530529	315.4015	65.29325
SA453760	315.42	89.67533333333334
SA519902	315.42966666666666	95.04166666666667
SA529521	315.48935135135133	56.84097297297297
SA533737	315.60325	156.05325
SA528851	315.60966666666667	64.98866666666667
SA514325	315.6944	57.95799999999999
SA414056	315.71633333333335	56.9
SA570890	315.7626666666667	130.46033333333332
SA528789	315.77066666666667	65.14266666666667
SA528834	315.772	66.71900000000001
SA505631	315.8246666666667	71.052
SA414185	315.84475	42.8715
SA130922	315.8754	17.035800000000002
SA414738	315.91333333333336	21.830333333333332
SA530607	315.91966666666667	75.206
SA86320	315.9202727272728	73.78463636363637
SA542057	315.92966666666666	52.002
SA5423	315.939	94.39433333333334
SA528983	315.94725	65.537
SA554866	316.00666666666666	68.3
SA530605	316.09066666666666	73.831
SA517396	316.09233333333333	58.502
SA528953	316.15175	65.007
SA533792	316.21775	122.8775
SA511861	316.2703333333333	42.66833333333333
SA542190	316.27066666666667	70.17966666666666
SA3517	316.47600000000006	68.10733333333333
SA505805	316.49566666666664	66.014
SA277466	316.55219999999997	93.1318
SA320966	316.57557142857144	64.30871428571429
SA542067	316.63233333333335	61.635333333333335
SA528791	316.642	64.92566666666666
SA434459	316.6675	41.915749999999996
SA506708	316.7226666666667	88.11166666666668
SA544822	316.75859999999994	74.5943
SA86365	316.76145454545457	74.83218181818182
SA518775	316.78133333333335	67.60166666666667
SA505790	316.80133333333333	66.20366666666666
SA542032	316.80833333333334	49.69766666666666
SA528936	316.97766666666666	66.31233333333334
SA528849	316.99966666666666	65.41533333333332
SA528948	317.0076666666667	59.980999999999995
SA514964	317.112	24.583
SA528780	317.18350000000004	64.97375
SA528887	317.20733333333334	64.771
SA557193	317.221	63.5115
SA528951	317.283	64.76866666666668
SA287006	317.301	90.33279999999999
SA518799	317.312	65.94733333333333
SA505347	317.3223333333333	66.11533333333334
SA344953	317.3290441176471	92.25642647058822
SA528937	317.333	65.857
SA530534	317.363	68.50433333333335
SA554755	317.3906666666667	44.906
SA506646	317.4316666666667	85.40233333333333
SA3784	317.48066666666665	79.05033333333333
SA528897	317.52500000000003	64.916
SA554235	317.6023333333333	69.952
SA530486	317.6136666666667	68.13066666666667
SA514920	317.97749999999996	66.6135
SA438701	318.018	49.139
SA557414	318.110375	33.840875
SA505512	318.14885714285714	69.28071428571428
SA3769	318.17066666666665	79.82033333333332
SA529535	318.2805	38.11366666666667
SA506684	318.29733333333337	81.02133333333335
SA6251	318.48175	72.14175
SA530541	318.49600000000004	66.307
SA528821	318.51800000000003	64.746
SA266531	318.53599999999994	89.3166
SA410591	318.5396666666667	60.65266666666667
SA518538	318.9293333333333	70.45833333333333
SA517336	318.933	25.608999999999998
SA528787	318.978	66.185
SA542182	319.00111111111113	74.28277777777778
SA557186	319.085875	93.59825000000001
SA557229	319.14900000000006	70.32600000000001
SA520114	319.1596666666667	50.60999999999999
SA505670	319.224	67.22866666666667
SA413603	319.34042857142856	26.861857142857144
SA292877	319.3498000000001	62.1974
SA528879	319.35633333333334	65.55933333333334
SA530601	319.39799999999997	73.313
SA528931	319.46866666666665	66.19466666666666
SA455158	319.5133333333334	76.48700000000001
SA158200	319.5466666666667	75.128
SA533765	319.59549999999996	144.05575
SA542218	319.65972727272725	73.48781818181818
SA514941	319.67133333333334	78.49466666666667
SA147352	319.67247727272735	55.263318181818164
SA413592	319.6863333333333	23.016000000000002
SA530564	319.69125	77.66175000000001
SA408190	319.89	64.03733333333334
SA530576	319.901	75.77250000000001
SA538874	319.912	66.09666666666666
SA570900	320.05475	123.19174999999998
SA321134	320.087	53.197333333333326
SA514906	320.118	68.053
SA528828	320.12466666666666	65.86800000000001
SA518463	320.12466666666666	69.41633333333333
SA544699	320.14816666666667	67.63966666666666
SA1235	320.2292	58.6388
SA542029	320.5063333333333	53.98266666666667
SA542210	320.53383333333335	74.89541666666665
SA190313	320.56066666666663	89.57533333333333
SA542206	320.5803636363636	75.07981818181818
SA530544	320.60266666666666	66.575
SA518641	320.626	63.85466666666667
SA530469	320.62833333333333	71.32233333333333
SA505898	320.6566666666667	67.771
SA517343	320.667	25.828000000000003
SA505913	320.701	67.444
SA517339	320.73566666666665	25.746
SA530505	320.7423333333333	67.09133333333334
SA518424	320.82733333333334	30.585666666666665
SA528856	320.8953333333333	66.15433333333334
SA434507	321.02225	57.49999999999999
SA518666	321.04366666666664	65.08
SA200741	321.056	84.101
SA517345	321.20733333333334	58.93866666666667
SA541771	321.25499999999994	26.369666666666664
SA505916	321.395	65.41733333333333
SA411318	321.45733333333334	63.617
SA542192	321.5134	77.9245
SA166644	321.5156666666667	62.733666666666664
SA414734	321.5353333333333	15.684666666666667
SA542204	321.60872727272726	74.96000000000001
SA528927	321.8805	66.86975
SA570854	321.9005	95.70150000000001
SA520038	321.9256666666667	98.95333333333333
SA528919	322.02799999999996	66.14433333333334
SA141832	322.04466666666667	100.077
SA542036	322.116125	82.76325
SA528814	322.1276666666667	65.666
SA528905	322.1886666666667	65.04
SA494056	322.19533333333334	57.930333333333344
SA553863	322.1993333333333	98.231
SA530600	322.23024999999996	76.9435
SA188152	322.33	89.40633333333334
SA436415	322.421	54.01266666666667
SA530637	322.43800000000005	69.99533333333333
SA528785	322.4403333333334	66.97866666666665
SA554419	322.463	48.945800000000006
SA264384	322.49300000000005	71.21099999999998
SA542052	322.519	47.58833333333334
SA518702	322.54466666666667	64.03933333333333
SA544322	322.5984285714286	84.48985714285713
SA136139	322.77399999999994	65.046
SA528924	322.776	68.39999999999999
SA5498	322.8045	40.04175000000001
SA195980	322.8976666666667	64.84333333333333
SA528921	322.95133333333337	66.624
SA264033	323.03333333333336	67.73299999999999
SA518725	323.05733333333336	68.62833333333333
SA541777	323.06300000000005	33.737
SA530545	323.06333333333333	77.361
SA3095	323.11675	53.8295
SA518688	323.1893333333333	64.657
SA505552	323.27333333333337	68.66033333333334
SA455897	323.286	34.3045
SA265646	323.29325	83.436
SA542033	323.2963333333333	44.12033333333333
SA184638	323.298	91.342
SA505686	323.4363333333333	72.89833333333333
SA450848	323.44775000000004	94.86375000000001
SA518694	323.45966666666664	64.90033333333334
SA518631	323.501	63.43866666666667
SA570860	323.513	136.94733333333332
SA435329	323.52866666666665	70.84633333333333
SA505653	323.553	68.76366666666667
SA518807	323.614	74.98700000000001
SA492229	323.71066666666667	76.02999999999999
SA520040	323.7373333333333	97.52533333333334
SA287677	323.789	73.46233333333333
SA528824	324.00100000000003	67.81933333333333
SA557270	324.01966666666664	50.10033333333333
SA517431	324.02099999999996	26.110666666666663
SA443888	324.028	45.104
SA544335	324.06075	106.273
SA518818	324.063	68.253
SA518636	324.076	64.94766666666666
SA514922	324.16133333333335	66.15666666666667
SA518629	324.16433333333333	74.20366666666668
SA506704	324.171	106.09266666666666
SA518777	324.281	68.06866666666667
SA528857	324.29400000000004	60.090666666666664
SA6206	324.325125	110.16825
SA504082	324.3576666666667	27.877333333333336
SA203783	324.3693333333333	90.61399999999999
SA518809	324.46866666666665	67.46566666666666
SA557203	324.47266666666667	35.87066666666667
SA530513	324.48566666666665	67.335
SA411517	324.49399999999997	64.74733333333333
SA530501	324.5013333333333	69.782
SA554254	324.524	66.57933333333334
SA542216	324.5251111111111	78.10211111111111
SA530593	324.54125	76.26525
SA514918	324.5855	68.00999999999999
SA557184	324.59000000000003	97.55475
SA517400	324.69800000000004	65.291
SA279953	324.736	57.90966666666666
SA84917	324.7613333333333	82.13133333333333
SA473091	324.774	80.58333333333334
SA528794	324.81733333333335	70.02866666666667
SA279036	324.872	86.89933333333333
SA557238	325.0795	89.3525
SA544497	325.1946666666667	65.361
SA320918	325.285375	72.96125
SA164469	325.4046666666666	56.18366666666666
SA266864	325.40700000000004	51.27675
SA408402	325.4476666666667	63.98266666666667
SA11867	325.52833333333336	54.684666666666665
SA518894	325.624	76.74033333333334
SA410238	325.6313333333333	65.33566666666665
SA505425	325.79699999999997	69.29666666666667
SA530580	325.87375000000003	79.0245
SA551071	325.87966666666665	25.37833333333333
SA528812	325.9435	33.419000000000004
SA155885	325.95599999999996	69.27433333333333
SA570850	326.116	113.91749999999999
SA528958	326.17475	68.92724999999999
SA505879	326.19050000000004	64.078
SA506690	326.201	93.003
SA320984	326.2036666666667	68.26766666666667
SA542128	326.24033333333335	51.13999999999999
SA530494	326.2573333333333	68.421
SA528946	326.26233333333334	69.44366666666666
SA511189	326.299	16.34
SA539328	326.48199999999997	44.96483333333333
SA446063	326.49133333333333	57.19866666666667
SA542119	326.525	91.4978
SA557179	326.59675	91.61500000000001
SA505535	326.66966666666667	69.692
SA413380	326.8271818181818	28.22209090909091
SA518604	326.8533333333333	65.19033333333334
SA530603	326.905	70.82533333333333
SA82978	326.92233333333337	88.20533333333333
SA542164	326.9250909090909	81.55636363636363
SA554799	326.9303333333333	84.548
SA510489	327.133	17.349
SA446506	327.16833333333335	29.884
SA514932	327.3433333333333	69.67166666666667
SA557367	327.4063333333333	59.423
SA505511	327.4683333333333	69.024
SA557222	327.46999999999997	41.12366666666667
SA448606	327.5075	19.066000000000003
SA291753	327.50899999999996	74.825
SA530517	327.6126666666667	66.99866666666667
SA506665	328.1003333333333	85.54433333333334
SA554048	328.368	94.46333333333335
SA544591	328.42866666666663	65.73855555555555
SA517303	328.44266666666664	34.989333333333335
SA517740	328.52066666666667	94.18433333333333
SA518682	328.54699999999997	66.03000000000002
SA518700	328.63733333333334	65.29366666666667
SA519350	328.65933333333334	60.079
SA505895	328.70099999999996	66.43233333333332
SA174507	328.84333333333336	73.59833333333334
SA530540	328.84766666666667	73.956
SA5822	328.9773333333333	66.75566666666667
SA264515	329.02160000000003	58.2946
SA518006	329.0295	61.1535
SA306800	329.06759999999997	40.9812
SA411097	329.112	70.06933333333333
SA557274	329.1963333333333	36.71066666666667
SA517409	329.22066666666666	78.64833333333333
SA413424	329.22727272727275	33.406272727272714
SA456737	329.24333333333334	36.477000000000004
SA320942	329.26366666666667	70.532
SA538897	329.33	68.89133333333334
SA570902	329.3555	112.0025
SA503920	329.38800000000003	22.2405
SA517460	329.47433333333333	85.473
SA410487	329.52149999999995	70.9885
SA130962	329.5532	20.694
SA307548	329.55557142857145	83.55542857142858
SA528804	329.70166666666665	67.33066666666667
SA530463	329.785	68.222
SA528929	329.80766666666665	68.67833333333333
SA200454	329.872	95.50099999999999
SA506675	329.939	97.849
SA130965	330.0032	15.6688
SA154562	330.1366666666667	70.24833333333333
SA538916	330.23966666666666	69.467
SA411589	330.25125	67.53925000000001
SA414668	330.27299999999997	18.39333333333333
SA538902	330.2916666666667	69.25099999999999
SA542196	330.3365	77.5266
SA417814	330.4296666666667	34.159
SA533657	330.469	142.6534
SA557379	330.61125	48.7458125
SA452412	330.685	65.12966666666667
SA28559	330.71566666666666	50.519
SA280009	330.8866666666667	28.206666666666667
SA545417	331.273	57.66116666666667
SA32791	331.3923333333333	67.61566666666666
SA503702	331.44100000000003	19.796
SA554822	331.4526666666667	36.32933333333333
SA533616	331.5995	105.61449999999999
SA264578	331.605	53.2272
SA528840	331.8433333333333	68.438
SA159230	331.86733333333336	42.799
SA417877	331.8843333333333	17.322333333333333
SA503478	331.92100000000005	24.204
SA436547	331.99566666666664	64.251
SA320930	332.00125	62.91
SA202973	332.083	91.84666666666668
SA261217	332.194	67.23866666666667
SA279447	332.51366666666667	94.41433333333333
SA530525	332.557	73.718
SA772	332.585	66.26333333333334
SA506678	332.96599999999995	90.10666666666667
SA520254	333.0862	166.9534
SA530510	333.357	68.48333333333333
SA167673	333.50466666666665	73.21233333333333
SA277586	333.67833333333334	61.416333333333334
SA539011	333.7173571428571	77.94857142857143
SA515053	333.74566666666664	84.768
SA298206	333.955	20.615000000000002
SA173189	334.08966666666663	63.66833333333333
SA542194	334.2067	78.7698
SA50837	334.29600000000005	73.68
SA441383	334.315	73.04866666666666
SA5237	334.37066666666664	63.49966666666666
SA262414	334.5123333333334	50.80033333333333
SA195405	334.53999999999996	72.88066666666667
SA529531	334.56125000000003	67.6635
SA517334	334.6286666666667	27.242333333333335
SA528935	334.7486666666667	71.75999999999999
SA530522	334.9083333333333	71.34433333333334
SA433172	335.005	83.725
SA554458	335.05933333333337	62.928
SA263973	335.23375	50.17375
SA320924	335.4973333333333	71.18033333333334
SA503615	335.49966666666666	38.217666666666666
SA140010	335.62566666666663	50.96966666666666
SA542039	335.729	57.461999999999996
SA281341	335.74766666666665	53.76499999999999
SA1598	335.81766666666664	80.25999999999999
SA541813	335.841	74.369
SA182972	335.989	35.40866666666667
SA542042	335.99344444444444	63.45322222222223
SA499570	336.01225	62.73375
SA131784	336.0266666666667	67.99
SA63349	336.08433333333335	44.726333333333336
SA86152	336.21722222222223	77.23153703703703
SA528817	336.256	70.832
SA437294	336.301	71.88233333333334
SA542068	336.41925000000003	92.71775
SA192938	336.541	96.91866666666665
SA517434	336.8016666666667	31.348333333333333
SA557234	336.9177142857143	87.98585714285716
SA514456	336.9633333333333	97.135
SA144327	336.9886666666667	47.32866666666666
SA454836	337.06	72.145
SA84510	337.082	60.619
SA539009	337.13499999999993	79.8588
SA542020	337.21299999999997	57.684
SA554619	337.22566666666665	41.171
SA557172	337.388125	89.533125
SA525047	337.49933333333337	68.89833333333334
SA545010	337.6098333333333	83.26899999999999
SA2084	337.613	29.511599999999998
SA191279	337.6333333333333	48.540333333333336
SA570898	337.66575	128.859
SA4063	337.73866666666663	15.340333333333334
SA145920	337.81266666666664	55.589333333333336
SA458122	337.88425	79.67249999999999
SA557181	337.970375	87.34775
SA441099	337.9833333333333	26.963333333333328
SA545099	337.9955833333334	82.73016666666668
SA410916	338.20439999999996	69.73299999999999
SA311905	338.30833333333334	41.46233333333333
SA514424	338.6023333333333	68.337
SA321029	338.69633333333337	63.88766666666667
SA517724	338.73033333333336	75.17066666666666
SA320858	338.825	56.98866666666667
SA452771	339.0263333333333	25.852333333333334
SA443558	339.0625	22.9065
SA518888	339.09933333333333	78.89066666666666
SA545281	339.213	60.44008333333333
SA320552	339.2355	24.305
SA518471	339.3063333333334	108.93599999999999
SA492394	339.31800000000004	36.263666666666666
SA273148	339.41366666666664	35.11533333333333
SA557255	339.5235	92.496
SA570875	339.62333333333333	120.97333333333331
SA534605	339.68666666666667	71.644
SA503262	339.6955	20.516
SA163690	339.7076666666667	43.39533333333333
SA445812	339.7803333333333	64.36233333333332
SA4180	339.87166666666667	82.07966666666667
SA445572	339.8876666666667	34.71933333333333
SA519865	339.90933333333334	74.56366666666666
SA320852	339.92133333333334	77.54233333333333
SA501458	339.926	37.44128571428571
SA542113	340.003	74.67633333333333
SA203133	340.0566666666667	33.74333333333333
SA542180	340.0594166666666	80.84383333333332
SA154643	340.15310204081635	68.43763265306123
SA417685	340.16675	14.007249999999999
SA557242	340.17075	89.99
SA414007	340.32675	28.623250000000002
SA95468	340.4796666666667	131.33133333333333
SA167460	340.59566666666666	26.995333333333335
SA480363	340.60066666666665	41.894333333333336
SA557248	340.677125	89.31175
SA520111	340.8416666666667	67.84366666666666
SA86563	341.10054545454545	85.399
SA266528	341.17533333333336	30.159499999999998
SA517411	341.18266666666665	84.99900000000001
SA542157	341.1943125	88.493
SA452361	341.259	24.625
SA183792	341.261	97.66533333333332
SA503212	341.72299999999996	25.832
SA414563	341.86699999999996	18.516333333333332
SA539020	342.06916666666666	31.615000000000006
SA164464	342.0726666666667	24.78933333333333
SA520308	342.093	198.6156
SA520171	342.16299999999995	134.60279999999997
SA554734	342.24166666666673	61.808
SA520036	342.385	47.58833333333333
SA542092	342.39740000000006	89.76005
SA503545	342.41499999999996	83.81450000000001
SA520185	342.4438	148.52479999999997
SA530584	342.48749999999995	81.52675
SA544478	342.5333333333333	72.57600000000001
SA284683	342.55766666666665	73.721
SA542198	342.63650000000007	82.33514285714286
SA528847	342.6933333333333	73.682
SA320894	342.73499999999996	80.19566666666667
SA520179	342.7622	147.9306
SA444599	342.78600000000006	55.68300000000001
SA504056	342.827	22.48
SA529517	342.82978431372555	39.28190196078432
SA321018	342.9103333333333	62.412
SA510005	342.9676666666667	42.488
SA86704	343.01191666666665	80.54858333333333
SA557244	343.041875	90.251875
SA507366	343.0734545454545	19.173
SA517436	343.26099999999997	34.23566666666667
SA286134	343.459	64.2445
SA542079	343.46066666666667	56.92633333333333
SA442226	343.4695	51.2265
SA320870	343.5443333333333	61.272333333333336
SA544976	343.5539999999999	69.73766666666667
SA511695	343.6995	32.6905
SA511406	343.7006666666667	19.326666666666668
SA503899	343.97749999999996	36.0285
SA541991	343.9958076923076	97.22103846153846
SA434741	344.01399999999995	70.21333333333332
SA557177	344.03175	89.36225
SA501565	344.1692	54.674400000000006
SA534396	344.354	101.44066666666667
SA320906	344.4008	51.653
SA542011	344.41014285714283	119.25942857142856
SA517401	344.46566666666666	70.94266666666665
SA507402	344.6208235294118	21.884000000000004
SA520250	344.6545	115.53174999999999
SA451051	344.815	45.58766666666667
SA320840	344.8806666666666	56.99866666666667
SA514246	345.06600000000003	75.40366666666667
SA435942	345.0884	56.39
SA553743	345.16499999999996	87.391
SA529562	345.28	56.235749999999996
SA86539	345.2833636363636	84.99781818181818
SA62073	345.39033333333333	82.89399999999999
SA507125	345.41433333333333	17.034333333333333
SA276056	345.41533333333336	93.69433333333332
SA528934	345.5076666666667	75.454
SA554715	345.64733333333334	78.251
SA542048	345.8093333333333	55.64566666666667
SA542313	345.8415	45.203250000000004
SA510569	345.87149999999997	19.4045
SA542060	345.99299999999994	64.822
SA1742	346.03925000000004	32.24325
SA414395	346.10066666666665	37.951
SA518486	346.17633333333333	32.547000000000004
SA300568	346.2328	19.6836
SA539007	346.2949166666667	81.87316666666668
SA409635	346.35450000000003	89.10800000000002
SA517403	346.43	72.567
SA321125	346.4456666666667	51.105999999999995
SA541843	346.4508	104.3202
SA451294	346.47866666666664	82.69333333333333
SA539026	346.65333333333336	82.07775
SA86674	346.7176666666667	81.01108333333333
SA503181	346.72299999999996	20.838
SA514314	346.9496666666667	74.58766666666666
SA68100	347.048	87.89299999999999
SA440883	347.1546666666666	37.99533333333333
SA509015	347.291	37.585
SA557263	347.333	89.51155555555555
SA560611	347.483	79.19466666666666
SA539013	347.48949999999996	82.10816666666666
SA517300	347.57225	49.32225
SA247368	347.5753333333334	17.572
SA201436	347.8174	72.4992
SA450258	347.953	38.826
SA195752	348.02566666666667	38.17666666666667
SA434873	348.061	41.568999999999996
SA321047	348.3343333333333	74.06233333333334
SA407930	348.44699999999995	88.404
SA296485	348.461	38.035333333333334
SA321009	348.488	71.82733333333334
SA440067	348.6356666666666	26.239
SA4714	348.79075000000006	31.18275
SA518008	348.871	39.6575
SA538999	348.914	34.53516666666667
SA554068	349.201	48.23533333333334
SA557688	349.28433333333334	112.60566666666666
SA321002	349.28433333333334	64.57733333333333
SA245025	349.5326	27.710199999999997
SA411413	349.5575	73.41149999999999
SA10266	349.582	112.45049999999999
SA301503	349.70825	20.187
SA321045	349.8316666666667	69.15299999999999
SA320900	349.836	80.09
SA85129	349.87330000000003	87.87840000000001
SA519014	349.96599999999995	44.693999999999996
SA320996	350.18266666666665	78.55333333333334
SA513880	350.277	25.295666666666666
SA439649	350.296	23.767666666666667
SA553905	350.35533333333336	83.46066666666667
SA176128	350.40599999999995	62.48500000000001
SA271352	350.6496666666667	31.85166666666667
SA503700	350.66533333333336	17.753333333333334
SA492673	350.71166666666664	108.11866666666667
SA413460	350.8255	34.65425
SA165009	350.90366666666665	17.683666666666667
SA501470	351.0204285714285	57.08185714285714
SA130890	351.079	32.82666666666667
SA538990	351.2198333333333	34.098
SA308126	351.358	39.871
SA141378	351.3806666666666	35.86000000000001
SA541867	351.40657142857145	98.37199999999999
SA18553	351.4433333333333	63.41899999999999
SA451575	351.47433333333333	65.229
SA557554	351.47975	88.864125
SA417502	351.70266666666663	15.785000000000002
SA310364	351.7256666666667	26.659333333333336
SA518178	351.8293333333333	47.76066666666666
SA545137	351.9378	133.1368
SA308070	352.1015	18.343125
SA433454	352.1822	18.718399999999995
SA520256	352.28450000000004	108.16125
SA316060	352.36277777777775	37.04366666666667
SA492025	352.8443333333333	59.059333333333335
SA557664	352.88807692307694	125.30784615384617
SA492243	353.077	103.06466666666665
SA305240	353.1573333333333	38.03466666666667
SA57551	353.29466666666667	54.766
SA560598	353.328	77.70933333333333
SA501437	353.4646666666667	29.846
SA446096	353.6093333333333	29.41
SA514089	353.64366666666666	43.141
SA542015	353.6517142857143	100.59957142857141
SA560616	353.7203333333334	103.84733333333334
SA503923	353.73600000000005	36.58533333333333
SA305824	353.76525	31.1515
SA554382	353.91066666666666	49.50066666666667
SA414312	354.051	39.673249999999996
SA312157	354.2132	32.745400000000004
SA542013	354.2792857142857	92.52257142857141
SA557552	354.3225	87.96283333333334
SA560592	354.39733333333334	80.54866666666668
SA493321	354.46799999999996	35.3945
SA294770	354.50600000000003	31.718999999999998
SA417823	354.743	17.923666666666666
SA212463	354.87300000000005	100.13650000000001
SA315153	355.14300000000003	28.145666666666667
SA57128	355.1456666666666	81.816
SA450782	355.173	23.23166666666667
SA520044	355.5783333333333	49.86266666666666
SA310623	355.712375	21.61075
SA146518	355.7273333333333	37.31433333333333
SA512406	355.98133333333334	31.333
SA554530	356.0783333333333	69.97966666666666
SA458554	356.1903333333333	48.82833333333334
SA444866	356.24766666666665	32.748999999999995
SA507284	356.3701	43.24730000000001
SA518426	356.479	52.113
SA517846	356.58099999999996	88.46666666666668
SA529561	356.622	58.18725
SA541837	356.7043333333333	66.59566666666667
SA522492	356.77375000000006	17.897250000000003
SA276308	356.7743333333333	26.232333333333333
SA533748	356.91125	114.9015
SA306732	357.11833333333334	28.326333333333334
SA507149	357.19051851851845	39.60381481481482
SA557250	357.3976666666666	88.57022222222223
SA513143	357.55400000000003	24.75066666666667
SA451596	357.6523333333333	54.369
SA554332	357.7373333333333	76.41966666666667
SA554553	357.89433333333335	59.51133333333333
SA491679	357.92966666666666	80.874
SA541895	357.9436666666666	105.38233333333334
SA320960	357.9642857142857	57.74671428571429
SA418269	357.98066666666665	18.150333333333332
SA214180	358.00533333333334	89.65866666666666
SA434345	358.0365	33.02175
SA533761	358.14425	110.60975
SA509164	358.28475000000003	65.3815
SA503366	358.28499999999997	34.8505
SA45384	358.538	70.67766666666667
SA447860	358.6266666666667	43.873333333333335
SA560608	358.628	100.66833333333334
SA448397	358.7196666666666	25.567666666666668
SA320972	358.846875	72.433625
SA305552	358.9586666666667	28.0485
SA513557	359.0926666666667	54.22733333333334
SA315328	359.09375	26.5205
SA262138	359.47249999999997	65.21525
SA273601	359.5003333333334	54.11533333333333
SA542247	359.70325	88.27025
SA283229	359.80033333333336	39.282999999999994
SA542122	359.826	85.992
SA544592	359.85744444444447	74.26722222222222
SA491539	359.92633333333333	103.65166666666669
SA520320	360.0766	227.2676
SA223155	360.096	17.445666666666668
SA560542	360.2437	108.223
SA554324	360.26033333333334	46.645999999999994
SA414950	360.35249999999996	15.69875
SA491823	360.4683333333333	89.19933333333334
SA284137	360.47766666666666	51.36833333333333
SA530572	360.58157142857146	112.44871428571427
SA318152	360.6848333333333	33.461666666666666
SA560604	360.72133333333335	133.09366666666668
SA528917	360.87525	24.45975
SA544744	361.0188333333333	74.7545
SA503922	361.03150000000005	41.3605
SA557667	361.04206666666664	144.46653333333336
SA413444	361.06333333333333	32.69058333333333
SA510875	361.06600000000003	19.537
SA529563	361.1495	58.427749999999996
SA15861	361.20700000000005	60.187666666666665
SA514030	361.35966666666667	57.919000000000004
SA557051	361.36385714285717	96.60871428571429
SA415294	362.0596666666667	19.247333333333334
SA514092	362.0713333333333	36.708999999999996
SA542136	362.1206666666667	80.68266666666666
SA307392	362.14074999999997	40.97525
SA473264	362.1566666666667	80.32466666666666
SA528880	362.29442857142857	45.257428571428576
SA416067	362.3102	31.2986
SA545412	362.3415	87.613
SA321027	362.37566666666663	70.78
SA557045	362.4301666666666	68.2405
SA557246	362.52037500000006	90.408375
SA557047	362.5205714285715	83.15357142857142
SA541865	362.6495	89.42083333333333
SA560601	362.674	93.77866666666667
SA93236	362.75466666666665	116.709
SA533776	362.8145	109.228
SA512913	362.9246666666666	40.524
SA445299	363.03299999999996	28.635
SA542275	363.07300000000004	48.186
SA542051	363.0785714285715	78.022
SA544323	363.34933333333333	81.18366666666667
SA61915	363.4046666666666	68.15666666666667
SA320978	363.44625	96.51699999999998
SA541891	363.61611111111114	101.66537037037038
SA14572	363.66766666666666	80.24166666666667
SA530596	363.67425000000003	113.0165
SA529549	363.71825	45.578250000000004
SA557175	363.81775000000005	88.99849999999999
SA541993	363.8611538461539	95.15230769230772
SA554217	363.9393333333333	45.54266666666666
SA533728	363.94374999999997	128.25525
SA46781	364.1583333333333	93.86433333333333
SA541893	364.21313333333336	94.08500000000001
SA270987	364.291	33.14166666666667
SA413420	364.47218181818175	26.88636363636363
SA449351	364.50533333333334	37.61000000000001
SA74117	364.7273333333333	91.39566666666667
SA23489	364.7573333333333	70.81633333333333
SA544782	364.93828571428566	71.23514285714286
SA529551	365.02375000000006	53.781000000000006
SA310020	365.14475000000004	16.412125
SA414003	365.26175	34.95675
SA544614	365.70683333333335	79.12933333333334
SA414256	365.9086666666667	36.48466666666667
SA529543	366.02599999999995	48.45525
SA304520	366.36133333333333	22.223
SA484152	366.45866666666666	60.678666666666665
SA413600	366.69875	22.953625000000002
SA501625	366.76533333333333	21.084666666666667
SA32363	366.86533333333335	79.81400000000001
SA449099	366.914	25.964000000000002
SA544359	366.9446666666667	55.89966666666667
SA541997	367.2763076923077	84.45473076923076
SA542297	367.33125	45.0275
SA529560	367.36475	56.934999999999995
SA529565	367.5496666666666	47.928
SA542237	367.55375000000004	86.88024999999999
SA513610	367.62833333333333	33.266333333333336
SA3352	367.68125	30.3835
SA541999	367.71523333333334	90.23676666666667
SA310180	367.83566666666667	27.221333333333334
SA85541	367.89466666666664	39.2485
SA416434	368.0426666666667	23.308000000000003
SA542294	368.1329565217392	95.60930434782607
SA542095	368.14899999999994	91.05866666666667
SA448376	368.3453333333334	36.67066666666667
SA84221	368.40166666666664	72.289
SA529557	368.51275	46.112249999999996
SA544737	368.7368571428571	94.89814285714286
SA517406	368.81666666666666	88.94033333333334
SA414024	369.0435	36.019000000000005
SA505867	369.1093333333333	80.32133333333333
SA289989	369.1674	36.963
SA295008	369.1725	28.351499999999998
SA320948	369.3707142857143	85.10785714285714
SA529559	369.454	43.935500000000005
SA557676	369.5026666666667	92.00033333333333
SA530560	369.64324999999997	110.7745
SA557049	369.82166666666666	88.82716666666668
SA507311	370.05622222222223	17.309555555555555
SA506901	370.09066666666666	41.32633333333333
SA542001	370.0908846153846	89.64388461538462
SA517408	370.34666666666675	74.44833333333334
SA303219	370.4705	46.05325
SA544733	370.67475	81.30712500000001
SA557375	370.98024999999996	75.89800000000001
SA413400	371.0400833333333	26.821583333333333
SA414260	371.3703333333333	41.736
SA517398	371.5843333333334	60.671
SA126397	371.6556666666667	104.199
SA530585	371.76214285714286	112.86042857142856
SA506658	372.175	82.93333333333334
SA542262	372.3488095238095	101.30219047619048
SA501542	372.54416666666674	19.099999999999998
SA530568	372.6064444444445	112.99533333333333
SA529564	372.676	45.623250000000006
SA554575	372.8043333333333	99.84133333333334
SA489845	373.07666666666665	61.29133333333334
SA282688	373.08500000000004	63.677
SA541887	373.22350000000006	92.19484615384616
SA317927	373.355	31.58633333333333
SA517349	373.5933333333333	67.664
SA413392	373.8090714285714	25.554499999999997
SA545165	373.95975	95.104
SA544972	374.037	85.91006666666667
SA408978	374.15299999999996	83.65333333333334
SA98679	374.31333333333333	97.656
SA542219	374.6342857142857	97.39433333333334
SA541889	374.6529615384615	86.65165384615385
SA542116	374.65500000000003	87.41000000000001
SA507210	374.72812500000003	33.79720833333334
SA422491	375.05	95.39566666666667
SA517546	375.13425	71.76124999999999
SA544508	375.2205	132.25125000000003
SA533778	375.32149999999996	111.38525000000001
SA503616	375.337	27.6175
SA554260	375.5016666666667	70.92566666666667
SA315408	375.607	31.316000000000003
SA544387	375.62300000000005	85.0225
SA413440	375.6940833333333	29.337666666666664
SA101489	375.9043333333334	135.97766666666666
SA313356	375.955	32.391
SA545236	375.983	88.67316666666666
SA533751	375.9875	111.801
SA321063	376.1413333333333	73.70400000000001
SA448970	376.221	26.155
SA544620	376.25616666666673	71.3805
SA541855	376.53175	92.61149999999999
SA428048	376.7296666666667	252.032
SA545178	376.737	87.50975
SA410270	376.8343333333333	88.254
SA542100	376.944	59.336999999999996
SA132412	377.3283333333334	35.61566666666666
SA530457	377.3494	115.4446
SA533673	377.42725	128.36325
SA533603	377.605	136.12033333333332
SA533678	377.7808	112.19680000000001
SA542081	377.80999999999995	78.59366666666666
SA542009	377.82000000000005	99.96971428571429
SA411405	377.90333333333336	84.04766666666666
SA501613	378.17699999999996	174.10466666666665
SA313644	378.392	24.865333333333336
SA409270	378.83533333333327	86.24133333333333
SA224701	378.887	86.47933333333333
SA413996	379.178	43.834
SA506666	379.39833333333337	86.84999999999998
SA557039	379.50166666666667	86.15266666666666
SA520272	379.53316666666666	117.39183333333334
SA413138	379.69378571428575	65.26685714285715
SA533679	379.69675	112.01000000000002
SA100985	379.826	99.31566666666667
SA542131	379.94250000000005	90.56133333333334
SA544962	380.089	86.24533333333333
SA413416	380.3531538461539	28.923230769230766
SA544991	380.4545	77.00875
SA223053	380.6383333333333	92.99566666666665
SA454833	380.71074999999996	38.23225
SA533629	381.037	115.45575
SA491599	381.17	108.394
SA517405	381.2136666666667	81.50033333333333
SA533687	381.31224999999995	109.82900000000001
SA530581	381.418	121.21124999999999
SA544739	381.52200000000005	93.7918
SA544648	381.78274999999996	93.63175000000001
SA112996	381.7966666666666	99.54566666666666
SA530555	382.01625	117.256
SA281496	382.14900000000006	447.2803333333333
SA412295	382.4533333333334	84.38666666666667
SA6662	382.46163636363633	78.92745454545454
SA215516	382.7273333333333	86.46633333333334
SA554480	382.9786666666667	90.70233333333333
SA533675	383.1485	111.23375
SA545267	383.2675	71.24625
SA544385	383.270125	81.52250000000001
SA213265	383.48166666666674	99.49000000000001
SA542133	383.6605833333333	134.451
SA542231	383.7285	184.93900000000002
SA544774	383.79300000000006	77.88166666666666
SA6268	383.8705625	77.20306249999999
SA530495	384.15575	129.21625
SA492105	384.4866666666667	87.77133333333335
SA411842	384.5403333333333	86.24900000000001
SA501454	384.54850000000005	13.902083333333332
SA321116	384.59066666666666	74.11966666666666
SA100427	384.6006666666667	112.64299999999999
SA417082	384.97633333333334	21.337666666666667
SA506703	384.981	85.08033333333333
SA512630	385.00033333333334	22.719000000000005
SA542145	385.30566666666664	91.01341666666667
SA542154	385.46900000000005	85.718
SA542281	385.53533333333337	90.76928571428572
SA501493	385.553705882353	12.850294117647058
SA88078	385.69433333333336	110.34866666666669
SA541995	385.8285185185185	85.68248148148147
SA529541	385.90014285714284	40.957
SA409627	385.93700000000007	90.807
SA505820	386.2473333333334	85.798
SA412140	386.31566666666663	86.00066666666667
SA542003	386.33703333333335	99.3187666666667
SA542151	386.346	88.80375
SA320882	386.35283333333336	63.41166666666667
SA533731	386.44925	114.68950000000001
SA557411	386.56600000000003	57.8215
SA520217	386.7155	123.19775000000001
SA520173	386.8072	222.7896
SA542284	387.0653333333333	110.91633333333334
SA533627	387.11725	113.016
SA412087	387.28133333333335	85.87266666666666
SA501518	387.57425	27.624
SA411729	387.6673333333333	87.91333333333334
SA542086	387.82599999999996	80.22933333333333
SA414268	387.83533333333327	36.66833333333333
SA533774	387.85175	122.88175000000001
SA90251	387.921	140.43666666666667
SA533644	387.94066666666663	115.53866666666666
SA514956	388.0746666666667	87.49533333333333
SA529529	388.07666666666665	85.42486666666667
SA545122	388.096	87.94
SA501444	388.18456249999997	14.151
SA20657	388.2136666666667	50.32533333333333
SA411561	388.262	85.69133333333333
SA411365	388.314	99.349
SA123931	388.4376666666667	130.20666666666668
SA533696	388.46525	116.6155
SA506709	388.6573333333333	86.24366666666667
SA544416	388.666	81.4635
SA506714	388.67699999999996	85.91000000000001
SA541885	388.7309615384615	94.3183076923077
SA538979	388.84666666666664	41.672666666666665
SA542243	389.1334761904762	92.25019047619048
SA408546	389.32166666666666	87.46533333333332
SA545420	389.3721428571429	97.19371428571428
SA520276	389.39599999999996	114.15466666666667
SA505836	389.4116666666667	88.01133333333333
SA70645	389.8053333333333	69.90599999999999
SA413448	389.84647368421054	26.569105263157898
SA507581	389.90277777777777	27.593111111111114
SA542103	390.4156666666666	87.04966666666667
SA111313	390.5296666666666	104.325
SA414272	390.53866666666664	61.702999999999996
SA533795	390.539	142.67100000000002
SA542089	390.55	85.73133333333334
SA545416	390.6043333333334	85.76116666666667
SA113585	390.61266666666666	107.17366666666668
SA501489	390.78493749999996	19.171499999999998
SA545079	390.785	91.218125
SA545401	390.84666666666664	94.69866666666667
SA545005	391.19228571428573	71.32042857142858
SA313864	391.2286666666667	38.910333333333334
SA501482	391.231	26.89475
SA533650	391.2443333333334	119.555
SA545314	391.45550000000003	80.1845
SA542007	391.4825384615385	92.72511538461539
SA542227	391.5133333333333	199.30266666666668
SA408691	391.67366666666675	97.14666666666666
SA533790	391.96425000000005	116.36475
SA6246	392.01433333333335	64.57283333333334
SA542107	392.13100000000003	87.202
SA413596	392.2271666666666	25.197333333333333
SA411777	392.27500000000003	88.84866666666666
SA428773	392.358	136.57933333333332
SA6273	392.5047272727272	80.16890909090908
SA533717	392.51340000000005	119.7956
SA542077	392.7546666666667	88.247
SA494230	392.78266666666667	90.75933333333334
SA530461	392.79366666666664	109.09183333333333
SA541881	392.91334615384613	95.63673076923077
SA6221	393.25464999999997	82.82294999999999
SA544581	393.39725000000004	90.34700000000001
SA430990	393.3999999999999	133.61566666666667
SA533762	393.64825	117.51650000000001
SA411805	393.6503333333333	88.96166666666666
SA529554	393.818	69.31766666666668
SA411753	393.94699999999995	87.86666666666667
SA533630	394.0253333333333	124.15033333333334
SA558646	394.3555	133.98225000000002
SA542291	394.39238095238096	85.24580952380951
SA541831	394.42499999999995	115.64816666666665
SA518880	394.4893333333334	88.11966666666667
SA492029	394.53866666666664	72.65966666666667
SA544966	394.67233333333337	97.44466666666666
SA545335	394.81466666666665	88.77499999999999
SA557037	394.87725	95.04624999999999
SA410843	395.0463333333333	90.32933333333334
SA545124	395.08764285714284	93.88307142857141
SA545282	395.29033333333336	80.76933333333334
SA518884	395.4266666666667	88.00533333333334
SA233236	395.4503333333333	95.33266666666667
SA538993	395.464625	46.299125000000004
SA545379	395.6336666666666	87.738
SA413468	395.7735714285714	26.920928571428572
SA518852	395.855	88.29066666666667
SA426759	395.88166666666666	91.25533333333334
SA542253	395.8906666666667	103.96
SA408422	396.0916666666667	88.53666666666665
SA542234	396.199	66.89225
SA533767	396.3143333333334	123.88933333333335
SA6256	396.4402727272727	88.67163636363638
SA501512	396.61055555555555	30.61255555555556
SA494286	396.78299999999996	89.96766666666667
SA545080	396.869	100.264625
SA544740	396.897	110.72020000000002
SA533607	396.9593333333333	142.05633333333333
SA542005	397.23734615384615	96.78530769230768
SA545166	397.35875	88.93425
SA520209	397.426	117.77799999999999
SA240266	397.7296666666667	110.96833333333335
SA27594	397.817	74.873
SA410166	397.9363333333334	88.35799999999999
SA545400	398.001	101.05333333333333
SA92223	398.04766666666666	113.58666666666666
SA542142	398.154	91.63566666666667
SA213683	398.3066666666667	98.02833333333335
SA545413	398.50100000000003	90.58633333333334
SA533806	398.7225	124.109
SA541869	398.91519999999997	95.9084
SA201660	398.91799999999995	98.08699999999999
[truncated: 833 more rows]
