# Supplementary material for: Framework for quality assessment of whole genome cancer sequences
Source: Nat Commun. 2020 Oct 7;11:5040. doi: 10.1038/s41467-020-18688-y (PMC7541455; doi:10.1038/s41467-020-18688-y)
Supplement: Supplementary file 7 — Source Data [file 41467_2020_18688_MOESM7_ESM.zip › Supplementary Figure 1b.txt]

tumour_wgs_icgc_sample_id	Insert_size_mean	Insert_size_stdev
SA533745	154.4318	88.4968
SA130901	154.892875	14.365124999999999
SA507475	158.15666666666667	36.30883333333333
SA543541	164.75799999999998	30.9085
SA543057	166.75375	27.95375
SA507394	167.14955555555557	42.82211111111111
SA543631	170.1692	49.186800000000005
SA530436	170.4125	61.298166666666674
SA543206	171.74075	29.165
SA530430	172.16	55.339666666666666
SA543349	172.53947999999997	45.36544
SA259039	172.61166666666668	27.001333333333335
SA543762	172.79225	28.994500000000002
SA543178	172.8283076923077	47.536692307692306
SA543685	172.917	34.077
SA543785	173.49025	28.017
SA544047	174.03275000000002	29.4235
SA259015	174.0349642857143	39.82989285714285
SA506742	174.182	52.567
SA542715	174.92535714285714	49.42250000000001
SA506740	175.30949999999999	57.803
SA543124	175.66546153846153	51.620076923076915
SA543590	176.27974999999998	29.962
SA124878	177.19299999999998	63.043000000000006
SA543302	177.72292	49.43108
SA258334	177.77406818181817	30.709886363636368
SA542560	177.99575	31.261
SA530426	178.17249999999999	55.44783333333333
SA542869	178.86126923076924	46.17330769230769
SA544190	179.20568	42.73248
SA543550	179.2105	30.479750000000003
SA506738	180.0438333333333	54.5705
SA543790	182.96932	45.740080000000006
SA130868	184.34950000000003	19.170833333333334
SA530563	186.11699999999996	82.15071428571427
SA130876	186.961	19.37366666666667
SA507464	187.13466666666667	54.80583333333334
SA544050	188.30516666666665	51.568666666666665
SA543433	188.7705	33.0075
SA507430	190.39614285714285	52.487142857142864
SA260362	190.44237142857142	29.985171428571423
SA507346	191.56042857142862	49.41271428571429
SA542510	192.13916666666668	51.52333333333334
SA257454	192.64612500000004	29.617875000000005
SA260182	192.8351785714286	27.215714285714284
SA542830	193.0504	53.723
SA130872	193.12075	19.048499999999997
SA541737	194.851	19.290333333333333
SA542942	195.54296000000002	52.50552
SA413314	195.837	33.3
SA501435	196.47946296296297	9.421333333333333
SA130911	197.15619999999998	18.8896
SA258991	197.18921875	42.967812499999994
SA506749	197.20666666666668	88.69349999999999
SA507250	197.26166666666666	55.73583333333334
SA507417	198.5987142857143	56.899
SA258511	198.6315	28.35195833333334
SA130915	199.024	18.692166666666665
SA538871	199.33440000000002	71.6464
SA130909	199.4934	19.814
SA130913	199.8492	18.308799999999998
SA507332	201.2704	48.4196
SA507431	201.741875	59.791375
SA260926	202.17921875000002	33.400875
SA501431	202.80823913043474	10.110934782608696
SA507421	202.856	62.16759999999999
SA507479	203.62983333333332	28.5175
SA507385	204.66071428571428	60.35214285714285
SA413676	204.89800000000002	25.573666666666668
SA506736	205.0042	87.1157
SA130907	205.3473333333333	17.36766666666667
SA507584	205.89655555555558	61.48622222222222
SA507437	206.94699999999997	23.405
SA507173	207.02385714285714	26.982285714285716
SA258640	207.12842499999996	40.843225000000004
SA507128	207.2003333333333	64.00583333333333
SA413520	207.762	22.934624999999997
SA507141	208.30416666666667	65.1585
SA413928	208.33399999999997	23.579666666666668
SA507259	208.52833333333334	63.53466666666667
SA507296	208.95957142857142	63.53342857142858
SA506725	209.0445	94.45066666666666
SA507527	209.132875	60.399625
SA507258	209.22875	28.322499999999998
SA507405	210.24700000000004	57.00899999999999
SA260515	210.45112121212122	36.056060606060605
SA507503	210.53814285714287	63.018142857142855
SA570847	210.58350000000002	67.18025
SA258388	210.65841025641026	28.99989743589743
SA507330	210.67885714285714	63.797285714285714
SA507454	210.9855	66.47416666666668
SA130903	211.019	21.209125
SA414123	211.071	43.461333333333336
SA507425	211.8829090909091	51.57436363636364
SA324608	211.905298245614	34.15875438596491
SA507357	212.13271428571426	65.699
SA530460	212.731	99.80166666666666
SA530428	212.89712500000002	101.919125
SA260274	213.1720714285714	35.16242857142857
SA507246	213.177875	68.77462500000001
SA517256	214.2654	71.25220000000002
SA520264	214.4226666666667	145.13733333333332
SA413900	215.63433333333333	21.40766666666667
SA414131	215.77866666666668	30.37466666666667
SA517378	215.98833333333334	53.43266666666667
SA517261	216.33933333333334	40.93066666666667
SA507338	216.39283333333336	68.99783333333333
SA507152	216.42770000000002	65.6514
SA507536	216.799	64.50785714285715
SA413516	216.8271111111111	26.496555555555556
SA507185	217.12483333333333	72.9975
SA507234	217.126	69.82074999999999
SA257315	218.14837037037037	33.10433333333334
SA507358	218.34912500000002	71.620125
SA517257	219.08966666666666	30.739666666666665
SA520422	219.094	57.1554
SA49610	219.23960000000002	56.5012
SA507585	219.3563333333333	68.98983333333332
SA258175	219.5049	25.55485
SA259478	219.5458392857143	34.81478571428572
SA517328	219.59050000000002	20.191000000000003
SA413650	219.805	32.01785714285714
SA507548	219.875	69.46566666666666
SA413850	219.876	25.795333333333332
SA507214	219.90699999999998	73.76899999999999
SA507381	219.96216666666666	66.60483333333335
SA507171	220.06349999999998	75.14609999999999
SA517323	220.598	19.66825
SA507244	220.69266666666667	67.73916666666666
SA260022	220.8691142857143	63.93197142857142
SA258916	220.91899999999998	27.096439999999998
SA507314	220.95033333333336	71.39333333333333
SA257959	221.08658333333332	40.54216666666667
SA570835	221.38325	70.2845
SA557435	221.46266666666665	65.38600000000001
SA413920	221.63525	16.73675
SA414026	221.7326666666667	31.10366666666667
SA461590	222.17380000000003	47.80800000000001
SA507599	222.45075000000003	73.1705
SA413934	222.52333333333334	29.128333333333334
SA506730	223.186	95.03833333333334
SA507326	223.29333333333332	65.43133333333333
SA517318	223.33350000000002	19.017750000000003
SA507213	223.716	70.49825
SA507473	223.9486	15.846
SA501367	223.9723440860215	42.590698924731186
SA413930	224.4143333333333	29.791
SA507336	224.41929999999996	68.1822
SA413646	224.74242857142858	32.801
SA517314	224.8045	18.523
SA130905	224.88029999999998	16.9518
SA413852	224.88233333333335	19.801
SA257534	224.91448275862066	31.599172413793106
SA557466	225.1395	65.51733333333334
SA320824	225.28640000000001	39.7616
SA507484	225.39866666666668	63.003166666666665
SA507120	225.4424285714286	29.022142857142853
SA413912	225.818	21.7805
SA520427	226.11233333333334	63.71733333333333
SA542309	226.34625	120.8585
SA413706	226.87466666666668	18.623
SA473193	226.90140000000002	46.33239999999999
SA413926	226.98333333333335	29.073666666666668
SA413290	227.10266666666666	58.02633333333333
SA61440	227.27299999999997	67.3366
SA413298	227.48466666666664	60.72866666666667
SA507369	227.54783333333333	81.39366666666668
SA413554	227.65371428571433	25.82314285714286
SA507191	227.67933333333335	74.51783333333333
SA507563	227.789	75.8875
SA413524	227.90988888888887	25.50411111111111
SA413578	228.16885714285712	33.90842857142857
SA517351	228.48166666666665	66.09266666666666
SA507164	228.50914285714288	71.52257142857144
SA507488	228.921875	75.90525
SA520300	229.0182857142857	155.54142857142855
SA507287	229.06949999999998	76.70333333333333
SA413702	229.16099999999997	29.984333333333336
SA507463	229.30757142857144	14.683714285714286
SA258898	229.45628571428574	37.5015
SA517374	229.56866666666667	58.24466666666667
SA507300	229.6866666666667	73.10000000000001
SA507321	229.77071428571432	68.23842857142857
SA26895	229.840375	27.384124999999997
SA64373	229.85819999999998	65.99780000000001
SA460564	229.948	46.627599999999994
SA413602	230.22342857142857	33.856
SA258100	230.3725	36.1479375
SA413342	230.46450000000002	32.952000000000005
SA74453	230.63712499999997	28.113125
SA517316	230.71433333333334	19.973
SA474315	230.83980000000003	26.342200000000002
SA501369	230.87386111111113	17.369138888888887
SA507412	230.97800000000004	29.266454545454543
SA467449	231.419	27.874000000000002
SA359572	231.4203970588235	35.18513235294117
SA413586	231.48380000000003	25.238
SA507282	231.7563333333333	75.71816666666668
SA413574	231.98540000000003	18.787799999999997
SA259362	232.1854473684211	33.37155263157896
SA507603	232.25785714285712	71.26414285714284
SA81808	232.31239999999997	64.982
SA530448	232.414	91.30324999999999
SA557526	232.4851666666667	53.18333333333333
SA413846	232.49433333333332	36.011
SA413562	232.7782857142857	23.625
SA413908	232.85825000000003	20.70375
SA507132	233.20933333333335	82.23
SA459265	233.44940000000003	29.305400000000002
SA517273	233.55166666666665	19.330666666666666
SA55269	233.946	65.638
SA506746	234.03633333333332	113.92783333333334
SA530521	234.06516666666667	107.61316666666666
SA462324	234.0664	27.832
SA517326	234.067	19.3135
SA517366	234.10660000000001	62.98
SA413590	234.37900000000002	17.274
SA520430	234.41666666666666	63.050666666666665
SA413894	234.717	24.861666666666665
SA258319	234.72992592592595	49.33496296296297
SA530440	234.8071666666667	92.27683333333334
SA517802	235.11020000000002	70.282
SA507348	235.4544	76.0278
SA414135	235.68533333333335	25.113
SA320848	235.82299999999998	40.832
SA478484	236.47379999999998	58.645399999999995
SA413634	236.5575	28.111
SA55071	236.56080000000003	53.661
SA480851	236.862	65.2012
SA542308	237.13725	98.66350000000001
SA542708	237.37250000000003	71.05875
SA557361	237.48000000000002	67.61966666666666
SA507436	237.52628571428573	17.286714285714286
SA412707	237.65239999999997	21.34508
SA517266	237.8126666666667	16.900666666666666
SA463369	237.95999999999998	60.802
SA570831	237.9745	83.09525000000001
SA40999	238.1226	49.947199999999995
SA507443	238.22633333333337	74.99600000000001
SA465631	238.2648	33.4148
SA517259	238.284	30.158666666666665
SA507291	238.28833333333333	82.182
SA507595	238.39146666666664	75.63006666666666
SA484672	238.545	35.3332
SA501385	238.57044444444443	138.40944444444443
SA478344	238.60999999999999	34.2734
SA530454	238.62316666666663	106.76366666666668
SA414139	238.6685	43.18625
SA413910	238.72866666666664	29.744666666666664
SA413916	238.75733333333335	15.017333333333333
SA570839	238.86275	83.26425
SA517265	238.935	35.944
SA489209	239.0348	71.7248
SA460859	239.4714	27.5512
SA68194	239.98760000000001	63.3344
SA413480	240.0856666666667	40.730333333333334
SA413698	240.13533333333336	31.977666666666668
SA413714	240.25300000000001	26.356333333333335
SA501373	240.474609375	28.05378125
SA154417	240.69322499999998	47.84217500000001
SA570911	241.00614285714283	70.98585714285714
SA413656	241.08766666666668	20.756333333333334
SA517359	241.10233333333335	41.606
SA413560	241.10675	30.52275
SA507223	241.2895	82.103
SA413898	241.29633333333334	35.013
SA18702	241.3294	73.1062
SA413582	241.41433333333336	32.486333333333334
SA520425	241.442	72.68233333333333
SA507238	241.7296875	33.3215625
SA476204	241.7774	88.667
SA413606	241.81111111111113	32.489222222222224
SA258736	241.85846153846154	38.52084615384616
SA477133	242.044	27.723200000000002
SA413878	242.053	48.299
SA517262	242.202	35.25066666666667
SA413710	242.22125	28.57925
SA482767	242.22199999999998	31.358600000000003
SA507554	242.27999999999997	78.68433333333333
SA433364	242.6842	91.739
SA530518	242.79666666666662	119.33149999999999
SA507448	242.8404285714286	25.97114285714286
SA259554	242.99425000000002	33.955625
SA507312	243.02916666666667	87.2325
SA413680	243.285	35.30266666666666
SA150476	243.32925	47.93770833333334
SA80884	243.36880000000002	46.98440000000001
SA413492	243.4	32.38525
SA413864	243.405	13.922
SA413598	243.43900000000002	34.482749999999996
SA260074	243.74694999999997	41.950175
SA520312	244.2958	148.1284
SA413642	244.31466666666665	33.148999999999994
SA512309	244.44349999999997	90.52275
SA462416	244.45700000000002	27.4668
SA466124	244.6836	74.5178
SA517420	244.79450000000003	35.023
SA459470	244.96120000000002	30.4334
SA33508	245.11139999999995	70.3908
SA507229	245.267	85.89399999999999
SA517258	245.277	22.8555
SA413718	245.315	39.96575
SA28963	245.353	58.589200000000005
SA530514	245.49900000000002	114.75366666666667
SA413540	245.60466666666665	26.117
SA517270	245.64766666666665	23.528999999999996
SA471720	245.81580000000002	28.584600000000002
SA413834	246.10433333333336	39.852666666666664
SA413868	246.2643333333333	17.805333333333333
SA413870	246.3505	22.11925
SA413652	246.46275	24.4405
SA517418	246.75275	38.749249999999996
SA350650	246.81194000000002	35.59294
SA413610	246.83900000000003	16.860333333333333
SA65784	246.8556	54.253600000000006
SA557431	247.07433333333333	71.11200000000001
SA492174	247.1212	69.89959999999999
SA530509	247.20250000000001	118.53533333333333
SA84360	247.31900000000002	70.3068
SA413638	247.43574999999998	31.1555
SA543521	247.6876666666667	66.41966666666667
SA507268	247.99716666666666	96.33383333333332
SA517362	248.04999999999998	44.74133333333333
SA413726	248.13633333333334	36.25566666666666
SA413556	248.14918181818183	25.27409090909091
SA413890	248.33333333333334	29.485333333333333
SA70945	248.48020000000002	62.925
SA507306	248.53742857142856	15.442428571428573
SA413905	248.62233333333333	34.291000000000004
SA413566	249.3938333333333	36.86216666666667
SA460515	249.4056	27.686199999999996
SA507591	249.461	85.60083333333334
SA413924	249.49266666666668	15.650666666666666
SA517271	249.52533333333335	20.272000000000002
SA517254	249.77025000000003	78.43175
SA507225	249.82245454545458	92.68654545454547
SA413871	249.87925	14.7025
SA413614	249.89316666666664	23.058666666666667
SA461016	249.91940000000005	28.383
SA22515	250.014375	77.462125
SA260974	250.128705882353	31.186529411764703
SA484822	250.2462	28.1244
SA557456	250.30875	74.69766666666666
SA570859	250.447	93.3715
SA413693	250.46499999999997	39.42925
SA541733	250.51666666666668	21.561333333333334
SA517379	250.57966666666667	50.288999999999994
SA413550	250.74233333333336	32.486333333333334
SA541774	250.81074999999998	33.88575
SA507159	250.96612499999998	85.284375
SA82966	251.0438	60.1178
SA260494	251.05328125	35.04475
SA558645	251.22350000000003	69.77625
SA557454	251.65566666666666	68.42933333333333
SA507400	251.65766666666664	83.74749999999999
SA520420	252.089	69.4315
SA541745	252.16025	33.73025
SA517415	252.31433333333334	40.669000000000004
SA257674	252.43762499999997	33.50553125
SA257815	252.6070714285714	36.34332142857143
SA148718	252.639875	37.720416666666665
SA413294	252.79775	41.58825
SA464675	252.9264	28.320599999999995
SA30223	252.941625	35.110375
SA413684	252.99033333333333	29.47283333333333
SA507367	252.99928571428572	85.12300000000002
SA135301	253.03674999999998	34.500083333333336
SA517419	253.04325	37.5615
SA517344	253.04809999999998	43.0478
SA501371	253.06938571428577	29.172242857142855
SA46800	253.107375	40.0835
SA517370	253.17700000000002	54.38775
SA541758	253.2575	32.71175
SA558561	253.31233333333333	50.12966666666667
SA570925	253.33425	76.42599999999999
SA413544	253.390375	27.379625
SA473856	253.84140000000002	60.299200000000006
SA570923	254.03825	78.086
SA413826	254.05360000000002	38.4626
SA530450	254.05449999999996	109.45616666666666
SA60771	254.0692	60.9736
SA75558	254.18525000000002	52.80875
SA48667	254.24740000000003	63.753600000000006
SA520431	254.34	69.30066666666666
SA413594	254.5518571428572	33.763
SA511242	254.57233333333338	88.28699999999999
SA12991	254.66039999999998	64.4122
SA541760	254.67325	26.2455
SA257429	254.71989743589742	32.44358974358973
SA538891	255.13240000000002	53.476
SA411178	255.13899999999998	82.97600000000001
SA471917	255.4466	77.9786
SA413278	255.50575	38.11
SA78527	255.7908	47.180800000000005
SA517333	255.99925	24.344500000000004
SA517340	256.0635	23.57575
SA413622	256.09200000000004	31.943
SA570888	256.10040000000004	80.745
SA541746	256.186	39.43275
SA414143	256.2183333333333	40.50066666666667
SA26595	256.3576	82.75900000000001
SA570927	256.69175	79.42325
SA37556	257.02200000000005	62.7476
SA517288	257.214	54.504999999999995
SA413626	257.2445714285715	24.755714285714284
SA259838	257.3118571428571	47.943392857142854
SA413570	257.32233333333335	32.66833333333333
SA543738	257.84839999999997	82.2856
SA413914	257.9316666666667	37.525333333333336
SA33754	257.94937500000003	40.970124999999996
SA40403	258.0408	59.138400000000004
SA517389	258.2928888888889	55.093333333333334
SA492657	258.3796	60.714200000000005
SA22443	258.54740000000004	63.132600000000004
SA62815	258.8146666666667	68.2465
SA541766	258.827	32.3735
SA525054	258.84499999999997	81.7116
SA501375	258.94813953488375	54.95879069767441
SA414034	259.079	48.761
SA517274	259.1603333333333	18.407666666666668
SA517267	259.32733333333334	21.286
SA413842	259.57166666666666	32.472
SA468892	259.79519999999997	29.7948
SA530444	259.82471428571426	111.57742857142857
SA520290	259.86228571428575	106.01457142857144
SA413552	260.11499999999995	31.173999999999996
SA517416	260.286	48.371333333333325
SA517337	260.30425	22.17625
SA63181	260.30469230769233	89.74407692307692
SA541772	260.32050000000004	30.52575
SA83134	260.3306	64.1842
SA413902	260.5106666666666	32.405
SA541748	261.09875	33.70425
SA66217	261.1338	67.004
SA570845	261.3675	92.80275
SA64750	261.4186875	88.1158125
SA413510	261.442	25.921333333333333
SA538884	261.5855	53.0285
SA50262	261.98720000000003	54.2624
SA530452	262.05716666666666	112.43516666666666
SA541776	262.158	34.43
SA538868	262.2712	52.269000000000005
SA414175	262.2716666666667	27.923000000000002
SA490033	262.32874999999996	27.5165
SA534431	262.3348	85.812
SA410670	262.45860000000005	81.67549999999999
SA443604	262.51633333333336	93.01933333333334
SA476431	262.59839999999997	61.837
SA413630	262.69919999999996	30.543
SA413918	262.863	35.016666666666666
SA530446	262.93287499999997	114.805875
SA517376	262.93666666666667	54.16233333333333
SA557464	263.162	71.38966666666666
SA413922	263.219	25.115
SA517283	263.2846666666666	52.22133333333333
SA538863	263.3374	66.9782
SA541741	263.38625	32.49575
SA517269	263.415	25.649
SA520252	263.5054285714286	119.86999999999999
SA557357	263.566	70.43866666666666
SA557443	263.63289999999995	74.6258
SA541747	263.836	36.4845
SA533619	263.96387500000003	130.92275
SA468236	264.008	58.227999999999994
SA538886	264.1025	58.546666666666674
SA517253	264.11999999999995	36.717333333333336
SA34768	264.15999999999997	60.57925
SA541756	264.18075	30.44825
SA413750	264.1933333333333	65.56200000000001
SA541734	264.2645	31.60575
SA86119	264.2693125	64.80228125
SA413730	264.307	41.422
SA441308	264.5104	100.2192
SA413904	264.704	27.797
SA538910	264.71040000000005	53.099199999999996
SA507269	264.7157142857143	18.798142857142857
SA541764	264.805	37.96975
SA164299	264.89082608695645	38.84943478260869
SA557502	264.9425	75.14080000000001
SA538879	265.0684	53.9864
SA434996	265.0686	84.8266
SA541768	265.1255	36.69725
SA541759	265.1655	29.9605
SA413472	265.87533333333334	42.495
SA413356	265.914	22.748
SA13738	266.08387500000003	34.200874999999996
SA557461	266.0998333333333	72.97183333333332
SA538895	266.119	53.325799999999994
SA557447	266.1662857142857	73.285
SA557437	266.2326666666667	72.53699999999999
SA570849	266.24075	77.87049999999999
SA517355	266.339	34.208333333333336
SA541736	266.53799999999995	19.417333333333332
SA517263	266.70700000000005	35.42933333333334
SA541793	266.80925	37.051500000000004
SA553777	266.815	69.8614
SA413722	267.00533333333334	39.650666666666666
SA77461	267.031875	31.140875
SA414042	267.17799999999994	30.411999999999995
SA538869	267.19425	53.989
SA138250	267.3713333333333	32.29141666666666
SA286926	267.3796	109.10419999999999
SA125187	267.6008	39.756600000000006
SA541729	267.61100000000005	34.85466666666667
SA541754	267.61674999999997	24.896250000000002
SA413738	267.69325000000003	60.5985
SA14241	267.7268	66.4604
SA413530	267.774	28.419999999999998
SA130884	267.78525	32.38075
SA413886	267.93766666666664	24.218
SA557451	268.89433333333335	77.31766666666665
SA477288	269.0151428571429	32.77257142857143
SA138061	269.08633333333336	107.673
SA413778	269.4435	41.0075
SA541749	269.4945	36.251000000000005
SA413859	269.67833333333334	34.111666666666665
SA557489	269.9834285714286	74.4587142857143
SA17443	270.036	63.3986
SA413688	270.06325	34.16974999999999
SA541732	270.0733333333333	23.828333333333333
SA49664	270.10060000000004	71.9282
SA570855	270.19780000000003	74.0744
SA475881	270.38919999999996	37.3992
SA557459	270.4642	72.52739999999999
SA434477	270.82866666666666	74.69466666666666
SA413522	271.1456666666666	27.159999999999997
SA517272	271.23466666666667	20.709
SA570841	271.28675	81.943
SA413830	271.34049999999996	27.05583333333333
SA541757	271.359	32.76475
SA413854	271.627	30.727000000000004
SA413896	271.8516666666667	34.36066666666667
SA520318	272.196	157.405125
SA541765	272.20925	23.23825
SA72823	272.216	33.986999999999995
SA541762	272.614	32.06575
SA517277	273.0053333333333	24.154666666666667
SA320836	273.04299999999995	61.39566666666667
SA320818	273.05733333333336	55.373333333333335
SA413766	273.1418	54.3934
SA514319	273.1814	38.86
SA533768	273.3793333333333	111.79083333333331
SA266786	273.62916666666666	58.052
SA570833	273.76625	72.85125000000001
SA130882	273.87475	40.257
SA413786	274.0654	62.88779999999999
SA517417	274.1093333333333	32.00266666666667
SA541755	274.62525000000005	34.93125
SA557519	274.70162500000004	49.41
SA473026	274.90060000000005	78.9478
SA53799	274.91274999999996	58.610375
SA570863	274.91375	80.69925
SA514242	275.1652	62.663599999999995
SA541752	275.21250000000003	25.1275
SA517275	275.35566666666665	22.629666666666665
SA530434	275.49449999999996	127.156
SA413884	275.67900000000003	28.942333333333334
SA541730	276.0316666666667	28.729
SA413774	276.03725	45.725
SA413758	276.29900000000004	65.52575
SA441129	276.44699999999995	72.17966666666666
SA499802	276.62675	17.1965
SA413802	276.83833333333337	52.036
SA520239	277.2085	171.53866666666667
SA68521	277.25000000000006	66.2816
SA413672	277.4773333333333	44.442
SA541743	277.5165	31.91425
SA570857	277.55820000000006	76.9928
SA433463	277.69483333333335	73.58266666666667
SA437192	277.7806	104.7876
SA84668	278.49179999999996	73.1296
SA82918	278.53679999999997	71.542
SA413754	278.5702	61.8092
SA528792	278.68420000000003	57.347
SA517268	278.913	25.467
SA541731	279.00466666666665	19.329
SA434525	279.0311666666667	85.52666666666666
SA506693	279.2558	80.37819999999999
SA538882	279.3214	60.0586
SA413837	279.50066666666663	23.75
SA321111	279.512	44.236999999999995
SA413538	279.51666666666665	28.701999999999998
SA557514	279.53725	53.65775
SA71810	279.70325	60.480500000000006
SA557486	279.8055	75.7149
SA514358	280.07939999999996	53.0894
SA413518	280.122	37.11333333333334
SA541767	280.13100000000003	23.015
SA413782	280.137	41.523199999999996
SA543700	280.1476666666667	38.67133333333334
SA538881	280.2176	56.5792
SA413762	280.3035	66.8095
SA451252	280.3453333333334	84.02666666666666
SA517532	280.34700000000004	72.02899999999998
SA413734	280.61775	54.30125
SA130886	280.63100000000003	33.57299999999999
SA541738	280.633	27.045666666666666
SA554224	280.74739999999997	61.448800000000006
SA570853	280.78020000000004	78.5778
SA520426	280.9675	73.0075
SA413810	281.174	28.128500000000003
SA541770	281.24325	34.302499999999995
SA554830	281.26916666666665	61.86016666666668
SA541740	281.33	25.535666666666668
SA60252	281.4806	62.4884
SA544289	281.6345	63.114
SA570837	281.659	101.2334
SA413862	281.9853333333333	23.151
SA538914	282.3262	57.5798
SA557532	282.43975	25.268124999999998
SA530442	282.46574999999996	115.2
SA320866	282.8603333333333	60.30833333333333
SA130921	282.9828	14.461599999999999
SA442166	283.202	104.72433333333333
SA413618	283.43833333333333	21.72266666666667
SA554807	283.5992	61.8634
SA85710	283.6622222222223	63.8111111111111
SA130888	283.7965	39.771249999999995
SA541750	283.83225	26.508000000000003
SA194253	284.03319999999997	95.0248
SA281267	284.04266666666666	34.410000000000004
SA438378	284.18	85.2476
SA520181	284.2418333333333	194.53999999999996
SA557373	284.539	56.642
SA413742	284.5998333333334	48.08416666666667
SA528914	284.6545	56.500499999999995
SA408562	285.3094	77.9404
SA538888	285.392375	58.73925
SA167759	285.39433333333335	91.969
SA514962	285.4648	13.0692
SA413998	285.62000000000006	33.202333333333335
SA413806	286.09900000000005	49.07425
SA538893	286.1478	60.559000000000005
SA409179	286.1738571428572	77.80328571428572
SA480023	286.3598	79.2628
SA538862	286.4618	61.5354
SA541778	286.4815	33.55975
SA538901	286.52740000000006	58.282799999999995
SA570883	286.59080000000006	110.07639999999999
SA68015	286.60540000000003	49.1904
SA438509	286.61483333333337	111.68150000000003
SA541792	286.62075000000004	33.807
SA414046	286.6236666666667	39.91233333333333
SA538880	286.6658	61.145399999999995
SA538873	286.68716666666666	58.819333333333326
SA538870	286.9382	61.3664
SA514362	286.988	71.36566666666666
SA501391	287.1899333333333	66.2822
SA570870	287.509	89.4948
SA410997	287.56239999999997	58.4842
SA434348	287.6412	73.31280000000001
SA554785	287.73539999999997	55.177800000000005
SA413814	287.9816666666666	22.589666666666663
SA538912	288.06239999999997	61.4524
SA46697	288.2092	37.184000000000005
SA554674	288.2158	58.7448
SA557479	288.306	34.80433333333333
SA517453	288.399	69.172
SA413798	288.4874285714286	26.164142857142856
SA435224	288.5994	98.21459999999999
SA413746	288.9335	47.84466666666666
SA538876	288.947	61.698800000000006
SA414099	288.97633333333334	44.352666666666664
SA275554	288.99291666666664	84.30683333333333
SA410574	289.1692	60.4274
SA507373	289.32357894736845	16.315736842105263
SA541782	289.4975	36.7235
SA413770	289.71849999999995	36.4785
SA511945	289.721	87.825
SA413818	289.74566666666664	24.742666666666665
SA86359	289.7707272727272	74.8790909090909
SA507501	289.77866666666665	110.22166666666668
SA435572	289.80314285714286	98.71885714285713
SA166804	289.81166666666667	101.47766666666666
SA407890	290.003	88.0066
SA3475	290.491	60.67966666666666
SA528782	290.4968	57.3024
SA505701	290.5195	56.92825
SA533800	290.60183333333333	168.32566666666665
SA433988	290.7028	95.39000000000001
SA541742	290.75175	26.76825
SA491630	290.822	53.29600000000001
SA201351	290.85633333333334	105.02533333333334
SA538887	291.06499999999994	59.3082
SA408187	291.1394	63.85699999999999
SA520298	291.48040000000003	154.99399999999997
SA541818	291.88842857142856	70.55942857142857
SA409487	291.9042	80.16819999999998
SA501383	291.9048648648649	45.63740540540541
SA482408	291.9698	71.67580000000001
SA501389	292.15	44.407
SA528883	292.34499999999997	59.11383333333333
SA413790	292.3986666666667	32.907333333333334
SA538911	292.4328	75.53639999999999
SA443316	292.4706	91.6212
SA517264	292.536	82.87933333333334
SA411573	292.5942	59.686800000000005
SA528813	292.6504	58.350199999999994
SA570881	292.8652	117.2844
SA554739	292.8948	43.654399999999995
SA419625	293.0893333333333	31.891499999999997
SA557366	293.1028571428571	69.55457142857144
SA538983	293.20689999999996	68.87429999999999
SA542283	293.2435	82.0045
SA433847	293.25020000000006	76.6054
SA413794	293.56766666666664	22.717833333333335
SA130923	293.59119999999996	15.983
SA557543	293.69216666666665	18.1275
SA409327	293.6926	78.537
SA506687	293.8158	78.26880000000001
SA409538	293.8292	59.00019999999999
SA541790	293.89575	34.64925
SA557476	293.9343333333333	35.79933333333333
SA85298	293.95300000000003	67.5845
SA570892	293.98619999999994	114.9108
SA518462	293.996	83.93039999999999
SA538864	294.04080000000005	59.9846
SA281973	294.0516666666667	34.55166666666667
SA538867	294.1566	63.4938
SA440179	294.23220000000003	78.69800000000001
SA528866	294.263	59.471199999999996
SA538899	294.3678	62.4788
SA524949	294.4908	64.2246
SA557512	294.666375	51.951499999999996
SA158256	294.917	94.45733333333334
SA433418	295.074	87.40866666666666
SA542173	295.1438	67.37100000000001
SA28475	295.36980000000005	43.7834
SA413822	295.3713333333333	24.802333333333337
SA410374	295.4058	63.8386
SA557546	295.4468	20.3294
SA130919	295.46819999999997	15.4776
SA505825	295.56175	59.135999999999996
SA539321	295.573	71.4684
SA542187	295.58389999999997	71.2476
SA517260	295.86725	76.78175
SA554852	295.87059999999997	63.1476
SA528788	295.9244	61.61600000000001
SA517276	295.974	26.839333333333332
SA439921	296.012	96.77966666666667
SA649	296.03625	83.21975
SA164579	296.0663333333334	84.32233333333333
SA533613	296.06957142857146	153.6377142857143
SA410303	296.13233333333335	60.42216666666667
SA554466	296.23019999999997	39.6986
SA130917	296.26840000000004	16.342200000000002
SA542287	296.61525	82.6315
SA410202	296.75199999999995	61.519000000000005
SA511976	296.8858333333333	87.12766666666666
SA557369	296.9871428571428	61.75928571428572
SA408134	297.0490000000001	67.6656
SA407982	297.0834	76.54920000000001
SA518989	297.1098	84.83959999999999
SA554697	297.19620000000003	58.7068
SA292802	297.31059999999997	100.36780000000002
SA541786	297.43199999999996	40.88025
SA20975	297.5262	38.3812
SA518887	297.61179999999996	87.538
SA492359	297.6794	72.2764
SA412606	297.8465	28.585049999999995
SA528906	298.1556	61.9682
SA505809	298.1615	59.6525
SA38132	298.2056	85.5904
SA432539	298.593	95.61957142857143
SA528855	298.6118	62.4732
SA518483	298.6424	76.28299999999999
SA291688	298.73333333333335	88.384
SA86594	298.86763636363634	67.73436363636364
SA538919	298.98580000000004	61.21659999999999
SA542969	299.05779999999993	61.3014
SA557353	299.08133333333336	48.677666666666674
SA538889	299.0926	61.9962
SA410399	299.28599999999994	62.1502
SA492056	299.62433333333337	35.5435
SA539021	299.8126363636364	73.42881818181817
SA411422	299.8453333333334	72.41133333333333
SA533758	299.84983333333327	104.00516666666665
SA518470	299.93899999999996	46.410199999999996
SA443468	299.94624999999996	91.80699999999999
SA538917	299.9572	62.39979999999999
SA557522	300.14137500000004	51.541375
SA308158	300.152	25.207
SA517321	300.2496	25.566
SA491245	300.286	64.26533333333333
SA410526	300.34133333333335	61.29116666666667
SA501439	300.623625	29.572875
SA320842	300.7633333333333	54.310333333333325
SA528811	300.94916666666666	59.13966666666667
SA528945	301.1178	62.4116
SA513126	301.1258	88.0722
SA501395	301.14549999999997	51.1015
SA542101	301.1913333333334	114.29333333333334
SA554424	301.25640000000004	71.72200000000001
SA542395	301.2720909090909	71.986
SA557470	301.29833333333323	42.83633333333333
SA86182	301.469	69.08318181818181
SA570896	301.51419999999996	113.48719999999999
SA441165	301.5227142857143	86.18985714285715
SA528833	301.5448	59.79639999999999
SA321050	301.6653333333333	45.470333333333336
SA570921	301.8655	103.48825
SA538908	301.94739999999996	61.958600000000004
SA543492	301.9866	123.1154
SA542919	302.038	62.88083333333333
SA520037	302.038	84.9534
SA570916	302.13599999999997	96.19675000000001
SA345175	302.1415416666666	80.95570833333333
SA514298	302.31679999999994	44.385600000000004
SA517371	302.3296666666667	65.26133333333333
SA281426	302.4198	50.8338
SA195900	302.454	66.074
SA518664	302.486	61.042333333333325
SA86575	302.54	68.42881818181819
SA542064	302.5406666666667	61.565333333333335
SA517375	302.5536666666667	64.09
SA557498	302.5563333333333	57.18833333333333
SA505492	302.56399999999996	61.12050000000001
SA409438	302.7246	62.3812
SA570874	302.80559999999997	115.32539999999999
SA484286	302.8398	61.77919999999999
SA434417	302.939	79.54633333333334
SA518808	302.97279999999995	71.8092
SA499742	303.05475	15.608749999999999
SA413668	303.05766666666665	53.15133333333333
SA517284	303.10275	60.38
SA528863	303.109	63.368399999999994
SA528901	303.1425	61.20425
SA528864	303.1526	64.2332
SA542383	303.20899999999995	69.64271428571429
SA528870	303.3618	62.411199999999994
SA520248	303.4361666666667	114.0935
SA520039	303.4646	86.96539999999999
SA528965	303.489	62.77575
SA542207	303.5131	70.71690000000001
SA505861	303.65049999999997	60.9445
SA557342	303.688	36.89966666666667
SA283996	303.73725	46.58475
SA509993	303.7415	72.60024999999999
SA489774	303.7694	50.4106
SA195328	303.7706666666666	74.65599999999999
SA410900	303.86440000000005	64.7644
SA557495	304.10566666666665	57.827
SA440471	304.238	88.67233333333333
SA570903	304.27825	111.5225
SA520306	304.301	180.4266666666667
SA117559	304.328	31.276999999999997
SA505297	304.43966666666665	62.702
SA541791	304.4575	40.02375
SA142043	304.48466666666667	45.65133333333333
SA57479	304.51300000000003	40.163199999999996
SA517287	304.551	67.96133333333334
SA528971	304.5864	62.535000000000004
SA320986	304.58733333333333	65.79033333333332
SA541761	304.61699999999996	30.764
SA528902	304.6691666666667	63.0985
SA557347	304.74066666666664	35.638666666666666
SA520175	304.7912	125.31120000000001
SA538921	304.7928333333333	63.43666666666667
SA43144	304.80012500000004	202.0469375
SA528819	305.03540000000004	62.6278
SA557529	305.092625	16.63275
SA411297	305.1046666666667	63.83883333333333
SA414171	305.1213333333333	39.764
SA557333	305.1341428571428	89.19142857142857
SA411018	305.1413333333333	63.90683333333334
SA517856	305.2004	53.71579999999999
SA542203	305.2024545454546	69.31809090909091
SA528908	305.24966666666666	61.501666666666665
SA86170	305.56558333333334	70.74841666666667
SA440859	305.63680000000005	75.3832
SA542735	305.725625	83.592375
SA492026	305.75419999999997	54.5576
SA413660	305.77399999999994	48.93033333333333
SA570861	305.83420000000007	119.5302
SA86108	305.83921818181824	73.605
SA543500	305.88028571428566	71.85357142857143
SA501377	305.9150909090909	40.1549696969697
SA538872	305.98519999999996	65.3416
SA57008	306.0212	53.700199999999995
SA539023	306.05219999999997	72.4016
SA408882	306.07983333333334	65.56216666666667
SA528890	306.0908	62.57800000000001
SA528943	306.23580000000004	62.6546
SA433958	306.301	77.1365
SA528963	306.42120000000006	63.1586
SA542037	306.42175	75.527125
SA528909	306.4534	64.2898
SA86276	306.51042857142863	71.68442857142857
SA106552	306.5245	37.82833333333333
SA557491	306.58733333333333	43.215
SA517289	306.59366666666665	40.565333333333335
SA414167	306.605	40.141
SA84896	306.62919999999997	51.57940000000001
SA519854	306.6352	87.70600000000002
SA528786	306.73175	64.56875
SA528784	306.7356	64.1962
SA570901	306.7876	111.03600000000002
SA528918	306.85499999999996	62.961400000000005
SA85506	306.92245454545457	70.5340909090909
SA542024	307.0813333333333	51.56999999999999
SA261595	307.15333333333336	74.65666666666668
SA456681	307.20040000000006	24.7054
SA518804	307.22159999999997	66.69760000000001
SA533669	307.23614285714285	155.181
SA435287	307.24442857142856	51.17328571428572
SA570885	307.2842	121.123
SA542388	307.2916363636364	72.99545454545455
SA518776	307.3238	65.8798
SA541780	307.32925	32.5815
SA86726	307.4126363636363	72.16909090909093
SA528899	307.45099999999996	60.585
SA70525	307.45480000000003	61.6682
SA517281	307.491	100.96950000000001
SA438092	307.52616666666665	69.13900000000001
SA528900	307.5732	64.2714
SA528825	307.617	63.659000000000006
SA542160	307.62166666666667	54.205999999999996
SA560590	307.63019999999995	39.5654
SA5780	307.743	67.42366666666668
SA528854	307.8036000000001	61.662
SA505877	307.8255	67.47825
SA528878	307.8454	62.7392
SA541788	307.858	34.63025
SA554247	307.894	47.333600000000004
SA262624	307.91525	97.99849999999999
SA528966	307.9795	65.29483333333333
SA538918	307.99820000000005	66.53580000000001
SA505437	308.04475	67.12924999999998
SA130927	308.07640000000004	19.162200000000002
SA528740	308.0856	66.85239999999999
SA528805	308.10499999999996	65.13399999999999
SA528827	308.141	63.40740000000001
SA528949	308.2052	64.87219999999999
SA542525	308.2442857142857	65.92257142857143
SA528872	308.312	63.9698
SA528816	308.3894	62.407000000000004
SA538915	308.48242857142856	68.98957142857144
SA505727	308.51619999999997	64.1774
SA553714	308.5612	57.3088
SA541744	308.5853333333334	27.141333333333336
SA557537	308.6310833333334	36.22591666666667
SA437006	308.64483333333334	100.40116666666665
SA448334	308.669	57.650400000000005
SA518485	308.6876	87.47440000000002
SA542209	308.8027272727273	71.40072727272727
SA518599	308.81533333333334	64.60766666666666
SA554650	308.879	61.95740000000001
SA505258	308.887	64.81975
SA520262	308.90799999999996	158.72733333333332
SA538977	308.9708888888889	70.44266666666667
SA441363	309.0036	49.724799999999995
SA528829	309.0056	64.0068
SA528799	309.0508571428572	60.92557142857144
SA542213	309.0908181818182	71.6958181818182
SA542923	309.1010909090909	70.84363636363638
SA517286	309.1426666666667	69.02066666666667
SA528886	309.15500000000003	62.243
SA543567	309.1561428571428	67.04142857142855
SA528836	309.225	61.977599999999995
SA130925	309.24080000000004	17.3024
SA435905	309.25533333333334	87.959
SA505711	309.2598	61.9976
SA528853	309.2606	63.217
SA320938	309.27866666666665	70.032
SA130963	309.3396	19.560000000000002
SA541739	309.38433333333336	26.125666666666664
SA505271	309.42125	62.737
SA542058	309.4493333333333	48.456999999999994
SA528920	309.48979999999995	63.6232
SA182882	309.50966666666665	92.21900000000001
SA413855	309.56887500000005	26.1015
SA288366	309.67066666666665	51.61600000000001
SA542425	309.68871428571435	75.94314285714286
SA528798	309.7378	64.0372
SA528926	309.7572	63.15540000000001
SA295193	309.85833333333335	86.54383333333334
SA514921	310.0405	65.23175
SA173009	310.045	125.57100000000001
SA542171	310.10542857142855	70.09928571428573
SA448361	310.1508	29.933
SA505675	310.20574999999997	66.3825
SA542027	310.24925	94.10916666666667
SA542177	310.3538571428571	71.27885714285715
SA274485	310.35566666666665	67.81099999999999
SA305293	310.4036	34.4134
SA528848	310.4298	61.680600000000005
SA203853	310.43316666666664	92.39316666666666
SA528861	310.43940000000003	63.88040000000001
SA543073	310.46325	100.11850000000001
SA528809	310.4678333333333	64.05466666666666
SA409882	310.5704	79.72279999999999
SA542211	310.5905454545455	72.54645454545454
SA499813	310.6315	17.35225
SA436373	310.6843333333333	46.68933333333333
SA505591	310.69075	64.275
SA320902	310.7196666666666	58.471000000000004
SA557483	310.7288333333333	44.536333333333324
SA437249	310.76966666666664	22.314666666666668
SA86302	310.7729090909091	73.61790909090908
SA414191	310.8238	25.663199999999996
SA538885	310.82439999999997	65.73920000000001
SA514961	310.92359999999996	14.586599999999999
SA517390	310.9343333333333	78.55433333333333
SA557480	311.00166666666667	40.82233333333334
SA542199	311.01090909090914	75.17181818181818
SA413488	311.09116666666665	21.515666666666664
SA533732	311.1028333333333	156.29016666666666
SA321137	311.1613333333333	55.72566666666666
SA539014	311.17066666666665	72.97691666666667
SA505563	311.2235	71.5275
SA553891	311.2456	54.9414
SA554033	311.36539999999997	34.5102
SA321041	311.39366666666666	53.72166666666667
SA542046	311.41076923076923	98.37423076923076
SA514957	311.45140000000004	14.861799999999999
SA528959	311.4716	65.31779999999999
SA414187	311.48171428571425	28.058285714285716
SA528928	311.4956666666667	64.46083333333333
SA542169	311.5731428571429	70.47785714285715
SA528938	311.6018	64.4394
SA19615	311.6354	74.275
SA528831	311.686	64.4832
SA321057	311.6996666666667	59.565
SA528912	311.76240000000007	64.3244
SA557426	311.83366666666666	37.60766666666667
SA188108	311.8528	91.866
SA542165	311.9214285714285	70.52257142857142
SA141272	311.9266666666667	48.705000000000005
SA282493	312.003	99.41399999999999
SA538980	312.00775	70.33449999999999
SA528892	312.15060000000005	64.09779999999999
SA542129	312.19599999999997	54.55466666666666
SA202903	312.3192	91.8448
SA528898	312.4308	61.7558
SA542111	312.4378571428571	73.804
SA284573	312.4503333333334	88.65899999999999
SA528939	312.4592	64.6874
SA557420	312.47566666666665	45.42466666666667
SA528973	312.47860000000003	67.4246
SA518687	312.4796	67.229
SA542183	312.48345454545455	71.41245454545455
SA413664	312.528	40.67733333333333
SA505835	312.59925	66.08675
SA452320	312.6018	63.2452
SA528838	312.6416	62.5048
SA200524	312.7043333333333	90.96483333333333
SA554319	312.7137142857143	54.52928571428571
SA542201	312.74449999999996	70.86766666666666
SA554379	312.8084	40.6452
SA542217	312.81100000000004	74.29318181818181
SA519317	312.8542	94.04719999999999
SA438272	312.90740000000005	16.0674
SA505339	312.9136	67.2912
SA554054	312.95120000000003	45.6982
SA480113	313.08599999999996	48.0696
SA194387	313.1046666666667	91.69716666666666
SA538922	313.11800000000005	65.8164
SA528964	313.1193333333333	65.0455
SA505416	313.135	65.41875
SA570878	313.17179999999996	117.60979999999999
SA528896	313.2346	64.98400000000001
SA409694	313.23940000000005	84.63419999999999
SA557043	313.25225	65.95237499999999
SA528930	313.2636	64.40619999999998
SA528941	313.3006	62.862399999999994
SA505516	313.311	66.368
SA570906	313.32574999999997	119.97825
SA276242	313.35100000000006	90.32100000000001
SA541784	313.4175	40.668499999999995
SA514938	313.424	15.061666666666667
SA518748	313.4582	66.50280000000001
SA542189	313.51866666666666	70.54366666666665
SA528974	313.5424	67.0118
SA86338	313.5638181818182	72.99772727272727
SA554241	313.56579999999997	56.5804
SA528874	313.5982	64.51480000000001
SA557331	313.6356666666666	89.31766666666665
SA518764	313.743	65.3394
SA528986	313.7961666666667	66.73283333333333
SA528876	313.8026	64.3578
SA542075	313.82008333333334	94.31133333333332
SA514942	313.8566666666666	20.703166666666668
SA534591	313.8608	58.69419999999999
SA3805	313.92633333333333	85.96033333333332
SA542069	313.94	92.00361538461537
SA528903	314.1266	64.2554
SA528989	314.18240000000003	66.33699999999999
SA505944	314.19825000000003	66.60575
SA190261	314.26733333333334	88.32616666666667
SA538920	314.27049999999997	66.5005
SA514930	314.3125	68.1705
SA153016	314.31333333333333	96.503
SA275986	314.3453333333334	114.73899999999999
SA506669	314.3804	87.8122
SA518634	314.38899999999995	66.82916666666667
SA505657	314.4445	66.41075000000001
SA519898	314.457	68.458
SA518723	314.4668	67.65
SA1694	314.47700000000003	60.549
SA528790	314.4781666666667	64.34433333333332
SA505328	314.514	65.05425000000001
SA544051	314.52611111111105	76.59255555555555
SA517382	314.65666666666664	64.12333333333333
SA18463	314.7692	64.8184
SA517715	314.7796	67.9838
SA519932	314.80719999999997	91.04820000000001
SA5195	314.81166666666667	69.60533333333333
SA528922	314.93733333333336	64.79716666666666
SA538975	315.1185	73.8725
SA528947	315.152	65.2092
SA514919	315.15725	73.13600000000001
SA86768	315.22529999999995	73.88419999999999
SA518703	315.24583333333334	66.46966666666667
SA528970	315.2638333333333	65.58300000000001
SA518601	315.26516666666663	66.111
SA520235	315.29749999999996	152.33683333333335
SA528802	315.38550000000004	62.793
SA505633	315.51824999999997	67.69025
SA528839	315.5408	65.7538
SA539017	315.54769999999996	72.44969999999999
SA499815	315.557	21.86175
SA518721	315.63925	66.84
SA449306	315.6888	20.182399999999998
SA528904	315.7756	66.29099999999998
SA505352	315.809	68.58575
SA488516	315.8188	58.4064
SA542062	315.82966666666664	49.715
SA528806	315.8522	64.77940000000001
SA528708	315.94680000000005	72.982
SA538985	315.9543125	72.245125
SA528932	316.006	62.34160000000001
SA45294	316.1342	42.8396
SA538877	316.1778	66.3208
SA518680	316.199	65.50666666666667
SA558566	316.3381428571429	66.26914285714285
SA553852	316.34499999999997	52.1306
SA528987	316.3981428571429	67.73071428571428
SA505690	316.4665	66.20075
SA505919	316.68	66.41975
SA289879	316.70425	89.03550000000001
SA289217	316.713375	90.01254166666666
SA528745	316.7275	66.2825
SA518622	316.76983333333334	64.49633333333333
SA509149	316.831	65.38799999999999
SA192967	316.8881666666667	90.65183333333334
SA544029	316.9064285714286	86.75057142857143
SA518699	316.9101666666667	69.2685
SA321103	316.923	57.186
SA570866	316.953	127.3558
SA517373	316.9773333333333	60.94766666666667
SA528858	316.98100000000005	65.234
SA505478	317.02175	67.23649999999999
SA518611	317.0346666666667	63.325666666666656
SA528822	317.20719999999994	64.55519999999999
SA528815	317.327	63.78133333333333
SA505529	317.33575	65.9295
SA542175	317.395875	69.03375
SA505363	317.3965	66.0675
SA528962	317.4044	67.235
SA539000	317.41527272727274	73.508
SA446028	317.53157142857134	84.42214285714284
SA528850	317.60980000000006	65.7312
SA507572	317.621	26.231666666666666
SA542397	317.6579090909091	73.31209090909091
SA491814	317.68580000000003	71.4796
SA520282	317.79133333333334	123.06149999999998
SA528954	317.8574	68.56980000000001
SA3053	317.88125	50.072750000000006
SA320830	317.89899999999994	74.29833333333333
SA414401	318.0062	20.992799999999995
SA514917	318.0134	66.6532
SA554721	318.22619999999995	54.730399999999996
SA183702	318.234	113.44133333333333
SA271263	318.3361428571429	104.72514285714286
SA411401	318.36266666666666	71.58766666666666
SA514936	318.3774	16.241
SA518632	318.397	63.538333333333334
SA528682	318.4268333333334	63.97666666666667
SA528925	318.43280000000004	66.23920000000001
SA514228	318.5316	63.254999999999995
SA508988	318.57433333333336	69.14466666666667
SA514959	318.6218	26.348399999999998
SA306668	318.7426	22.3216
SA528881	318.75939999999997	65.78999999999999
SA570843	318.7706	112.8586
SA505750	318.8072	67.77440000000001
SA542181	318.88222222222225	73.49766666666666
SA505872	318.92575	66.91325
SA510451	319.03766666666667	75.44600000000001
SA311872	319.056	22.278000000000002
SA501379	319.0892	67.01468571428572
SA138738	319.18475	90.61975
SA538905	319.2024	72.37079999999999
SA505503	319.2195	67.13374999999999
SA528968	319.2242	68.02079999999998
SA528843	319.3178	65.7814
SA538890	319.321	65.0206
SA517839	319.3918	63.5382
SA525036	319.40479999999997	57.022800000000004
SA506682	319.5276	79.8658
SA505493	319.5395	69.19075000000001
SA518628	319.59416666666664	67.90283333333333
SA287592	319.606	89.6725
SA456980	319.61333333333334	88.43766666666666
SA528868	319.7654	66.5616
SA501415	319.7972	43.1364
SA4138	319.83233333333334	78.01333333333334
SA458434	319.8451428571429	76.9497142857143
SA543023	319.8455714285715	76.05542857142858
SA262459	319.8906666666667	68.983
SA1556	319.953	89.04899999999999
SA86383	319.9536363636364	73.66518181818184
SA321066	320.0683333333333	49.471666666666664
SA505918	320.11275	68.30850000000001
SA505933	320.17725	67.1925
SA528760	320.2448	67.025
SA146608	320.24499999999995	76.839
SA528795	320.2676	66.508
SA507491	320.27714285714285	22.602428571428568
SA514963	320.27955555555553	16.30988888888889
SA514905	320.29875	71.298
SA320944	320.42716666666666	63.68233333333334
SA528988	320.4320000000001	67.48485714285714
SA505577	320.474	65.961
SA518816	320.50059999999996	69.0226
SA152676	320.5323333333333	43.558
SA413558	320.545	27.991666666666664
SA520122	320.5536	91.7834
SA10195	320.572	70.00150000000001
SA505540	320.62175	67.70875000000001
SA3391	320.62466666666666	93.87633333333333
SA450608	320.82300000000004	79.12433333333334
SA528956	320.85100000000006	67.8048
SA506655	320.951	82.5278
SA538992	320.9664375	36.3630625
SA505282	321.09675	67.1645
SA450222	321.1354	65.915
SA454798	321.29966666666667	100.74899999999998
SA528686	321.34720000000004	70.641
SA433133	321.403	71.60233333333333
SA505808	321.45675	68.22025
SA506676	321.51239999999996	91.16499999999999
SA505613	321.6682	67.3716
SA514937	321.67824999999993	67.03075
SA306844	321.7558	21.824
SA506694	321.804	83.5484
SA452376	321.84700000000004	65.4616
SA514940	321.8888	15.5966
SA557473	321.9373333333333	45.721000000000004
SA505316	322.04925	67.75550000000001
SA32297	322.0722	55.428
SA514933	322.09074999999996	67.63525
SA539004	322.10377777777774	75.8608888888889
SA514948	322.20140000000004	19.9092
SA413500	322.20966666666664	20.447
SA501393	322.2996666666667	46.300999999999995
SA409250	322.3685	67.40866666666666
SA321023	322.40999999999997	67.964
SA505796	322.4468	65.7046
SA514903	322.4588	67.54839999999999
SA5501	322.59833333333336	61.184333333333335
SA505551	322.605	67.4125
SA520028	322.6556	57.882799999999996
SA501387	322.6863333333333	42.191799999999986
SA505885	322.77500000000003	67.76549999999999
SA543126	322.94625	65.62825000000001
SA517381	323.00600000000003	72.615
SA505245	323.007	67.57275000000001
SA67692	323.0216	71.8338
SA514946	323.0538	16.7666
SA520043	323.07879999999994	57.7586
SA505702	323.13175	68.708
SA163620	323.24666666666667	82.29866666666668
SA505863	323.345	68.705
SA505950	323.36125	67.87925
SA414199	323.4076666666667	38.32633333333333
SA454678	323.50033333333334	63.890666666666654
SA542054	323.50789999999995	55.404700000000005
SA557328	323.5082	90.36980000000001
SA517278	323.6943333333333	25.889666666666667
SA505475	323.712	71.941
SA155940	323.798	75.57333333333332
SA505244	323.85299999999995	67.13925
SA520110	323.90880000000004	97.5504
SA84489	323.9324	64.3554
SA414159	324.02666666666664	31.955666666666662
SA453724	324.039	46.751
SA505768	324.0594	69.11179999999999
SA321119	324.0606666666667	52.86566666666667
SA86314	324.0873636363636	76.49281818181818
SA505415	324.09375	67.60125000000001
SA505730	324.12475	66.66850000000001
SA505458	324.158	67.5985
SA524966	324.18379999999996	74.5168
SA4557	324.2906666666667	71.215
SA444521	324.315	82.35825
SA505654	324.3275	70.01825
SA542205	324.333	76.942
SA528754	324.392	64.926
SA541753	324.69266666666664	33.62233333333334
SA541727	324.7045	33.3305
SA283444	324.9978	82.30520000000001
SA505545	325.0186	69.75339999999998
SA320998	325.051	67.98833333333333
SA264069	325.08	75.28166666666667
SA279342	325.1186666666667	63.51166666666668
SA528961	325.17825000000005	68.1965
SA174372	325.31166666666667	74.896
SA506702	325.32939999999996	90.8366
SA554605	325.4406	53.808800000000005
SA413282	325.58669999999995	29.658399999999993
SA4012	325.58833333333337	90.21100000000001
SA434699	325.64733333333334	35.657333333333334
SA557385	325.65671428571426	90.42814285714287
SA266489	325.6886666666667	49.905
SA505821	325.722	67.63425000000001
SA503898	325.7836	22.090600000000002
SA443186	325.9924	79.29960000000001
SA130964	326.0018	19.8174
SA505780	326.1585	68.3025
SA320968	326.16766666666666	53.734
SA514311	326.19	70.013
SA23417	326.28640000000007	35.056599999999996
SA5378	326.302	69.02199999999999
SA273031	326.55833333333334	36.848000000000006
SA505850	326.55925	68.07575
SA499801	326.56449999999995	25.1075
SA528916	326.5828	65.75840000000001
SA542030	326.6323333333333	59.29866666666667
SA507122	326.6471818181818	16.72036363636364
SA452353	326.743	71.04433333333334
SA541830	326.81928571428574	80.90114285714287
SA501409	326.9416	42.8326
SA201809	327.0116	70.32860000000001
SA522399	327.0284	29.8868
SA538878	327.0598	71.5442
SA554370	327.08239999999995	48.0606
SA505389	327.2628	72.4102
SA32713	327.4728	75.1048
SA277382	327.6426666666667	69.59133333333334
SA539008	327.6684	78.27669999999999
SA434831	327.82550000000003	100.463
SA505897	327.83775	67.60849999999999
SA458075	327.88100000000003	74.43666666666667
SA518422	327.9072	75.2448
SA455099	328.0682	22.500700000000002
SA505676	328.10150000000004	70.7885
SA5451	328.1515	99.04674999999999
SA514943	328.1605	77.99449999999999
SA542008	328.224375	118.438625
SA511841	328.4112	45.25
SA570851	328.4856	112.451
SA505404	328.6265	69.71975
SA514077	328.74566666666664	82.77166666666666
SA554446	328.771	84.387
SA542215	328.87790909090904	77.95045454545455
SA557327	328.88416666666666	91.8945
SA505351	328.9515	68.98750000000001
SA503179	328.96475	16.17625
SA554351	328.9974	48.607800000000005
SA281019	329.083	53.842000000000006
SA542312	329.18319999999994	38.771
SA86696	329.26258333333334	77.58141666666667
SA506712	329.331	88.0154
SA557338	329.52566666666667	32.31366666666667
SA415950	329.59319999999997	18.781200000000002
SA505795	329.601	69.485
SA518739	329.6956	71.17980000000001
SA278114	329.721	75.544
SA554313	329.7496	53.24119999999999
SA517252	329.75825	46.64
SA191335	329.80766666666665	59.044999999999995
SA453823	329.94842857142856	79.21314285714286
SA514891	330.0174	87.6464
SA517280	330.1516666666667	24.087
SA454747	330.283	46.77225
SA3721	330.3243333333333	73.32533333333333
SA277517	330.406	64.94200000000001
SA557393	330.44300000000004	89.4938
SA517279	330.48066666666665	27.331
SA184257	330.60633333333334	70.05733333333335
SA505889	330.62025	69.84049999999999
SA501381	330.76034920634925	35.822968253968256
SA554406	330.7711428571429	52.264428571428574
SA555030	330.7792	79.53799999999998
SA557539	330.7830588235294	28.103882352941177
SA542276	330.827	52.2805
SA131728	330.8923333333333	73.95466666666668
SA263196	330.9363333333333	66.53133333333334
SA534389	330.9978	72.01
SA541814	331.17179999999996	71.66010000000001
SA503919	331.29699999999997	33.2916
SA505781	331.3734	67.5734
SA539010	331.4515714285714	78.02907142857144
SA415032	331.6314	17.0036
SA528888	331.7241	39.3602
SA506706	331.84319999999997	87.0934
SA542641	331.9393636363636	85.26863636363636
SA557689	332.0334285714286	92.39142857142858
SA409651	332.0990833333333	91.92066666666666
SA517730	332.1294	53.407399999999996
SA313680	332.16220000000004	55.9106
SA413275	332.2169	34.995000000000005
SA542163	332.332	87.41336363636364
SA414731	332.6251	18.395699999999998
SA542260	332.70379999999994	45.99
SA491668	332.7278	57.7174
SA503473	332.8238	19.6662
SA505379	332.90250000000003	71.00299999999999
SA442786	333.039	18.844
SA506663	333.0748	89.3862
SA560596	333.11083333333335	79.51895833333333
SA503699	333.1138	20.948
SA261184	333.13162500000004	47.502250000000004
SA554538	333.266	63.946600000000004
SA15776	333.2942	40.69840000000001
SA517384	333.379	56.27466666666667
SA557541	333.5713333333333	56.243
SA542195	333.62800000000004	77.3266
SA3616	333.72375	53.8885
SA445899	333.75933333333336	91.91033333333333
SA404138	333.8134375	42.528708333333334
SA541763	333.998	36.79366666666667
SA505270	334.03825	71.781
SA320932	334.0846666666667	65.847
SA542040	334.1786666666667	57.947
SA320878	334.3786666666667	64.74033333333334
SA570899	334.39733333333334	122.23466666666666
SA446059	334.399	21.088
SA435017	334.430875	86.876375
SA542021	334.45666666666665	61.91733333333334
SA517255	334.55966666666666	35.98666666666667
SA130880	334.5652	27.011200000000002
SA451533	334.567	63.722
SA499746	334.64725	25.308
SA264003	334.7468333333333	39.717166666666664
SA413932	334.77925000000005	27.362250000000003
SA195307	334.94233333333335	70.02533333333334
SA72642	334.9925999999999	76.1176
SA542123	335.0643333333333	97.47533333333332
SA492027	335.1422	57.60940000000001
SA501494	335.16599999999994	159.69050000000001
SA413322	335.2765454545455	29.50109090909091
SA542197	335.3110714285714	78.89114285714285
SA82372	335.43299999999994	85.0784
SA542261	335.43975	47.770250000000004
SA505904	335.50775	72.258
SA413318	335.5954	28.5433
SA531152	335.747	68.63799999999999
SA512902	335.8514	37.894999999999996
SA514958	335.8938333333333	17.456166666666665
SA557508	335.97580000000005	39.37500000000001
SA543168	335.98771428571433	82.05114285714285
SA541834	336.19166666666666	85.492
SA492581	336.24920000000003	50.284400000000005
SA505754	336.3446	69.74179999999998
SA506679	336.6866	88.71340000000001
SA61999	336.69300000000004	81.65440000000001
SA557377	336.78783333333337	90.60566666666666
SA542049	336.82233333333335	62.300666666666665
SA544288	336.85742857142856	76.40314285714287
SA445778	336.9148	78.533
SA542686	336.93042857142854	86.07857142857142
SA542920	337.01842857142856	79.45357142857142
SA144576	337.0936	39.3506
SA514437	337.1362	71.549
SA513543	337.195	37.0694
SA261436	337.23133333333334	25.918333333333333
SA492388	337.2668	74.5804
SA513879	337.41675	17.599
SA20573	337.42279999999994	77.104
SA413024	337.57509375	119.07178124999999
SA542191	337.6367	78.99719999999999
SA542120	337.99399999999997	91.348
SA541866	338.036	91.94991666666668
SA511031	338.0706	52.4836
SA554562	338.10959999999994	79.2104
SA245139	338.1252	30.2352
SA544072	338.14425	80.892875
SA74051	338.14700000000005	69.229
SA262126	338.1583333333333	47.98833333333334
SA320926	338.25233333333335	68.55066666666667
SA557413	338.38739999999996	90.54480000000001
SA520243	338.41957142857143	182.80971428571428
SA542167	338.456	78.15563636363638
SA447303	338.4593333333333	63.87833333333333
SA154497	338.5656666666667	123.40066666666667
SA304460	338.7314	25.1706
SA164854	338.74539999999996	35.7752
SA444829	338.7976	35.54600000000001
SA310164	339.09975	19.025875
SA407922	339.2772	89.96600000000001
SA61837	339.28159999999997	61.10420000000001
SA264624	339.44	52.73375
SA450806	339.4775	54.788
SA320860	339.4986666666667	69.45833333333333
SA292647	339.501	49.572333333333326
SA501610	339.5495	116.60425
SA313800	339.616	55.374
SA554627	339.6438	78.817
SA438657	339.8333333333333	22.930333333333333
SA541728	339.9393333333333	39.38166666666667
SA2042	340.00000000000006	41.833333333333336
SA542382	340.094025	73.32505
SA513601	340.362	23.812599999999996
SA136091	340.455	70.19966666666666
SA200796	340.5456666666667	83.152
SA458506	340.56679999999994	23.0816
SA413888	340.6413333333333	34.76833333333334
SA541751	340.6675	34.82025
SA491600	340.90739999999994	91.96799999999999
SA266783	340.942	60.267833333333336
SA195822	340.9564	71.5026
SA451554	341.1858	45.7664
SA279763	341.20799999999997	60.85566666666667
SA542454	341.36016666666666	120.76583333333333
SA506657	341.4152	88.1352
SA27437	341.44399999999996	94.9358
SA506688	341.44899999999996	102.27459999999999
SA11798	341.50480000000005	66.75980000000001
SA448570	341.5108	29.410800000000002
SA300605	341.51840000000004	40.7676
SA514022	341.52959999999996	26.733799999999995
SA513920	341.58950000000004	21.94875
SA520113	341.6352	71.7872
SA520169	341.64899999999994	176.69216666666668
SA503918	341.70860000000005	61.846000000000004
SA503612	341.7808	21.762999999999998
SA320950	341.88366666666667	54.34966666666666
SA282599	341.89366666666666	27.65166666666667
SA506648	342.00280000000004	89.5954
SA504079	342.2706	21.6048
SA320920	342.34499999999997	77.299125
SA530543	342.36550000000005	133.40650000000002
SA86680	342.39333333333326	80.05508333333334
SA291007	342.5892	53.803599999999996
SA180317	342.62675	28.599500000000006
SA528845	342.79074999999995	40.39691666666666
SA451013	342.85720000000003	57.91459999999999
SA301678	342.89150000000006	22.9615
SA533773	342.89320000000004	106.84740000000002
SA417790	342.90842857142854	17.146571428571427
SA542099	342.97	92.85684615384616
SA539006	343.0489166666667	80.74783333333333
SA542179	343.06199999999995	81.15791666666667
SA266828	343.1046666666667	24.154666666666667
SA503701	343.4288	18.3156
SA541838	343.451	90.13828571428571
SA435509	343.4764285714286	58.53285714285715
SA414571	343.72520000000003	17.1098
SA544229	343.912375	74.65125
SA199271	343.93533333333335	49.119
SA518893	343.95439999999996	34.87779999999999
SA542314	344.00280000000004	44.037400000000005
SA413512	344.1658333333333	27.132666666666665
SA320908	344.1752	71.0282
SA266579	344.255625	32.035624999999996
SA4666	344.3234	15.793400000000002
SA539012	344.42825	82.67383333333333
SA514439	344.4772	48.6894
SA176022	344.7758	22.1096
SA413272	344.79181818181814	32.225272727272724
SA159460	344.873	40.106
SA320854	344.974	77.648
SA86569	344.9897272727273	85.644
SA86450	345.1175	86.80925
SA557389	345.2336	88.3228
SA542290	345.2715	88.71600000000001
SA320890	345.3333333333333	63.70133333333334
SA542193	345.40690000000006	83.0243
SA320974	345.594	60.42600000000001
SA443714	345.706	32.3652
SA551062	345.7084	33.2236
SA139948	345.7326666666666	52.88466666666667
SA84185	345.7884	66.1448
SA520314	345.85679999999996	104.61319999999998
SA450746	345.8813999999999	34.547
SA6128	345.93908823529415	31.84332352941176
SA448931	345.9764	33.255
SA454801	346.0266666666667	29.401833333333332
SA539025	346.24399999999997	82.33941666666666
SA447818	346.2464	37.867000000000004
SA557321	346.32120000000003	89.96079999999999
SA264474	346.3668	43.55
SA542783	346.50762499999996	69.85737499999999
SA512386	346.561	43.26199999999999
SA491558	346.58779999999996	42.525999999999996
SA321048	346.733	58.648666666666664
SA6140	346.7475	116.7505
SA517387	346.9056666666667	67.77766666666668
SA501413	347.0042	42.102199999999996
SA123799	347.042	112.36266666666667
SA321128	347.06666666666666	49.91433333333333
SA541996	347.38825	97.35190625
SA541820	347.426	76.4451111111111
SA543843	347.43974999999995	88.1695
SA557677	347.48133333333334	88.37966666666667
SA501460	347.52309090909085	81.91481818181818
SA436508	347.63842857142856	32.36085714285714
SA517282	347.6423333333334	28.711333333333332
SA320956	348.04914285714284	68.75571428571429
SA541998	348.10965625	92.871875
SA511386	348.1286	25.555400000000002
SA494057	348.183	37.906
SA508574	348.191	36.67725
SA414207	348.2443333333334	26.760333333333335
SA86545	348.27881818181817	85.68600000000002
SA501405	348.4584	54.51559999999999
SA414151	348.472	51.791666666666664
SA321106	348.4913333333334	69.24333333333334
SA518425	348.94300000000004	75.4616
SA503614	349.1144	19.0472
SA510861	349.14660000000003	17.8496
SA263853	349.17900000000003	59.14875
SA147241	349.23119999999994	38.624399999999994
SA510551	349.236	18.7392
SA449063	349.3822	17.660800000000002
SA317999	349.44983333333334	42.54783333333333
SA557400	349.451	90.65379999999999
SA543681	349.55174999999997	112.63875
SA504055	349.5692	22.776000000000003
SA543977	349.61514285714287	69.00885714285714
SA528884	349.63975000000005	21.20866666666667
SA518007	349.94350000000003	38.50875
SA418289	349.9782	17.9132
SA503921	350.07000000000005	20.224
SA543712	350.12328571428577	74.72242857142858
SA491910	350.5512	64.4054
SA416083	350.71320000000003	22.650600000000004
SA542226	350.7162	60.39639999999999
SA543824	350.736	69.99025
SA417841	350.73616666666663	21.240666666666666
SA557381	350.76300000000003	84.76514285714286
SA558655	350.7745	121.13325
SA542535	350.8424	107.09340000000002
SA413892	350.86466666666666	34.687
SA321030	350.9186666666667	66.78633333333333
SA505539	350.97525	60.667249999999996
SA441075	351.0156	20.7044
SA416401	351.0946	21.5578
SA321032	351.09566666666666	62.135
SA541880	351.1851428571429	92.98225000000001
SA520258	351.20559999999995	105.6416
SA283110	351.4316666666667	26.683333333333334
SA443538	351.4388	21.256999999999998
SA278886	351.54133333333334	38.428333333333335
SA439625	351.59499999999997	35.1616
SA320731	351.79775	20.846125
SA541890	351.8503793103448	103.34927586206898
SA503541	352.11400000000003	17.031200000000002
SA312300	352.28266666666667	28.703500000000002
SA507363	352.458375	17.38375
SA315264	352.48549999999994	34.78
SA307650	352.555	44.541500000000006
SA501403	352.5558	45.755
SA542282	352.61	48.706500000000005
SA557325	352.92420000000004	87.6116
SA528810	352.9424	32.788399999999996
SA310500	353.005875	20.42675
SA560605	353.23616666666663	95.34766666666667
SA296370	353.47749999999996	57.4465
SA520270	353.561	145.77349999999998
SA305520	353.59116666666665	44.68066666666667
SA508441	353.6003333333333	70.71633333333334
SA321012	353.6886666666667	71.756
SA414744	353.7218	17.468200000000003
SA415262	353.7242	18.6736
SA320896	353.7256666666667	67.05566666666667
SA541824	353.73214285714283	86.18885714285715
SA542149	353.8096666666667	78.30033333333334
SA528807	353.8434000000001	41.98779999999999
SA414203	354.292	39.062666666666665
SA528793	354.29838461538463	14.80476923076923
SA507452	354.36083333333335	27.611499999999996
SA315471	354.37	28.9106
SA501397	354.42599999999993	36.283833333333334
SA541832	354.4438571428572	82.34171428571429
SA560602	354.4756666666667	99.98983333333335
SA434306	354.55	54.66571428571429
SA3742	354.60566666666665	21.185333333333336
SA264336	354.748	54.84766666666667
SA503211	354.8636	20.127
SA557038	354.95305882352943	101.08329411764706
SA542034	355.06512499999997	115.012875
SA201430	355.104	67.58733333333333
SA317863	355.2182	40.6788
SA492104	355.3126	42.99340000000001
SA542006	355.3414375	87.5799375
SA309724	355.34777777777776	17.355000000000004
SA290384	355.43739999999997	33.120400000000004
SA542018	355.46569230769234	68.2363076923077
SA543553	355.5811428571429	67.37128571428572
SA507352	355.64146666666676	16.337000000000003
SA533770	355.64799999999997	110.79660000000001
SA6170	355.70614285714294	92.43057142857143
SA557409	355.87919999999997	92.4614
SA279872	355.95133333333337	50.417
SA442206	356.0024	20.630000000000003
SA447363	356.1462	23.640000000000004
SA528846	356.1603846153846	49.39169230769231
SA517385	356.16333333333336	58.61599999999999
SA503261	356.2822	23.6322
SA557046	356.339	89.2666
SA428143	356.35699999999997	129.02800000000002
SA294903	356.44766666666663	31.906333333333333
SA542296	356.4881666666667	55.848166666666664
SA560593	356.7156666666667	90.1735
SA557505	357.1254	53.2213
SA542298	357.25649999999996	51.02533333333333
SA541888	357.2843571428571	93.46517857142858
SA315503	357.303	33.1436
SA557034	357.5290909090909	81.35254545454546
SA417676	357.5423333333333	15.730666666666666
SA320914	357.57666666666665	62.88399999999999
SA501423	357.72166666666664	55.726333333333336
SA444038	357.84319999999997	51.3128
SA303138	357.858	38.84933333333333
SA512610	357.86400000000003	42.206599999999995
SA560609	357.9505000000001	107.28250000000001
SA541854	358.0058	85.7252
SA554204	358.33740000000006	53.996
SA305693	358.51033333333334	38.9865
SA542014	358.64015384615385	90.84353846153847
SA501419	358.6556	47.229600000000005
SA557404	358.6704	92.17700000000002
SA506887	358.95314285714284	18.046714285714284
SA203048	358.95666666666665	38.76533333333334
SA558660	359.28299999999996	106.74225
SA542012	359.48781818181817	93.06781818181817
SA507302	359.6115	20.87022222222222
SA247488	359.65899999999993	29.43733333333333
SA320980	359.738	62.748333333333335
SA541840	359.775625	92.6745
SA557315	359.8184	87.0336
SA298231	359.90459999999996	20.4878
SA533666	359.9291666666666	127.45166666666667
SA294650	360.23866666666663	35.321999999999996
SA533580	360.2501666666667	108.35383333333334
SA542492	360.30549999999994	88.97425
SA501421	360.49199999999996	76.364
SA321021	360.49766666666665	70.20133333333334
SA440047	360.58759999999995	31.5828
SA543114	360.76640000000003	72.74300000000001
SA542224	360.77225	85.93974999999999
SA542300	360.8358	83.3408
SA320992	360.84200000000004	68.085
SA286004	360.926	48.93933333333333
SA505738	360.9748	78.8112
SA542096	361.0666666666666	95.84433333333334
SA511174	361.0954	29.6072
SA541990	361.1135714285715	89.99403571428572
SA542082	361.34666666666664	57.49266666666666
SA533681	361.78525	120.2775
SA541822	361.934	88.47357142857143
SA511683	362.04560000000004	24.020199999999996
SA151709	362.33500000000004	22.3478
SA428657	362.34200000000004	125.16333333333334
SA414930	362.5156	18.2968
SA455841	362.62479999999994	20.844
SA541836	362.6713333333333	85.50611111111112
SA413286	362.93572727272726	29.214636363636362
SA146105	362.9883333333333	49.37266666666667
SA321004	363.21066666666667	58.32066666666666
SA165304	363.3128	24.413
SA533649	363.34985714285716	116.48071428571428
SA543399	363.48024999999996	79.93275
SA90162	363.48133333333334	130.24666666666667
SA557322	363.5766	88.44000000000001
SA469543	363.66066666666666	122.43183333333332
SA520187	363.8082	153.2434
SA541994	364.08265625	99.84390625
SA270862	364.26933333333335	42.76566666666667
SA533674	364.34999999999997	127.8195
SA503358	364.35299999999995	34.1078
SA273481	364.38166666666666	34.757666666666665
SA560599	364.45583333333326	93.96033333333334
SA543705	364.464875	66.796875
SA501456	364.5424375	21.1931875
SA310244	364.554	26.852714285714285
SA279897	364.6713333333333	54.88033333333334
SA501514	364.707	34.526
SA93146	365.0475	132.694
SA307934	365.07899999999995	16.158250000000002
SA3310	365.09666666666664	26.936666666666667
SA557318	365.3141666666667	91.32783333333333
SA501399	365.3258	49.05159999999999
SA541864	365.49021428571433	89.38657142857143
SA132368	365.5366666666667	22.787999999999997
SA414677	365.58916666666664	19.328666666666667
SA413880	365.605	38.81033333333334
SA533746	365.6967142857143	118.44657142857143
SA413330	365.7584285714285	23.623142857142856
SA445536	365.8074	44.9596
SA307536	365.84383333333335	39.95083333333333
SA533796	365.93216666666666	107.15033333333334
SA560612	366.2526666666667	96.99166666666667
SA492021	366.2746	70.564
SA541872	366.4392	95.33700000000002
SA541992	366.45878125	98.47793750000001
SA510473	366.5064	20.241999999999997
SA445264	366.5856	19.412199999999995
SA320872	366.6413333333333	91.274
SA533710	366.6431666666667	108.06816666666668
SA541812	366.6705714285714	80.76071428571429
SA412207	366.75475	82.251
SA507140	366.89237499999996	31.062083333333334
SA542222	367.06579999999997	96.76540000000001
SA558678	367.20399999999995	114.18675
SA6176	367.8275833333333	87.49249999999999
SA507607	368.0113333333333	21.105533333333334
SA542391	368.0412	40.2098
SA541886	368.3661034482759	88.3595172413793
SA544124	368.5906	84.652
SA533724	368.74949999999995	122.02766666666666
SA542448	368.77020000000005	83.22319999999999
SA533713	368.99675	142.53199999999998
SA533803	369.17949999999996	117.89800000000001
SA417532	369.2336666666667	15.78133333333333
SA313324	369.37362499999995	32.921875
SA446465	369.50159999999994	21.1198
SA542053	369.6384	92.9648
SA417859	369.7847142857143	20.03142857142857
SA530479	369.8177142857143	157.4347142857143
SA542002	369.82215625000003	88.09156250000001
SA33121	369.8816	49.794200000000004
SA541870	369.94325	110.21574999999999
SA557397	370.01520000000005	88.99360000000001
SA24487	370.3402	83.0698
SA542277	370.76149999999996	47.06825
SA501563	370.83885714285714	27.31
SA431122	370.94100000000003	119.69733333333333
SA306087	370.9566	20.7638
SA530506	371.652	139.95783333333333
SA557416	371.9418571428572	93.54528571428571
SA543179	371.9532857142857	84.85000000000001
SA223029	372.2616666666666	24.086333333333332
SA85535	372.5896666666667	45.75900000000001
SA543968	372.62550000000005	94.00466666666667
SA212393	372.8283333333333	116.14800000000001
SA265676	372.9463636363636	54.85945454545454
SA560617	372.9545	106.98433333333332
SA95373	372.9633333333333	131.50333333333333
SA507393	372.98275	16.83925
SA542220	372.9915	87.59700000000001
SA520274	373.0415	113.01266666666668
SA167349	373.2024	38.8232
SA290059	373.20525000000004	37.954750000000004
SA6167	373.27809523809526	94.10838095238095
SA533729	373.2828	108.58600000000001
SA413326	373.34058333333337	22.790416666666662
SA542132	373.6025	92.81941666666667
SA533744	373.6775	112.74825000000001
SA541868	373.7383333333333	85.8035
SA542938	373.89824999999996	65.62
SA542000	374.08068749999995	94.47415625000001
SA426710	374.0978333333333	83.40966666666667
SA533784	374.12716666666665	120.661
SA542292	374.151	96.48225
SA542010	374.1561428571428	95.40364285714284
SA533786	374.22225000000003	130.00175000000002
SA543801	374.2265	85.56150000000001
SA543282	374.28999999999996	62.156857142857135
SA126289	374.5261666666667	98.51233333333334
SA501422	374.534	44.467400000000005
SA530492	374.7121666666667	114.8515
SA412291	374.7278	83.494
SA533698	374.7318333333333	111.08033333333333
SA533730	374.7632	116.924
SA501544	374.79612499999996	19.1546875
SA443864	375.04400000000004	33.220600000000005
SA520168	375.1192	152.90759999999997
SA215371	375.26950000000005	100.42583333333333
SA63265	375.28950000000003	50.295500000000004
SA413504	375.51816666666673	25.151
SA530533	375.5465000000001	117.18933333333332
SA533726	375.7984	115.50540000000001
SA533749	376.483	112.46279999999999
SA210843	376.68499999999995	106.19766666666665
SA533753	376.95233333333334	125.54366666666665
SA533716	376.98519999999996	114.2298
SA542426	377.0508571428572	78.28599999999999
SA543493	377.312	89.45625
SA542117	377.472	83.74433333333333
SA543789	377.73819999999995	98.06739999999999
SA541884	377.8948620689655	88.42196551724138
SA417142	377.9056	21.341
SA310395	378.010125	26.648249999999997
SA227089	378.06166666666667	102.66000000000001
SA320962	378.2846666666667	62.91266666666667
SA533811	378.42724999999996	117.20875000000001
SA542043	379.07584615384616	76.21653846153846
SA411717	379.20320000000004	88.3108
SA533757	379.23925	120.20224999999999
SA530519	379.3548333333333	110.09616666666666
SA530530	379.56300000000005	116.20449999999998
SA413508	379.7545	28.50883333333333
SA543482	379.9875	98.73975000000002
SA533750	380.06674999999996	116.75549999999998
SA542004	380.125875	93.25037499999999
SA501471	380.17040000000003	110.7713
SA6125	380.33853333333343	111.47783333333334
SA530604	380.48411111111113	112.08911111111111
SA530594	380.5112222222222	111.56222222222222
SA542114	380.53933333333333	89.36899999999999
SA533660	380.87016666666665	126.16866666666668
SA560614	380.95866666666666	98.80866666666667
SA542270	381.147	84.65725
SA541882	381.23199999999997	88.94775
SA541878	381.25	92.2568
SA542251	381.42240000000004	84.89500000000001
SA501468	381.56775000000005	12.831937499999999
SA520278	381.9388	120.436
SA557665	382.0799999999999	101.73941666666667
SA410558	382.22200000000004	91.8794
SA542239	382.27275	83.7965
SA101371	382.3134	132.3478
SA557534	382.3332	55.5638
SA533585	382.55414285714284	125.33285714285714
SA542246	382.62775	91.19624999999999
SA409614	382.69719999999995	86.54979999999999
SA408858	382.97200000000004	97.16420000000001
SA6155	382.98122727272727	85.90054545454547
SA533706	383.03499999999997	124.3425
SA506656	383.04439999999994	85.1878
SA530489	383.17783333333335	130.63916666666665
SA530598	383.24483333333336	113.04450000000001
SA542561	383.31579999999997	71.9804
SA533684	383.31725	137.72275
SA543056	383.57	83.66080000000001
SA412067	383.6454	90.7676
SA411786	383.7598	87.65339999999999
SA529730	383.79675	22.826999999999998
SA501510	384.08747619047625	20.939285714285717
SA530539	384.17699999999996	113.04783333333334
SA533661	384.235	145.62025
SA408406	384.3048	85.6356
SA543536	384.5142	93.5138
SA533720	384.56899999999996	123.4955
SA530654	384.6262857142857	115.23671428571429
SA544294	384.6988	72.42399999999999
SA315959	384.77029999999996	31.2026
SA410223	384.9266	92.36420000000001
SA530542	384.9301666666667	112.29199999999999
SA533703	385.11228571428563	117.19014285714286
SA411389	385.4664000000001	87.1472
SA105050	385.7935714285714	87.11300000000001
SA530642	385.85583333333335	115.568
SA542146	385.8729166666667	90.13416666666667
SA542718	385.99199999999996	108.9174
SA411825	386.05060000000003	93.85159999999999
SA411737	386.2262	86.6746
SA506707	386.31879999999995	85.1866
SA121657	386.5586666666666	86.51516666666669
SA501503	386.6366666666667	89.33816666666667
SA542387	386.9166666666667	45.594
SA542225	387.0538	53.69599999999999
SA530515	387.0551666666667	111.86133333333333
SA411995	387.0562	86.15239999999999
SA501407	387.0826666666667	67.38458333333334
SA411761	387.18019999999996	90.1786
SA6164	387.19339130434776	92.45426086956522
SA501448	387.3718518518519	12.388333333333332
SA413306	387.4149444444445	25.586277777777777
SA543117	387.46999999999997	85.24
SA410190	387.6848	94.8832
SA530606	387.80316666666664	115.31816666666664
SA528674	387.8178	95.3226
SA515472	387.85699999999997	21.153750000000002
SA530546	387.8578333333333	113.78416666666665
SA542619	387.97228571428576	136.24885714285713
SA409294	387.99225	95.80225
SA507515	388.0564	29.5554
SA506664	388.12859999999995	86.95739999999999
SA410851	388.1388	87.92439999999999
SA413334	388.20542857142857	21.19242857142857
SA542108	388.288	88.527
SA1181	388.7168	28.9384
SA542105	389.00533333333334	89.11666666666667
SA541816	389.0194285714286	113.02285714285713
SA558710	389.07275	130.68675
SA530550	389.192875	120.66537500000001
SA530472	389.2250769230769	107.97938461538462
SA409766	389.42960000000005	89.2
SA213642	389.65333333333336	88.05866666666668
SA530590	389.7601666666667	115.70383333333335
SA530483	389.7655	139.6088333333333
SA541842	389.8875999999999	87.2886
SA520203	389.97079999999994	120.4402
SA408698	390.0194	88.98619999999998
SA411549	390.192	87.122
SA530608	390.19649999999996	115.08583333333333
SA543622	390.3248	73.6422
SA506701	390.33939999999996	86.473
SA501519	390.51419999999996	31.8396
SA501627	390.64366666666666	33.34833333333333
SA530591	390.7078333333333	121.48166666666667
SA501653	390.7205	164.0325
SA533665	391.17175	121.07325
SA533646	391.455	120.0865
[truncated: 960 more rows]
