# Supplementary material for: Framework for quality assessment of whole genome cancer sequences
Source: Nat Commun. 2020 Oct 7;11:5040. doi: 10.1038/s41467-020-18688-y (PMC7541455; doi:10.1038/s41467-020-18688-y)
Supplement: Supplementary file 7 — Source Data [file 41467_2020_18688_MOESM7_ESM.zip › Supplementary Figure 2a.txt]

normal_wgs_icgc_sample_id	Mean_coverage_normal
SA5237	37.98
SA1598	31.5
SA3784	32.72
SA3769	37.6
SA4063	31.9
SA3847	35.26
SA4714	34.65
SA772	33.73
SA1235	35.52
SA4600	37.57
SA1742	39.66
SA5498	36.05
SA2084	45.4
SA3658	39.43
SA5822	34.13
SA3352	39.91
SA3095	37.5
SA3445	35.0
SA491252	34.65
SA4180	39.53
SA5549	38.0
SA3517	37.03
SA5423	44.35
SA541869	43.92
SA541871	49.86
SA541989	46.28
SA541873	35.43
SA541875	32.39
SA541877	55.38
SA541879	38.62
SA541881	33.16
SA541883	42.18
SA541885	32.14
SA541887	31.45
SA541889	32.93
SA541891	29.5
SA541893	33.84
SA541991	31.46
SA541993	32.11
SA541995	30.07
SA541997	31.16
SA541999	37.99
SA542001	36.08
SA542003	36.38
SA542005	38.03
SA542007	31.1
SA542009	33.3
SA542011	37.62
SA542013	42.75
SA542015	31.66
SA541865	35.02
SA541867	35.32
SA541895	34.55
SA541897	32.14
SA541899	31.51
SA541901	28.75
SA541903	31.74
SA541905	52.68
SA541907	38.25
SA541947	35.4
SA541949	31.06
SA541951	28.6
SA541909	28.75
SA541953	39.32
SA541955	32.0
SA541957	33.86
SA541959	28.57
SA541961	28.32
SA541963	45.5
SA541911	53.08
SA541965	68.94
SA541913	36.54
SA541967	32.07
SA541969	33.7
SA541971	39.75
SA541973	55.91
SA541975	32.51
SA541915	32.5
SA541917	37.99
SA541919	37.99
SA541977	32.32
SA541979	31.18
SA541981	34.59
SA541983	37.63
SA541985	31.77
SA541921	42.29
SA541923	39.87
SA541925	31.79
SA541927	38.73
SA541929	45.2
SA541931	43.1
SA541933	31.46
SA541935	32.82
SA541937	29.1
SA541939	35.49
SA541941	29.23
SA541943	40.53
SA541945	36.09
SA541987	46.94
SA544359	36.5
SA544478	40.11
SA544737	39.98
SA557049	34.19
SA544620	36.33
SA557051	33.55
SA544450	38.03
SA544699	45.56
SA545357	40.75
SA544822	38.7
SA545099	33.86
SA545281	41.58
SA544385	38.19
SA544592	44.98
SA544591	45.6
SA544782	38.94
SA545005	38.3
SA544733	39.92
SA545412	71.19
SA544490	37.44
SA544322	38.68
SA544774	39.12
SA545010	42.32
SA544323	35.06
SA544547	36.63
SA545417	44.71
SA545416	41.86
SA544497	37.34
SA544744	38.1
SA557045	36.0
SA544976	42.75
SA545262	33.17
SA544319	36.42
SA545236	43.61
SA544740	32.22
SA544739	35.19
SA545075	41.21
SA545314	39.49
SA557035	39.13
SA544614	38.74
SA545282	38.5
SA544836	41.34
SA545069	35.5
SA544444	39.24
SA544972	124.39
SA545223	38.92
SA545420	63.95
SA544925	32.13
SA545379	40.66
SA545209	50.72
SA557037	46.2
SA544416	37.23
SA544738	39.03
SA544991	37.48
SA545329	40.11
SA545041	47.37
SA545267	53.4
SA544343	41.69
SA544509	37.74
SA544760	33.5
SA545203	42.02
SA544508	40.02
SA545079	31.8
SA557039	36.33
SA545080	35.5
SA544917	45.95
SA545124	31.32
SA557047	30.55
SA545165	38.65
SA544408	39.72
SA544648	39.67
SA545166	40.61
SA544967	38.3
SA545178	39.43
SA545321	52.06
SA544856	66.96
SA544966	30.2
SA544481	31.13
SA544724	29.45
SA6188	37.39
SA6193	40.84
SA6198	36.91
SA6183	33.85
SA6203	36.39
SA6206	46.82
SA6211	35.45
SA6216	47.36
SA6221	43.64
SA6226	47.61
SA6231	51.77
SA6662	42.38
SA6236	48.95
SA6241	46.22
SA6246	37.5
SA6251	40.3
SA6256	39.81
SA6262	36.05
SA6268	44.16
SA6273	39.34
SA6278	35.47
SA541813	35.23
SA541815	39.39
SA541817	44.61
SA541819	34.24
SA541821	42.11
SA541823	36.2
SA541825	38.71
SA541827	38.7
SA541829	35.75
SA541831	41.57
SA541833	53.69
SA541835	43.32
SA541837	42.29
SA541839	44.52
SA541841	48.13
SA541843	63.98
SA541845	38.82
SA541847	30.32
SA541849	31.12
SA541851	29.58
SA541853	47.53
SA541855	38.03
SA541857	42.86
SA541859	39.88
SA541861	36.4
SA43281	43.41
SA70645	34.28
SA26727	34.98
SA13867	32.51
SA65868	35.58
SA15861	32.09
SA14572	33.97
SA13119	39.04
SA18553	36.19
SA83266	36.48
SA492394	36.42
SA10266	30.07
SA22635	27.51
SA19681	34.07
SA492189	34.51
SA82330	31.5
SA27026	30.31
SA60348	36.65
SA81940	35.6
SA66348	30.94
SA492187	37.27
SA14306	34.52
SA77587	30.4
SA492243	35.54
SA49748	37.02
SA47428	36.0
SA49742	36.91
SA71077	41.28
SA492057	38.54
SA64846	39.43
SA63349	34.6
SA50837	38.19
SA491679	32.2
SA41084	36.05
SA68328	38.03
SA491539	32.55
SA82978	35.06
SA32363	37.18
SA491737	33.95
SA62073	32.28
SA491599	35.1
SA491823	38.4
SA46919	33.57
SA24300	38.6
SA61566	38.06
SA61915	37.54
SA492176	33.67
SA78611	37.57
SA33610	37.03
SA74543	31.94
SA45384	34.53
SA27594	31.18
SA46781	33.57
SA81014	31.91
SA22521	39.39
SA75642	40.31
SA57128	36.03
SA492029	34.31
SA64514	35.37
SA63307	30.84
SA30331	31.66
SA74117	31.58
SA21192	31.16
SA33193	34.49
SA40486	35.27
SA83056	38.84
SA33886	36.11
SA492025	36.19
SA20657	30.96
SA21059	32.28
SA62941	39.49
SA72955	46.1
SA492365	34.23
SA492229	33.84
SA29041	31.52
SA37658	38.85
SA53930	37.24
SA55197	37.88
SA32791	33.05
SA17574	34.62
SA23489	35.42
SA55396	36.4
SA57551	35.64
SA60855	45.13
SA34918	38.76
SA68100	33.88
SA28559	35.41
SA492105	36.84
SA48751	40.14
SA84221	34.8
SA11867	34.74
SA50357	36.42
SA544700	61.2
SA544937	58.16
SA545023	58.69
SA545293	65.06
SA545149	55.53
SA544956	57.33
SA545123	61.35
SA544810	59.7
SA544387	37.12
SA544407	54.33
SA544996	52.37
SA545083	55.82
SA534396	31.35
SA517724	33.19
SA517460	36.83
SA517846	31.87
SA492673	34.65
SA517815	35.97
SA534438	37.59
SA525047	32.64
SA84621	34.75
SA517740	31.21
SA534605	35.37
SA84510	31.85
SA84381	35.94
SA524981	28.23
SA517870	34.17
SA525068	35.86
SA84917	36.46
SA84689	37.77
SA517546	26.77
SA524968	36.82
SA86146	39.66
SA538970	38.49
SA86152	46.88
SA86158	38.62
SA86176	33.27
SA86185	31.08
SA86221	28.35
SA538971	31.14
SA86162	29.36
SA538972	35.62
SA86245	39.62
SA86284	30.82
SA86308	30.92
SA538973	28.1
SA538974	32.47
SA86320	32.33
SA86341	30.32
SA86353	29.52
SA86365	30.46
SA86389	30.87
SA86443	33.2
SA86470	34.17
SA538976	33.02
SA542164	31.13
SA86539	32.17
SA86557	36.24
SA86563	30.72
SA86581	33.5
SA542166	38.63
SA86587	32.64
SA542168	29.92
SA542170	41.54
SA538978	37.67
SA538979	34.27
SA542172	40.31
SA538981	35.11
SA538982	32.1
SA542174	31.6
SA86674	35.39
SA86704	31.62
SA86719	34.1
SA542176	42.96
SA85104	29.9
SA85129	31.51
SA542178	38.08
SA542180	35.05
SA542182	31.0
SA85238	47.39
SA85304	32.94
SA85334	32.82
SA542184	31.29
SA542186	30.48
SA538984	38.18
SA85502	31.48
SA85541	30.26
SA538986	38.59
SA85547	46.87
SA538987	40.03
SA542188	31.64
SA538988	29.07
SA538989	31.5
SA538990	36.63
SA538991	26.37
SA542190	33.99
SA538993	44.43
SA538994	32.82
SA538996	27.83
SA538997	30.45
SA538999	26.31
SA539001	31.93
SA539003	29.17
SA539005	32.8
SA539007	33.84
SA542192	37.32
SA542194	31.82
SA539009	40.1
SA542196	37.66
SA539011	39.38
SA542198	40.46
SA542200	30.57
SA542202	32.95
SA85663	32.81
SA542204	35.55
SA539013	30.18
SA542206	31.94
SA542208	30.19
SA539015	33.32
SA539016	33.26
SA539018	32.74
SA539020	25.48
SA85716	31.13
SA539022	33.97
SA539024	31.28
SA85728	36.26
SA542210	31.36
SA542212	30.4
SA539026	32.95
SA542214	30.62
SA542216	30.71
SA542218	31.25
SA542219	34.63
SA542223	42.61
SA542231	41.95
SA542234	39.13
SA542237	39.72
SA542240	34.1
SA542243	35.82
SA542247	38.11
SA542250	29.96
SA542253	32.03
SA542227	30.36
SA542256	32.16
SA542259	30.74
SA542262	35.66
SA542266	37.39
SA542269	31.85
SA542272	31.24
SA542275	29.7
SA542278	30.52
SA542281	40.24
SA542284	30.27
SA542288	35.99
SA542291	42.27
SA542294	36.86
SA542297	39.19
SA542299	33.89
SA542303	34.15
SA542306	30.22
SA542310	36.1
SA542313	39.57
SA542315	30.05
SA542319	30.18
SA93236	37.15
SA108692	36.6
SA123931	35.1
SA101489	36.46
SA491192	30.48
SA121787	34.1
SA126432	30.83
SA491168	42.31
SA130092	29.62
SA112996	37.89
SA111313	37.49
SA526326	42.79
SA90251	33.73
SA491231	43.76
SA119727	29.71
SA491181	44.34
SA100367	29.65
SA102708	36.04
SA491240	28.75
SA88078	34.82
SA491201	43.0
SA98679	37.22
SA535747	28.16
SA547736	40.26
SA93795	30.71
SA95468	40.4
SA130416	36.21
SA100427	37.36
SA113585	34.98
SA101121	28.91
SA117360	30.83
SA491222	40.77
SA125379	32.51
SA491211	41.15
SA491149	40.86
SA102673	29.41
SA491128	42.0
SA121882	36.98
SA124962	43.11
SA106749	28.77
SA92223	34.14
SA105190	31.46
SA491112	40.16
SA126397	37.42
SA100985	40.65
SA87375	34.09
SA560616	37.3
SA560601	37.46
SA560592	40.18
SA560611	38.64
SA560608	36.84
SA560604	38.67
SA560598	40.32
SA130900	44.41
SA130870	44.24
SA130874	29.33
SA541769	37.52
SA130890	47.77
SA541771	35.83
SA130902	34.97
SA130892	43.12
SA130894	53.57
SA541773	48.01
SA130896	41.42
SA541775	33.09
SA130898	34.24
SA541777	41.4
SA541779	38.04
SA541781	52.3
SA130904	30.56
SA541783	52.02
SA541785	53.41
SA541787	36.68
SA541789	34.49
SA541725	39.41
SA541726	37.0
SA541794	50.4
SA541795	49.85
SA541796	54.13
SA130906	85.43
SA541797	54.08
SA541798	38.18
SA541799	40.68
SA541800	55.45
SA130908	30.5
SA541801	48.06
SA541802	52.57
SA541803	53.74
SA541804	37.94
SA541805	49.13
SA541806	39.04
SA541807	40.45
SA130910	40.29
SA130912	30.17
SA130914	31.05
SA130866	39.45
SA541735	30.2
SA528812	36.01
SA528814	36.61
SA528817	39.76
SA528818	41.14
SA528820	35.5
SA528821	33.65
SA528824	41.8
SA528826	38.04
SA528828	41.45
SA528830	43.27
SA528832	34.3
SA528834	35.12
SA528835	33.34
SA528837	35.75
SA528840	37.5
SA528841	34.27
SA528842	32.66
SA528844	33.56
SA528847	38.82
SA528849	48.24
SA528851	37.0
SA528852	45.35
SA528856	36.72
SA528857	34.86
SA528859	38.63
SA528860	35.51
SA528862	71.26
SA528865	42.93
SA528867	44.9
SA528869	39.8
SA528871	36.45
SA528873	32.56
SA528875	42.2
SA528877	36.94
SA528879	40.41
SA528880	40.41
SA528882	38.1
SA528992	42.16
SA528885	39.93
SA528887	43.6
SA528994	41.72
SA528996	40.03
SA528998	44.34
SA528889	41.3
SA528891	45.99
SA528893	38.74
SA528894	37.85
SA528897	43.06
SA130926	67.36
SA130924	54.34
SA130965	70.51
SA130962	66.71
SA130916	73.67
SA130918	72.84
SA130920	56.42
SA130922	56.43
SA528905	44.54
SA528907	46.23
SA528910	41.89
SA528911	36.7
SA528913	39.32
SA528915	37.42
SA528917	42.04
SA528919	31.2
SA528921	44.57
SA528923	54.3
SA528924	39.17
SA528927	39.63
SA528929	47.41
SA528931	49.0
SA528933	43.82
SA528990	44.85
SA528934	37.09
SA528935	41.37
SA528936	43.45
SA528937	38.21
SA528940	40.83
SA528942	40.04
SA528944	40.59
SA528946	33.11
SA528948	34.98
SA528950	35.37
SA528951	38.87
SA528952	40.98
SA528953	44.76
SA528780	46.46
SA528781	40.09
SA528783	40.13
SA528785	40.12
SA528787	39.13
SA528789	36.97
SA528791	37.73
SA528794	36.88
SA528796	44.47
SA528797	39.39
SA528800	49.74
SA528801	46.22
SA528803	38.57
SA528804	41.93
SA528808	39.71
SA560542	31.85
SA544626	34.28
SA569078	68.0
SA560569	77.68
SA560584	42.16
SA544388	37.34
SA544625	33.21
SA569079	32.28
SA569071	37.29
SA544629	36.87
SA544848	35.25
SA545084	37.26
SA545316	33.86
SA544389	38.09
SA544624	37.01
SA544345	38.82
SA544577	36.16
SA560557	38.59
SA569073	26.54
SA544812	35.06
SA545026	37.57
SA545277	37.1
SA545064	34.47
SA545291	35.78
SA544355	36.4
SA544579	34.37
SA544832	30.32
SA545065	33.95
SA545292	32.92
SA544356	33.47
SA544580	30.07
SA544819	30.37
SA569076	31.51
SA560562	33.16
SA545027	36.95
SA545378	33.33
SA544440	32.02
SA545361	30.03
SA544367	32.23
SA544707	33.53
SA544794	30.58
SA545137	37.17
SA144327	47.64
SA493514	47.67
SA518006	34.89
SA154272	32.01
SA135424	30.92
SA138419	28.05
SA163690	41.44
SA182972	41.45
SA184638	35.21
SA154643	65.14
SA146518	37.78
SA173189	40.75
SA132412	37.48
SA140010	33.76
SA167673	37.09
SA165009	51.04
SA154562	41.8
SA158200	42.66
SA153091	45.65
SA150368	29.24
SA131784	38.66
SA136139	37.12
SA493321	34.08
SA164464	45.87
SA494056	40.53
SA164380	30.79
SA137945	40.06
SA183792	40.78
SA174507	39.89
SA145920	41.12
SA166644	38.62
SA164469	40.68
SA167460	43.33
SA155885	40.86
SA159230	36.1
SA176128	41.22
SA141378	40.96
SA141832	40.27
SA152526	37.18
SA147352	43.98
SA148874	31.23
SA192682	29.69
SA200741	42.09
SA201501	41.49
SA190313	35.13
SA202973	36.59
SA494252	39.8
SA201436	50.35
SA201899	36.17
SA189140	30.38
SA203463	30.09
SA494286	41.85
SA494172	42.22
SA494344	42.86
SA494254	44.18
SA494230	39.69
SA200454	31.03
SA191279	38.69
SA188152	37.95
SA494402	42.35
SA494119	40.57
SA195405	36.52
SA195752	34.75
SA202818	33.06
SA195365	43.01
SA494128	40.58
SA195980	43.96
SA539328	36.06
SA192938	38.01
SA194161	42.32
SA201660	37.14
SA494083	39.75
SA203133	42.36
SA199316	41.75
SA203783	38.09
SA191028	30.35
SA194323	36.72
SA494352	33.0
SA494059	41.96
SA494400	42.74
SA494508	44.51
SA494085	41.75
SA494104	43.04
SA494079	40.35
SA494274	43.11
SA556269	38.34
SA556333	34.6
SA556257	38.38
SA556588	36.12
SA556881	35.21
SA556957	29.49
SA556945	29.9
SA556301	36.32
SA556844	34.82
SA556604	34.52
SA556750	38.28
SA556695	38.64
SA556871	34.59
SA556455	37.71
SA556542	29.63
SA556321	35.15
SA556676	38.05
SA556279	39.74
SA556519	37.97
SA556378	35.22
SA556713	36.78
SA556387	37.63
SA556247	32.52
SA556474	35.36
SA556620	40.51
SA556224	36.23
SA556639	38.52
SA556311	35.92
SA556421	34.81
SA556497	37.9
SA556732	34.85
SA556824	29.81
SA556343	40.23
SA556582	37.3
SA556541	38.19
SA556612	35.68
SA556473	38.6
SA556520	38.55
SA556891	36.14
SA556496	33.76
SA556446	37.21
SA556804	37.32
SA556847	38.49
SA556663	34.24
SA556901	31.12
SA556736	37.74
SA556688	30.31
SA556658	43.44
SA556827	37.12
SA233356	37.22
SA219495	30.86
SA218457	35.17
SA214180	38.18
SA249968	30.0
SA233236	36.15
SA236940	37.63
SA211231	35.71
SA231024	31.38
SA208753	32.32
SA246222	32.3
SA213683	36.33
SA212463	49.44
SA251598	35.18
SA227011	29.97
SA223155	39.66
SA250795	36.43
SA219279	34.42
SA246438	35.38
SA226187	33.85
SA212633	33.09
SA250207	29.79
SA208356	32.41
SA224701	35.86
SA213265	36.21
SA229489	32.91
SA210983	33.43
SA236047	31.12
SA204519	34.73
SA245025	40.67
SA209276	37.23
SA215516	33.68
SA240266	35.55
SA247368	33.47
SA209275	36.47
SA244604	32.11
SA231312	30.46
SA213107	37.62
SA230723	34.27
SA223053	36.73
SA521681	35.97
SA495225	41.93
SA494815	40.53
SA515002	42.26
SA495554	36.92
SA256687	39.83
SA495175	38.79
SA495088	40.73
SA495317	42.31
SA515801	42.28
SA494766	41.52
SA254716	32.85
SA534061	35.01
SA494879	40.45
SA253219	23.38
SA495277	38.63
SA494980	36.98
SA521693	26.57
SA495064	40.01
SA495336	27.33
SA495367	32.36
SA494863	41.93
SA515010	43.99
SA494854	39.15
SA495207	42.63
SA521601	37.53
SA495528	34.84
SA521655	41.91
SA495124	44.99
SA495211	42.06
SA495404	24.9
SA516048	39.27
SA515423	41.09
SA521733	35.47
SA520432	35.57
SA520433	24.05
SA520435	25.88
SA520436	27.17
SA520437	25.84
SA520440	30.78
SA520441	28.27
SA544987	34.05
SA558644	28.74
SA258400	30.19
SA258331	43.11
SA259003	33.75
SA257827	26.11
SA259051	30.08
SA257971	31.87
SA260098	31.89
SA260502	24.45
SA260990	27.85
SA258535	29.22
SA260038	32.5
SA259570	25.52
SA258934	27.59
SA258187	30.12
SA257441	32.96
SA259027	32.62
SA257551	33.37
SA258652	33.28
SA259486	30.16
SA260958	30.11
SA257468	39.39
SA257686	27.02
SA260542	39.11
SA260206	26.21
SA258745	31.65
SA260375	27.58
SA260299	29.2
SA259854	29.3
SA258919	35.92
SA258112	34.13
SA258340	36.1
SA257327	30.73
SA259374	31.55
SA264033	38.8
SA261568	36.8
SA264384	31.28
SA263841	39.04
SA261418	36.03
SA263232	37.93
SA266753	56.88
SA499570	38.41
SA266531	34.95
SA266864	32.9
SA261217	35.15
SA264515	30.69
SA262654	38.87
SA263973	37.5
SA264578	36.03
SA266528	36.02
SA265646	36.81
SA262138	39.6
SA262414	35.93
SA499886	53.24
SA499627	44.84
SA499689	44.36
SA499691	19.41
SA530169	49.45
SA499715	41.23
SA268330	34.94
SA268876	33.58
SA500946	36.77
SA267289	36.15
SA515293	34.91
SA540966	43.25
SA268723	34.75
SA267919	32.85
SA270083	37.18
SA550985	31.99
SA269722	34.35
SA520925	38.25
SA267761	37.09
SA268093	36.23
SA268474	37.87
SA269359	33.16
SA500727	34.07
SA270130	34.49
SA268792	32.07
SA500751	34.02
SA540539	38.5
SA500812	33.28
SA500176	33.7
SA269425	33.26
SA267529	36.46
SA500425	36.21
SA515120	35.8
SA269209	32.91
SA267700	36.69
SA267991	35.83
SA269069	32.41
SA500537	42.96
SA500671	32.19
SA500779	41.56
SA501074	33.71
SA268159	33.07
SA269293	32.32
SA500791	41.68
SA500856	33.03
SA500252	33.62
SA269671	35.3
SA500844	34.1
SA500082	36.53
SA515981	31.88
SA520789	42.52
SA499910	34.07
SA268375	32.95
SA268657	33.69
SA500128	38.09
SA268999	36.03
SA540519	39.49
SA267349	35.17
SA268507	30.0
SA268933	32.36
SA529513	37.72
SA529515	36.7
SA529517	41.01
SA529519	36.36
SA529521	36.03
SA529523	46.78
SA529525	37.66
SA529527	34.8
SA529529	56.45
SA529531	47.29
SA529533	54.1
SA529535	57.83
SA529538	45.23
SA529541	63.31
SA529543	44.79
SA529546	107.84
SA529549	45.94
SA529551	45.49
SA529554	105.45
SA529557	47.15
SA529558	54.11
SA529559	54.68
SA529560	52.72
SA529561	49.04
SA529562	44.01
SA529563	51.25
SA529564	45.7
SA529565	31.52
SA529507	32.88
SA529509	27.11
SA529511	30.18
SA501425	37.59
SA501429	32.04
SA501433	33.97
SA501437	30.37
SA501441	34.71
SA501444	30.17
SA501450	33.87
SA501454	28.9
SA501458	31.32
SA501462	30.91
SA501466	27.04
SA501470	27.26
SA501472	27.16
SA501475	34.09
SA501478	28.63
SA501482	29.82
SA501486	31.86
SA501489	34.28
SA501493	27.56
SA501497	31.48
SA501501	32.83
SA501504	30.46
SA270379	34.13
SA501508	30.49
SA270381	38.89
SA501512	32.87
SA501516	31.57
SA501518	32.96
SA501521	35.16
SA501525	31.64
SA501529	31.84
SA501533	31.35
SA270383	33.92
SA270385	34.16
SA501538	28.06
SA501542	34.5
SA270387	35.11
SA501547	33.14
SA501551	29.81
SA501557	29.31
SA501561	25.3
SA501565	32.33
SA501569	24.98
SA501573	31.71
SA501577	32.14
SA270389	29.5
SA501581	34.48
SA501585	31.36
SA501589	29.7
SA270391	31.72
SA501593	31.99
SA515211	33.63
SA270393	35.4
SA501597	31.6
SA501601	30.15
SA501605	29.67
SA501609	35.9
SA501613	34.86
SA501617	34.61
SA501621	29.61
SA501625	25.87
SA501629	28.91
SA515216	36.72
SA501632	33.17
SA501634	30.06
SA501636	31.46
SA270395	32.94
SA270397	33.41
SA270399	35.32
SA515220	31.64
SA501638	33.0
SA501640	31.58
SA515227	33.75
SA501642	31.63
SA501644	32.09
SA501646	27.8
SA270401	31.35
SA501648	28.66
SA270403	41.09
SA270405	31.19
SA501650	30.14
SA270407	37.28
SA501652	30.64
SA501654	27.14
SA270409	32.06
SA270411	32.82
SA501426	30.16
SA501430	33.46
SA501434	32.6
SA501438	24.84
SA270413	27.93
SA270415	33.54
SA501443	29.62
SA270417	34.73
SA270419	33.76
SA501447	29.24
SA501451	32.7
SA501455	28.51
SA501459	27.63
SA270421	25.84
SA515235	32.38
SA501463	34.07
SA270424	32.06
SA501467	32.3
SA270425	27.77
SA270427	27.98
SA270429	29.07
SA515244	32.34
SA270431	33.44
SA515251	35.72
SA515257	33.32
SA515264	29.02
SA270433	26.95
SA270435	34.39
SA501474	30.77
SA270437	31.82
SA501479	32.08
SA270439	30.82
SA501483	30.48
SA270441	26.58
SA270443	35.0
SA515268	32.98
SA501488	30.93
SA501492	28.03
SA515273	36.3
SA270445	45.04
SA501496	24.2
SA501500	36.41
SA270447	32.12
SA515279	31.43
SA270449	33.82
SA501505	75.68
SA501509	27.47
SA501513	28.89
SA515283	28.81
SA270451	35.32
SA270453	33.02
SA270455	26.51
SA270457	31.6
SA515288	29.3
SA270459	35.69
SA270461	33.09
SA501520	25.16
SA501524	28.9
SA515294	28.22
SA515297	28.74
SA270463	34.43
SA501528	35.7
SA501532	33.52
SA501536	34.18
SA270465	41.87
SA501539	33.4
SA515299	44.45
SA270467	35.02
SA515301	35.56
SA515304	34.63
SA501543	33.88
SA515306	35.62
SA501546	31.42
SA501550	35.4
SA515308	35.57
SA515310	35.04
SA501560	32.65
SA515313	31.5
SA515315	31.08
SA515317	30.9
SA515319	32.81
SA515324	31.5
SA515330	33.76
SA515336	38.07
SA501566	34.52
SA515344	35.06
SA515350	30.81
SA515356	35.81
SA515364	30.51
SA515370	34.96
SA515375	29.43
SA515380	31.68
SA515386	30.1
SA501570	31.66
SA515392	32.02
SA515402	32.37
SA515411	36.2
SA501574	31.14
SA515419	32.43
SA515424	33.92
SA515428	29.15
SA515436	31.15
SA515441	46.64
SA515447	33.8
SA515452	35.67
SA515459	37.9
SA515467	31.77
SA515476	33.58
SA529713	34.76
SA529715	35.18
SA529717	35.19
SA529719	32.17
SA529721	42.52
SA501580	30.23
SA529723	33.53
SA529725	34.83
SA529727	32.07
SA529729	34.98
SA529731	34.66
SA529733	27.94
SA529736	32.27
SA529738	31.75
SA529740	32.49
SA529742	33.73
SA529744	33.45
SA529746	34.83
SA529748	37.1
SA529750	32.91
SA529752	33.89
SA529754	30.84
SA529757	35.52
SA529764	31.64
SA529772	34.06
SA529775	33.14
SA529779	34.39
SA529785	33.73
SA529789	34.93
SA529794	33.86
SA529798	28.2
SA529801	33.62
SA529805	32.51
SA529809	36.3
SA501584	36.42
SA529814	35.84
SA501588	33.93
SA529820	34.62
SA529825	36.92
SA529829	36.31
SA501592	31.81
SA529834	32.54
SA529839	34.06
SA529842	29.98
SA529847	37.47
SA529851	36.35
SA529854	34.52
SA529860	36.9
SA529867	34.79
SA501596	32.49
SA501600	36.02
SA529875	29.2
SA529878	32.21
SA529882	32.88
SA501604	31.83
SA501608	34.95
SA501612	33.98
SA501616	31.73
SA501620	34.04
SA501624	40.07
SA501628	42.09
SA529895	33.8
SA529899	37.19
SA529903	40.44
SA279953	37.06
SA292877	67.61
SA289347	38.7
SA273148	44.38
SA287006	72.52
SA291067	50.5
SA279036	40.55
SA289989	63.72
SA295273	38.64
SA281085	45.99
SA292707	42.34
SA273601	37.01
SA276308	39.3
SA294770	39.09
SA274553	41.66
SA281496	30.11
SA286134	36.37
SA290144	37.61
SA291753	44.46
SA283229	35.36
SA284683	38.49
SA282688	33.55
SA288447	44.12
SA276056	43.11
SA282048	53.08
SA287677	37.53
SA283521	42.62
SA295008	42.4
SA290469	43.8
SA284137	35.97
SA278190	39.08
SA296485	35.94
SA270987	36.02
SA271352	37.31
SA277466	59.98
SA279447	41.25
SA279837	46.26
SA277586	45.55
SA281341	41.7
SA280009	35.72
SA275794	39.43
SA282563	36.97
SA307392	42.8
SA300568	61.15
SA318152	48.54
SA305824	51.17
SA310180	45.09
SA503615	51.54
SA308070	54.8
SA503366	37.96
SA315328	40.9
SA313356	42.04
SA503702	34.78
SA503920	38.86
SA305240	33.34
SA316060	81.02
SA305552	45.12
SA311905	33.51
SA310623	49.16
SA503616	36.15
SA315408	31.12
SA301503	54.76
SA308126	41.65
SA310020	47.16
SA503262	35.49
SA503700	49.1
SA503899	39.52
SA298206	62.03
SA303219	37.2
SA503212	39.55
SA313864	34.6
SA504082	49.1
SA312157	53.51
SA306039	67.24
SA503478	38.48
SA503545	37.6
SA320552	50.9
SA304520	44.39
SA317927	30.59
SA315153	50.99
SA503922	35.85
SA309875	66.86
SA503181	35.76
SA306800	65.24
SA310364	32.85
SA307548	57.7
SA503923	52.99
SA313644	34.58
SA504056	50.33
SA306732	35.96
SA320972	26.81
SA321045	38.3
SA542136	35.03
SA320954	33.72
SA320876	29.65
SA557676	36.02
SA321018	37.52
SA320900	30.16
SA542139	34.41
SA542045	31.56
SA542142	35.97
SA542147	32.3
SA542051	27.97
SA320918	29.35
SA542151	39.65
SA542128	45.44
SA542048	35.67
SA320864	31.85
SA320822	32.44
SA542033	36.42
SA542110	33.84
SA321105	34.64
SA542036	37.52
SA320936	33.5
SA557664	34.93
SA542154	41.26
SA320828	44.4
SA321027	35.13
SA542074	32.36
SA557688	28.82
SA320906	58.47
SA542103	39.61
SA320882	42.38
SA542039	44.47
SA320990	27.9
SA320942	32.24
SA542020	36.61
SA320966	26.7
SA320846	31.03
SA542026	34.27
SA557667	32.89
SA542119	27.53
SA321102	38.22
SA321002	31.17
SA542029	47.0
SA542107	39.23
SA542113	35.12
SA542100	38.26
SA542052	39.73
SA542116	33.53
SA320912	29.87
SA542122	34.75
SA542133	27.74
SA542057	40.63
SA542068	32.17
SA542060	38.78
SA320924	37.56
SA320852	40.42
SA542061	33.33
SA542023	44.33
SA321054	37.5
SA542125	37.29
SA320870	41.41
SA542071	35.61
SA542077	37.39
SA542042	28.59
SA321109	37.48
SA321063	36.95
SA321020	42.1
SA321029	35.88
SA320894	31.04
SA321116	36.02
SA320960	36.86
SA320978	28.51
SA321038	31.35
SA321134	46.45
SA320996	34.59
SA320984	38.43
SA542131	33.4
SA542145	35.69
SA542032	43.08
SA542092	28.12
SA320816	42.4
SA321125	41.65
SA542157	48.2
SA542017	34.41
SA320948	26.53
SA542067	39.83
SA320888	28.84
SA320840	41.41
SA320834	36.8
SA542098	32.44
SA321047	37.72
SA320930	41.66
SA542081	34.84
SA320858	40.73
SA321009	41.02
SA542086	45.84
SA542079	38.99
SA542089	39.47
SA542095	35.78
SA557552	39.42
SA557554	41.06
SA557172	41.38
SA557175	39.0
SA557177	40.7
SA557179	37.93
SA557181	38.95
SA557184	38.47
SA557186	42.47
SA557189	42.45
SA557191	38.03
SA557193	20.91
SA557196	37.41
SA557203	44.36
SA557210	43.66
SA557214	45.02
SA557217	46.89
SA557222	39.09
SA557223	37.15
SA557229	35.18
SA557234	41.14
SA557238	39.75
SA557242	41.29
SA557244	42.36
SA557246	40.23
SA557248	41.91
SA557250	40.14
SA557255	37.21
SA557263	39.13
SA557270	45.27
SA557274	44.77
SA557279	38.15
SA557282	38.48
SA557289	38.34
SA557290	38.32
SA557293	50.88
SA557297	44.3
SA557300	44.98
SA557304	45.04
SA557307	38.24
SA557310	41.05
SA557313	39.83
SA557317	39.98
SA557324	39.03
SA557332	38.36
SA557335	42.41
SA557339	43.6
SA557341	42.23
SA557346	42.0
SA557349	42.8
SA557354	39.91
SA557359	43.59
SA557363	41.66
SA557367	40.34
SA557371	38.13
SA557375	52.1
SA557379	137.62
SA557383	41.79
SA557386	38.8
SA557391	46.11
SA557396	40.34
SA557399	41.77
SA557403	58.14
SA557407	56.73
SA557411	45.08
SA557414	41.19
SA557418	41.53
SA557421	47.22
SA557425	60.73
SA557429	58.88
SA544574	34.0
SA545280	33.13
SA544376	34.99
SA544632	35.85
SA544846	33.62
SA544599	34.9
SA544879	34.69
SA545143	36.65
SA545360	33.48
SA544492	35.47
SA544735	36.34
SA544784	36.45
SA545020	40.26
SA505251	40.51
SA505279	41.55
SA505292	43.04
SA505313	42.96
SA505323	44.34
SA505337	42.61
SA505347	43.4
SA505360	46.61
SA505374	42.33
SA505386	39.42
SA505398	43.06
SA505414	43.43
SA505431	42.54
SA505456	38.56
SA505471	39.32
SA505485	43.33
SA505500	44.01
SA505511	36.7
SA505523	41.95
SA505536	37.74
SA505549	39.55
SA505559	45.01
SA505573	45.53
SA505584	36.69
SA505607	43.08
SA505631	38.97
SA505651	43.45
SA505670	38.42
SA505693	44.32
SA505720	45.88
SA505742	31.74
SA505773	39.32
SA505790	41.36
SA505805	41.57
SA505816	37.14
SA505830	40.61
SA505845	40.94
SA505860	43.64
SA505871	47.8
SA505884	45.58
SA505898	38.34
SA505913	38.31
SA505928	38.34
SA505941	42.47
SA505948	34.32
SA505241	43.36
SA505255	49.97
SA505269	47.72
SA505280	46.23
SA505359	54.05
SA505425	35.41
SA505487	46.87
SA505512	77.44
SA505535	35.73
SA505552	35.92
SA505653	35.71
SA505686	41.11
SA505696	41.46
SA505709	35.47
SA505722	37.59
SA505736	35.63
SA505748	40.1
SA505763	37.92
SA505777	37.63
SA505792	37.82
SA505807	40.15
SA505820	41.06
SA505836	38.58
SA505867	34.53
SA505879	34.28
SA505895	48.84
SA505916	48.17
SA505940	45.54
SA518178	38.63
SA520080	29.17
SA519865	37.33
SA518293	27.93
SA520119	27.74
SA518424	45.25
SA518471	35.6
SA344953	52.07
SA404252	47.31
SA520038	40.72
SA518262	27.53
SA518391	27.85
SA518563	28.11
SA520107	28.69
SA520036	42.36
SA520084	29.24
SA519014	38.84
SA520103	29.02
SA518894	40.35
SA518486	43.39
SA518469	29.41
SA519514	29.05
SA519944	42.26
SA519122	26.04
SA518618	25.74
SA518426	45.68
SA520044	39.48
SA518484	48.41
SA520111	39.17
SA519902	39.66
SA520099	30.29
SA518892	26.95
SA518387	27.12
SA519350	40.63
SA518463	40.86
SA520114	48.48
SA520040	42.03
SA518888	40.98
SA519802	26.93
SA359770	28.59
SA518450	26.2
SA518510	27.35
SA350434	39.14
SA519906	28.5
SA324818	29.58
SA407882	37.14
SA407930	37.54
SA408010	36.87
SA408402	37.75
SA408422	34.69
SA408546	36.63
SA408578	30.72
SA408691	39.56
SA408742	44.61
SA408874	36.61
SA409195	37.18
SA409266	36.01
SA409702	33.59
SA409270	34.44
SA409318	35.22
SA409350	33.83
SA409455	36.49
SA409506	33.83
SA409554	38.79
SA409627	37.15
SA409635	55.9
SA408978	45.07
SA409902	30.64
SA410855	37.39
SA410703	54.76
SA410238	42.08
SA410218	41.2
SA410194	44.39
SA410130	34.18
SA410294	35.0
SA411313	40.86
SA410543	39.42
SA518722	30.86
SA410916	49.12
SA410929	38.04
SA410989	38.99
SA411009	38.73
SA411197	36.11
SA411033	39.98
SA408190	39.91
SA411217	38.19
SA411438	37.37
SA411242	34.73
SA411413	52.13
SA411589	31.67
SA411233	40.49
SA410590	44.41
SA411318	38.93
SA410843	37.17
SA410867	42.64
SA410418	50.66
SA410394	38.31
SA410591	41.14
SA408139	34.3
SA410082	45.02
SA410270	48.22
SA410166	39.69
SA409734	44.28
SA410907	27.31
SA411097	45.26
SA410487	30.99
SA410654	37.37
SA411777	38.96
SA411405	44.79
SA411842	42.62
SA411517	32.91
SA411561	39.22
SA411729	43.65
SA411805	34.92
SA411753	31.39
SA411541	43.4
SA411365	41.95
SA412087	35.13
SA412140	38.82
SA412295	36.98
SA518538	35.85
SA518604	40.95
SA518629	42.12
SA518631	40.63
SA518636	43.24
SA518641	43.22
SA518666	45.92
SA518682	36.01
SA518688	41.35
SA518694	41.95
SA518700	44.31
SA518702	41.81
SA518725	40.54
SA518775	38.12
SA518777	39.43
SA518783	43.8
SA518799	40.26
SA518807	39.63
SA518809	41.26
SA518818	30.93
SA518880	34.42
SA518884	35.44
SA518852	43.43
SA413114	27.37
SA412618	58.15
SA558654	52.24
SA533640	52.05
SA520268	47.43
SA413138	57.65
SA413042	32.22
SA520288	46.25
SA520296	49.85
SA412880	55.14
SA520308	53.46
SA520173	52.95
SA520177	53.99
SA533609	46.04
SA533614	33.06
SA520189	42.8
SA520199	52.8
SA533731	49.8
SA520209	44.5
SA520217	47.8
SA520225	44.46
SA412475	46.89
SA533763	50.04
SA412959	50.35
SA533775	50.85
SA412510	35.38
SA533748	47.13
SA533700	52.03
SA533711	60.1
SA520247	177.89
SA533630	56.41
SA412786	39.81
SA533624	60.41
SA412941	45.91
SA413001	50.38
SA533738	51.97
SA533798	52.22
SA533696	44.07
SA533806	40.88
SA533616	52.41
SA533790	49.97
SA520256	48.61
SA533701	48.59
SA533788	52.65
SA533707	36.21
SA533603	52.97
SA533617	49.51
SA558650	53.76
SA533678	47.23
SA533799	63.36
SA533656	85.8
SA520266	46.27
SA533793	51.81
SA533644	58.55
SA533767	61.28
SA533655	52.4
SA533739	42.75
SA533675	46.04
SA533787	54.36
SA533792	43.8
SA533697	47.56
SA533658	61.26
SA533689	48.25
SA533795	62.57
SA533645	55.54
SA533715	47.86
SA533622	59.61
SA533679	54.06
SA533776	40.86
SA533751	40.64
SA533627	51.98
SA520272	55.99
SA533673	44.81
SA520276	55.73
SA533650	66.51
SA533722	51.14
SA533717	60.25
SA533807	56.79
SA533742	54.82
SA533756	57.12
SA533754	47.38
SA533808	48.95
SA533600	41.8
SA533621	64.5
SA520185	57.92
SA533654	49.93
SA520280	50.4
SA520286	48.27
SA520294	46.98
SA533719	58.09
SA520301	50.69
SA520310	50.5
SA533672	53.65
SA533607	61.71
SA533760	51.39
SA533728	47.45
SA533774	35.88
SA533791	58.57
SA533778	35.76
SA533687	38.54
SA558755	69.15
SA533762	42.74
SA533761	39.06
SA520179	60.98
SA520171	62.49
SA520190	50.26
SA520205	39.31
SA520211	45.46
SA520219	39.94
SA533657	59.9
SA520227	33.2
SA520320	49.17
SA520237	38.48
SA533737	32.34
SA520241	38.92
SA520245	46.25
SA520250	48.3
SA544335	51.53
SA520254	42.65
SA533755	53.17
SA533667	56.54
SA533685	77.89
SA533618	42.74
SA533765	51.85
SA533610	43.08
SA533662	52.1
SA533802	25.94
SA533581	59.96
SA533759	55.74
SA533592	42.94
SA533637	39.37
SA533671	39.88
SA533769	49.34
SA558657	47.46
SA533648	49.11
SA558741	51.22
SA558750	47.54
SA533629	38.98
SA533735	68.49
SA533641	53.57
SA533771	53.59
SA533812	48.82
SA558708	54.43
SA558647	53.54
SA558652	52.14
SA558686	54.0
SA558646	63.38
SA533691	58.28
SA544660	41.88
SA506652	45.38
SA506658	29.84
SA506666	34.19
SA506674	28.73
SA506678	46.74
SA506684	46.62
SA506690	44.58
SA506696	38.41
SA506704	47.51
SA506708	46.25
SA506646	46.64
SA506649	24.2
SA506659	40.46
SA506665	47.18
SA515053	48.52
SA506671	36.99
SA506675	50.0
SA506689	47.04
SA506695	47.25
SA506703	36.2
SA506709	33.35
SA506714	34.92
SA514904	32.04
[truncated: 833 more rows]
