# Supplementary material for: Framework for quality assessment of whole genome cancer sequences
Source: Nat Commun. 2020 Oct 7;11:5040. doi: 10.1038/s41467-020-18688-y (PMC7541455; doi:10.1038/s41467-020-18688-y)
Supplement: Supplementary file 7 — Source Data [file 41467_2020_18688_MOESM7_ESM.zip › Supplementary Figure 2b.txt]

tumor_wgs_icgc_sample_id	Mean_coverage_tumour
SA5195	45.4
SA1556	33.65
SA3742	30.71
SA3721	39.17
SA4012	33.55
SA3805	37.19
SA4666	53.72
SA649	38.85
SA1181	59.5
SA4557	36.19
SA1694	36.38
SA5451	39.76
SA2042	46.52
SA3616	33.08
SA5780	38.5
SA3310	33.15
SA3053	41.77
SA3391	34.2
SA491245	39.05
SA4138	33.4
SA5501	35.75
SA3475	42.15
SA5378	35.96
SA541868	73.54
SA541870	42.36
SA541988	43.03
SA541872	46.62
SA541874	61.89
SA541876	45.56
SA541878	48.54
SA541880	42.85
SA541882	45.32
SA541884	39.8
SA541886	47.43
SA541888	46.45
SA541890	40.26
SA541892	51.52
SA541990	48.36
SA541992	44.22
SA541994	41.17
SA541996	43.61
SA541998	42.16
SA542000	44.41
SA542002	39.1
SA542004	44.92
SA542006	46.23
SA542008	48.61
SA542010	42.41
SA542012	45.25
SA542014	46.54
SA541864	41.68
SA541866	43.73
SA541894	39.92
SA541896	44.57
SA541898	38.58
SA541900	46.61
SA541902	43.64
SA541904	39.34
SA541906	38.71
SA541946	44.57
SA541948	44.69
SA541950	44.19
SA541908	38.85
SA541952	42.74
SA541954	40.01
SA541956	43.39
SA541958	42.42
SA541960	46.49
SA541962	41.3
SA541910	50.87
SA541964	43.37
SA541912	42.46
SA541966	41.7
SA541968	72.86
SA541970	48.71
SA541972	44.39
SA541974	41.25
SA541914	45.32
SA541916	58.88
SA541918	42.59
SA541976	50.66
SA541978	39.79
SA541980	49.05
SA541982	41.26
SA541984	47.1
SA541920	42.14
SA541922	39.78
SA541924	49.94
SA541926	41.97
SA541928	38.95
SA541930	42.15
SA541932	40.02
SA541934	39.03
SA541936	43.73
SA541938	42.75
SA541940	43.34
SA541942	42.25
SA541944	44.01
SA541986	42.45
SA542492	46.47
SA542695	48.75
SA543113	52.3
SA557048	51.63
SA542928	35.25
SA557050	50.82
SA542641	74.19
SA543023	51.35
SA544135	50.32
SA543282	50.08
SA543705	41.49
SA544051	47.32
SA542525	48.86
SA542920	52.35
SA542919	44.77
SA543179	43.78
SA543553	46.78
SA543073	45.45
SA544229	61.11
SA542686	44.2
SA542425	50.86
SA543168	49.47
SA543567	43.4
SA542426	46.87
SA542783	46.01
SA544289	46.22
SA544288	44.79
SA542735	46.83
SA543126	41.91
SA557043	50.54
SA543500	45.98
SA543977	55.19
SA542427	49.15
SA543968	53.38
SA543105	49.16
SA543104	47.38
SA543712	50.02
SA544072	61.36
SA557034	76.14
SA542923	83.85
SA544029	57.08
SA543254	45.12
SA543663	52.78
SA542640	44.35
SA543530	43.71
SA543895	53.69
SA544294	57.75
SA543426	46.19
SA544186	46.67
SA543885	42.29
SA557036	43.72
SA542602	42.0
SA543114	48.28
SA543536	45.88
SA544124	52.13
SA543622	55.26
SA544002	50.56
SA542448	53.98
SA542719	49.21
SA543117	51.7
SA543912	42.23
SA542718	52.84
SA543681	39.55
SA557038	54.42
SA543682	47.66
SA543399	43.72
SA543789	48.35
SA557046	53.42
SA543824	48.68
SA542561	56.47
SA542938	49.44
SA543801	49.14
SA543493	55.65
SA543843	41.4
SA544092	81.94
SA543301	58.76
SA543482	46.15
SA542683	50.69
SA543090	45.21
SA6128	40.49
SA6131	50.93
SA6134	40.18
SA6125	37.77
SA6137	35.35
SA6140	47.03
SA6143	37.79
SA6146	37.98
SA6149	43.75
SA6152	36.91
SA6155	49.8
SA6760	53.72
SA6811	46.7
SA6158	44.52
SA6161	32.93
SA6164	218.52
SA6167	33.75
SA6170	32.11
SA6173	36.08
SA6176	35.07
SA6179	45.47
SA541812	46.62
SA541814	48.27
SA541816	56.02
SA541818	45.14
SA541820	44.31
SA541822	47.14
SA541824	53.45
SA541826	42.36
SA541828	46.86
SA541830	46.15
SA541832	59.8
SA541834	47.01
SA541836	52.79
SA541838	49.26
SA541840	54.68
SA541842	56.92
SA541844	41.8
SA541846	46.76
SA541848	40.42
SA541850	41.27
SA541852	45.32
SA541854	58.48
SA541856	49.48
SA541858	42.92
SA541860	44.78
SA43144	60.36
SA70525	59.75
SA26595	59.69
SA13738	43.84
SA65784	58.02
SA15776	54.4
SA491558	58.96
SA12991	63.97
SA18463	54.25
SA83134	55.44
SA492388	59.06
SA10195	51.52
SA22515	39.21
SA19615	48.7
SA68521	58.6
SA492359	55.04
SA26895	40.99
SA60252	54.14
SA81808	62.57
SA66217	47.85
SA67692	60.27
SA14241	64.03
SA77461	47.7
SA72642	57.48
SA49610	61.45
SA491910	58.01
SA49664	61.17
SA70945	68.75
SA492056	60.86
SA64750	65.88
SA63265	54.53
SA492026	63.38
SA491668	53.86
SA40999	49.13
SA68194	63.09
SA18702	55.28
SA82918	62.4
SA32297	62.37
SA38132	56.85
SA61999	54.74
SA24487	60.3
SA491814	64.04
SA46800	29.38
SA491630	61.39
SA61440	61.02
SA61837	62.08
SA492174	55.01
SA78527	63.62
SA33508	66.43
SA74453	34.33
SA45294	57.03
SA27437	57.28
SA46697	58.03
SA80884	57.43
SA22443	49.18
SA75558	53.97
SA57008	61.42
SA492027	60.56
SA64373	64.93
SA63181	50.47
SA30223	37.39
SA74051	52.06
SA491600	54.02
SA33121	56.57
SA40403	54.09
SA82966	60.19
SA33754	36.07
SA492021	57.18
SA20573	56.01
SA20975	52.1
SA62815	62.69
SA72823	33.11
SA82372	50.93
SA71810	45.25
SA28963	52.58
SA37556	61.26
SA53799	32.17
SA55071	65.37
SA32713	51.46
SA17443	55.19
SA23417	56.18
SA55269	57.9
SA57479	56.55
SA60771	57.35
SA34768	33.76
SA68015	59.9
SA28475	57.24
SA492104	61.19
SA48667	60.34
SA84185	55.18
SA11798	57.7
SA50262	60.56
SA543057	63.91
SA543433	59.65
SA543590	51.96
SA544047	61.13
SA543785	61.38
SA543550	54.19
SA543762	57.16
SA543206	63.88
SA542535	48.21
SA542560	54.95
SA543541	49.45
SA543685	53.06
SA534389	44.79
SA517715	54.09
SA517453	63.03
SA517839	59.08
SA492657	59.25
SA517802	58.65
SA534431	60.12
SA525036	59.24
SA492581	46.48
SA517730	53.25
SA534591	58.13
SA84489	51.67
SA84360	56.22
SA524966	48.59
SA517856	56.33
SA525054	57.7
SA84896	60.09
SA84668	62.9
SA517532	37.91
SA524949	60.63
SA86108	49.65
SA542382	44.67
SA86119	29.66
SA86126	38.99
SA86170	32.94
SA86182	33.56
SA86215	30.02
SA542383	30.64
SA86131	31.24
SA542384	37.34
SA86239	40.06
SA86276	31.15
SA86302	31.23
SA542385	34.07
SA542386	32.64
SA86314	32.09
SA86338	32.22
SA86347	26.01
SA86359	31.18
SA86383	31.66
SA86450	30.55
SA86476	34.37
SA538975	33.01
SA542163	32.74
SA86545	33.52
SA86551	39.48
SA86569	31.87
SA86575	34.23
SA542165	36.85
SA86594	34.64
SA542167	30.2
SA542169	39.9
SA538977	45.27
SA542387	34.29
SA542171	40.27
SA538980	34.57
SA542388	32.36
SA542173	31.22
SA86680	37.37
SA86696	33.55
SA86726	33.1
SA542175	36.51
SA86768	29.9
SA538983	32.38
SA542177	75.14
SA542179	36.17
SA542181	31.21
SA85244	34.75
SA85298	30.81
SA85340	27.22
SA542183	32.1
SA542185	38.19
SA542389	39.84
SA85506	31.35
SA85535	31.9
SA538985	79.22
SA85553	35.79
SA542390	40.32
SA542187	29.81
SA542391	31.25
SA542392	31.32
SA542393	32.01
SA542394	27.74
SA542189	36.34
SA538992	68.22
SA542395	30.72
SA538995	29.24
SA542396	35.86
SA538998	24.48
SA539000	33.04
SA539002	29.89
SA539004	31.87
SA539006	32.62
SA542191	39.43
SA542193	41.79
SA539008	34.56
SA542195	41.57
SA539010	39.26
SA542197	40.5
SA542199	31.55
SA542201	36.53
SA85671	31.68
SA542203	34.04
SA539012	29.93
SA542205	31.85
SA542207	32.45
SA539014	32.04
SA542397	32.44
SA539017	30.37
SA539019	32.84
SA85710	33.41
SA539021	33.99
SA539023	31.62
SA85722	35.69
SA542209	32.05
SA542211	31.5
SA539025	30.14
SA542213	33.44
SA542215	32.47
SA542217	32.33
SA542222	43.06
SA542220	40.97
SA542221	52.41
SA542226	44.39
SA542224	49.0
SA542225	47.95
SA542232	47.92
SA542233	42.99
SA542235	42.17
SA542236	37.11
SA542238	49.8
SA542239	43.21
SA542242	45.05
SA542241	47.6
SA542246	43.22
SA542245	42.91
SA542244	41.16
SA542249	45.79
SA542248	46.31
SA542251	46.05
SA542252	39.61
SA542255	39.7
SA542254	41.28
SA542229	44.39
SA542230	43.48
SA542228	44.01
SA542257	47.74
SA542258	42.33
SA542261	50.05
SA542260	39.48
SA542265	41.85
SA542264	39.71
SA542263	43.9
SA542268	41.11
SA542267	41.59
SA542271	42.08
SA542270	41.68
SA542274	39.77
SA542273	41.51
SA542276	44.45
SA542277	44.14
SA542279	46.85
SA542280	41.1
SA542282	46.37
SA542283	44.11
SA542285	45.29
SA542286	42.33
SA542287	40.8
SA542289	51.25
SA542290	47.25
SA542292	46.75
SA542293	43.36
SA542295	47.54
SA542296	45.89
SA542298	44.92
SA542300	43.14
SA542301	49.82
SA542304	39.89
SA542302	50.24
SA542305	47.24
SA542307	41.5
SA542311	36.06
SA542308	40.66
SA542309	35.04
SA542314	47.53
SA542312	48.86
SA542316	45.25
SA542317	40.55
SA542320	46.29
SA542318	40.83
SA93146	29.45
SA108597	70.45
SA123799	31.63
SA101371	44.72
SA491186	75.56
SA121657	63.45
SA126289	67.89
SA491162	73.23
SA129949	45.04
SA112902	75.99
SA111218	74.82
SA526320	73.78
SA90162	35.1
SA491225	75.08
SA119548	32.77
SA491175	75.18
SA100232	44.86
SA102536	47.12
SA491234	76.52
SA88004	37.9
SA491195	75.91
SA98569	53.21
SA535737	75.13
SA547730	73.79
SA93904	32.59
SA95373	33.29
SA130321	39.98
SA100512	71.02
SA113370	69.84
SA100868	45.78
SA117559	34.33
SA491215	70.45
SA125187	34.69
SA491205	73.54
SA491143	73.01
SA102816	45.01
SA491122	75.56
SA121680	40.25
SA124878	76.97
SA106552	37.71
SA92158	77.94
SA105050	67.86
SA491106	77.96
SA126265	40.91
SA100712	40.43
SA87265	49.73
SA560617	77.2
SA560602	70.45
SA560593	68.94
SA560612	69.07
SA560609	70.1
SA560605	73.73
SA560599	72.2
SA130901	42.02
SA130872	45.47
SA130876	30.5
SA541742	38.26
SA130880	39.99
SA541744	37.68
SA130903	60.76
SA130882	44.33
SA130884	41.14
SA541747	55.19
SA130886	44.96
SA541749	37.99
SA130888	39.52
SA541727	37.76
SA541751	37.35
SA541753	38.78
SA541728	42.53
SA541755	52.39
SA130905	69.56
SA541757	52.74
SA541759	56.97
SA541761	40.39
SA541763	37.66
SA541729	33.58
SA541765	37.56
SA541731	37.94
SA541733	41.55
SA541732	42.57
SA541730	45.27
SA541734	34.69
SA541738	33.32
SA541740	39.68
SA541736	36.32
SA541767	44.57
SA541739	35.84
SA541741	51.0
SA541745	59.2
SA541743	45.29
SA541748	57.03
SA541746	44.36
SA541758	47.88
SA541754	59.9
SA541750	59.59
SA541760	50.4
SA541752	52.33
SA541756	51.82
SA541770	44.16
SA541772	45.23
SA541766	48.96
SA541762	50.71
SA541768	49.24
SA541764	51.63
SA130907	32.21
SA541774	54.22
SA541776	55.84
SA541778	45.41
SA541780	54.27
SA541782	55.76
SA130909	31.44
SA541784	49.74
SA541786	50.97
SA541788	53.17
SA541790	52.03
SA541791	46.69
SA541792	44.86
SA541793	51.53
SA130911	41.1
SA130913	31.0
SA130915	41.2
SA130868	32.49
SA541737	32.08
SA528810	76.03
SA528811	76.27
SA528813	69.32
SA528912	64.13
SA528798	68.15
SA528914	51.97
SA528886	62.88
SA528815	76.18
SA528816	61.2
SA528916	61.66
SA528888	71.93
SA528902	88.6
SA528890	76.61
SA528799	82.37
SA528908	52.96
SA528918	65.75
SA528819	70.23
SA528920	60.8
SA528892	69.45
SA528802	60.14
SA528792	70.99
SA528922	77.36
SA528805	58.05
SA528822	58.47
SA528823	79.44
SA528903	73.0
SA528904	62.56
SA528925	53.4
SA528825	63.32
SA528806	68.56
SA528827	68.09
SA528807	70.23
SA528809	70.55
SA528829	63.07
SA528831	62.95
SA528793	73.63
SA528895	74.11
SA528993	55.01
SA528833	90.58
SA528836	73.85
SA528995	57.9
SA528997	57.42
SA528999	72.67
SA528926	58.8
SA528782	69.0
SA528928	80.87
SA528930	64.6
SA528932	76.32
SA130927	61.0
SA130925	58.07
SA130964	72.04
SA130963	65.98
SA130917	59.11
SA130919	59.92
SA130921	80.96
SA130923	7.45
SA528838	75.67
SA528896	56.21
SA528839	66.79
SA528843	55.79
SA528938	65.92
SA528845	89.17
SA528846	82.63
SA528848	63.21
SA528850	66.66
SA528939	67.76
SA528853	65.16
SA528854	60.25
SA528898	86.97
SA528899	85.59
SA528941	63.95
SA528991	56.63
SA528943	64.55
SA528784	70.08
SA528786	53.16
SA528945	75.2
SA528855	75.54
SA528947	60.75
SA528788	66.36
SA528858	75.27
SA528861	56.69
SA528790	60.94
SA528909	66.43
SA528863	63.87
SA528906	70.52
SA528864	72.69
SA528866	69.56
SA528868	52.28
SA528870	65.42
SA528872	64.58
SA528900	62.2
SA528874	68.92
SA528949	61.77
SA528876	66.54
SA528878	70.42
SA528881	59.45
SA528901	60.33
SA528883	81.59
SA528795	67.38
SA528884	72.7
SA569075	32.19
SA542932	33.03
SA560559	42.3
SA569081	39.22
SA569082	43.94
SA542536	31.24
SA542931	32.82
SA569072	33.91
SA560543	37.11
SA542966	33.4
SA543305	36.45
SA543730	38.38
SA544109	34.91
SA542564	36.98
SA542965	41.03
SA542473	37.02
SA542843	37.56
SA569080	39.45
SA569074	35.32
SA543211	31.34
SA543593	38.42
SA544009	35.95
SA543675	35.96
SA544045	38.53
SA542478	37.46
SA542864	32.79
SA543233	32.14
SA543680	33.33
SA544046	37.49
SA542479	35.96
SA542865	31.15
SA543234	34.33
SA560552	35.3
SA569077	30.25
SA543594	31.94
SA544185	30.3
SA542619	31.52
SA544191	34.03
SA542486	31.14
SA543051	32.28
SA543199	32.2
SA543781	31.98
SA144576	72.23
SA151709	75.77
SA180317	63.45
SA154417	46.02
SA135301	37.59
SA138250	35.79
SA163620	41.95
SA182882	35.06
SA494057	71.08
SA560596	64.4
SA146608	42.24
SA173009	34.64
SA132368	41.97
SA139948	40.73
SA167759	42.24
SA165304	73.23
SA154497	42.46
SA158256	34.83
SA153016	33.56
SA150476	38.46
SA131728	39.66
SA136091	39.89
SA138738	68.13
SA164854	72.1
SA184257	42.27
SA164299	35.39
SA138061	44.81
SA183702	39.85
SA174372	38.55
SA146105	37.53
SA166804	39.79
SA164579	37.11
SA167349	68.39
SA155940	37.84
SA159460	41.28
SA176022	65.79
SA141272	45.89
SA142043	38.25
SA152676	41.16
SA147241	64.88
SA148718	42.23
SA192727	78.29
SA200796	41.92
SA201430	39.76
SA190261	81.24
SA202903	68.6
SA494251	72.03
SA201351	45.43
SA201809	64.52
SA189208	72.59
SA203543	77.05
SA494284	62.87
SA494168	67.43
SA494343	63.38
SA494253	59.85
SA494229	70.3
SA200524	57.29
SA191335	44.36
SA188108	64.79
SA494401	63.1
SA494116	70.4
SA195328	42.54
SA195822	64.91
SA202848	72.78
SA195307	37.3
SA494127	71.29
SA195900	46.16
SA539321	35.18
SA192967	82.46
SA194253	56.59
SA201581	67.53
SA494082	66.26
SA203048	40.77
SA199271	43.97
SA203853	76.33
SA191115	74.31
SA194387	75.59
SA494351	68.51
SA494058	72.63
SA494399	72.43
SA494507	60.68
SA494084	65.86
SA494103	67.56
SA494078	71.65
SA494271	67.2
SA556263	77.09
SA556327	75.32
SA556251	77.72
SA556577	58.9
SA556872	62.39
SA556950	70.25
SA556937	64.81
SA556295	72.42
SA556832	59.48
SA556591	65.11
SA556737	76.14
SA556682	65.19
SA556859	61.57
SA556442	73.37
SA556530	66.92
SA556315	77.6
SA556664	60.44
SA556273	59.81
SA556509	63.49
SA556367	64.33
SA556702	62.71
SA556372	65.14
SA556241	61.77
SA556462	64.29
SA556610	60.2
SA556218	61.05
SA556626	71.24
SA556305	70.52
SA556410	65.69
SA556485	59.81
SA556719	62.89
SA556811	64.59
SA556337	76.13
SA556571	60.35
SA556529	62.08
SA556600	61.26
SA556458	53.91
SA556506	62.96
SA556885	72.33
SA556484	59.22
SA556434	59.68
SA556791	71.96
SA556835	61.34
SA556650	63.44
SA556895	70.82
SA556724	75.89
SA556675	64.75
SA556647	61.61
SA556816	68.38
SA233266	64.06
SA219639	63.61
SA218331	28.7
SA214090	33.39
SA250087	70.57
SA233294	29.52
SA236844	66.78
SA211341	31.02
SA230964	64.99
SA560606	67.45
SA560614	36.19
SA213642	33.8
SA212393	29.5
SA251496	36.65
SA227089	63.43
SA223029	34.97
SA250663	66.12
SA219165	62.52
SA246522	68.26
SA226253	63.02
SA212726	38.0
SA250273	64.01
SA208440	37.37
SA224647	32.04
SA213387	70.49
SA229532	34.58
SA210843	29.36
SA235957	38.13
SA204546	64.71
SA245139	34.93
SA209306	70.79
SA215371	66.41
SA240128	71.75
SA247488	39.21
SA209137	64.65
SA244508	32.53
SA231359	31.4
SA213217	30.84
SA230633	64.34
SA222933	67.88
SA521664	60.29
SA495215	66.66
SA494805	67.53
SA514993	61.82
SA495538	59.62
SA495423	62.06
SA495155	67.03
SA495070	62.08
SA255656	47.38
SA515781	65.47
SA494740	59.46
SA254668	63.35
SA534051	67.19
SA254332	68.87
SA253231	58.52
SA495252	68.7
SA494956	66.31
SA521667	61.11
SA495048	69.62
SA495321	71.88
SA495342	57.9
SA254188	55.09
SA514999	60.5
SA253172	66.23
SA254758	60.74
SA521593	76.54
SA495518	66.69
SA521642	60.21
SA495100	69.83
SA255317	58.79
SA495380	55.35
SA516035	65.67
SA515399	66.16
SA521717	66.06
SA520420	34.96
SA520422	34.76
SA520425	30.54
SA520426	28.67
SA520427	35.96
SA520430	32.03
SA520431	29.79
SA543521	33.73
SA558645	35.02
SA258388	37.48
SA258319	27.97
SA258991	23.82
SA257815	27.98
SA259039	39.96
SA257959	27.47
SA260074	28.61
SA260494	29.04
SA260974	38.02
SA258511	28.07
SA260022	26.76
SA259554	28.42
SA258916	35.55
SA258175	42.02
SA257429	35.96
SA259015	27.67
SA257534	27.85
SA258640	44.88
SA259478	43.04
SA260926	30.85
SA257454	33.93
SA257674	32.17
SA260515	26.04
SA260182	26.51
SA258736	27.5
SA260362	35.65
SA260274	30.37
SA259838	27.95
SA258898	54.6
SA258100	28.91
SA258334	29.35
SA257315	33.1
SA259362	29.63
SA264069	37.19
SA261595	36.96
SA264336	36.18
SA263853	42.76
SA261436	35.01
SA263196	35.58
SA266783	60.58
SA266786	36.9
SA266489	64.52
SA266828	30.91
SA261184	61.93
SA264474	34.34
SA262624	33.86
SA264003	59.89
SA264624	42.97
SA266579	68.16
SA265676	60.33
SA262126	32.27
SA262459	38.29
SA499742	41.54
SA499746	31.79
SA499801	47.94
SA499802	28.22
SA499813	38.06
SA499815	33.76
SA268288	74.21
SA268834	66.76
SA500918	73.56
SA267260	68.63
SA515277	72.13
SA540960	80.38
SA268678	71.51
SA267880	64.27
SA270040	65.45
SA550978	68.97
SA269680	67.47
SA520910	79.96
SA267718	70.69
SA268027	72.26
SA268432	73.0
SA269323	75.0
SA500699	69.97
SA270088	59.46
SA268750	70.87
SA500737	71.93
SA540527	70.73
SA500797	68.62
SA500148	71.19
SA269383	59.39
SA267454	70.43
SA500397	70.05
SA515104	71.61
SA269167	67.24
SA267658	69.72
SA267949	64.15
SA269041	73.02
SA500499	56.17
SA500643	69.98
SA500759	68.18
SA501060	73.39
SA268117	69.02
SA269251	67.19
SA500769	75.51
SA500830	75.3
SA500238	68.18
SA269629	74.12
SA500820	73.1
SA500054	69.06
SA515972	74.0
SA520782	70.98
SA499894	69.08
SA268333	72.29
SA268591	68.6
SA500100	70.71
SA268957	75.45
SA540506	55.87
SA267307	71.06
SA268465	76.61
SA268889	69.18
SA501371	48.38
SA501373	40.23
SA501375	52.02
SA501377	52.06
SA501379	38.98
SA501381	43.8
SA501383	44.02
SA501385	32.92
SA501387	56.49
SA501389	48.4
SA501391	54.8
SA501393	57.31
SA501395	40.53
SA501397	56.16
SA501399	58.6
SA501401	125.92
SA501403	59.45
SA501405	57.51
SA501407	107.19
SA501409	62.16
SA501411	63.38
SA501413	68.48
SA501415	68.84
SA501417	47.85
SA501419	66.43
SA501421	47.29
SA501422	54.83
SA501423	74.98
SA501365	36.5
SA501367	34.08
SA501369	41.89
SA501427	42.34
SA501431	45.53
SA501435	45.33
SA501439	36.04
SA501442	36.64
SA501446	42.46
SA501448	39.47
SA501452	37.09
SA501456	40.46
SA501460	42.82
SA501464	38.8
SA501468	42.91
SA501471	41.89
SA501473	39.07
SA501477	31.74
SA501480	34.6
SA501484	34.46
SA501487	32.94
SA501491	44.32
SA501495	33.91
SA501499	40.45
SA501503	43.95
SA501506	39.66
SA270380	39.98
SA501510	37.17
SA270382	45.06
SA501514	37.69
SA501517	37.08
SA501519	32.48
SA501523	42.9
SA501527	29.73
SA501564	35.24
SA501531	33.77
SA501535	35.74
SA270384	37.46
SA270386	25.63
SA501540	37.29
SA501544	44.94
SA270388	34.46
SA501549	37.1
SA501553	37.85
SA501555	39.01
SA501559	38.03
SA501563	32.55
SA501567	34.33
SA501571	35.56
SA501575	38.85
SA501579	39.46
SA270390	38.64
SA501583	38.82
SA501587	36.56
SA501591	35.37
SA270392	32.69
SA501595	35.48
SA515214	32.41
SA270394	37.37
SA501599	35.78
SA501603	33.0
SA501607	40.76
SA501611	41.16
SA501615	43.17
SA501619	35.03
SA501623	32.92
SA501627	36.78
SA501631	34.3
SA515218	31.6
SA501633	32.55
SA501635	40.7
SA501637	40.06
SA270396	35.76
SA270398	32.58
SA270400	41.77
SA515222	40.31
SA501639	34.59
SA501641	37.41
SA515233	33.28
SA501643	40.61
SA501645	41.42
SA501647	35.56
SA270402	39.15
SA501649	35.7
SA270404	45.97
SA270406	39.61
SA501651	31.87
SA270408	35.2
SA501653	36.72
SA501424	36.53
SA270410	36.87
SA270412	38.14
SA501428	34.73
SA501432	35.68
SA501436	32.53
SA501440	32.17
SA270414	43.61
SA270416	31.04
SA501445	34.68
SA270418	35.71
SA270420	34.41
SA501449	38.34
SA501453	39.85
SA501457	31.87
SA501461	35.21
SA270422	36.65
SA515239	35.62
SA501465	28.95
SA270423	40.26
SA501469	38.18
SA270426	39.76
SA270428	33.98
SA270430	35.65
SA515248	48.63
SA270432	32.88
SA515254	35.34
SA515261	33.64
SA515266	35.32
SA270434	28.31
SA270436	32.55
SA501476	30.62
SA270438	27.44
SA501481	35.88
SA270440	29.36
SA501485	33.1
SA270442	36.24
SA270444	37.39
SA515270	34.96
SA501490	37.38
SA501494	47.42
SA515276	33.11
SA270446	37.44
SA501498	34.28
SA501502	37.36
SA270448	32.47
SA515281	35.97
SA529837	37.28
SA270450	37.06
SA501507	35.34
SA501511	42.88
SA501515	35.27
SA515286	32.78
SA270452	35.74
SA270454	35.11
SA270456	39.36
SA270458	32.93
SA515292	36.82
SA270460	37.24
SA270462	32.09
SA501522	43.9
SA501526	45.75
SA515296	31.67
SA515298	35.64
SA270464	41.07
SA501530	40.42
SA501534	32.19
SA501537	36.82
SA270466	41.35
SA501541	41.53
SA515300	31.66
SA270468	32.59
SA515302	36.86
SA515305	40.62
SA501545	42.97
SA515307	35.4
SA501548	31.12
SA501552	36.94
SA501554	38.59
SA515309	35.29
SA515312	34.14
SA501562	38.42
SA515314	30.25
SA515316	34.58
SA515318	32.61
SA515322	40.1
SA515327	35.87
SA515333	36.54
SA515339	37.58
SA501568	39.6
SA515347	38.0
SA515353	37.02
SA515360	40.77
SA515367	31.24
SA515373	30.37
SA515377	36.45
SA515383	31.06
SA515389	29.7
SA501572	34.16
SA501578	30.77
SA515397	31.28
SA515407	27.3
SA515415	40.93
SA501576	34.99
SA515422	38.91
SA515427	40.87
SA515432	34.57
SA515438	31.45
SA515444	34.85
SA515450	37.5
SA515456	37.49
SA515463	38.42
SA515472	37.23
SA515479	36.04
SA529714	38.81
SA529716	36.24
SA529718	40.5
SA529720	33.98
SA529722	39.54
SA501582	33.87
SA529724	35.86
SA529726	37.83
SA529728	31.51
SA529730	39.78
SA529732	40.57
SA529734	43.83
SA529735	43.72
SA529737	41.39
SA529739	40.11
SA529741	38.33
SA529743	37.82
SA529745	42.25
SA529747	37.3
SA529749	35.91
SA529751	40.07
SA529753	38.61
SA529756	34.77
SA529759	39.88
SA529766	35.69
SA529774	39.7
SA529777	36.54
SA529781	36.74
SA529783	41.96
SA529787	44.62
SA529792	35.55
SA529796	41.56
SA529800	39.78
SA529803	40.51
SA529807	44.51
SA529811	39.53
SA501586	35.4
SA529818	42.92
SA501590	40.99
SA529823	38.35
SA529827	37.91
SA529830	37.98
SA501594	71.74
SA529835	31.62
SA529841	38.61
SA529845	30.17
SA529849	39.48
SA529853	41.06
SA529857	38.33
SA529858	33.66
SA529863	40.78
SA529864	42.84
SA529869	33.99
SA501598	41.84
SA501602	40.58
SA529876	36.97
SA529881	35.5
SA529884	40.3
SA501606	43.06
SA501610	44.55
SA501614	38.1
SA501618	42.99
SA501622	56.97
SA501626	51.44
SA501630	61.42
SA529897	43.12
SA529901	46.9
SA529905	49.26
SA279872	42.97
SA292802	71.67
SA289217	45.19
SA273031	35.62
SA286926	71.49
SA291007	59.01
SA278886	62.67
SA289879	50.48
SA295193	72.31
SA281019	46.42
SA292647	39.71
SA273481	38.79
SA276242	44.78
SA294650	37.29
SA274485	44.05
SA281426	73.42
SA286004	36.76
SA290059	33.12
SA291688	40.93
SA283110	35.08
SA284573	42.73
SA282599	34.81
SA288366	41.91
SA275986	47.02
SA281973	46.0
SA287592	45.19
SA283444	59.3
SA294903	34.63
SA290384	64.63
SA283996	40.53
SA278114	45.31
SA296370	86.56
SA270862	37.87
SA271263	50.07
SA277382	37.65
SA279342	44.7
SA279763	37.41
SA277517	40.55
SA281267	34.29
SA279897	44.32
SA275554	37.65
SA282493	42.67
SA307536	74.76
SA300605	89.59
SA317999	48.98
SA305693	57.76
SA310244	67.34
SA503612	65.42
SA307934	49.98
SA503358	56.6
SA315471	54.75
SA313324	92.46
SA503701	70.67
SA503918	70.84
SA305293	92.08
SA315959	92.18
SA305520	48.5
SA311872	80.71
SA310500	44.06
SA503614	72.67
SA315503	64.95
SA301678	52.98
SA308158	69.56
SA310164	53.97
SA503261	55.63
SA503699	69.4
SA503898	82.42
SA298231	63.58
SA303138	75.25
SA503211	74.23
SA313800	74.14
SA504079	56.02
SA312300	66.97
SA306087	70.98
SA503473	76.56
SA503541	66.56
SA320731	52.01
SA304460	55.94
SA317863	55.36
SA315264	51.26
SA503919	69.64
SA309724	40.08
SA503179	61.02
SA306844	55.78
SA310395	79.93
SA307650	51.45
SA503921	63.13
SA313680	47.77
SA504055	61.21
SA306668	66.92
SA320974	39.97
SA321048	40.87
SA542137	35.05
SA320956	31.22
SA320878	38.59
SA557677	36.66
SA321021	38.75
SA320902	32.97
SA542140	34.11
SA542046	32.6
SA542143	34.22
SA542149	32.57
SA542053	38.98
SA320920	31.28
SA542152	40.76
SA542129	42.74
SA542049	35.39
SA320866	32.94
SA320824	32.82
SA542034	40.64
SA542111	34.36
SA321106	36.55
SA542037	32.33
SA320938	31.9
SA557665	39.53
SA542155	41.0
SA320830	29.51
SA321030	38.53
SA542075	33.59
SA557689	41.34
SA320908	57.51
SA542105	38.84
SA320884	31.08
SA542040	42.97
SA320992	36.18
SA320944	29.6
SA542021	38.77
SA320968	43.48
SA320848	40.95
SA542027	36.8
SA557668	32.14
SA542120	36.27
SA321103	35.13
SA321004	33.6
SA542030	46.2
SA542108	39.51
SA542114	35.31
SA542101	37.77
SA542054	38.0
SA542117	35.39
SA320914	41.67
SA542123	32.99
SA542134	42.36
SA542058	40.74
SA542069	31.83
SA542062	43.42
SA320926	41.28
SA320854	43.35
SA542063	33.37
SA542024	41.97
SA321057	39.04
SA542126	35.27
SA320872	41.77
SA542072	35.43
SA542078	34.43
SA542043	32.32
SA321111	40.34
SA321066	36.7
SA321023	41.17
SA321032	36.58
SA320896	35.41
SA321119	37.45
SA320962	31.08
SA320980	42.67
SA321041	36.38
SA321137	44.5
SA320998	31.9
SA320986	36.6
SA542132	34.04
SA542146	36.06
SA542064	40.8
SA542093	32.62
SA320818	31.77
SA321128	39.7
SA542158	34.89
SA542018	33.28
SA320950	31.21
SA542160	35.94
SA320890	38.33
SA320842	41.95
SA320836	30.89
SA542099	34.5
SA321050	37.49
SA320932	34.51
SA542084	38.47
SA320860	43.72
SA321012	41.98
SA542087	36.29
SA542082	37.8
SA542090	37.38
SA542096	32.69
SA557315	58.4
SA557318	59.73
SA557321	59.03
SA557322	60.85
SA557325	60.33
SA557377	60.45
SA557409	61.21
SA557327	64.38
SA557328	65.39
SA557331	59.38
SA557333	68.23
SA557342	36.4
SA557338	39.73
SA557347	44.5
SA557353	45.01
SA557357	46.79
SA557361	46.0
SA557366	75.55
SA557369	79.06
SA557373	80.08
SA557381	61.0
SA557385	60.66
SA557389	58.84
SA557393	58.91
SA557397	58.81
SA557400	59.02
SA557404	65.21
SA557413	61.7
SA557416	63.71
SA557420	46.07
SA557426	44.13
SA557470	78.5
SA557483	78.64
SA557489	78.84
SA557456	77.83
SA557459	80.3
SA557431	44.64
SA557435	44.83
SA557437	47.2
SA557443	78.91
SA557447	41.4
SA557451	40.46
SA557454	39.96
SA557461	39.96
SA557464	38.97
SA557466	40.63
SA557473	42.77
SA557476	41.44
SA557479	42.7
SA557480	43.26
SA557486	76.58
SA557491	43.81
SA557495	43.64
SA557498	43.76
SA557502	78.62
SA557505	99.87
SA557508	145.35
SA557512	68.17
SA557514	80.77
SA557519	96.84
SA557522	66.91
SA557526	73.92
SA557529	101.08
SA557532	105.69
SA557534	49.49
SA557537	44.54
SA557539	64.17
SA557541	74.94
SA557543	79.78
SA557546	72.71
SA542830	61.15
SA544050	57.71
SA542510	62.18
SA542942	64.32
SA543302	61.25
SA542869	64.15
SA543349	52.38
SA543790	64.04
SA544190	36.87
SA542715	58.91
SA543124	68.72
SA543178	64.79
SA543631	54.17
SA505244	54.51
SA505270	56.68
SA505282	52.75
SA505297	47.76
SA505316	54.68
SA505328	52.44
SA505339	44.08
SA505351	55.22
SA505363	51.43
SA505379	53.17
SA505389	54.27
SA505404	47.82
SA505416	53.66
SA505437	54.93
SA505458	48.34
SA505475	58.97
SA505492	60.03
SA505503	58.11
SA505516	58.42
SA505529	55.85
SA505540	55.1
SA505551	55.29
SA505563	55.74
SA505577	55.75
SA505591	53.23
SA505613	54.91
SA505633	52.77
SA505654	56.24
SA505676	52.57
SA505702	50.5
SA505730	45.72
SA505750	46.42
SA505780	56.06
SA505795	51.48
SA505808	51.54
SA505821	54.35
SA505835	48.07
SA505850	44.93
SA505863	47.58
SA505877	56.9
SA505889	54.99
SA505904	57.16
SA505918	54.28
SA505933	53.56
SA505944	58.4
SA505950	52.23
SA505245	46.61
SA505258	50.61
SA505271	59.0
SA505352	48.47
SA505415	51.45
SA505478	48.34
SA505493	59.93
SA505539	53.8
SA505545	50.98
SA505657	62.1
SA505675	55.99
SA505690	54.62
SA505701	43.67
SA505711	47.64
SA505727	41.82
SA505738	51.23
SA505754	47.14
SA505768	49.08
SA505781	45.41
SA505796	52.88
SA505809	45.33
SA505825	46.1
SA505861	51.02
SA505872	61.75
SA505885	61.19
SA505897	63.94
SA505919	54.34
SA520122	75.19
SA520078	52.81
SA519854	71.09
SA518288	53.15
SA520117	56.47
SA518422	70.26
SA518470	74.19
SA345175	54.79
SA404138	47.49
SA520037	74.09
SA518254	56.64
SA518389	51.26
SA518547	53.51
SA520105	54.35
SA520028	66.25
SA520082	55.28
SA518989	72.64
SA520101	54.37
SA518893	69.92
SA518485	69.75
SA518467	56.65
SA519499	57.01
SA519932	65.69
SA519106	58.87
SA518602	55.76
SA518425	67.3
SA520043	59.14
SA518483	77.17
SA520110	64.42
SA519898	70.54
SA520096	58.38
SA518890	55.55
SA518379	55.72
SA519317	68.42
SA518462	71.04
SA520113	78.04
SA520039	68.49
SA518887	77.2
SA519788	55.79
SA359572	38.49
SA518448	50.56
SA518504	53.76
SA350650	34.02
SA519904	54.63
SA324608	36.34
SA407890	66.79
SA407922	52.67
SA407982	62.17
SA528686	73.88
SA408406	52.98
SA411717	69.31
SA408562	54.53
SA408698	60.1
SA411002	75.88
SA408882	90.31
SA409179	84.83
SA409250	73.72
SA409694	62.24
SA412207	59.82
SA409294	46.46
SA409327	66.27
SA409438	72.14
SA409487	53.81
SA409538	64.05
SA409614	61.12
SA409651	121.74
SA410558	61.52
SA409882	62.26
SA410847	93.69
SA410670	101.3
SA528682	92.3
SA410202	67.14
SA410223	77.27
SA410119	52.97
SA410303	89.89
SA411297	69.57
SA410526	88.82
SA518721	68.48
SA410900	73.59
SA410918	98.9
SA410978	93.67
SA410997	69.4
SA411178	41.68
SA411018	91.85
SA408187	80.11
SA411205	88.07
SA411422	86.53
SA528674	63.39
SA411401	74.41
SA411573	78.12
SA411225	71.91
SA408858	74.55
SA528740	77.77
SA410851	66.52
SA410875	76.22
SA410399	75.58
SA410374	68.08
SA410574	64.96
SA408134	75.0
SA410071	67.98
SA410190	79.79
SA528671	56.49
SA410892	72.56
SA410925	59.15
SA528760	82.1
SA528745	65.14
SA409907	42.93
SA411761	73.03
SA411389	72.57
SA411825	63.72
SA528754	98.36
SA411549	55.9
SA411713	72.99
SA411786	59.36
SA411737	58.56
SA528708	75.23
SA409766	67.1
SA412067	65.86
SA411995	63.91
SA412291	71.75
SA518599	101.74
SA518601	104.99
SA518628	93.69
SA518632	89.41
SA518634	91.79
SA518611	95.67
SA518664	105.14
SA518680	91.96
SA518687	79.91
SA518622	99.81
SA518699	98.81
SA518703	99.33
SA518723	79.56
SA518739	77.16
SA518776	77.85
SA518748	84.13
SA518764	67.36
SA518804	71.96
SA518808	78.42
SA518816	72.52
SA518876	61.24
SA518866	60.08
SA518850	71.91
SA412606	65.23
SA413024	51.07
SA558710	65.51
SA533615	70.84
SA520264	68.5
SA413079	86.11
SA412707	45.15
SA520283	63.61
SA520292	59.52
SA520300	69.24
SA520304	63.43
SA520169	70.27
SA520181	63.12
SA558648	59.97
SA533747	50.23
SA520193	54.98
SA520203	52.54
SA533718	49.14
SA520214	56.66
SA520221	54.02
SA520229	55.05
SA412698	61.76
SA533725	63.57
SA412935	83.53
SA533781	70.69
SA413127	87.9
SA533585	58.77
SA533709	68.43
SA533744	74.64
SA412767	80.45
SA533803	70.01
SA413193	73.16
SA533741	76.1
SA413072	77.6
SA413132	78.25
SA533647	68.77
SA533652	53.61
SA533782	37.64
SA533704	57.72
SA533786	49.66
SA533698	58.17
SA520258	60.94
SA533743	71.24
SA533777	70.0
SA533757	44.05
SA533661	74.15
SA533625	71.8
SA558649	73.98
SA533706	81.08
SA533688	58.31
SA520262	72.19
SA520270	70.96
SA533753	56.35
SA533646	83.43
SA533665	82.35
SA533643	74.24
SA533710	60.0
SA533729	47.1
SA533653	75.59
SA533720	60.16
SA533660	56.97
SA533797	54.24
SA533811	67.15
SA533714	61.96
SA533815	76.3
SA533726	60.33
SA533813	74.32
SA533770	57.57
SA533746	64.63
SA533702	46.83
SA533580	53.76
SA520274	48.57
SA533784	57.63
SA520278	47.12
SA533716	47.43
SA533723	74.67
SA533773	56.34
SA533801	59.75
SA533664	62.56
SA533659	71.42
SA533721	68.55
SA533668	68.91
SA533684	75.57
SA533750	74.03
SA520182	54.33
SA533779	61.84
SA520282	61.59
SA520290	64.81
SA520298	65.06
SA533745	46.72
SA520306	69.71
SA520312	59.69
SA533663	64.5
SA533676	65.0
SA533736	70.62
SA533649	59.46
SA533674	57.83
[truncated: 960 more rows]
