# Supplementary material for: Framework for quality assessment of whole genome cancer sequences
Source: Nat Commun. 2020 Oct 7;11:5040. doi: 10.1038/s41467-020-18688-y (PMC7541455; doi:10.1038/s41467-020-18688-y)
Supplement: Supplementary file 7 — Source Data [file 41467_2020_18688_MOESM7_ESM.zip › Supplementary Figure 3a.txt]

normal_wgs_icgc_sample_id	Med_Mean_size_norm
SA5237	1.026161932
SA1598	1.015003444
SA3784	1.021017287
SA3769	1.012371735
SA4063	1.011832622
SA3847	1.021810305
SA4714	0.9139037477
SA772	1.022415367
SA1235	0.8556198556
SA4600	1.014285654
SA1742	1.024299514
SA5498	1.025096513
SA2084	1.015675377
SA3658	1.028110766
SA5822	1.019891436
SA3352	1.02369571
SA3095	1.026602405
SA3445	1.019821585
SA491252	1.025980861
SA4180	1.014080958
SA5549	1.010443597
SA3517	1.014597407
SA5423	0.9662839095
SA541869	1.025936666
SA541871	1.029894801
SA541989	1.044479712
SA541873	1.029306855
SA541875	1.027407271
SA541877	1.01395233
SA541879	1.013030658
SA541881	1.01574142
SA541883	1.01293789
SA541885	1.029372553
SA541887	1.014030433
SA541889	1.030277223
SA541891	1.028065807
SA541893	1.013276044
SA541991	1.010301353
SA541993	1.010841604
SA541995	1.026720961
SA541997	1.033769642
SA541999	1.027385936
SA542001	1.027491706
SA542003	1.028259251
SA542005	1.034493021
SA542007	1.026250538
SA542009	1.032457729
SA542011	1.030507969
SA542013	1.02788534
SA542015	1.019269247
SA541865	1.026656975
SA541867	1.020471592
SA541895	1.027189604
SA541897	1.011906044
SA541899	1.011125758
SA541901	1.01078341
SA541903	1.012497802
SA541905	1.01343855
SA541907	1.012144323
SA541947	1.097674135
SA541949	1.027059513
SA541951	1.017722405
SA541909	1.010610521
SA541953	1.016655148
SA541955	1.014193081
SA541957	1.014694785
SA541959	1.011751979
SA541961	1.02546756
SA541963	1.031072043
SA541911	1.02250124
SA541965	1.0233726
SA541913	1.012300486
SA541967	1.028363726
SA541969	1.030109042
SA541971	1.020942465
SA541973	1.038775793
SA541975	1.030214972
SA541915	1.02983622
SA541917	1.029816605
SA541919	1.002877305
SA541977	1.027570406
SA541979	1.010659866
SA541981	1.013602386
SA541983	1.029117945
SA541985	1.027064806
SA541921	1.030093048
SA541923	1.029351727
SA541925	1.025228291
SA541927	1.034384121
SA541929	1.03225785
SA541931	1.01761601
SA541933	1.0094455
SA541935	1.011978049
SA541937	1.01014815
SA541939	1.009778354
SA541941	1.010529138
SA541943	1.027748338
SA541945	1.028718386
SA541987	1.015609121
SA544359	1.010873976
SA544478	1.024557479
SA544737	1.027180154
SA557049	1.028589828
SA544620	1.029868954
SA557051	1.020509218
SA544450	1.029367154
SA544699	1.028197338
SA545357	1.022104239
SA544822	1.018992414
SA545099	1.016653465
SA545281	1.018813651
SA544385	1.020986006
SA544592	1.026347365
SA544591	1.0248611
SA544782	1.027308839
SA545005	1.025912186
SA544733	1.019478229
SA545412	1.008125454
SA544490	1.02338702
SA544322	1.021829981
SA544774	1.02459937
SA545010	1.032453783
SA544323	1.025806756
SA544547	1.006566303
SA545417	1.031817869
SA545416	1.033110095
SA544497	1.023876732
SA544744	1.025705876
SA557045	1.025903716
SA544976	1.016537871
SA545262	1.027412416
SA544319	1.011939498
SA545236	1.031810424
SA544740	1.012205417
SA544739	1.012064637
SA545075	1.030680686
SA545314	1.02779794
SA557035	1.031234153
SA544614	1.025273342
SA545282	1.011591028
SA544836	1.012006032
SA545069	1.011496356
SA544444	1.011733482
SA544972	1.018744151
SA545223	1.011607233
SA545420	1.01392485
SA544925	1.009103815
SA545379	1.010666827
SA545209	1.013279305
SA557037	1.012496587
SA544416	1.01168426
SA544738	1.011728175
SA544991	1.015147501
SA545329	1.013054645
SA545041	1.01192426
SA545267	1.011917385
SA544343	1.013115996
SA544509	1.011474245
SA544760	1.010135665
SA545203	1.011229945
SA544508	1.015173762
SA545079	1.008427234
SA557039	1.010997377
SA545080	1.010301194
SA544917	1.017928745
SA545124	1.012574113
SA557047	1.011236973
SA545165	1.011352706
SA544408	1.012597273
SA544648	1.012091407
SA545166	1.012128739
SA544967	1.012827056
SA545178	1.012011423
SA545321	1.012416054
SA544856	0.9902882919
SA544966	1.010720074
SA544481	1.023374184
SA544724	1.025693322
SA6188	1.006452198
SA6193	1.002122869
SA6198	1.007021248
SA6183	0.9504377058
SA6203	1.023498208
SA6206	1.027569285
SA6211	1.027284776
SA6216	1.037590921
SA6221	1.033111398
SA6226	1.033738435
SA6231	1.031172844
SA6662	1.022282069
SA6236	1.025135672
SA6241	1.03020772
SA6246	1.028273539
SA6251	1.013808975
SA6256	1.021857654
SA6262	1.026382239
SA6268	1.030133528
SA6273	1.024625353
SA6278	1.029431725
SA541813	1.032828203
SA541815	1.028355487
SA541817	1.034995203
SA541819	1.02335229
SA541821	1.033166269
SA541823	1.028944275
SA541825	1.030051964
SA541827	1.02550424
SA541829	1.01879642
SA541831	1.031849143
SA541833	1.013112423
SA541835	1.032775035
SA541837	1.024474852
SA541839	1.014768802
SA541841	1.028849123
SA541843	1.01341998
SA541845	1.01449305
SA541847	1.011221989
SA541849	1.016564397
SA541851	1.018365862
SA541853	1.022848838
SA541855	1.010926273
SA541857	1.014529547
SA541859	1.014175503
SA541861	1.01351264
SA43281	1.024892063
SA70645	1.012861709
SA26727	1.016044218
SA13867	1.040654716
SA65868	1.015508316
SA15861	1.012184458
SA14572	1.009794547
SA13119	1.01780945
SA18553	1.011641638
SA83266	1.009336171
SA492394	1.01259696
SA10266	1.008381324
SA22635	0.9629461382
SA19681	1.012494118
SA492189	1.012131242
SA82330	1.012372004
SA27026	1.018974221
SA60348	1.015685609
SA81940	1.016906504
SA66348	1.014325241
SA492187	1.010905525
SA14306	1.011402432
SA77587	1.014748758
SA492243	1.010869218
SA49748	1.014163611
SA47428	1.011931935
SA49742	1.016002701
SA71077	1.016862003
SA492057	1.012428344
SA64846	1.020822695
SA63349	1.010024393
SA50837	1.012575793
SA491679	1.010471412
SA41084	1.014113965
SA68328	1.017493478
SA491539	1.009165382
SA82978	1.011750742
SA32363	1.011456812
SA491737	1.010227197
SA62073	1.0111642
SA491599	1.011450788
SA491823	1.011739271
SA46919	1.017992001
SA24300	1.013180515
SA61566	1.014016184
SA61915	1.01017573
SA492176	1.023867168
SA78611	1.026735287
SA33610	1.023850883
SA74543	1.021750363
SA45384	1.011098998
SA27594	1.010113848
SA46781	1.010369941
SA81014	1.014136829
SA22521	1.024039172
SA75642	1.018185106
SA57128	1.011366238
SA492029	1.012289311
SA64514	1.009859929
SA63307	1.018339049
SA30331	1.018965667
SA74117	1.011763215
SA21192	1.010825199
SA33193	1.01281928
SA40486	1.020777107
SA83056	1.017567536
SA33886	1.021502321
SA492025	1.012237968
SA20657	1.011867515
SA21059	1.010853096
SA62941	1.016391846
SA72955	1.027175523
SA492365	1.012326929
SA492229	1.009325693
SA29041	1.024996219
SA37658	1.016458666
SA53930	1.017138618
SA55197	1.016916904
SA32791	1.01053318
SA17574	1.015056135
SA23489	1.011199752
SA55396	1.020883385
SA57551	1.009654711
SA60855	1.024951187
SA34918	1.028193275
SA68100	1.009905127
SA28559	1.011348615
SA492105	1.012186152
SA48751	1.012604071
SA84221	1.011144428
SA11867	1.010449682
SA50357	1.015731951
SA544700	1.032245399
SA544937	1.019299503
SA545023	1.015814476
SA545293	1.032507946
SA545149	1.030735519
SA544956	1.017891983
SA545123	1.014681845
SA544810	1.031641093
SA544387	0.9515808238
SA544407	1.032871639
SA544996	0.9845664796
SA545083	0.9927002436
SA534396	1.005154805
SA517724	1.010640544
SA517460	1.009540156
SA517846	1.007826598
SA492673	1.011466705
SA517815	1.010182191
SA534438	1.017528457
SA525047	1.016783111
SA84621	1.009378418
SA517740	1.009447216
SA534605	1.010370376
SA84510	1.008675305
SA84381	1.013428896
SA524981	0.9856920782
SA517870	1.010964808
SA525068	1.014286317
SA84917	1.009366605
SA84689	1.013065437
SA517546	1.030487073
SA524968	1.010804107
SA86146	1.037601177
SA538970	1.030540521
SA86152	1.041373829
SA86158	1.026709579
SA86176	1.025809372
SA86185	1.01105955
SA86221	1.04509506
SA538971	1.025819596
SA86162	1.030918543
SA538972	1.040736209
SA86245	1.042751978
SA86284	1.026296974
SA86308	1.024443541
SA538973	1.024415172
SA538974	1.041644018
SA86320	1.023614301
SA86341	1.025003154
SA86353	1.019395935
SA86365	1.02533389
SA86389	1.024669996
SA86443	1.025832524
SA86470	1.029683667
SA538976	1.009707559
SA542164	1.024619819
SA86539	1.025685682
SA86557	1.033861383
SA86563	1.01153104
SA86581	1.011087716
SA542166	1.024872245
SA86587	1.011544435
SA542168	1.026381924
SA542170	1.02487329
SA538978	1.026271596
SA538979	1.044000239
SA542172	1.025612089
SA538981	1.023857665
SA538982	1.010462748
SA542174	1.026011574
SA86674	1.023846931
SA86704	1.023202644
SA86719	1.026116846
SA542176	1.026423844
SA85104	1.026995645
SA85129	1.024917983
SA542178	1.027080308
SA542180	1.011072311
SA542182	1.023435698
SA85238	1.042565316
SA85304	1.02563575
SA85334	1.037155087
SA542184	1.027425366
SA542186	1.034545857
SA538984	1.021608421
SA85502	1.026434909
SA85541	1.022952702
SA538986	1.010674944
SA85547	1.01861657
SA538987	1.046294562
SA542188	1.025603024
SA538988	1.02598954
SA538989	1.030633441
SA538990	1.034204122
SA538991	1.027202088
SA542190	1.023090696
SA538993	1.049027136
SA538994	1.026834302
SA538996	1.034297355
SA538997	1.025976058
SA538999	1.039244759
SA539001	1.026382724
SA539003	1.033146471
SA539005	1.025758756
SA539007	1.02212894
SA542192	1.011646064
SA542194	1.01033515
SA539009	1.02447298
SA542196	1.010713758
SA539011	1.01047199
SA542198	1.02417615
SA542200	1.013854786
SA542202	1.009894975
SA85663	1.046799342
SA542204	1.026519745
SA539013	1.023265509
SA542206	1.026916506
SA542208	1.010001072
SA539015	1.027101544
SA539016	1.026361791
SA539018	1.014513874
SA539020	1.038396524
SA85716	1.025262493
SA539022	1.014907649
SA539024	0.9949071766
SA85728	0.974220096
SA542210	1.026227987
SA542212	1.011778051
SA539026	1.024242101
SA542214	1.02527946
SA542216	1.024579953
SA542218	1.01369879
SA542219	1.025906527
SA542223	1.029104316
SA542231	0.9525190365
SA542234	1.029626689
SA542237	1.004076623
SA542240	1.028291789
SA542243	1.027829269
SA542247	1.011893346
SA542250	1.023911204
SA542253	1.0103524
SA542227	0.9323978889
SA542256	1.050589833
SA542259	1.008204706
SA542262	1.041946564
SA542266	0.9947616847
SA542269	1.020063612
SA542272	1.032756532
SA542275	1.009411817
SA542278	1.030935203
SA542281	1.02454461
SA542284	1.025761676
SA542288	1.035600027
SA542291	1.031436634
SA542294	1.028030314
SA542297	1.012227701
SA542299	1.028697436
SA542303	1.0341267
SA542306	1.028476513
SA542310	1.023017627
SA542313	1.005112613
SA542315	1.034424825
SA542319	1.025460183
SA93236	1.067741449
SA108692	1.037521761
SA123931	1.080705762
SA101489	1.048421544
SA491192	1.01062081
SA121787	1.029729453
SA126432	1.014446098
SA491168	1.010372199
SA130092	1.023238319
SA112996	1.026285383
SA111313	1.038464957
SA526326	1.012021584
SA90251	1.085272158
SA491231	1.024790942
SA119727	1.032871505
SA491181	1.010609536
SA100367	1.031029513
SA102708	1.024873638
SA491240	1.023983725
SA88078	1.026316433
SA491201	1.024906896
SA98679	1.039114788
SA535747	1.026347787
SA547736	1.011781551
SA93795	1.037166822
SA95468	1.082958072
SA130416	1.039746284
SA100427	1.037290832
SA113585	1.037477608
SA101121	1.020257289
SA117360	1.001332254
SA491222	1.020960785
SA125379	0.709151994
SA491211	1.023670426
SA491149	1.011797864
SA102673	1.037047671
SA491128	1.009780592
SA121882	1.025024635
SA124962	0.9540832081
SA106749	0.9831814758
SA92223	1.028264793
SA105190	0.5603665337
SA491112	1.02495378
SA126397	1.024059648
SA100985	1.023954122
SA87375	1.028648788
SA560616	0.9778169542
SA560601	1.011302121
SA560592	1.006104572
SA560611	1.006771421
SA560608	1.008381858
SA560604	1.002568344
SA560598	1.00178103
SA130900	1.037385168
SA130870	1.036760009
SA130874	1.025036374
SA541769	1.031880745
SA130890	1.032006472
SA541771	1.030774777
SA130902	1.034017879
SA130892	1.031222201
SA130894	1.03409222
SA541773	1.028014326
SA130896	1.030317562
SA541775	1.028358373
SA130898	1.026448443
SA541777	1.031173848
SA541779	1.031460071
SA541781	1.029939682
SA130904	1.030191381
SA541783	1.03140875
SA541785	0.9678607995
SA541787	1.028742475
SA541789	0.972038041
SA541725	1.028440667
SA541726	1.030346516
SA541794	1.028417013
SA541795	1.032122449
SA541796	1.028223215
SA130906	0.9874212666
SA541797	1.031564935
SA541798	1.027324626
SA541799	1.031573872
SA541800	1.034987492
SA130908	1.026067768
SA541801	1.031166353
SA541802	1.032858049
SA541803	1.034762322
SA541804	1.03199489
SA541805	1.032621952
SA541806	1.035683518
SA541807	1.029754383
SA130910	1.040010499
SA130912	1.029893597
SA130914	1.030987123
SA130866	1.034919306
SA541735	1.031571818
SA528812	1.029395323
SA528814	1.025946145
SA528817	1.029262941
SA528818	1.026602847
SA528820	1.02471101
SA528821	1.025924091
SA528824	1.028366084
SA528826	1.026706237
SA528828	1.030530626
SA528830	1.028219042
SA528832	1.022510235
SA528834	1.027448749
SA528835	1.0271229
SA528837	1.026746043
SA528840	1.014520957
SA528841	1.013569622
SA528842	1.027792961
SA528844	1.028034609
SA528847	1.027307393
SA528849	1.029617559
SA528851	1.010916305
SA528852	1.029067327
SA528856	1.026675492
SA528857	1.026315315
SA528859	1.029804862
SA528860	1.030210134
SA528862	1.033091079
SA528865	1.032038634
SA528867	1.031291335
SA528869	1.030169021
SA528871	1.029739135
SA528873	1.008864026
SA528875	1.027074115
SA528877	1.031810295
SA528879	1.030274298
SA528880	1.017816803
SA528882	1.027045592
SA528992	1.029376575
SA528885	1.032081935
SA528887	1.033711211
SA528994	1.029353858
SA528996	1.016661504
SA528998	1.028940345
SA528889	1.028218531
SA528891	1.027461633
SA528893	1.015029014
SA528894	1.029944002
SA528897	1.031421383
SA130926	1.033549005
SA130924	1.031766434
SA130965	0.9819004655
SA130962	0.9850976584
SA130916	1.00551059
SA130918	1.028674975
SA130920	1.019867731
SA130922	1.003538804
SA528905	1.030201614
SA528907	1.017910796
SA528910	1.032805095
SA528911	1.027420254
SA528913	1.03127937
SA528915	1.032406124
SA528917	1.021334022
SA528919	1.027581891
SA528921	1.030471625
SA528923	1.028583333
SA528924	1.016738135
SA528927	1.027976383
SA528929	1.034042628
SA528931	1.032858894
SA528933	1.027539846
SA528990	1.030361531
SA528934	1.026586209
SA528935	1.028277775
SA528936	1.027130435
SA528937	1.027159768
SA528940	1.026723334
SA528942	1.026006147
SA528944	1.026628619
SA528946	1.026873369
SA528948	1.027075787
SA528950	1.026876113
SA528951	1.026274101
SA528952	1.027651337
SA528953	1.012960338
SA528780	1.013551315
SA528781	1.028121654
SA528783	1.02757319
SA528785	1.027066785
SA528787	1.012105555
SA528789	1.026756851
SA528791	1.025911152
SA528794	1.026190283
SA528796	1.027116568
SA528797	1.026012179
SA528800	1.030897554
SA528801	1.032154512
SA528803	1.02852725
SA528804	1.032143117
SA528808	1.030262295
SA560542	1.029530529
SA544626	1.033200172
SA569078	1.05942749
SA560569	1.035641843
SA560584	1.016962337
SA544388	1.027853909
SA544625	1.021893716
SA569079	1.040644693
SA569071	1.040222669
SA544629	1.040550497
SA544848	1.040485332
SA545084	1.026992775
SA545316	1.027752253
SA544389	1.040635531
SA544624	1.04010171
SA544345	1.042125874
SA544577	1.038826086
SA560557	1.044782554
SA569073	1.021560617
SA544812	1.016261496
SA545026	1.041374895
SA545277	1.037938372
SA545064	1.043878456
SA545291	1.044706592
SA544355	1.043020759
SA544579	1.038824843
SA544832	1.013686411
SA545065	1.024034884
SA545292	0.9188419575
SA544356	1.023613182
SA544580	1.024310188
SA544819	1.029517658
SA569076	1.010243621
SA560562	1.033756223
SA545027	1.033396895
SA545378	1.035019237
SA544440	1.018614483
SA545361	1.023123097
SA544367	1.029222062
SA544707	1.023314758
SA544794	1.012631678
SA545137	1.010804077
SA144327	1.012860127
SA493514	1.034339981
SA518006	1.027336821
SA154272	1.021863612
SA135424	1.032675402
SA138419	1.029963483
SA163690	1.032432809
SA182972	1.029154821
SA184638	1.029062876
SA154643	1.019396963
SA146518	1.030348061
SA173189	1.031464984
SA132412	1.054123864
SA140010	1.039129504
SA167673	1.031705465
SA165009	1.030114589
SA154562	1.02182421
SA158200	1.035850927
SA153091	1.031028638
SA150368	1.028381684
SA131784	1.033191721
SA136139	1.029942222
SA493321	1.029287099
SA164464	1.012650466
SA494056	1.031012168
SA164380	1.0314651
SA137945	1.031507592
SA183792	1.036012353
SA174507	1.020412169
SA145920	1.027107489
SA166644	1.014753014
SA164469	1.031449954
SA167460	1.015814003
SA155885	1.059981672
SA159230	1.030298925
SA176128	1.008860265
SA141378	1.031690467
SA141832	1.022054283
SA152526	1.029551316
SA147352	1.038823916
SA148874	1.028939247
SA192682	1.028174044
SA200741	1.025933344
SA201501	1.032854112
SA190313	1.030348772
SA202973	1.016320593
SA494252	1.02007028
SA201436	1.028099468
SA201899	1.028762674
SA189140	1.027777098
SA203463	1.012917583
SA494286	1.012992187
SA494172	1.027238507
SA494344	1.035808396
SA494254	1.0255753
SA494230	1.008907524
SA200454	1.033303476
SA191279	1.014084114
SA188152	1.034901106
SA494402	1.026300466
SA494119	1.017633396
SA195405	1.031241292
SA195752	1.031830191
SA202818	1.028917929
SA195365	1.017542398
SA494128	1.025050427
SA195980	1.023690145
SA539328	1.0236054
SA192938	1.031637127
SA194161	1.03058605
SA201660	1.01711586
SA494083	1.026267713
SA203133	1.035591997
SA199316	1.029443099
SA203783	1.031197188
SA191028	1.029328757
SA194323	1.021964458
SA494352	1.023768064
SA494059	1.009169419
SA494400	1.027834788
SA494508	1.026592861
SA494085	1.02024621
SA494104	1.020926889
SA494079	1.025622829
SA494274	1.022395821
SA556269	0.9554995862
SA556333	1.034829056
SA556257	1.042963319
SA556588	1.023770993
SA556881	1.030941542
SA556957	1.025157067
SA556945	1.030140277
SA556301	1.019120067
SA556844	1.003682958
SA556604	1.029895271
SA556750	1.039831388
SA556695	1.032131354
SA556871	1.023008644
SA556455	1.030757318
SA556542	1.022028641
SA556321	1.035498106
SA556676	1.036135366
SA556279	1.042362435
SA556519	1.033776219
SA556378	1.022791456
SA556713	1.034838836
SA556387	1.032504214
SA556247	0.9937859558
SA556474	1.040200279
SA556620	1.038753079
SA556224	1.022017356
SA556639	1.031031085
SA556311	1.023463248
SA556421	1.023775715
SA556497	1.032602638
SA556732	1.03366209
SA556824	1.023579386
SA556343	1.023237165
SA556582	1.038461818
SA556541	1.038188172
SA556612	1.021263702
SA556473	1.026909771
SA556520	1.03775407
SA556891	1.019843929
SA556496	1.026110197
SA556446	1.038098395
SA556804	1.034915494
SA556847	1.039985094
SA556663	1.029051392
SA556901	1.041226131
SA556736	1.023565739
SA556688	1.039541257
SA556658	1.023843611
SA556827	1.025833898
SA233356	1.038357294
SA219495	1.033669013
SA218457	1.027776071
SA214180	1.037669607
SA249968	1.03479637
SA233236	1.03411913
SA236940	1.023916837
SA211231	1.015473199
SA231024	1.037592886
SA208753	1.01769472
SA246222	1.018735966
SA213683	1.037139289
SA212463	1.020635802
SA251598	1.031206399
SA227011	1.01641593
SA223155	1.032034611
SA250795	1.036924093
SA219279	1.036111059
SA246438	1.023921346
SA226187	1.022457293
SA212633	1.033491632
SA250207	1.024266979
SA208356	1.032910492
SA224701	1.037859356
SA213265	1.0342285
SA229489	0.9830897876
SA210983	1.029412184
SA236047	1.030370571
SA204519	1.024628643
SA245025	1.030147433
SA209276	1.018415248
SA215516	1.034348553
SA240266	1.035636867
SA247368	1.00441246
SA209275	1.037308958
SA244604	1.019007178
SA231312	1.027842007
SA213107	1.030018964
SA230723	1.022340947
SA223053	1.020868132
SA521681	1.019380289
SA495225	1.022529714
SA494815	1.022575943
SA515002	1.068331232
SA495554	1.03399709
SA256687	1.015151244
SA495175	1.038718466
SA495088	1.024504475
SA495317	1.028245648
SA515801	1.04031462
SA494766	1.02246997
SA254716	1.034708862
SA534061	1.009991036
SA494879	1.019248404
SA253219	1.03396473
SA495277	1.032564053
SA494980	1.017565088
SA521693	1.023137278
SA495064	1.028287015
SA495336	1.02312879
SA495367	1.028732392
SA494863	1.034155815
SA515010	1.04035244
SA494854	1.028247209
SA495207	1.03145212
SA521601	1.024383595
SA495528	1.020002212
SA521655	1.023283844
SA495124	1.02707943
SA495211	1.029664796
SA495404	1.024765143
SA516048	1.037393457
SA515423	1.039124952
SA521733	1.013407364
SA520432	1.02520963
SA520433	1.011130189
SA520435	1.001670961
SA520436	1.001735595
SA520437	1.015951063
SA520440	0.9451209939
SA520441	0.9217541736
SA544987	0.9275726932
SA558644	1.002290884
SA258400	1.039305456
SA258331	1.025144978
SA259003	1.037808449
SA257827	1.021462517
SA259051	1.0228456
SA257971	1.035318977
SA260098	1.038653053
SA260502	1.030985038
SA260990	1.033411582
SA258535	1.02189385
SA260038	1.02400921
SA259570	1.017105418
SA258934	1.01375341
SA258187	1.043564854
SA257441	1.01914564
SA259027	1.028380658
SA257551	1.024528012
SA258652	1.001052103
SA259486	1.032680677
SA260958	0.9950103341
SA257468	1.026062813
SA257686	1.018959821
SA260542	1.034036059
SA260206	1.017688327
SA258745	1.012568328
SA260375	1.014269996
SA260299	1.020856885
SA259854	1.0354281
SA258919	1.026905242
SA258112	1.034151949
SA258340	1.041939099
SA257327	1.036866669
SA259374	1.027022748
SA264033	1.026269776
SA261568	0.9429009986
SA264384	1.005416208
SA263841	1.002720538
SA261418	1.014220908
SA263232	1.011067922
SA266753	1.02722585
SA499570	1.017751644
SA266531	1.021178638
SA266864	1.008777986
SA261217	1.019470451
SA264515	1.00590032
SA262654	1.012146372
SA263973	1.010951056
SA264578	0.9761423161
SA266528	1.026210502
SA265646	0.9886052726
SA262138	1.019846589
SA262414	1.013281836
SA499886	1.003094828
SA499627	1.040517656
SA499689	1.033427173
SA499691	1.024649469
SA530169	0.9989282037
SA499715	1.018682026
SA268330	1.02437248
SA268876	1.036870315
SA500946	1.037015828
SA267289	1.024901073
SA515293	1.036602923
SA540966	1.019640707
SA268723	1.037830426
SA267919	1.034220459
SA270083	1.02402066
SA550985	1.040765232
SA269722	1.040337569
SA520925	1.040371627
SA267761	1.039201629
SA268093	1.037170887
SA268474	1.026205865
SA269359	1.023867819
SA500727	1.024178025
SA270130	1.023524503
SA268792	1.025065654
SA500751	1.037713148
SA540539	1.019724584
SA500812	1.036838125
SA500176	1.037296844
SA269425	1.033246404
SA267529	1.023351739
SA500425	1.036543883
SA515120	1.038580235
SA269209	1.022158726
SA267700	1.037402913
SA267991	1.04104606
SA269069	1.037188436
SA500537	1.042913294
SA500671	1.024713525
SA500779	1.003715815
SA501074	1.021031114
SA268159	1.037479029
SA269293	1.037678879
SA500791	1.022845634
SA500856	1.022674924
SA500252	1.022481483
SA269671	1.023573642
SA500844	1.02540405
SA500082	1.023365996
SA515981	1.036900369
SA520789	1.033297752
SA499910	1.023092774
SA268375	1.022999535
SA268657	1.033787243
SA500128	1.038049932
SA268999	1.023978437
SA540519	1.036818852
SA267349	1.037517704
SA268507	1.040723195
SA268933	1.020579829
SA529513	0.8743068301
SA529515	0.8554319981
SA529517	0.8149132074
SA529519	0.7907712799
SA529521	0.8168946503
SA529523	0.7463512722
SA529525	0.830159035
SA529527	0.9350803357
SA529529	1.029220749
SA529531	1.040489294
SA529533	1.015075136
SA529535	1.036373697
SA529538	1.022507883
SA529541	1.015628521
SA529543	1.014492429
SA529546	1.030387826
SA529549	1.023845505
SA529551	1.022210102
SA529554	1.031114095
SA529557	1.028630072
SA529558	1.031863203
SA529559	1.024142657
SA529560	1.017064145
SA529561	1.029222316
SA529562	1.028545509
SA529563	1.028488025
SA529564	1.022776283
SA529565	1.016393172
SA529507	0.7537995677
SA529509	0.886219775
SA529511	0.8989319087
SA501425	1.029952051
SA501429	1.031044157
SA501433	1.022971222
SA501437	1.024309279
SA501441	1.042028141
SA501444	1.06687442
SA501450	1.044487726
SA501454	1.029283809
SA501458	1.031010344
SA501462	1.052074729
SA501466	1.042047312
SA501470	1.035765111
SA501472	1.041548406
SA501475	1.045258529
SA501478	1.024297236
SA501482	1.048675134
SA501486	1.035993957
SA501489	1.062018946
SA501493	1.033366448
SA501497	1.049745862
SA501501	1.050944053
SA501504	1.035528245
SA270379	1.034610551
SA501508	1.037008197
SA270381	1.051323761
SA501512	1.046964212
SA501516	1.038696743
SA501518	1.04105412
SA501521	1.038415738
SA501525	1.031535487
SA501529	1.038673045
SA501533	1.035104695
SA270383	1.043944309
SA270385	1.066149933
SA501538	1.052560368
SA501542	1.031213313
SA270387	1.048594561
SA501547	1.032570315
SA501551	1.031644269
SA501557	1.018239473
SA501561	1.045455149
SA501565	1.004552192
SA501569	1.047705731
SA501573	1.042475291
SA501577	1.041190462
SA270389	1.057531532
SA501581	1.039355545
SA501585	1.036490314
SA501589	1.037402259
SA270391	1.042453659
SA501593	1.053205262
SA515211	1.057259753
SA270393	1.050053033
SA501597	1.053979804
SA501601	1.047407491
SA501605	1.041176216
SA501609	1.037861503
SA501613	1.030817391
SA501617	1.030289573
SA501621	1.056530169
SA501625	1.044038848
SA501629	1.063948776
SA515216	1.056722912
SA501632	1.036048208
SA501634	1.019790905
SA501636	1.045664129
SA270395	1.039291982
SA270397	1.044180457
SA270399	1.044382666
SA515220	1.044385317
SA501638	1.043254359
SA501640	1.026072386
SA515227	1.047847778
SA501642	1.044100866
SA501644	1.022384909
SA501646	1.039401598
SA270401	1.061803081
SA501648	1.041748408
SA270403	1.058033162
SA270405	1.036144714
SA501650	1.04918361
SA270407	1.052381943
SA501652	1.043902015
SA501654	1.046071994
SA270409	1.043715834
SA270411	1.044296863
SA501426	1.047060185
SA501430	1.028903247
SA501434	1.041487388
SA501438	1.032190631
SA270413	1.039411846
SA270415	1.046327805
SA501443	1.048168661
SA270417	1.084192123
SA270419	1.034924399
SA501447	1.041798126
SA501451	1.025562775
SA501455	1.044749028
SA501459	1.039741837
SA270421	1.038468749
SA515235	1.036340388
SA501463	1.031998431
SA270424	1.047843838
SA501467	1.063460361
SA270425	1.026127719
SA270427	1.034351357
SA270429	1.057651372
SA515244	1.062715872
SA270431	0.9449710616
SA515251	1.031751625
SA515257	1.051675366
SA515264	1.017577692
SA270433	1.049716586
SA270435	1.055104923
SA501474	1.089657678
SA270437	1.056874433
SA501479	1.061243649
SA270439	1.035970459
SA501483	1.039640532
SA270441	1.010648949
SA270443	1.029261588
SA515268	1.062279284
SA501488	1.024346433
SA501492	1.036143869
SA515273	1.043134455
SA270445	1.039145924
SA501496	1.03093473
SA501500	1.047421372
SA270447	1.043104579
SA515279	1.032635639
SA270449	1.041463456
SA501505	1.03748444
SA501509	1.051854161
SA501513	1.04428733
SA515283	1.041018051
SA270451	1.02709764
SA270453	1.034780166
SA270455	1.048132341
SA270457	1.053305608
SA515288	1.049813295
SA270459	0.98705301
SA270461	1.049772244
SA501520	1.049640504
SA501524	1.047593891
SA515294	1.060797076
SA515297	1.033864015
SA270463	1.051018991
SA501528	1.03579442
SA501532	1.043605413
SA501536	1.048707883
SA270465	1.043652562
SA501539	1.070893317
SA515299	1.021603133
SA270467	1.043006976
SA515301	1.049980104
SA515304	1.047593073
SA501543	1.043023392
SA515306	1.047172885
SA501546	1.043534434
SA501550	1.042326772
SA515308	1.058262918
SA515310	1.045716825
SA501560	1.051661912
SA515313	1.039189001
SA515315	1.023178015
SA515317	1.033548448
SA515319	1.040861547
SA515324	1.026328016
SA515330	1.013773971
SA515336	1.036358737
SA501566	1.054928332
SA515344	1.026316658
SA515350	1.045462847
SA515356	1.028986869
SA515364	1.037871129
SA515370	1.04359533
SA515375	1.074192453
SA515380	1.042268798
SA515386	1.034069466
SA501570	1.045583687
SA515392	1.052570963
SA515402	1.04982781
SA515411	1.039464928
SA501574	1.051173962
SA515419	1.053325057
SA515424	1.048164179
SA515428	1.017229111
SA515436	1.048423909
SA515441	1.064578174
SA515447	1.052531884
SA515452	1.042619105
SA515459	1.04046644
SA515467	1.048590816
SA515476	1.038713999
SA529713	1.046707407
SA529715	1.028145158
SA529717	1.042647432
SA529719	1.053014785
SA529721	1.057897291
SA501580	1.052306496
SA529723	1.039747153
SA529725	1.038806183
SA529727	1.031794188
SA529729	1.024887283
SA529731	1.024268253
SA529733	1.044780728
SA529736	1.040664256
SA529738	1.04122205
SA529740	1.032823108
SA529742	1.047043629
SA529744	1.042820002
SA529746	1.039601329
SA529748	1.03676899
SA529750	1.015486737
SA529752	1.029144058
SA529754	1.03848362
SA529757	1.041811301
SA529764	1.034102902
SA529772	1.04940054
SA529775	1.064424574
SA529779	1.0446693
SA529785	1.046070631
SA529789	1.034014442
SA529794	1.039582069
SA529798	1.047716151
SA529801	1.028336336
SA529805	1.033689244
SA529809	1.036064375
SA501584	1.031572513
SA529814	1.033102352
SA501588	1.042235281
SA529820	1.048525116
SA529825	1.041304837
SA529829	1.033356477
SA501592	1.039118701
SA529834	1.040545979
SA529839	1.050946227
SA529842	1.040468086
SA529847	0.9864460628
SA529851	1.001514025
SA529854	1.025945542
SA529860	1.043077765
SA529867	1.041429524
SA501596	1.037098787
SA501600	1.053302323
SA529875	1.044865519
SA529878	1.037958993
SA529882	1.056196749
SA501604	1.024003521
SA501608	1.024339787
SA501612	1.036766059
SA501616	1.01900047
SA501620	1.050116678
SA501624	1.034094517
SA501628	1.054314145
SA529895	1.046091969
SA529899	1.032177059
SA529903	1.040002317
SA279953	1.017376389
SA292877	1.020778669
SA289347	1.026769298
SA273148	1.021918265
SA287006	1.035992138
SA291067	1.009258104
SA279036	1.033013631
SA289989	1.017614198
SA295273	1.01819102
SA281085	1.009632558
SA292707	1.029194292
SA273601	1.014881817
SA276308	0.9292456843
SA294770	0.9496103163
SA274553	1.003640165
SA281496	0.6584346433
SA286134	1.0044927
SA290144	0.9992145664
SA291753	1.019986373
SA283229	0.9800106017
SA284683	1.035523117
SA282688	0.8348089427
SA288447	1.023176176
SA276056	1.003106393
SA282048	1.004126689
SA287677	1.030768173
SA283521	1.025328938
SA295008	1.022961641
SA290469	1.017273745
SA284137	1.01218841
SA278190	1.030466617
SA296485	1.015946242
SA270987	1.035152747
SA271352	1.019150883
SA277466	1.021054163
SA279447	0.9884118908
SA279837	1.024578234
SA277586	1.00967557
SA281341	0.9996207425
SA280009	1.004401484
SA275794	1.02225322
SA282563	0.7765268674
SA307392	1.019969326
SA300568	1.026565792
SA318152	1.040198407
SA305824	1.0435661
SA310180	1.028608837
SA503615	1.030291115
SA308070	1.030977942
SA503366	1.030763807
SA315328	1.033628347
SA313356	1.011879956
SA503702	1.009822085
SA503920	1.027946534
SA305240	1.025501572
SA316060	1.042038963
SA305552	1.042683593
SA311905	1.010236606
SA310623	1.047960704
SA503616	1.030068404
SA315408	1.041543467
SA301503	1.050619332
SA308126	1.025111792
SA310020	1.039200146
SA503262	1.028292931
SA503700	1.029281224
SA503899	1.031401469
SA298206	1.024476143
SA303219	1.046804388
SA503212	1.029428388
SA313864	1.035224206
SA504082	1.029573362
SA312157	1.032834376
SA306039	1.028402077
SA503478	1.028791885
SA503545	1.030351787
SA320552	1.046896052
SA304520	1.028412742
SA317927	1.023736526
SA315153	1.044592477
SA503922	1.015505377
SA309875	1.033591598
SA503181	1.027327376
SA306800	1.028323423
SA310364	1.005797445
SA307548	1.043464478
SA503923	1.03158743
SA313644	1.010579376
SA504056	1.030105361
SA306732	1.040002978
SA320972	1.014563197
SA321045	1.032503053
SA542136	1.015381632
SA320954	1.02809365
SA320876	1.00146787
SA557676	1.027660037
SA321018	1.030172547
SA320900	1.014373063
SA542139	1.026635598
SA542045	1.011583426
SA542142	1.012368388
SA542147	1.012381471
SA542051	1.029570854
SA320918	1.003224948
SA542151	1.012487656
SA542128	1.016914047
SA542048	1.017665761
SA320864	1.028173867
SA320822	1.025267505
SA542033	1.015882031
SA542110	1.027001213
SA321105	1.017803068
SA542036	1.032961825
SA320936	1.015040337
SA557664	1.026474787
SA542154	1.009840085
SA320828	1.028885548
SA321027	1.030126262
SA542074	1.026533968
SA557688	1.002246144
SA320906	1.034080392
SA542103	1.014953417
SA320882	1.032303705
SA542039	1.02810938
SA320990	1.026387557
SA320942	1.017124441
SA542020	1.032089062
SA320966	1.016827761
SA320846	1.025292591
SA542026	1.01169188
SA557667	1.011134968
SA542119	1.009529363
SA321102	1.031519982
SA321002	1.028934823
SA542029	1.018330276
SA542107	1.014118899
SA542113	1.011520583
SA542100	1.019159155
SA542052	1.015789865
SA542116	1.026117983
SA320912	1.02583503
SA542122	1.015513004
SA542133	1.010924417
SA542057	1.031674749
SA542068	1.011540087
SA542060	1.042837615
SA320924	1.029066716
SA320852	1.029437486
SA542061	1.01288701
SA542023	1.017041713
SA321054	1.029529584
SA542125	1.011124166
SA320870	1.01849704
SA542071	1.014027903
SA542077	1.014249881
SA542042	1.029945222
SA321109	1.030981216
SA321063	1.030755636
SA321020	1.031401951
SA321029	1.029969702
SA320894	1.016460302
SA321116	1.019986894
SA320960	1.020935116
SA320978	1.001097594
SA321038	1.013696785
SA321134	1.019664801
SA320996	1.028534067
SA320984	1.031619051
SA542131	1.027350677
SA542145	1.027005299
SA542032	1.031956331
SA542092	1.011519756
SA320816	1.029330077
SA321125	1.016584475
SA542157	1.016086915
SA542017	1.031399763
SA320948	1.028947862
SA542067	1.031544997
SA320888	1.009952174
SA320840	1.027591865
SA320834	1.028916066
SA542098	1.025980046
SA321047	1.026752535
SA320930	1.028527246
SA542081	1.013285074
SA320858	1.027477765
SA321009	1.031025315
SA542086	1.011735228
SA542079	1.017570424
SA542089	1.011528469
SA542095	1.024725332
SA557552	1.011410243
SA557554	1.023875771
SA557172	1.012580231
SA557175	1.010856279
SA557177	1.01197661
SA557179	1.014082475
SA557181	1.022891635
SA557184	1.015543629
SA557186	1.012255379
SA557189	1.025129475
SA557191	1.026325516
SA557193	1.018059343
SA557196	1.030260513
SA557203	1.027589833
SA557210	1.010017545
SA557214	1.02262298
SA557217	1.012319413
SA557222	1.030166496
SA557223	1.023577862
SA557229	1.018452415
SA557234	1.019485247
SA557238	1.029026852
SA557242	1.011795895
SA557244	1.026718938
SA557246	1.012057891
SA557248	1.024495233
SA557250	1.011579264
SA557255	1.027288359
SA557263	1.011379759
SA557270	1.02313271
SA557274	1.040118654
SA557279	1.024288946
SA557282	1.021619027
SA557289	1.021789607
SA557290	1.035314598
SA557293	1.047249458
SA557297	1.02468304
SA557300	1.023057458
SA557304	1.007319317
SA557307	1.020928863
SA557310	0.984284609
SA557313	1.027221496
SA557317	1.026195204
SA557324	1.010541192
SA557332	1.019846722
SA557335	1.022384863
SA557339	1.0239663
SA557341	1.018897047
SA557346	1.017695403
SA557349	1.007746548
SA557354	1.018684925
SA557359	1.027740662
SA557363	1.008922329
SA557367	1.020078651
SA557371	1.017541792
SA557375	1.017178617
SA557379	1.040958783
SA557383	1.053760322
SA557386	1.106314094
SA557391	1.028867264
SA557396	1.065892898
SA557399	1.016035306
SA557403	1.052360263
SA557407	1.055127586
SA557411	1.034603385
SA557414	1.029934116
SA557418	1.04197173
SA557421	1.01221363
SA557425	1.017274154
SA557429	1.03552366
SA544574	0.9959469736
SA545280	1.013584638
SA544376	1.015413354
SA544632	1.005183195
SA544846	1.013947801
SA544599	1.017697483
SA544879	1.018656233
SA545143	1.012459034
SA545360	1.019060082
SA544492	1.015783394
SA544735	1.018027988
SA544784	1.006032938
SA545020	1.019988625
SA505251	1.012082429
SA505279	1.01077557
SA505292	1.012308992
SA505313	1.008925484
SA505323	1.005932327
SA505337	1.010555071
SA505347	1.010173543
SA505360	1.012171909
SA505374	1.011218354
SA505386	1.010538159
SA505398	1.010933064
SA505414	1.00837363
SA505431	1.026740798
SA505456	1.010770287
SA505471	0.9844392575
SA505485	1.012604323
SA505500	1.010193731
SA505511	1.010905648
SA505523	1.011457292
SA505536	1.010787253
SA505549	1.00564913
SA505559	1.01442518
SA505573	1.012023303
SA505584	1.01055277
SA505607	1.011561082
SA505631	1.013264637
SA505651	1.005521923
SA505670	1.007785213
SA505693	1.012653497
SA505720	1.012833209
SA505742	1.010010632
SA505773	1.014564524
SA505790	1.010200881
SA505805	1.011003995
SA505816	1.002593002
SA505830	0.9967302719
SA505845	1.010088963
SA505860	1.010539457
SA505871	1.011910766
SA505884	1.01011791
SA505898	1.018276458
SA505913	1.011346817
SA505928	1.00837091
SA505941	1.008718091
SA505948	1.010190872
SA505241	1.010362679
SA505255	1.013363203
SA505269	1.003869594
SA505280	1.012096056
SA505359	1.012574971
SA505425	1.006124047
SA505487	1.013128501
SA505512	1.014987985
SA505535	1.014912787
SA505552	1.01111119
SA505653	1.010571629
SA505686	0.9970120872
SA505696	1.016520298
SA505709	1.010006042
SA505722	1.010669954
SA505736	1.008727744
SA505748	0.9971057582
SA505763	1.011729439
SA505777	1.011678075
SA505792	1.01358907
SA505807	1.010979038
SA505820	1.018720749
SA505836	1.011153262
SA505867	1.011183873
SA505879	1.014262006
SA505895	1.015451413
SA505916	1.016753656
SA505940	1.015977287
SA518178	1.008030814
SA520080	1.014590011
SA519865	1.001328319
SA518293	1.014476398
SA520119	1.016649082
SA518424	1.014384813
SA518471	1.01394351
SA344953	1.027674638
SA404252	0.9398447557
SA520038	1.002359112
SA518262	1.017362597
SA518391	1.013823692
SA518563	1.008468782
SA520107	1.015016557
SA520036	1.01473764
SA520084	1.013212106
SA519014	1.013699304
SA520103	1.013037973
SA518894	1.000607081
SA518486	1.011812415
SA518469	1.011128012
SA519514	1.008013609
SA519944	1.012307308
SA519122	1.008946549
SA518618	1.00774337
SA518426	1.014149801
SA520044	1.021449353
SA518484	1.012609223
SA520111	1.009465216
SA519902	1.012256717
SA520099	1.012780498
SA518892	1.012433419
SA518387	1.010002617
SA519350	1.012876822
SA518463	1.013780555
SA520114	1.014327588
SA520040	1.009323433
SA518888	1.011698146
SA519802	1.012826723
SA359770	1.006749968
SA518450	1.014289006
SA518510	1.012051378
SA350434	0.9361510646
SA519906	1.01159395
SA324818	1.009557508
SA407882	1.01698091
SA407930	1.015450224
SA408010	1.029900769
SA408402	1.027597926
SA408422	1.025974035
SA408546	1.025765957
SA408578	1.013841621
SA408691	1.010949387
SA408742	1.021612037
SA408874	1.028009058
SA409195	1.015243484
SA409266	1.023521027
SA409702	1.027707594
SA409270	1.012435233
SA409318	1.015100973
SA409350	1.0315998
SA409455	1.026590493
SA409506	1.018604004
SA409554	1.026583697
SA409627	1.026546387
SA409635	1.006032809
SA408978	1.01398922
SA409902	1.014283188
SA410855	1.023485766
SA410703	1.026694224
SA410238	1.01449936
SA410218	1.011173019
SA410194	1.024479465
SA410130	1.03102844
SA410294	1.025900889
SA411313	1.010669892
SA410543	1.010927682
SA518722	1.026773061
SA410916	1.028815277
SA410929	1.009412496
SA410989	1.02255547
SA411009	1.012006501
SA411197	1.018066799
SA411033	1.01318501
SA408190	1.027259532
SA411217	1.023123346
SA411438	1.010201539
SA411242	1.02323672
SA411413	1.013932771
SA411589	0.9830916102
SA411233	1.010484987
SA410590	1.022409637
SA411318	1.028386081
SA410843	1.026202215
SA410867	1.006236103
SA410418	1.029607597
SA410394	1.012049548
SA410591	1.026367518
SA408139	1.025271634
SA410082	1.010045037
SA410270	1.013030853
SA410166	1.013515641
SA409734	1.009133181
SA410907	1.020538661
SA411097	1.012158677
SA410487	1.026323896
SA410654	1.00954975
SA411777	1.023754888
SA411405	1.025509748
SA411842	1.010488988
SA411517	1.026988212
SA411561	1.011224363
SA411729	1.010237987
SA411805	1.011693663
SA411753	1.026800535
SA411541	1.013106627
SA411365	1.00861364
SA412087	1.026115505
SA412140	1.01175892
SA412295	1.027407082
SA518538	1.02854311
SA518604	1.028761105
SA518629	1.027633564
SA518631	1.027909862
SA518636	1.026666152
SA518641	1.011985881
SA518666	1.013862327
SA518682	1.014088328
SA518688	1.014375771
SA518694	1.026508149
SA518700	1.011373319
SA518702	1.027777108
SA518725	1.012488542
SA518775	1.013177046
SA518777	1.02806152
SA518783	1.030289703
SA518799	1.029130361
SA518807	1.014352812
SA518809	1.02976798
SA518818	1.027689161
SA518880	1.015892402
SA518884	1.025184619
SA518852	1.019504644
SA413114	1.026445144
SA412618	1.023703547
SA558654	1.021918444
SA533640	1.02399955
SA520268	1.009691167
SA413138	1.007389573
SA413042	1.023862319
SA520288	1.021269609
SA520296	1.01737947
SA412880	1.02394097
SA520308	1.004496336
SA520173	1.005196207
SA520177	1.007227639
SA533609	1.02113063
SA533614	1.029848401
SA520189	1.019089651
SA520199	1.033109172
SA533731	1.029813545
SA520209	1.019058062
SA520217	1.01418716
SA520225	1.015200153
SA412475	1.032906233
SA533763	1.037061939
SA412959	1.023572742
SA533775	1.024988765
SA412510	1.03123466
SA533748	1.018847916
SA533700	1.024643494
SA533711	1.02945101
SA520247	1.021483088
SA533630	1.038692469
SA412786	1.004467954
SA533624	1.039521342
SA412941	0.9979286159
SA413001	1.022997046
SA533738	1.024575848
SA533798	1.039150886
SA533696	1.021880527
SA533806	1.021699397
SA533616	1.020867709
SA533790	1.02161433
SA520256	1.03196831
SA533701	1.021266137
SA533788	1.024796513
SA533707	1.014104337
SA533603	1.036663562
SA533617	1.01381762
SA558650	1.025046705
SA533678	1.016511512
SA533799	1.024613373
SA533656	1.005826307
SA520266	0.9979993582
SA533793	1.037119935
SA533644	1.03582367
SA533767	1.02678392
SA533655	1.038736252
SA533739	1.036421414
SA533675	1.027384873
SA533787	1.039502593
SA533792	1.012066454
SA533697	1.020577624
SA533658	1.027039529
SA533689	1.01632923
SA533795	1.025143463
SA533645	1.037320586
SA533715	1.019228308
SA533622	1.035875836
SA533679	1.017247293
SA533776	1.016440517
SA533751	1.027768911
SA533627	1.018157443
SA520272	1.022762123
SA533673	1.029501973
SA520276	1.034020914
SA533650	1.033235521
SA533722	1.037435733
SA533717	1.033110331
SA533807	1.019652955
SA533742	1.027734859
SA533756	1.037619176
SA533754	1.038968583
SA533808	1.02411774
SA533600	1.013368161
SA533621	1.030252249
SA520185	1.026791836
SA533654	1.023854929
SA520280	1.005628775
SA520286	1.016964363
SA520294	1.014199538
SA533719	1.031916406
SA520301	1.00505119
SA520310	1.00117595
SA533672	1.024274767
SA533607	1.037295396
SA533760	1.026839831
SA533728	1.029748672
SA533774	1.024999982
SA533791	1.028406372
SA533778	1.015747277
SA533687	1.015490445
SA558755	1.039617658
SA533762	1.031018921
SA533761	1.030877881
SA520179	1.048695315
SA520171	1.014315481
SA520190	1.036571278
SA520205	1.027476109
SA520211	1.004883843
SA520219	1.011317885
SA533657	1.00673058
SA520227	1.011596147
SA520320	0.9998990884
SA520237	1.017625572
SA533737	1.038171482
SA520241	1.017867701
SA520245	1.015652341
SA520250	1.027194317
SA544335	1.041298241
SA520254	1.035814274
SA533755	1.039048718
SA533667	1.047629934
SA533685	1.031885362
SA533618	1.028451748
SA533765	1.027715355
SA533610	1.057746863
SA533662	1.041665707
SA533802	1.026179263
SA533581	1.039370982
SA533759	1.039202797
SA533592	1.014512043
SA533637	1.014500294
SA533671	1.03405375
SA533769	1.026780624
SA558657	1.037537929
SA533648	1.023443508
SA558741	1.037197861
SA558750	1.035876418
SA533629	1.015960266
SA533735	1.037801699
SA533641	1.037186931
SA533771	1.024255284
SA533812	1.025381734
SA558708	1.038808479
SA558647	1.035569857
SA558652	1.037146664
SA558686	1.037994581
SA558646	1.036477703
SA533691	1.029050745
SA544660	1.011886209
SA506652	1.029029117
SA506658	1.026028669
SA506666	1.026738486
SA506674	1.040214016
SA506678	1.032430218
SA506684	1.019494192
SA506690	1.031535184
SA506696	1.029531857
SA506704	1.032139248
SA506708	1.01721251
SA506646	1.031169122
SA506649	1.017319985
SA506659	1.017638702
SA506665	1.01615606
SA515053	1.017311349
SA506671	1.021166846
SA506675	1.018030608
SA506689	1.031567677
SA506695	1.03171857
SA506703	1.026449895
SA506709	1.027794671
SA506714	1.025844726
SA514904	1.025180462
[truncated: 833 more rows]
