# Supplementary material for: Framework for quality assessment of whole genome cancer sequences
Source: Nat Commun. 2020 Oct 7;11:5040. doi: 10.1038/s41467-020-18688-y (PMC7541455; doi:10.1038/s41467-020-18688-y)
Supplement: Supplementary file 7 — Source Data [file 41467_2020_18688_MOESM7_ESM.zip › Supplementary Figure 3b.txt]

tumor_wgs_icgc_sample_id	Med_Mean_size_tumo
SA5195	1.03891383
SA1556	0.9810374035
SA3742	0.9680896403
SA3721	0.8938261781
SA4012	0.931185947
SA3805	1.020638484
SA4666	1.015229548
SA649	0.9618726891
SA1181	1.044461038
SA4557	0.9889443791
SA1694	1.003202604
SA5451	1.036308398
SA2042	0.977548669
SA3616	0.9952282727
SA5780	0.9923263611
SA3310	0.9233810699
SA3053	0.9730044936
SA3391	0.9250834332
SA491245	0.955034159
SA4138	0.9376975829
SA5501	0.9516098147
SA3475	0.9908276524
SA5378	1.037457487
SA541868	0.9777973541
SA541870	0.9217877885
SA541988	0.9559989504
SA541872	0.9773123282
SA541874	0.9873504038
SA541876	1.006275888
SA541878	0.9659030353
SA541880	0.9627226248
SA541882	0.9514784562
SA541884	1.011480367
SA541886	0.9414971047
SA541888	1.027030958
SA541890	1.065113969
SA541892	1.021963356
SA541990	1.008856087
SA541992	1.016562849
SA541994	1.027302692
SA541996	1.027546875
SA541998	1.026915645
SA542000	1.026149721
SA542002	1.02707682
SA542004	1.026748402
SA542006	1.028684212
SA542008	1.071182019
SA542010	1.110272555
SA542012	1.068184795
SA542014	0.9995352695
SA541864	1.007959889
SA541866	1.036863388
SA541894	1.035967035
SA541896	0.981899315
SA541898	0.9916798318
SA541900	0.9786455248
SA541902	0.9905503151
SA541904	0.9855778384
SA541906	1.03618001
SA541946	0.9482133352
SA541948	1.081357707
SA541950	0.9998529427
SA541908	1.037602427
SA541952	0.9582485516
SA541954	1.013846049
SA541956	1.013590876
SA541958	1.014439909
SA541960	1.019775003
SA541962	1.014216161
SA541910	0.919709714
SA541964	1.009631896
SA541912	1.035518452
SA541966	1.021009171
SA541968	1.033346313
SA541970	1.016138576
SA541972	1.02401712
SA541974	1.033101144
SA541914	0.9690015302
SA541916	1.035147673
SA541918	0.9797397516
SA541976	1.079810549
SA541978	1.011090169
SA541980	1.020256022
SA541982	1.029271796
SA541984	1.059662823
SA541920	1.025587513
SA541922	0.998984447
SA541924	0.9811450331
SA541926	1.091882219
SA541928	0.9987156985
SA541930	1.041411441
SA541932	0.9703274505
SA541934	0.9955765944
SA541936	0.9258830472
SA541938	0.9532930762
SA541940	1.015496439
SA541942	1.018868526
SA541944	0.9948178839
SA541986	1.01541653
SA542492	0.9879077519
SA542695	0.9878395274
SA543113	1.021122814
SA557048	1.020709487
SA542928	1.010692275
SA557050	1.00057936
SA542641	1.010062197
SA543023	0.9704503994
SA544135	0.9765503651
SA543282	0.974852801
SA543705	0.9709010102
SA544051	1.036304597
SA542525	1.011097084
SA542920	0.9911665251
SA542919	1.022514105
SA543179	0.9836225999
SA543553	0.9949311375
SA543073	1.017795367
SA544229	1.002287553
SA542686	0.9812380646
SA542425	1.009068807
SA543168	1.01939713
SA543567	0.9378182712
SA542426	0.98555373
SA542783	0.9719385141
SA544289	0.9869399537
SA544288	1.006729581
SA542735	0.9488472598
SA543126	1.012949442
SA557043	1.002679571
SA543500	0.959846138
SA543977	0.9796380123
SA542427	1.021025916
SA543968	1.005198848
SA543105	1.007222745
SA543104	1.023511873
SA543712	1.014873056
SA544072	0.9907341782
SA557034	0.9240073126
SA542923	0.9966636877
SA544029	0.9137633541
SA543254	0.9982104635
SA543663	0.9978122386
SA542640	0.9828773682
SA543530	1.002196626
SA543895	1.011836462
SA544294	0.9842208619
SA543426	1.012853852
SA544186	1.012641767
SA543885	1.004983459
SA557036	0.9594706999
SA542602	0.990940253
SA543114	0.9850379482
SA543536	0.9688313473
SA544124	0.9865650033
SA543622	1.010783443
SA544002	0.9760849561
SA542448	1.008773795
SA542719	0.9505125198
SA543117	1.012644653
SA543912	0.9824204114
SA542718	1.000823268
SA543681	1.031748843
SA557038	1.001537714
SA543682	0.999715789
SA543399	0.9898110017
SA543789	0.9849690393
SA557046	0.844988197
SA543824	0.9430025869
SA542561	0.9756086139
SA542938	1.004517869
SA543801	1.006995813
SA543493	1.029753929
SA543843	0.9853905888
SA544092	1.021989556
SA543301	0.9531422166
SA543482	1.010232398
SA542683	0.9492970676
SA543090	1.00534771
SA6128	0.9776742496
SA6131	0.9398621567
SA6134	0.9392713977
SA6125	0.9894504325
SA6137	0.9434059361
SA6140	0.9839169887
SA6143	0.9359118362
SA6146	0.9225288652
SA6149	0.9732896643
SA6152	1.006008423
SA6155	0.9252059219
SA6760	1.0034634
SA6811	0.9675357863
SA6158	0.928073509
SA6161	0.9016149707
SA6164	1.047160921
SA6167	1.003483836
SA6170	1.044722088
SA6173	0.9739099157
SA6176	1.036382348
SA6179	0.9980086801
SA541812	0.9701827564
SA541814	0.9905305029
SA541816	0.9870388818
SA541818	0.9975943491
SA541820	0.9626404628
SA541822	1.001169398
SA541824	0.8389226154
SA541826	0.9774487291
SA541828	0.9970556878
SA541830	1.006832717
SA541832	0.9713058441
SA541834	0.8420876882
SA541836	0.9787335767
SA541838	0.9896961509
SA541840	0.9524658162
SA541842	0.9969084586
SA541844	0.9876757048
SA541846	0.8898792531
SA541848	0.9310191155
SA541850	1.013040499
SA541852	1.014126048
SA541854	0.9630757001
SA541856	0.9392513709
SA541858	0.9143221918
SA541860	0.9570395642
SA43144	0.9798271992
SA70525	1.008862319
SA26595	1.016521833
SA13738	0.9593164797
SA65784	0.9954267768
SA15776	0.9979426605
SA491558	0.9445953507
SA12991	0.985213139
SA18463	1.059558816
SA83134	0.9786129728
SA492388	0.9744943015
SA10195	0.9930173524
SA22515	1.005991029
SA19615	0.9382452926
SA68521	0.8781174959
SA492359	0.9922033005
SA26895	0.9389132005
SA60252	0.9281269595
SA81808	0.9878003815
SA66217	1.002520916
SA67692	0.9806471103
SA14241	0.9935685712
SA77461	0.8980151481
SA72642	0.899153846
SA49610	0.8810521066
SA491910	0.9772194774
SA49664	0.9562717794
SA70945	0.9783867779
SA492056	0.9287902589
SA64750	0.9767768958
SA63265	0.9211213407
SA492026	1.030057081
SA491668	0.9070605463
SA40999	0.9950312947
SA68194	0.9904715981
SA18702	0.9989754254
SA82918	0.9792405308
SA32297	0.9354798705
SA38132	0.9849491861
SA61999	1.006725304
SA24487	0.9153416012
SA491814	0.9940725842
SA46800	0.9801042346
SA491630	0.9295299976
SA61440	1.011709015
SA61837	0.9913833429
SA492174	0.976704098
SA78527	1.004953392
SA33508	0.9653905817
SA74453	0.9307651989
SA45294	0.9989546124
SA27437	0.9156309631
SA46697	0.9654512704
SA80884	0.9889756603
SA22443	0.9411529139
SA75558	0.9724368297
SA57008	0.9915160879
SA492027	0.9745860346
SA64373	0.9827732831
SA63181	0.9762825448
SA30223	0.9939937033
SA74051	0.9657792544
SA491600	0.9593409944
SA33121	0.9647612404
SA40403	1.014816232
SA82966	0.9790721143
SA33754	0.9656943367
SA492021	0.9492870841
SA20573	0.8808839494
SA20975	0.9792659045
SA62815	0.9115131803
SA72823	0.9494738889
SA82372	1.009225516
SA71810	0.9453951809
SA28963	0.9618650796
SA37556	1.004949195
SA53799	0.9407997436
SA55071	0.953237478
SA32713	0.9448451932
SA17443	0.973528708
SA23417	0.9937657993
SA55269	0.9261787328
SA57479	0.9654879522
SA60771	0.9552280424
SA34768	0.942292507
SA68015	0.9105411601
SA28475	0.9425751948
SA492104	1.00702841
SA48667	0.952975777
SA84185	0.8537962864
SA11798	0.9952747865
SA50262	0.9751478475
SA543057	1.007290475
SA543433	1.02087556
SA543590	0.917013873
SA544047	1.047529535
SA543785	1.003745883
SA543550	1.013220987
SA543762	0.9928102304
SA543206	1.020094838
SA542535	1.006059452
SA542560	1.039497779
SA543541	1.009631722
SA543685	1.006621496
SA534389	0.7828176604
SA517715	0.9999558232
SA517453	0.9612980974
SA517839	1.115681342
SA492657	1.064759952
SA517802	1.031615123
SA534431	0.9808911573
SA525036	0.9856493343
SA492581	0.8068832418
SA517730	1.007919562
SA534591	0.9880046685
SA84489	1.006863322
SA84360	0.9713840189
SA524966	1.025263349
SA517856	1.010030737
SA525054	0.97277571
SA84896	0.9820506726
SA84668	0.9899641473
SA517532	1.004307846
SA524949	0.929803695
SA86108	1.045408707
SA542382	1.029012395
SA86119	1.037917894
SA86126	1.034644495
SA86170	1.013929449
SA86182	1.016671174
SA86215	1.036443956
SA542383	1.026168268
SA86131	1.032995727
SA542384	1.042946553
SA86239	1.019788729
SA86276	1.010330291
SA86302	1.028143175
SA542385	1.028344024
SA542386	1.039034109
SA86314	1.0260192
SA86338	1.026452624
SA86347	1.017982037
SA86359	1.02621419
SA86383	1.024496956
SA86450	1.023939096
SA86476	1.021973992
SA538975	1.010066511
SA542163	1.028649783
SA86545	1.026138783
SA86551	1.016145052
SA86569	1.002437829
SA86575	1.013953658
SA542165	1.024413657
SA86594	1.013266058
SA542167	1.025375074
SA542169	1.024493761
SA538977	1.024817681
SA542387	1.036736677
SA542171	1.013260163
SA538980	1.023489568
SA542388	1.012116981
SA542173	1.026072009
SA86680	1.02649397
SA86696	1.018108144
SA86726	1.015846575
SA542175	1.024307089
SA86768	1.028259606
SA538983	1.015526488
SA542177	1.025848694
SA542179	1.015224994
SA542181	1.023976893
SA85244	0.9963126701
SA85298	1.025538084
SA85340	1.043143722
SA542183	1.027631362
SA542185	1.025631934
SA542389	1.010791277
SA85506	1.02876397
SA85535	1.018956511
SA538985	1.014207724
SA85553	0.7946050908
SA542390	1.035119728
SA542187	1.015056953
SA542391	1.026255769
SA542392	1.016049564
SA542393	1.016369415
SA542394	1.020503681
SA542189	1.023332801
SA538992	1.031188185
SA542395	1.026078785
SA538995	1.036780532
SA542396	1.026335386
SA538998	1.021863689
SA539000	1.028932486
SA539002	1.027703214
SA539004	1.024144389
SA539006	1.013183941
SA542191	1.010219202
SA542193	1.009331366
SA539008	1.0230651
SA542195	1.012546827
SA539010	1.0112304
SA542197	1.014285903
SA542199	1.018521916
SA542201	1.01004902
SA85671	1.052596211
SA542203	1.026480621
SA539012	1.009116379
SA542205	1.033083825
SA542207	1.007501327
SA539014	1.026166806
SA542397	1.016030027
SA539017	1.026355223
SA539019	1.035996063
SA85710	1.027956251
SA539021	1.014240352
SA539023	1.013922142
SA85722	1.038930392
SA542209	1.026170372
SA542211	1.017730915
SA539025	1.025396466
SA542213	1.018272173
SA542215	1.015115233
SA542217	1.013693289
SA542222	1.012918812
SA542220	1.012378137
SA542221	1.006326607
SA542226	1.038202616
SA542224	1.02803706
SA542225	1.028677235
SA542232	1.045379312
SA542233	1.014562928
SA542235	1.07779119
SA542236	1.045481975
SA542238	1.115124706
SA542239	1.01238215
SA542242	1.018176675
SA542241	1.014238393
SA542246	1.071717359
SA542245	1.009046766
SA542244	1.004614045
SA542249	1.06683916
SA542248	1.016517986
SA542251	1.04227954
SA542252	1.037477379
SA542255	1.031933676
SA542254	1.021574452
SA542229	1.037560746
SA542230	1.029072739
SA542228	1.029400287
SA542257	1.036953327
SA542258	1.019272605
SA542261	1.0120628
SA542260	1.010614645
SA542265	1.048999191
SA542264	1.034538113
SA542263	1.02832645
SA542268	1.100754776
SA542267	1.081746728
SA542271	1.068694373
SA542270	1.023982448
SA542274	1.053164835
SA542273	1.027904905
SA542276	1.014853566
SA542277	1.008911454
SA542279	1.033995767
SA542280	1.045533179
SA542282	1.072374607
SA542283	1.000461595
SA542285	1.032291455
SA542286	1.03331957
SA542287	1.030165745
SA542289	1.028365619
SA542290	1.017081988
SA542292	1.015749571
SA542293	1.074642285
SA542295	1.045598363
SA542296	1.090521471
SA542298	1.018927418
SA542300	1.038719508
SA542301	1.031328259
SA542304	1.05448331
SA542302	1.041912907
SA542305	1.027496286
SA542307	1.028994402
SA542311	1.00181903
SA542308	1.080913197
SA542309	1.03011001
SA542314	1.025443253
SA542312	1.01332854
SA542316	1.038661731
SA542317	1.040380421
SA542320	1.0347415
SA542318	1.032347778
SA93146	1.057954462
SA108597	1.024339001
SA123799	1.039130639
SA101371	0.9811548922
SA491186	0.9787566094
SA121657	1.036115416
SA126289	1.02980913
SA491162	0.9729341526
SA129949	0.9898178825
SA112902	1.04063339
SA111218	1.040602304
SA526320	1.015124707
SA90162	1.010408318
SA491225	0.9676101392
SA119548	1.00979457
SA491175	1.008068934
SA100232	1.005755147
SA102536	0.9998235162
SA491234	1.023538054
SA88004	0.9721121409
SA491195	1.023826053
SA98569	1.012259722
SA535737	1.009265944
SA547730	0.9983569506
SA93904	0.9777061763
SA95373	1.032528504
SA130321	0.9508553164
SA100512	1.026980094
SA113370	1.045044581
SA100868	0.9844234351
SA117559	1.020908099
SA491215	0.9859814816
SA125187	1.019499602
SA491205	1.037393087
SA491143	0.9821723349
SA102816	0.9749358084
SA491122	1.014431596
SA121680	1.034560749
SA124878	0.9602680479
SA106552	0.9600849603
SA92158	1.026002261
SA105050	1.02827331
SA491106	0.9547988193
SA126265	0.9936255966
SA100712	1.005714337
SA87265	0.9993939704
SA560617	1.028240134
SA560602	1.002223311
SA560593	1.016777123
SA560612	1.020850282
SA560609	1.012581137
SA560605	0.9762158915
SA560599	1.025627391
SA130901	1.042500009
SA130872	1.037415658
SA130876	1.035669604
SA541742	1.049456475
SA130880	1.03150202
SA541744	1.033033063
SA130903	1.022854791
SA130882	1.033756709
SA130884	1.029810418
SA541747	1.031589178
SA130886	1.031680897
SA541749	1.032679219
SA130888	1.029942775
SA541727	1.033816627
SA541751	1.043614784
SA541753	1.032212109
SA541728	1.03290162
SA541755	1.030694608
SA130905	1.102670891
SA541757	1.014852675
SA541759	1.03073648
SA541761	1.03219652
SA541763	1.027947901
SA541729	1.026460912
SA541765	1.030563295
SA541731	1.024738164
SA541733	1.029022359
SA541732	1.031051301
SA541730	1.031641028
SA541734	1.024643339
SA541738	1.024417979
SA541740	1.033988516
SA541736	1.029180852
SA541767	1.03276925
SA541739	1.033087171
SA541741	1.036910679
SA541745	1.034649305
SA541743	1.032243157
SA541748	1.03649386
SA541746	1.032513831
SA541758	1.032236173
SA541754	1.06118109
SA541750	1.009682331
SA541760	1.039182792
SA541752	1.029004378
SA541756	1.03072972
SA541770	1.028202962
SA541772	1.030186215
SA541766	1.028711574
SA541762	1.027571308
SA541768	1.031275768
SA541764	1.03312247
SA130907	1.031303969
SA541774	1.033053227
SA541776	1.030085846
SA541778	1.002584231
SA541780	1.040205064
SA541782	1.038437865
SA130909	1.032287498
SA541784	1.034275351
SA541786	1.033647721
SA541788	1.03453363
SA541790	1.035080841
SA541791	1.032144532
SA541792	1.034416987
SA541793	1.034082855
SA130911	1.03194432
SA130913	1.030284118
SA130915	1.036872189
SA130868	1.030675267
SA541737	1.028518934
SA528810	1.034002099
SA528811	0.9427666154
SA528813	1.014972075
SA528912	0.9989499985
SA528798	1.026935517
SA528914	1.000606816
SA528886	1.008881223
SA528815	0.9649806728
SA528816	1.006467806
SA528916	0.9813870465
SA528888	0.9929283317
SA528902	0.9804799038
SA528890	0.9651481502
SA528799	1.02299692
SA528908	1.00859342
SA528918	1.005289837
SA528819	1.006938391
SA528920	0.9350781792
SA528892	1.008782854
SA528802	0.9963349592
SA528792	0.9962290161
SA528922	0.9338080531
SA528805	1.048478027
SA528822	0.9320371004
SA528823	0.9969963782
SA528903	1.000318945
SA528904	1.022032588
SA528925	0.9980409725
SA528825	1.008832889
SA528806	1.021645003
SA528827	1.023430537
SA528807	0.9773283275
SA528809	1.02010571
SA528829	1.014692162
SA528831	1.017692662
SA528793	0.9781876164
SA528895	1.03048164
SA528993	1.01867317
SA528833	1.006245371
SA528836	1.031624648
SA528995	0.9702107297
SA528997	1.0006804
SA528999	0.9937790999
SA528926	0.9784052106
SA528782	0.9840495976
SA528928	0.9879989508
SA528930	1.030970323
SA528932	1.025167651
SA130927	0.9348710664
SA130925	1.005019782
SA130964	0.9942311418
SA130963	0.9668654818
SA130917	0.9943482273
SA130919	1.02002945
SA130921	1.016411027
SA130923	0.9818617742
SA528838	0.9474768163
SA528896	1.025744148
SA528839	0.987104262
SA528843	1.00944385
SA528938	1.03433693
SA528845	1.027828608
SA528846	1.021148438
SA528848	0.987546799
SA528850	0.9601494705
SA528939	0.9800590785
SA528853	1.003653515
SA528854	0.9937807327
SA528898	1.017349627
SA528899	0.9587461624
SA528941	0.9427586693
SA528991	1.017827842
SA528943	0.9466782563
SA528784	1.007112573
SA528786	0.9808601491
SA528945	1.01095439
SA528855	0.9179827614
SA528947	0.9641135337
SA528788	1.027170637
SA528858	1.030254226
SA528861	0.9835255173
SA528790	1.031829507
SA528909	1.016812379
SA528863	1.026976013
SA528906	1.012957729
SA528864	0.9457742268
SA528866	0.9991317142
SA528868	1.002599285
SA528870	1.001354233
SA528872	1.022702085
SA528900	1.006093206
SA528874	1.023538353
SA528949	0.9879128688
SA528876	1.014349402
SA528878	1.000506307
SA528881	0.9836816467
SA528901	1.007478614
SA528883	1.034810743
SA528795	0.9579974527
SA528884	1.011352807
SA569075	1.016940462
SA542932	0.9645579705
SA560559	1.044006672
SA569081	1.030088742
SA569082	0.9890560054
SA542536	1.020039826
SA542931	1.031097667
SA569072	1.018169231
SA560543	1.035263733
SA542966	1.036631382
SA543305	1.018651179
SA543730	1.029099214
SA544109	1.004744904
SA542564	1.029020584
SA542965	1.029742969
SA542473	0.9827905234
SA542843	1.040081953
SA569080	1.00296493
SA569074	1.039372773
SA543211	1.018410253
SA543593	1.033791521
SA544009	0.9268061847
SA543675	1.040635857
SA544045	1.028710498
SA542478	1.042516292
SA542864	0.974229103
SA543233	1.015441637
SA543680	1.032956311
SA544046	1.068939396
SA542479	1.039227101
SA542865	1.029765691
SA543234	1.01520613
SA560552	0.9686105088
SA569077	1.028400759
SA543594	1.011589621
SA544185	1.014099565
SA542619	1.006257333
SA544191	1.011840649
SA542486	0.9655726364
SA543051	0.9884189442
SA543199	0.9859770559
SA543781	0.971702771
SA144576	1.052828318
SA151709	1.032336592
SA180317	1.029422381
SA154417	1.021035694
SA135301	1.032559974
SA138250	1.021470384
SA163620	1.019337182
SA182882	1.038422724
SA494057	1.046593711
SA560596	1.023378042
SA146608	1.048370726
SA173009	1.042304177
SA132368	1.028689114
SA139948	1.05360698
SA167759	1.06588239
SA165304	1.023004723
SA154497	1.03519058
SA158256	1.028220284
SA153016	1.037683076
SA150476	1.0408392
SA131728	1.039805795
SA136091	1.067985275
SA138738	1.027033757
SA164854	1.013694655
SA184257	1.055147825
SA164299	1.000600381
SA138061	1.05770772
SA183702	0.9926563977
SA174372	0.9836881177
SA146105	1.017579089
SA166804	1.043031363
SA164579	1.036180592
SA167349	1.021749236
SA155940	0.9988009538
SA159460	1.011783345
SA176022	1.018743856
SA141272	1.029478359
SA142043	1.018111259
SA152676	1.027552029
SA147241	1.02022455
SA148718	1.041395118
SA192727	1.000010156
SA200796	1.069794924
SA201430	1.045253606
SA190261	0.9883812923
SA202903	0.9247560824
SA494251	0.973555508
SA201351	1.022990016
SA201809	1.004799773
SA189208	1.028155047
SA203543	0.9598245703
SA494284	0.9765904209
SA494168	1.013906833
SA494343	0.962010736
SA494253	0.9489387693
SA494229	1.008163504
SA200524	1.005286231
SA191335	1.018746163
SA188108	0.9855130868
SA494401	1.011579914
SA494116	0.9689758267
SA195328	1.030757403
SA195822	1.004840141
SA202848	1.055246496
SA195307	1.029289241
SA494127	0.9868822095
SA195900	1.016626252
SA539321	0.9605884092
SA192967	0.9957333091
SA194253	0.9696650235
SA201581	1.012699149
SA494082	0.9903499453
SA203048	1.021322757
SA199271	1.001809351
SA203853	1.025895961
SA191115	0.999586766
SA194387	1.006987991
SA494351	0.9501358776
SA494058	0.9720207014
SA494399	0.9461951674
SA494507	0.9810572631
SA494084	1.028685597
SA494103	1.020130499
SA494078	0.9707995873
SA494271	0.9973330724
SA556263	0.9265428212
SA556327	1.019319906
SA556251	1.060451127
SA556577	0.9105672506
SA556872	0.8616339341
SA556950	0.8665112477
SA556937	0.9163545553
SA556295	0.8737035668
SA556832	0.9402528595
SA556591	0.909311517
SA556737	1.031363899
SA556682	0.867148083
SA556859	1.027843195
SA556442	0.967176896
SA556530	0.9513293459
SA556315	0.9280257382
SA556664	0.8469706512
SA556273	0.8661331772
SA556509	0.9862228436
SA556367	1.01119831
SA556702	0.8615620144
SA556372	0.8849596899
SA556241	1.050066796
SA556462	0.8344177088
SA556610	1.03819893
SA556218	1.035734794
SA556626	0.984346385
SA556305	0.9401283812
SA556410	1.041736864
SA556485	0.9541236347
SA556719	1.041989679
SA556811	1.010510635
SA556337	0.9568793988
SA556571	0.8209101691
SA556529	1.074686907
SA556600	0.8567050098
SA556458	0.8365482418
SA556506	1.060517438
SA556885	0.9178535995
SA556484	1.065960941
SA556434	0.9357136275
SA556791	0.977611942
SA556835	0.9337551521
SA556650	0.9895763828
SA556895	0.88925518
SA556724	1.023333597
SA556675	0.8992585877
SA556647	1.026781574
SA556816	0.9608025472
SA233266	1.029935104
SA219639	1.026580836
SA218331	1.02767915
SA214090	1.029916567
SA250087	1.042628902
SA233294	1.042889811
SA236844	1.040685119
SA211341	1.025556099
SA230964	1.05928679
SA560606	1.007331546
SA560614	1.013999916
SA213642	1.038119366
SA212393	1.025377966
SA251496	1.012743297
SA227089	1.030503507
SA223029	1.039407672
SA250663	1.054762784
SA219165	1.033456092
SA246522	1.038467594
SA226253	1.042228582
SA212726	1.032319596
SA250273	1.053845521
SA208440	1.021955131
SA224647	1.022949695
SA213387	1.032442524
SA229532	1.056319808
SA210843	1.035196346
SA235957	1.036218159
SA204546	0.974679654
SA245139	1.022712314
SA209306	1.033092636
SA215371	1.034947245
SA240128	1.038482239
SA247488	0.9982543001
SA209137	1.039094961
SA244508	1.022671084
SA231359	1.023954057
SA213217	1.060737905
SA230633	1.042330387
SA222933	1.021011374
SA521664	0.9963468876
SA495215	1.020014338
SA494805	0.9327917326
SA514993	0.9902397519
SA495538	0.9732791713
SA495423	0.9870213628
SA495155	1.024217876
SA495070	1.020011472
SA255656	1.019710078
SA515781	1.004181083
SA494740	1.023791072
SA254668	1.013012222
SA534051	0.9834828815
SA254332	0.9694941412
SA253231	1.025467511
SA495252	1.008525122
SA494956	0.9704587927
SA521667	1.006385797
SA495048	1.001708477
SA495321	1.014496712
SA495342	0.9608599114
SA254188	1.021450153
SA514999	1.017058051
SA253172	0.9814394587
SA254758	1.035407367
SA521593	1.011872627
SA495518	0.9762100261
SA521642	0.9808273734
SA495100	1.000971875
SA255317	0.9991352571
SA495380	1.006350954
SA516035	1.023105142
SA515399	1.005111619
SA521717	0.9864302308
SA520420	1.020917141
SA520422	0.9586543363
SA520425	1.015528042
SA520426	1.016283241
SA520427	0.9535703444
SA520430	0.9109934238
SA520431	0.9149038484
SA543521	0.9133715715
SA558645	0.9339681715
SA258388	1.03870817
SA258319	1.027942199
SA258991	1.02786979
SA257815	1.016005052
SA259039	1.020262528
SA257959	1.01926414
SA260074	1.029392418
SA260494	1.036816093
SA260974	1.046989162
SA258511	1.010747662
SA260022	1.030567157
SA259554	1.011959278
SA258916	1.024310252
SA258175	1.044575135
SA257429	1.025201502
SA259015	1.033468222
SA257534	1.022394229
SA258640	1.013285469
SA259478	1.037580798
SA260926	1.022236445
SA257454	1.014153978
SA257674	1.023099189
SA260515	1.024865452
SA260182	1.022536985
SA258736	1.010585111
SA260362	1.012541216
SA260274	1.029882267
SA259838	1.017248955
SA258898	1.034864242
SA258100	1.027055792
SA258334	1.027857994
SA257315	1.022431559
SA259362	1.010974281
SA264069	1.033869855
SA261595	0.9777331025
SA264336	1.03343025
SA263853	1.038597365
SA261436	1.043894366
SA263196	1.029190759
SA266783	1.027990816
SA266786	1.037205426
SA266489	1.022041894
SA266828	0.9869443537
SA261184	1.023438729
SA264474	1.016928975
SA262624	1.005635456
SA264003	1.013371057
SA264624	1.023736298
SA266579	1.050577296
SA265676	1.028857311
SA262126	1.013745629
SA262459	1.051306084
SA499742	0.9657890154
SA499746	1.00232445
SA499801	0.9959731603
SA499802	0.9863703545
SA499813	0.9949582429
SA499815	0.927492074
SA268288	1.002701775
SA268834	1.02948584
SA500918	1.00281231
SA267260	1.013089767
SA515277	1.034973774
SA540960	1.014299571
SA268678	0.9783707535
SA267880	1.009471654
SA270040	0.9655472052
SA550978	1.041163726
SA269680	0.9503661714
SA520910	0.9872190878
SA267718	0.9848304691
SA268027	0.9803761681
SA268432	1.024745124
SA269323	0.9755750947
SA500699	0.9752491589
SA270088	0.9861838051
SA268750	1.022268253
SA500737	0.9985657827
SA540527	0.9646830442
SA500797	0.887290603
SA500148	0.9696300873
SA269383	1.025388392
SA267454	1.018667192
SA500397	0.9865150819
SA515104	0.9715773134
SA269167	1.030077437
SA267658	0.9802424821
SA267949	0.9761138206
SA269041	0.9539759244
SA500499	0.9918299663
SA500643	1.003933288
SA500759	0.9260161643
SA501060	0.9972197039
SA268117	1.027185868
SA269251	0.9622505279
SA500769	1.009959527
SA500830	1.011956381
SA500238	1.022879778
SA269629	1.007309584
SA500820	0.9920633435
SA500054	1.029033849
SA515972	1.028925821
SA520782	1.011311232
SA499894	1.028128332
SA268333	1.041049684
SA268591	0.9969649387
SA500100	1.014362987
SA268957	1.01921085
SA540506	0.9977242358
SA267307	1.014185033
SA268465	1.024188067
SA268889	1.005482089
SA501371	0.8882803436
SA501373	0.8829411455
SA501375	0.8233126494
SA501377	0.8245600415
SA501379	0.8665865265
SA501381	0.8277081932
SA501383	0.8088643167
SA501385	0.8910626207
SA501387	0.9945290202
SA501389	1.025198548
SA501391	0.9855284809
SA501393	0.9812764191
SA501395	0.9883158235
SA501397	1.054304439
SA501399	0.9668087496
SA501401	1.070642892
SA501403	0.9429180164
SA501405	1.029372826
SA501407	0.988454668
SA501409	1.009914141
SA501411	1.043298502
SA501413	1.029023924
SA501415	1.036346167
SA501417	0.996046343
SA501419	0.948374324
SA501421	0.9189571386
SA501422	0.9765747672
SA501423	0.9928910289
SA501365	0.8849641966
SA501367	0.9046149108
SA501369	0.8014663479
SA501427	0.9598548818
SA501431	1.027370529
SA501435	0.9684786211
SA501439	1.011476941
SA501442	0.9982336822
SA501446	1.02020443
SA501448	0.9864764967
SA501452	0.9463564117
SA501456	0.9778057346
SA501460	1.025138271
SA501464	0.9705172654
SA501468	1.034248253
SA501471	1.012458228
SA501473	1.053884103
SA501477	1.030241763
SA501480	0.9911706072
SA501484	1.040529855
SA501487	0.948938242
SA501491	1.002816048
SA501495	0.9846489562
SA501499	1.015332866
SA501503	1.036826597
SA501506	0.9760309921
SA270380	1.033663199
SA501510	1.026096243
SA270382	0.9740110839
SA501514	0.9928815918
SA501517	0.9389882772
SA501519	1.0308675
SA501523	0.9772276732
SA501527	1.041949116
SA501564	1.030946025
SA501531	0.978671521
SA501535	0.9963902236
SA270384	1.000617878
SA270386	0.9778093517
SA501540	1.047465839
SA501544	0.9654260312
SA270388	0.9983933393
SA501549	1.00453477
SA501553	0.9843942421
SA501555	1.005615661
SA501559	1.005803053
SA501563	1.001295753
SA501567	1.018981966
SA501571	1.000409099
SA501575	0.9434938491
SA501579	0.8815242626
SA270390	1.025392067
SA501583	0.9916786035
SA501587	1.036085236
SA501591	0.9064846699
SA270392	1.03522308
SA501595	0.9864295386
SA515214	0.9451044405
SA270394	1.000184354
SA501599	1.042876818
SA501603	1.046916097
SA501607	1.030708289
SA501611	0.9741987852
SA501615	0.9940003907
SA501619	1.034018218
SA501623	1.046354885
SA501627	1.002962177
SA501631	1.005880933
SA515218	1.031676601
SA501633	1.019937698
SA501635	0.9812777295
SA501637	1.048014614
SA270396	0.9408974804
SA270398	1.038327225
SA270400	0.9793165457
SA515222	1.021524315
SA501639	1.019189221
SA501641	0.9859311003
SA515233	1.030859144
SA501643	1.008716155
SA501645	0.9904262899
SA501647	1.019089657
SA270402	0.9732533025
SA501649	1.046384759
SA270404	1.033896027
SA270406	0.9302804973
SA501651	1.014176736
SA270408	1.022451284
SA501653	0.9570608835
SA501424	1.005818266
SA270410	1.041703738
SA270412	1.045686624
SA501428	1.055911812
SA501432	1.004052889
SA501436	1.028570225
SA501440	1.000023255
SA270414	0.9691045229
SA270416	1.016811816
SA501445	1.044620515
SA270418	1.02213899
SA270420	0.9915519618
SA501449	1.026567871
SA501453	1.000217811
SA501457	1.029611433
SA501461	1.048919931
SA270422	1.049370677
SA515239	1.059084903
SA501465	1.053431815
SA270423	1.049664142
SA501469	1.024096703
SA270426	1.023969707
SA270428	1.031423201
SA270430	0.9984876596
SA515248	1.030005609
SA270432	1.046650021
SA515254	1.012370138
SA515261	1.023390076
SA515266	0.9882939507
SA270434	1.015168988
SA270436	1.027702188
SA501476	1.000622047
SA270438	0.9915579842
SA501481	0.9963617773
SA270440	0.9987531816
SA501485	1.030030668
SA270442	1.005644287
SA270444	0.9952818182
SA515270	1.033040914
SA501490	0.9931141654
SA501494	0.9664151731
SA515276	1.027195485
SA270446	1.032665636
SA501498	1.000515526
SA501502	1.044495598
SA270448	1.028416431
SA515281	1.028136127
SA529837	0.9854156285
SA270450	0.971969765
SA501507	0.9692349331
SA501511	1.028355123
SA501515	1.035132787
SA515286	1.031557049
SA270452	1.01826002
SA270454	0.9810205629
SA270456	1.022577078
SA270458	1.051422444
SA515292	1.011527977
SA270460	1.019034895
SA270462	1.041481856
SA501522	0.9270107047
SA501526	0.9840362221
SA515296	0.9970482502
SA515298	0.999434422
SA270464	1.057722042
SA501530	1.027402696
SA501534	1.020554586
SA501537	1.020573614
SA270466	1.0156418
SA501541	0.9839983771
SA515300	1.00655395
SA270468	0.9977444807
SA515302	1.026036412
SA515305	1.021286433
SA501545	0.9764987356
SA515307	1.006541576
SA501548	1.048432845
SA501552	1.015072532
SA501554	1.045000396
SA515309	0.9945677292
SA515312	1.020780314
SA501562	1.003965025
SA515314	1.026428561
SA515316	1.047361734
SA515318	1.023955537
SA515322	1.037903323
SA515327	1.035630406
SA515333	1.002658909
SA515339	0.9802057793
SA501568	0.9914150082
SA515347	1.011184115
SA515353	1.023353226
SA515360	1.02730977
SA515367	1.025234289
SA515373	1.029392393
SA515377	1.029596068
SA515383	1.026337346
SA515389	1.011922606
SA501572	1.039316847
SA501578	1.04031002
SA515397	0.9764454225
SA515407	1.049676667
SA515415	1.020507565
SA501576	1.019960225
SA515422	1.037770618
SA515427	1.0421018
SA515432	0.9577253942
SA515438	1.027780767
SA515444	1.040432446
SA515450	1.046525616
SA515456	1.018269029
SA515463	1.021108097
SA515472	1.029807248
SA515479	1.058505529
SA529714	1.047640137
SA529716	1.030585668
SA529718	1.029284293
SA529720	1.011991227
SA529722	0.9722679962
SA501582	1.034422393
SA529724	0.970349661
SA529726	0.9620102522
SA529728	1.055103132
SA529730	1.034961084
SA529732	1.012834729
SA529734	1.011779922
SA529735	1.037770351
SA529737	0.9731130758
SA529739	0.9885787548
SA529741	0.9991575613
SA529743	1.057909881
SA529745	1.032791789
SA529747	1.051361245
SA529749	1.058159162
SA529751	1.006978587
SA529753	0.9675311223
SA529756	0.9860756268
SA529759	1.069800208
SA529766	1.046029669
SA529774	0.8636858099
SA529777	1.039523395
SA529781	0.9546645348
SA529783	1.004606318
SA529787	1.022545498
SA529792	0.9663738134
SA529796	1.013488757
SA529800	1.04711652
SA529803	1.044545762
SA529807	1.032469223
SA529811	1.006970426
SA501586	1.04976596
SA529818	0.9787439322
SA501590	1.060869615
SA529823	0.9608087571
SA529827	1.029177108
SA529830	1.012838101
SA501594	1.028218581
SA529835	1.017186125
SA529841	0.9603042111
SA529845	1.021677812
SA529849	0.9460363284
SA529853	1.032345673
SA529857	1.018943234
SA529858	0.9936406094
SA529863	1.032273272
SA529864	0.9884729899
SA529869	1.028294607
SA501598	1.017521725
SA501602	1.041500576
SA529876	1.0516404
SA529881	0.9544567443
SA529884	1.03201838
SA501606	1.004673817
SA501610	1.020341557
SA501614	1.023946655
SA501618	1.046325114
SA501622	1.068579093
SA501626	1.007211403
SA501630	1.032131915
SA529897	1.019746889
SA529901	0.9687762001
SA529905	0.9248765478
SA279872	1.017219034
SA292802	0.9625483733
SA289217	0.9789029659
SA273031	0.8985505959
SA286926	1.010771196
SA291007	1.01754723
SA278886	0.9465078892
SA289879	0.9371953652
SA295193	0.979419987
SA281019	1.005337464
SA292647	0.9534773683
SA273481	0.8213157252
SA276242	0.9573447327
SA294650	0.848748267
SA274485	0.9738520935
SA281426	0.9844960568
SA286004	0.9189973428
SA290059	0.9798404159
SA291688	1.009516402
SA283110	0.9168493598
SA284573	1.008235753
SA282599	1.031866895
SA288366	1.04170563
SA275986	0.955922974
SA281973	0.9434257563
SA287592	1.033156736
SA283444	0.9765550847
SA294903	0.9739336494
SA290384	0.9821868982
SA283996	0.9516961419
SA278114	0.9781771549
SA296370	0.9669860727
SA270862	0.9568292646
SA271263	0.993610015
SA277382	0.9693066041
SA279342	0.9634550985
SA279763	1.010589077
SA277517	0.9638771316
SA281267	1.005440933
SA279897	0.9607395035
SA275554	0.9665707668
SA282493	0.949971609
SA307536	0.9568564145
SA300605	1.034692421
SA317999	1.041308507
SA305693	0.92484897
SA310244	1.004733364
SA503612	0.9670590198
SA307934	0.9670122823
SA503358	0.9282908137
SA315471	1.008107927
SA313324	1.028949556
SA503701	0.9783639801
SA503918	0.9535411519
SA305293	0.9854148288
SA315959	0.9617521236
SA305520	0.8799727358
SA311872	1.003098855
SA310500	0.8502905336
SA503614	0.9812484005
SA315503	0.9373607128
SA301678	0.9250027261
SA308158	0.9557553022
SA310164	0.9087199265
SA503261	0.9377114533
SA503699	1.017161155
SA503898	1.001236171
SA298231	0.9288772558
SA303138	0.9502785636
SA503211	0.9706181775
SA313800	0.9352608106
SA504079	0.9703348013
SA312300	0.9792259111
SA306087	1.015799921
SA503473	0.9651055158
SA503541	0.9592919607
SA320731	0.9424733896
SA304460	0.9346239804
SA317863	1.021047684
SA315264	0.8894132383
SA503919	1.008012341
SA309724	0.9050054694
SA503179	0.9863878715
SA306844	0.9537937437
SA310395	0.9880969247
SA307650	0.9392925492
SA503921	0.9654174858
SA313680	0.9112494751
SA504055	0.9215317417
SA306668	0.9927270872
SA320974	1.007011525
SA321048	0.9832364292
SA542137	1.007631336
SA320956	1.023822486
SA320878	1.017663867
SA557677	0.9818271354
SA321021	0.9983545014
SA320902	0.970563269
SA542140	1.032914937
SA542046	1.013930464
SA542143	1.015942328
SA542149	0.9932401096
SA542053	1.011567236
SA320920	0.9946010214
SA542152	1.016806489
SA542129	1.017383123
SA542049	1.007797855
SA320866	0.9948962291
SA320824	0.9910212316
SA542034	0.9650087262
SA542111	1.011468042
SA321106	1.000380145
SA542037	1.006688941
SA320938	0.9944321561
SA557665	1.02946936
SA542155	1.016069874
SA320830	1.017790554
SA321030	1.018950195
SA542075	1.018438296
SA557689	1.013207184
SA320908	1.021411985
SA542105	1.012932076
SA320884	1.023690693
SA542040	0.8922654402
SA320992	1.016779693
SA320944	1.005322655
SA542021	1.024205599
SA320968	1.022696096
SA320848	1.011267113
SA542027	0.99560199
SA557668	1.003579236
SA542120	1.014110468
SA321103	1.024375078
SA321004	1.025497644
SA542030	1.002134766
SA542108	1.012049302
SA542114	0.9981121593
SA542101	1.014257489
SA542054	1.012473895
SA542117	0.9830064922
SA320914	1.02851687
SA542123	1.030929729
SA542134	0.9853771001
SA542058	1.0023549
SA542069	0.9309206334
SA542062	1.008037682
SA320926	1.033432786
SA320854	1.009680056
SA542063	1.014103307
SA542024	1.00879832
SA321057	1.022974027
SA542126	1.007390918
SA320872	0.9969032435
SA542072	1.012681063
SA542078	0.9882055817
SA542043	1.037252766
SA321111	1.019030572
SA321066	1.019931506
SA321023	1.03183647
SA321032	1.030122872
SA320896	1.002364777
SA321119	1.029154494
SA320962	1.027472563
SA320980	1.000439363
SA321041	1.010872435
SA321137	0.992724183
SA320998	1.015214663
SA320986	1.031577604
SA542132	1.023114624
SA542146	1.026244096
SA542064	0.9792645472
SA542093	1.011552353
SA320818	1.008770349
SA321128	1.011494473
SA542158	1.006789404
SA542018	1.009298804
SA320950	1.013893632
SA542160	1.017936641
SA320890	1.01135119
SA320842	1.019856941
SA320836	1.007100894
SA542099	1.007490654
SA321050	1.016680608
SA320932	1.014230533
SA542084	0.9703119641
SA320860	1.024279309
SA321012	1.021856212
SA542087	1.014017098
SA542082	1.008772957
SA542090	1.023624539
SA542096	1.021269815
SA557315	0.902455082
SA557318	0.9173193865
SA557321	0.9857486514
SA557322	0.9287214525
SA557325	0.9973920435
SA557377	0.9248478524
SA557409	1.000377892
SA557327	0.9703930973
SA557328	0.9482861042
SA557331	0.9809136926
SA557333	1.034694985
SA557342	1.027144336
SA557338	1.017663231
SA557347	1.004818234
SA557353	1.024621074
SA557357	0.9649721495
SA557361	0.9680601087
SA557366	1.027941986
SA557369	1.004898844
SA557373	1.017952376
SA557381	1.000965821
SA557385	0.9920889645
SA557389	0.9310281566
SA557393	0.9747050953
SA557397	0.9453343745
SA557400	0.9724717373
SA557404	0.9967831888
SA557413	0.9368895143
SA557416	0.9533089125
SA557420	1.009004184
SA557426	1.038614881
SA557470	0.92918186
SA557483	0.9843407487
SA557489	1.014228334
SA557456	1.018880225
SA557459	0.985743249
SA557431	0.9942257077
SA557435	1.007429419
SA557437	0.948470463
SA557443	0.9946895828
SA557447	0.9938128388
SA557451	0.996079855
SA557454	1.015932429
SA557461	1.072182387
SA557464	0.9031378118
SA557466	1.046754623
SA557473	0.9573349447
SA557476	1.004054127
SA557479	0.9925426984
SA557480	1.0528982
SA557486	1.027835501
SA557491	0.9784572587
SA557495	1.014332328
SA557498	1.025692846
SA557502	1.014589099
SA557505	0.9956924961
SA557508	1.033114714
SA557512	0.9888624764
SA557514	1.027127438
SA557519	0.9587597072
SA557522	0.8623862833
SA557526	1.050668911
SA557529	1.039642156
SA557532	1.037656538
SA557534	0.9439007482
SA557537	0.9826953329
SA557539	0.9859393422
SA557541	1.022474066
SA557543	1.023979502
SA557546	1.015139854
SA542830	1.006814534
SA544050	1.010825728
SA542510	1.011688641
SA542942	0.9996872132
SA543302	1.005094838
SA542869	1.023125589
SA543349	1.00912223
SA543790	1.014951247
SA544190	0.9885141204
SA542715	0.9746346483
SA543124	1.001600698
SA543178	1.002126498
SA543631	1.003919385
SA505244	0.9860646686
SA505270	0.969266494
SA505282	0.990152346
SA505297	1.002540427
SA505316	0.9580002466
SA505328	1.014932787
SA505339	0.990282038
SA505351	1.029097454
SA505363	0.9948807234
SA505379	0.9468991026
SA505389	0.9650635876
SA505404	0.9893832173
SA505416	0.9610234433
SA505437	0.992797625
SA505458	0.9249124351
SA505475	0.9865185087
SA505492	0.9791585074
SA505503	0.9716263827
SA505516	0.9583216978
SA505529	0.9970287136
SA505540	0.9336560082
SA505551	0.9764512619
SA505563	0.9523025094
SA505577	1.027360193
SA505591	0.9670851072
SA505613	1.019860581
SA505633	0.9862137242
SA505654	0.9491713716
SA505676	0.9379860963
SA505702	1.000040309
SA505730	0.9305702857
SA505750	0.9897411776
SA505780	0.986706929
SA505795	1.067376527
SA505808	1.009573695
SA505821	1.001917526
SA505835	0.9637821761
SA505850	0.9802454698
SA505863	0.9483341932
SA505877	0.9557466993
SA505889	1.001504393
SA505904	0.9602132327
SA505918	0.9779840145
SA505933	1.012228232
SA505944	1.095112884
SA505950	0.9567216611
SA505245	0.9600715302
SA505258	0.9901777001
SA505271	0.9523583919
SA505352	0.9805926487
SA505415	0.9788593483
SA505478	1.035321766
SA505493	0.9553016761
SA505539	0.9767200529
SA505545	0.9133491446
SA505657	0.9813987244
SA505675	0.9891951776
SA505690	1.005445008
SA505701	1.071201313
SA505711	1.048185343
SA505727	1.009343722
SA505738	1.061029292
SA505754	0.9215608163
SA505768	0.9347367619
SA505781	0.9886494113
SA505796	0.9858013968
SA505809	0.9614197962
SA505825	0.9993229385
SA505861	0.9937628482
SA505872	0.9658755166
SA505885	0.9689439595
SA505897	0.9531257174
SA505919	1.015764324
SA520122	0.9350262834
SA520078	1.050550719
SA519854	0.9393313611
SA518288	0.9879804836
SA520117	0.9429779595
SA518422	1.00688414
SA518470	1.019377634
SA345175	0.914185962
SA404138	0.9573018053
SA520037	1.001640911
SA518254	0.9359438087
SA518389	0.9750468461
SA518547	1.040012834
SA520105	0.989980533
SA520028	1.053837237
SA520082	0.9397905924
SA518989	1.07189155
SA520101	1.020182786
SA518893	1.05367452
SA518485	0.9062277732
SA518467	1.018836617
SA519499	0.9668202839
SA519932	1.008962145
SA519106	0.9591081005
SA518602	0.9995781018
SA518425	1.013170944
SA520043	0.955756196
SA518483	0.9586668018
SA520110	0.9522270814
SA519898	0.9452263636
SA520096	0.9525350715
SA518890	0.9643132561
SA518379	0.9926459362
SA519317	1.021757403
SA518462	1.093026567
SA520113	1.062577513
SA520039	1.029178424
SA518887	1.021896606
SA519788	0.9503385175
SA359572	0.9354245092
SA518448	0.9930293431
SA518504	0.9479366146
SA350650	0.8861646739
SA519904	1.019364594
SA324608	0.9470360569
SA407890	1.007195299
SA407922	1.013325902
SA407982	1.038636768
SA528686	1.026532558
SA408406	0.9992666916
SA411717	1.009239547
SA408562	0.9848182282
SA408698	1.02430647
SA411002	0.8665294747
SA408882	1.001362346
SA409179	1.014034867
SA409250	0.9869615379
SA409694	1.000592264
SA412207	1.009706659
SA409294	1.00039941
SA409327	1.033304531
SA409438	1.042106882
SA409487	1.02146404
SA409538	0.9801169592
SA409614	0.9974985274
SA409651	1.010340969
SA410558	1.024304806
SA409882	0.9955350247
SA410847	1.013674773
SA410670	0.9600100168
SA528682	1.016892136
SA410202	1.008044233
SA410223	1.034627343
SA410119	1.027545054
SA410303	1.022424028
SA411297	0.9701723852
SA410526	1.010719558
SA518721	1.0090252
SA410900	0.9980524785
SA410918	1.005977163
SA410978	1.031488413
SA410997	1.015241475
SA411178	0.9947093099
SA411018	1.01275013
SA408187	0.9838925338
SA411205	1.011713482
SA411422	1.007852598
SA528674	1.019845733
SA411401	1.020837442
SA411573	1.017929227
SA411225	1.023494106
SA408858	1.006063188
SA528740	1.006031351
SA410851	1.015872302
SA410875	0.9834885869
SA410399	1.039328563
SA410374	1.040210812
SA410574	1.032163777
SA408134	1.020476212
SA410071	1.023451451
SA410190	0.99717127
SA528671	1.008146553
SA410892	1.004601862
SA410925	1.020945675
SA528760	0.9772309009
SA528745	1.029360259
SA409907	1.025538521
SA411761	1.024964945
SA411389	1.01883631
SA411825	1.022532298
SA528754	1.048425409
SA411549	1.026156535
SA411713	1.010198265
SA411786	1.011257159
SA411737	1.022674026
SA528708	1.013806308
SA409766	1.001938491
SA412067	1.020535464
SA411995	1.020367024
SA412291	0.8547278622
SA518599	0.9830881561
SA518601	1.025591106
SA518628	1.022801366
SA518632	1.015513938
SA518634	1.011482501
SA518611	0.9813781705
SA518664	1.02512685
SA518680	1.029986018
SA518687	1.008756544
SA518622	1.018467558
SA518699	1.016993379
SA518703	1.013056832
SA518723	1.051971034
SA518739	1.016799224
SA518776	1.0417772
SA518748	1.032928984
SA518764	1.024075791
SA518804	1.024481999
SA518808	1.009682551
SA518816	1.035912408
SA518876	1.018568209
SA518866	1.01059197
SA518850	1.011657834
SA412606	1.022284894
SA413024	1.017791883
SA558710	0.9676347203
SA533615	0.9318719607
SA520264	1.006415957
SA413079	1.003226557
SA412707	1.017491999
SA520283	1.005875628
SA520292	0.998685568
SA520300	1.001820618
SA520304	0.9941721358
SA520169	1.017516467
SA520181	0.9768276052
SA558648	1.04883525
SA533747	1.036184789
SA520193	0.9932132865
SA520203	0.9875874587
SA533718	1.043539222
SA520214	1.00027775
SA520221	1.015030261
SA520229	0.9782155788
SA412698	1.016989945
SA533725	1.038389842
SA412935	1.013586484
SA533781	0.9501206994
SA413127	1.016659665
SA533585	0.9913354877
SA533709	1.016208227
SA533744	1.005985181
SA412767	0.987373726
SA533803	1.045531348
SA413193	1.015840169
SA533741	0.9172097233
SA413072	1.005264809
SA413132	1.019855329
SA533647	1.059235602
SA533652	1.03935621
SA533782	0.9491407122
SA533704	1.022854903
SA533786	0.9727904439
SA533698	1.014199865
SA520258	0.9845010497
SA533743	1.065740299
SA533777	0.9946195909
SA533757	1.011965845
SA533661	1.053834612
SA533625	1.064744217
SA558649	1.044839952
SA533706	0.9927770332
SA533688	0.9542715843
SA520262	1.011696564
SA520270	1.015204471
SA533753	0.9925286588
SA533646	1.035087877
SA533665	0.9853812243
SA533643	1.050496757
SA533710	0.9883436939
SA533729	1.014337517
SA533653	1.02079358
SA533720	1.026775272
SA533660	1.031690406
SA533797	1.015217622
SA533811	1.015600223
SA533714	1.020477522
SA533815	1.036143824
SA533726	0.9967594288
SA533813	1.020104696
SA533770	1.021116927
SA533746	1.00234395
SA533702	1.037675464
SA533580	1.017812538
SA520274	1.000819487
SA533784	1.010124335
SA520278	1.023038489
SA533716	1.028550075
SA533723	0.9875563328
SA533773	1.00748431
SA533801	1.024843385
SA533664	1.037534057
SA533659	0.9759457327
SA533721	1.03260158
SA533668	1.002394898
SA533684	1.029834606
SA533750	1.00872969
SA520182	1.00313383
SA533779	1.060128784
SA520282	0.9981174565
SA520290	0.9481125308
SA520298	1.020403558
SA533745	1.010850144
SA520306	0.991274744
SA520312	1.000957277
SA533663	1.011589253
SA533676	0.9861457001
SA533736	1.018968953
SA533649	1.024277213
SA533674	1.019412402
[truncated: 960 more rows]
