# Supplementary material for: Framework for quality assessment of whole genome cancer sequences
Source: Nat Commun. 2020 Oct 7;11:5040. doi: 10.1038/s41467-020-18688-y (PMC7541455; doi:10.1038/s41467-020-18688-y)
Supplement: Supplementary file 7 — Source Data [file 41467_2020_18688_MOESM7_ESM.zip › Supplementary Figure 4a.txt]

normal_wgs_icgc_sample_id	FWHM_size_normal
SA5237	0.088868204
SA1598	0.1143521671
SA3784	0.0958669971
SA3769	0.0930990932
SA4063	0.0831299014
SA3847	0.0835554437
SA4714	0.1944227253
SA772	0.0921883991
SA1235	0.7232551169
SA4600	0.0819895267
SA1742	0.082543432
SA5498	0.0823607736
SA2084	0.0695083875
SA3658	0.0814659254
SA5822	0.0973947221
SA3352	0.0781637445
SA3095	0.0891455255
SA3445	0.1168984998
SA491252	0.0923454607
SA4180	0.0890033209
SA5549	0.0755962012
SA3517	0.0895312547
SA5423	0.581663475
SA541869	0.0640630501
SA541871	0.060964923
SA541989	0.0882920411
SA541873	0.0653097332
SA541875	0.0742993048
SA541877	0.0590887525
SA541879	0.0637248348
SA541881	0.0738421227
SA541883	0.0644761013
SA541885	0.0752652365
SA541887	0.0736163552
SA541889	0.0754736449
SA541891	0.0750104375
SA541893	0.0691513915
SA541991	0.0795103638
SA541993	0.070584452
SA541995	0.0756391982
SA541997	0.0874305021
SA541999	0.0667635374
SA542001	0.0673192348
SA542003	0.0688921292
SA542005	0.0788253623
SA542007	0.0766794863
SA542009	0.0793938224
SA542011	0.0696602866
SA542013	0.0694280142
SA542015	0.074713237
SA541865	0.0700712027
SA541867	0.0771445711
SA541895	0.0687198208
SA541897	0.2354239945
SA541899	0.1276235743
SA541901	0.0929433019
SA541903	0.0840383554
SA541905	0.0690299493
SA541907	0.0779872321
SA541947	0.1010791193
SA541949	0.0738089228
SA541951	0.0955055256
SA541909	0.1972921211
SA541953	0.1002262103
SA541955	0.0870317999
SA541957	0.0917946732
SA541959	0.0997606663
SA541961	0.1095970939
SA541963	0.0791644141
SA541911	0.0924550628
SA541965	0.1205454125
SA541913	0.1000548439
SA541967	0.1129623405
SA541969	0.1294637727
SA541971	0.1109103924
SA541973	0.0952140025
SA541975	0.0911529034
SA541915	0.1240864558
SA541917	0.1328910659
SA541919	0.1523628525
SA541977	0.0732640821
SA541979	0.0912605725
SA541981	0.1227792479
SA541983	0.0911546286
SA541985	0.0758669804
SA541921	0.081043969
SA541923	0.0810929679
SA541925	0.0978445248
SA541927	0.0847173049
SA541929	0.0746959481
SA541931	0.0827598557
SA541933	0.0852461525
SA541935	0.1009116562
SA541937	0.0941638147
SA541939	0.1020958538
SA541941	0.0891439157
SA541943	0.0872584348
SA541945	0.103640319
SA541987	0.0698233008
SA544359	0.0671574345
SA544478	0.0714083175
SA544737	0.074960978
SA557049	0.0801845532
SA544620	0.0921539023
SA557051	0.0914293609
SA544450	0.1034197549
SA544699	0.0837910297
SA545357	0.0828532819
SA544822	0.084146012
SA545099	0.0891624418
SA545281	0.0724688348
SA544385	0.0939142343
SA544592	0.0833079473
SA544591	0.085362335
SA544782	0.0947313955
SA545005	0.0798303231
SA544733	0.1052044775
SA545412	0.1286688736
SA544490	0.0954772886
SA544322	0.1068826245
SA544774	0.0923310791
SA545010	0.0833311425
SA544323	0.0920784372
SA544547	0.0971419247
SA545417	0.1058970195
SA545416	0.0912906247
SA544497	0.0799704727
SA544744	0.0756389197
SA557045	0.0777877484
SA544976	0.1060658417
SA545262	0.0827115446
SA544319	0.0699906122
SA545236	0.0769425887
SA544740	0.0737100019
SA544739	0.0699332386
SA545075	0.0843035445
SA545314	0.0842550156
SA557035	0.1055870287
SA544614	0.078297535
SA545282	0.0931406527
SA544836	0.0712528542
SA545069	0.0775815561
SA544444	0.0693985178
SA544972	0.0461884483
SA545223	0.066549582
SA545420	0.057755547
SA544925	0.0727601234
SA545379	0.0689931023
SA545209	0.0845184215
SA557037	0.0697798441
SA544416	0.070348653
SA544738	0.0700977944
SA544991	0.1187789433
SA545329	0.0818173324
SA545041	0.0655768002
SA545267	0.0665737264
SA544343	0.0732578161
SA544509	0.0675916051
SA544760	0.0724340471
SA545203	0.0649001947
SA544508	0.0735140806
SA545079	0.083077166
SA557039	0.0696182292
SA545080	0.0736971674
SA544917	0.1043156715
SA545124	0.0926656813
SA557047	0.0847588534
SA545165	0.0696710695
SA544408	0.0819443383
SA544648	0.074450769
SA545166	0.071670325
SA544967	0.0737218552
SA545178	0.0793551151
SA545321	0.0652209736
SA544856	0.0795543658
SA544966	0.0719482468
SA544481	0.0936734437
SA544724	0.1055033348
SA6188	0.1548113354
SA6193	0.1975606678
SA6198	0.1796650078
SA6183	0.7209570499
SA6203	0.0825209433
SA6206	0.0730300753
SA6211	0.07865256
SA6216	0.0898313795
SA6221	0.0803273157
SA6226	0.0801584036
SA6231	0.0740071932
SA6662	0.0717485731
SA6236	0.0729579674
SA6241	0.0749070755
SA6246	0.0807948544
SA6251	0.0747935969
SA6256	0.0954021634
SA6262	0.1037275437
SA6268	0.0818896478
SA6273	0.0980051029
SA6278	0.1198038809
SA541813	0.0856684871
SA541815	0.0842535775
SA541817	0.0903878163
SA541819	0.0964151953
SA541821	0.0883068208
SA541823	0.0940557213
SA541825	0.0765795427
SA541827	0.0778630041
SA541829	0.0722125534
SA541831	0.082570079
SA541833	0.0751388953
SA541835	0.0859189666
SA541837	0.069160227
SA541839	0.0702728621
SA541841	0.0744918288
SA541843	0.0605573228
SA541845	0.0836463463
SA541847	0.0870975198
SA541849	0.0882999271
SA541851	0.1044993493
SA541853	0.112884412
SA541855	0.0692187418
SA541857	0.0987142222
SA541859	0.0716406479
SA541861	0.0769576865
SA43281	0.0844676011
SA70645	0.078105818
SA26727	0.0730351527
SA13867	0.1036149199
SA65868	0.0693119105
SA15861	0.0755835993
SA14572	0.0746265845
SA13119	0.0789864735
SA18553	0.0704967959
SA83266	0.2371084488
SA492394	0.0721169903
SA10266	0.0908398346
SA22635	0.5575872401
SA19681	0.0865539732
SA492189	0.0738889009
SA82330	0.0786644894
SA27026	0.077646864
SA60348	0.0712416166
SA81940	0.0773703512
SA66348	0.1338667435
SA492187	0.0763191044
SA14306	0.0792244416
SA77587	0.0903084707
SA492243	0.0780715556
SA49748	0.1486025629
SA47428	0.0718324718
SA49742	0.0721941744
SA71077	0.0766816416
SA492057	0.099167894
SA64846	0.1209484328
SA63349	0.0723635243
SA50837	0.0803176524
SA491679	0.0777219996
SA41084	0.0712941569
SA68328	0.0987421039
SA491539	0.0798343131
SA82978	0.0789296916
SA32363	0.0711547025
SA491737	0.0744749404
SA62073	0.0819353859
SA491599	0.0840633381
SA491823	0.0763030291
SA46919	0.0807361032
SA24300	0.0700469731
SA61566	0.0694166645
SA61915	0.0730588823
SA492176	0.1662323894
SA78611	0.0763016558
SA33610	0.0754287317
SA74543	0.0790708254
SA45384	0.0723033242
SA27594	0.0811736109
SA46781	0.0798615613
SA81014	0.0854855108
SA22521	0.0703130793
SA75642	0.0963711501
SA57128	0.0824947042
SA492029	0.0784401747
SA64514	0.1447547737
SA63307	0.0769312105
SA30331	0.0762212789
SA74117	0.0757008115
SA21192	0.0728919461
SA33193	0.0827544582
SA40486	0.0723416886
SA83056	0.0727179071
SA33886	0.0868005685
SA492025	0.0757514079
SA20657	0.0760375262
SA21059	0.0765864664
SA62941	0.1409871634
SA72955	0.0680153632
SA492365	0.0832793198
SA492229	0.0784051853
SA29041	0.079508804
SA37658	0.071462438
SA53930	0.0806274077
SA55197	0.0793349305
SA32791	0.0744535532
SA17574	0.072942139
SA23489	0.0730895804
SA55396	0.085872555
SA57551	0.0800547516
SA60855	0.0692922073
SA34918	0.0853741871
SA68100	0.0756925423
SA28559	0.073969853
SA492105	0.0730296264
SA48751	0.0704091858
SA84221	0.0769645338
SA11867	0.0713538214
SA50357	0.0712125318
SA544700	0.085639227
SA544937	0.071559891
SA545023	0.0585101295
SA545293	0.0549672917
SA545149	0.0587354671
SA544956	0.0757984411
SA545123	0.0573520896
SA544810	0.0579066273
SA544387	0.2301160699
SA544407	0.0691963772
SA544996	0.1149796042
SA545083	0.0918570961
SA534396	0.1684382681
SA517724	0.0852252764
SA517460	0.0717211816
SA517846	0.0866883811
SA492673	0.0740666765
SA517815	0.0697674464
SA534438	0.0789127648
SA525047	0.263195899
SA84621	0.0788300749
SA517740	0.0945580086
SA534605	0.0716749376
SA84510	0.0824386704
SA84381	0.2568698516
SA524981	0.5182933298
SA517870	0.089793993
SA525068	0.0891770896
SA84917	0.0727984329
SA84689	0.0713037704
SA517546	0.2001555218
SA524968	0.0695568816
SA86146	0.0971674749
SA538970	0.1300997763
SA86152	0.0666916015
SA86158	0.1585245559
SA86176	0.0774167056
SA86185	0.0777032855
SA86221	0.1684949145
SA538971	0.0800068367
SA86162	0.1460455979
SA538972	0.134202795
SA86245	0.1524312958
SA86284	0.0801259612
SA86308	0.0919151769
SA538973	0.1448629129
SA538974	0.1482832332
SA86320	0.0921338404
SA86341	0.0797074262
SA86353	0.1618694456
SA86365	0.0804290103
SA86389	0.0753834337
SA86443	0.0780740287
SA86470	0.1455826849
SA538976	0.0727778608
SA542164	0.0963366436
SA86539	0.0824869089
SA86557	0.1079495046
SA86563	0.080175891
SA86581	0.07690596
SA542166	0.0736888439
SA86587	0.0780311285
SA542168	0.1173278511
SA542170	0.0852102723
SA538978	0.0721883888
SA538979	0.0870533783
SA542172	0.0682088914
SA538981	0.0785629674
SA538982	0.0767008548
SA542174	0.0807816205
SA86674	0.0733998473
SA86704	0.0800599418
SA86719	0.0777865829
SA542176	0.0721211997
SA85104	0.1605170507
SA85129	0.0861011166
SA542178	0.0960609335
SA542180	0.0799436835
SA542182	0.0791507798
SA85238	0.1278328404
SA85304	0.079462669
SA85334	0.0938392129
SA542184	0.0810540236
SA542186	0.1383128501
SA538984	0.0962474735
SA85502	0.0824094102
SA85541	0.0854701025
SA538986	0.0718211084
SA85547	0.1502631302
SA538987	0.0889834473
SA542188	0.082130658
SA538988	0.1026324136
SA538989	0.0934339365
SA538990	0.0842188649
SA538991	0.0950547625
SA542190	0.0785878279
SA538993	0.0741161392
SA538994	0.0794167775
SA538996	0.0918149146
SA538997	0.0847711995
SA538999	0.0904475838
SA539001	0.0799635489
SA539003	0.0928520741
SA539005	0.0782316826
SA539007	0.0763788937
SA542192	0.0724584797
SA542194	0.0745666118
SA539009	0.0768274309
SA542196	0.0734622091
SA539011	0.0737190755
SA542198	0.0898592809
SA542200	0.0990230923
SA542202	0.0758188961
SA85663	0.0981756236
SA542204	0.0846936474
SA539013	0.0759250315
SA542206	0.0893932365
SA542208	0.1345714341
SA539015	0.0824193036
SA539016	0.0809902917
SA539018	0.0948455491
SA539020	0.0862991711
SA85716	0.0796468394
SA539022	0.0863673212
SA539024	0.1230636554
SA85728	0.1690159511
SA542210	0.0832145408
SA542212	0.0849407225
SA539026	0.0808303035
SA542214	0.0810464441
SA542216	0.0771957967
SA542218	0.0810988177
SA542219	0.0721417541
SA542223	0.0820382816
SA542231	0.5552202946
SA542234	0.0823530064
SA542237	0.1718392716
SA542240	0.1131430229
SA542243	0.1207753138
SA542247	0.1129651576
SA542250	0.1330733555
SA542253	0.0916014975
SA542227	0.5856809514
SA542256	0.1190083997
SA542259	0.1058127768
SA542262	0.0741522521
SA542266	0.3660478386
SA542269	0.1126294354
SA542272	0.0828233204
SA542275	0.0718547161
SA542278	0.1231314051
SA542281	0.0956716725
SA542284	0.1237773014
SA542288	0.0798450008
SA542291	0.0860074689
SA542294	0.1158559229
SA542297	0.0867614621
SA542299	0.0856192132
SA542303	0.0798954702
SA542306	0.0943634211
SA542310	0.084743111
SA542313	0.1069350583
SA542315	0.108628227
SA542319	0.0790670471
SA93236	0.2035642845
SA108692	0.101668991
SA123931	0.1604942449
SA101489	0.211795648
SA491192	0.1353269888
SA121787	0.0980150046
SA126432	0.0876303212
SA491168	0.0778271646
SA130092	0.116891699
SA112996	0.136369689
SA111313	0.1133458068
SA526326	0.0732127586
SA90251	0.1630866732
SA491231	0.0811356833
SA119727	0.111761152
SA491181	0.0801098532
SA100367	0.1044359819
SA102708	0.1329271553
SA491240	0.0849430786
SA88078	0.1293840575
SA491201	0.0998513344
SA98679	0.1252481813
SA535747	0.0895874665
SA547736	0.0862955086
SA93795	0.1117922506
SA95468	0.1788512217
SA130416	0.1372258951
SA100427	0.1188050367
SA113585	0.1191556858
SA101121	0.1031614013
SA117360	0.2884413306
SA491222	0.1011908067
SA125379	0.457683617
SA491211	0.0766994528
SA491149	0.0730349096
SA102673	0.1181135176
SA491128	0.0833024353
SA121882	0.2035039534
SA124962	0.6234269189
SA106749	0.2153002448
SA92223	0.0976198453
SA105190	0.3410367957
SA491112	0.0777896895
SA126397	0.1172084952
SA100985	0.1168498691
SA87375	0.1319134281
SA560616	0.1720668335
SA560601	0.166995272
SA560592	0.1668227356
SA560611	0.1592272107
SA560608	0.1814860846
SA560604	0.1842462299
SA560598	0.1719480224
SA130900	0.1120882686
SA130870	0.1268435133
SA130874	0.141560054
SA541769	0.0852067588
SA130890	0.0685103622
SA541771	0.078555185
SA130902	0.1311997997
SA130892	0.0859397445
SA130894	0.0894872148
SA541773	0.1183398199
SA130896	0.106425873
SA541775	0.0963517049
SA130898	0.1263377374
SA541777	0.0783497255
SA541779	0.0928957451
SA541781	0.0722267888
SA130904	0.0937532062
SA541783	0.0708515042
SA541785	0.3113694692
SA541787	0.0774404622
SA541789	0.2384396972
SA541725	0.0787799054
SA541726	0.0812519286
SA541794	0.1101576951
SA541795	0.0764738926
SA541796	0.0810571309
SA130906	0.1623550765
SA541797	0.0784961041
SA541798	0.0886550175
SA541799	0.1012075597
SA541800	0.0726588657
SA130908	0.1604386508
SA541801	0.0867000164
SA541802	0.0789823985
SA541803	0.0838355976
SA541804	0.0876525398
SA541805	0.093089517
SA541806	0.0963715753
SA541807	0.0853033122
SA130910	0.1132776103
SA130912	0.1223582517
SA130914	0.1041423837
SA130866	0.1252814447
SA541735	0.1460904822
SA528812	0.0864150232
SA528814	0.0663984236
SA528817	0.0704927324
SA528818	0.0648151951
SA528820	0.0695496105
SA528821	0.0728511914
SA528824	0.0644420707
SA528826	0.0664104879
SA528828	0.0775189618
SA528830	0.0626679362
SA528832	0.0772414807
SA528834	0.068774456
SA528835	0.0731287691
SA528837	0.0669210601
SA528840	0.067045721
SA528841	0.0693545242
SA528842	0.0739721992
SA528844	0.0718860447
SA528847	0.0660826645
SA528849	0.0630262071
SA528851	0.0663735122
SA528852	0.0667948984
SA528856	0.0660307026
SA528857	0.0687078657
SA528859	0.1113857165
SA528860	0.1070857538
SA528862	0.1166277005
SA528865	0.1130100344
SA528867	0.1084973217
SA528869	0.1035395573
SA528871	0.1332602944
SA528873	0.1674023851
SA528875	0.1165672051
SA528877	0.1233775136
SA528879	0.1156177866
SA528880	0.1264862539
SA528882	0.0843675935
SA528992	0.0795189827
SA528885	0.1103397911
SA528887	0.0986417417
SA528994	0.0829745423
SA528996	0.0788102323
SA528998	0.0672601991
SA528889	0.0632768214
SA528891	0.0626482337
SA528893	0.0833987265
SA528894	0.0972065082
SA528897	0.1289409938
SA130926	0.056032557
SA130924	0.0794723263
SA130965	0.2103847062
SA130962	0.1293677095
SA130916	0.0981952045
SA130918	0.0856557509
SA130920	0.0959275512
SA130922	0.1195033051
SA528905	0.0667419421
SA528907	0.0890679673
SA528910	0.1132353775
SA528911	0.0961826313
SA528913	0.1024867055
SA528915	0.1167995207
SA528917	0.1196781689
SA528919	0.097880063
SA528921	0.0996865567
SA528923	0.0772277259
SA528924	0.0986164391
SA528927	0.1429108618
SA528929	0.0976455896
SA528931	0.0940181277
SA528933	0.1016888955
SA528990	0.0892041252
SA528934	0.0679700104
SA528935	0.0670030024
SA528936	0.0634739433
SA528937	0.0655025837
SA528940	0.0636799131
SA528942	0.1147422497
SA528944	0.0804945405
SA528946	0.073609272
SA528948	0.0697668864
SA528950	0.0671878962
SA528951	0.0644216561
SA528952	0.0638283386
SA528953	0.0597894231
SA528780	0.0603911837
SA528781	0.065840121
SA528783	0.0663693429
SA528785	0.0637502812
SA528787	0.062587393
SA528789	0.0650130068
SA528791	0.064799859
SA528794	0.0717323684
SA528796	0.0596845707
SA528797	0.0640239107
SA528800	0.064751134
SA528801	0.0693273474
SA528803	0.0680967885
SA528804	0.0680010163
SA528808	0.0792391841
SA560542	0.090968108
SA544626	0.1024507772
SA569078	0.1081822132
SA560569	0.1604617414
SA560584	0.2785497774
SA544388	0.1184890466
SA544625	0.1272201149
SA569079	0.0988184583
SA569071	0.1403777929
SA544629	0.1606334431
SA544848	0.1190089452
SA545084	0.0990853872
SA545316	0.1092583452
SA544389	0.1418712349
SA544624	0.1003668237
SA544345	0.1293169836
SA544577	0.0979749498
SA560557	0.1382225317
SA569073	0.1637837159
SA544812	0.2689310948
SA545026	0.1479120106
SA545277	0.1914539966
SA545064	0.1878012997
SA545291	0.1341494852
SA544355	0.1448348311
SA544579	0.1002598727
SA544832	0.1202308233
SA545065	0.1890590132
SA545292	0.6681258044
SA544356	0.0950436291
SA544580	0.10918165
SA544819	0.0974214095
SA569076	0.1040282603
SA560562	0.1092743592
SA545027	0.0965027089
SA545378	0.088384054
SA544440	0.1366140431
SA545361	0.1003440694
SA544367	0.1049551788
SA544707	0.1025825197
SA544794	0.1033415662
SA545137	0.100879305
SA144327	0.0808980838
SA493514	0.0947647725
SA518006	0.0786171623
SA154272	0.1638143436
SA135424	0.0877056634
SA138419	0.1858538009
SA163690	0.0716175418
SA182972	0.0890663451
SA184638	0.0805448011
SA154643	0.1290932924
SA146518	0.0781673333
SA173189	0.0766584756
SA132412	0.1112094837
SA140010	0.1205250692
SA167673	0.0953130818
SA165009	0.0819861387
SA154562	0.0806486363
SA158200	0.0892943612
SA153091	0.0754387025
SA150368	0.092971368
SA131784	0.0928474427
SA136139	0.073274252
SA493321	0.0926346181
SA164464	0.0889053734
SA494056	0.0710020248
SA164380	0.0874317378
SA137945	0.0856017508
SA183792	0.0954799303
SA174507	0.0908126649
SA145920	0.1174265383
SA166644	0.0942610834
SA164469	0.0743257196
SA167460	0.0714486079
SA155885	0.126189282
SA159230	0.0827701965
SA176128	0.0842286476
SA141378	0.0777960942
SA141832	0.1292514935
SA152526	0.0729679084
SA147352	0.1766596979
SA148874	0.0886725878
SA192682	0.0804922832
SA200741	0.0797391463
SA201501	0.0742264998
SA190313	0.0951313407
SA202973	0.078796718
SA494252	0.1706965324
SA201436	0.0805994344
SA201899	0.0762624119
SA189140	0.0839054024
SA203463	0.084090032
SA494286	0.0848094986
SA494172	0.0784809632
SA494344	0.0791377507
SA494254	0.0956577815
SA494230	0.0849911765
SA200454	0.0893383894
SA191279	0.0903302481
SA188152	0.0914252654
SA494402	0.0808713837
SA494119	0.0787087759
SA195405	0.0787116707
SA195752	0.0905695987
SA202818	0.0774964865
SA195365	0.1095758379
SA494128	0.0792888596
SA195980	0.0942494759
SA539328	0.1107661109
SA192938	0.097741673
SA194161	0.0745033156
SA201660	0.0789779191
SA494083	0.0785713292
SA203133	0.0917317996
SA199316	0.0895910694
SA203783	0.0810393042
SA191028	0.0842376152
SA194323	0.1071712719
SA494352	0.084107314
SA494059	0.0794106269
SA494400	0.1965116469
SA494508	0.1130765446
SA494085	0.0817547179
SA494104	0.1205817923
SA494079	0.0958963678
SA494274	0.0785932547
SA556269	0.2232395677
SA556333	0.1081464545
SA556257	0.1473139399
SA556588	0.096621701
SA556881	0.097314565
SA556957	0.1086887707
SA556945	0.0989965915
SA556301	0.0974156907
SA556844	0.108607764
SA556604	0.1332181572
SA556750	0.1104637803
SA556695	0.0943681457
SA556871	0.1082996688
SA556455	0.0992271614
SA556542	0.1016047125
SA556321	0.0984350951
SA556676	0.1037516934
SA556279	0.1512112258
SA556519	0.0956700266
SA556378	0.0984778592
SA556713	0.102288483
SA556387	0.102133007
SA556247	0.1114019823
SA556474	0.1202554287
SA556620	0.1095760142
SA556224	0.1096985608
SA556639	0.0864178605
SA556311	0.0973593599
SA556421	0.1207245212
SA556497	0.0942935784
SA556732	0.0992242952
SA556824	0.1047935505
SA556343	0.1232228153
SA556582	0.1679586403
SA556541	0.1172837384
SA556612	0.10170957
SA556473	0.1016878658
SA556520	0.1058596077
SA556891	0.1044018675
SA556496	0.1270429022
SA556446	0.1083178915
SA556804	0.0992652076
SA556847	0.1180000945
SA556663	0.1357206843
SA556901	0.1247036137
SA556736	0.1022968129
SA556688	0.1124761371
SA556658	0.0998272724
SA556827	0.118881845
SA233356	0.109765356
SA219495	0.090330622
SA218457	0.0810266141
SA214180	0.0904084256
SA249968	0.0854620014
SA233236	0.1404322403
SA236940	0.0953175041
SA211231	0.0818656974
SA231024	0.1353429865
SA208753	0.0806325511
SA246222	0.0841197211
SA213683	0.1237057487
SA212463	0.0768437048
SA251598	0.0863593496
SA227011	0.0853999039
SA223155	0.1994107135
SA250795	0.1049519367
SA219279	0.1248686098
SA246438	0.1034024623
SA226187	0.1079395537
SA212633	0.0872694112
SA250207	0.174077736
SA208356	0.0842780042
SA224701	0.110709548
SA213265	0.0907905986
SA229489	0.1824984767
SA210983	0.1623256655
SA236047	0.1050910027
SA204519	0.1300614961
SA245025	0.184137293
SA209276	0.0904276611
SA215516	0.1062365581
SA240266	0.1043236366
SA247368	0.2334775543
SA209275	0.086584158
SA244604	0.0874034369
SA231312	0.079473237
SA213107	0.0819163367
SA230723	0.0968873912
SA223053	0.0907308007
SA521681	0.216896566
SA495225	0.0960514017
SA494815	0.0930129451
SA515002	0.1769172865
SA495554	0.0947712614
SA256687	0.1051604467
SA495175	0.1129323801
SA495088	0.0939842008
SA495317	0.0923825775
SA515801	0.0988140333
SA494766	0.0896863387
SA254716	0.0881781482
SA534061	0.1887415494
SA494879	0.0864732849
SA253219	0.1183562172
SA495277	0.099766768
SA494980	0.0981002485
SA521693	0.1057326753
SA495064	0.2006786906
SA495336	0.1028454411
SA495367	0.0933525878
SA494863	0.0874616032
SA515010	0.1035986466
SA494854	0.0870075449
SA495207	0.1027645961
SA521601	0.1056364882
SA495528	0.210032559
SA521655	0.1063354774
SA495124	0.0965167874
SA495211	0.0877651807
SA495404	0.1029595849
SA516048	0.0915367637
SA515423	0.1112718553
SA521733	0.2016629403
SA520432	0.1227082739
SA520433	0.1519705544
SA520435	0.1474548805
SA520436	0.2203056281
SA520437	0.1239162718
SA520440	0.097439906
SA520441	0.0986374937
SA544987	0.0985086518
SA558644	0.1275101472
SA258400	0.0852739415
SA258331	0.0788972376
SA259003	0.1366659132
SA257827	0.0835770878
SA259051	0.0841013047
SA257971	0.1085251591
SA260098	0.0844312445
SA260502	0.0859337414
SA260990	0.0907470973
SA258535	0.1407554641
SA260038	0.0882317013
SA259570	0.1006375592
SA258934	0.1609640227
SA258187	0.0977183732
SA257441	0.0916486447
SA259027	0.0973666046
SA257551	0.0944054482
SA258652	0.1014212453
SA259486	0.1651568161
SA260958	0.1152644513
SA257468	0.0725022591
SA257686	0.0789804862
SA260542	0.0831829765
SA260206	0.1040463662
SA258745	0.0790945047
SA260375	0.0808670828
SA260299	0.0899043855
SA259854	0.0927880224
SA258919	0.0945607193
SA258112	0.0764861034
SA258340	0.0798978681
SA257327	0.1085581513
SA259374	0.0888924509
SA264033	0.1202581577
SA261568	0.2162307553
SA264384	0.1284089237
SA263841	0.1383687017
SA261418	0.1403668153
SA263232	0.1035880357
SA266753	0.1066778118
SA499570	0.1110065232
SA266531	0.1090804096
SA266864	0.14680469
SA261217	0.1203332919
SA264515	0.107234276
SA262654	0.1499067509
SA263973	0.1015703959
SA264578	0.1224972075
SA266528	0.1119278645
SA265646	0.1231298447
SA262138	0.1193396049
SA262414	0.1001185881
SA499886	0.1268279192
SA499627	0.0840256066
SA499689	0.1015893781
SA499691	0.1030197484
SA530169	0.1264156373
SA499715	0.1161843881
SA268330	0.1188757931
SA268876	0.1073197983
SA500946	0.1033925792
SA267289	0.1116584127
SA515293	0.1038933176
SA540966	0.1470122573
SA268723	0.1124217514
SA267919	0.1174647178
SA270083	0.1884401485
SA550985	0.1329947304
SA269722	0.1434730702
SA520925	0.1181867007
SA267761	0.1663246369
SA268093	0.1221364083
SA268474	0.1220197701
SA269359	0.1035189986
SA500727	0.098151217
SA270130	0.105737555
SA268792	0.113118316
SA500751	0.1138710423
SA540539	0.1135756293
SA500812	0.1914189332
SA500176	0.1234313846
SA269425	0.108692185
SA267529	0.0999867034
SA500425	0.1093727374
SA515120	0.1200332834
SA269209	0.1032806109
SA267700	0.099810556
SA267991	0.1377646031
SA269069	0.1307491705
SA500537	0.1494716109
SA500671	0.1103455324
SA500779	0.44406999
SA501074	0.1053119549
SA268159	0.1190011722
SA269293	0.1192007727
SA500791	0.0972634351
SA500856	0.1079432408
SA500252	0.1013202829
SA269671	0.1145170998
SA500844	0.1104793603
SA500082	0.1058560147
SA515981	0.1074172779
SA520789	0.1072199271
SA499910	0.1008244271
SA268375	0.1072624662
SA268657	0.1070504549
SA500128	0.1125137447
SA268999	0.1072570832
SA540519	0.1053638295
SA267349	0.1215968633
SA268507	0.1201397539
SA268933	0.1001833997
SA529513	0.3596913224
SA529515	0.384316105
SA529517	0.4316388884
SA529519	0.3664331088
SA529521	0.4111147077
SA529523	0.4574960358
SA529525	0.3368493678
SA529527	0.2752295198
SA529529	0.1181856934
SA529531	0.0815518192
SA529533	0.0712825302
SA529535	0.0734910284
SA529538	0.0750857703
SA529541	0.1150060434
SA529543	0.121356758
SA529546	0.0806521398
SA529549	0.1222641148
SA529551	0.1232928903
SA529554	0.0768551882
SA529557	0.1276846996
SA529558	0.1255970331
SA529559	0.1243665823
SA529560	0.1259345697
SA529561	0.0871097208
SA529562	0.10611485
SA529563	0.0920677391
SA529564	0.1202763851
SA529565	0.1201709953
SA529507	0.3630833698
SA529509	0.2017602633
SA529511	0.2158309981
SA501425	0.1879601897
SA501429	0.1489359004
SA501433	0.1134635919
SA501437	0.1098391376
SA501441	0.0945799343
SA501444	0.129190299
SA501450	0.1570503778
SA501454	0.1818419713
SA501458	0.1047975197
SA501462	0.0925623572
SA501466	0.1617164901
SA501470	0.1095875915
SA501472	0.0958533363
SA501475	0.0958093489
SA501478	0.1855393827
SA501482	0.0991353866
SA501486	0.0959543944
SA501489	0.1443622902
SA501493	0.0887155083
SA501497	0.1008794933
SA501501	0.1366439281
SA501504	0.0977516065
SA270379	0.1039687358
SA501508	0.1279210956
SA270381	0.1026309775
SA501512	0.1058297626
SA501516	0.088611338
SA501518	0.0907167926
SA501521	0.1095555491
SA501525	0.0877885975
SA501529	0.1055026342
SA501533	0.1150111411
SA270383	0.091073448
SA270385	0.1277217734
SA501538	0.1173698764
SA501542	0.1631996041
SA270387	0.1181226804
SA501547	0.1049161661
SA501551	0.1469982037
SA501557	0.2185176498
SA501561	0.115079372
SA501565	0.116224844
SA501569	0.1011557176
SA501573	0.0933369147
SA501577	0.095955531
SA270389	0.1001566837
SA501581	0.1126114509
SA501585	0.1053377672
SA501589	0.09387196
SA270391	0.0933868258
SA501593	0.0935972405
SA515211	0.0935601487
SA270393	0.1055327903
SA501597	0.0972522463
SA501601	0.0946066316
SA501605	0.1662762665
SA501609	0.1309640462
SA501613	0.088239774
SA501617	0.0980872073
SA501621	0.0957287577
SA501625	0.0939114151
SA501629	0.2875381365
SA515216	0.199380984
SA501632	0.0892483127
SA501634	0.1328173065
SA501636	0.1006085223
SA270395	0.1415086461
SA270397	0.0933421324
SA270399	0.1144173718
SA515220	0.0932121914
SA501638	0.0892439821
SA501640	0.1452455655
SA515227	0.125207553
SA501642	0.1365461504
SA501644	0.108080213
SA501646	0.1723709738
SA270401	0.1086101076
SA501648	0.1053364265
SA270403	0.2265895364
SA270405	0.1061055984
SA501650	0.193088256
SA270407	0.1882342001
SA501652	0.1770020269
SA501654	0.127350522
SA270409	0.0987655721
SA270411	0.1002078057
SA501426	0.1358794063
SA501430	0.1127257358
SA501434	0.1122974319
SA501438	0.246070014
SA270413	0.279934319
SA270415	0.1030935417
SA501443	0.2865182418
SA270417	0.274328767
SA270419	0.1086968216
SA501447	0.109234565
SA501451	0.1139404955
SA501455	0.1910132064
SA501459	0.1830273161
SA270421	0.284389175
SA515235	0.0941294873
SA501463	0.2512007852
SA270424	0.0970831725
SA501467	0.2248282449
SA270425	0.3082839241
SA270427	0.2212904814
SA270429	0.217864592
SA515244	0.2479262954
SA270431	0.5714609269
SA515251	0.1275578069
SA515257	0.1695954219
SA515264	0.2448595803
SA270433	0.1775611956
SA270435	0.1873918684
SA501474	0.2005104165
SA270437	0.1609063775
SA501479	0.1464367438
SA270439	0.1871483804
SA501483	0.1330745339
SA270441	0.2153312316
SA270443	0.1450189948
SA515268	0.1040001645
SA501488	0.1583281528
SA501492	0.2772452659
SA515273	0.0932479925
SA270445	0.1234418056
SA501496	0.1927590223
SA501500	0.0983979735
SA270447	0.0938454578
SA515279	0.1036330156
SA270449	0.0977559219
SA501505	0.0787415031
SA501509	0.1599246597
SA501513	0.1251667775
SA515283	0.1158221792
SA270451	0.1489695147
SA270453	0.1289015484
SA270455	0.1227146751
SA270457	0.1431189742
SA515288	0.100833997
SA270459	0.2440024469
SA270461	0.0905963873
SA501520	0.1122895339
SA501524	0.1341766932
SA515294	0.3190534158
SA515297	0.1272118993
SA270463	0.110973834
SA501528	0.1237461573
SA501532	0.0894118921
SA501536	0.092202127
SA270465	0.1035111089
SA501539	0.1841810136
SA515299	0.1194501549
SA270467	0.1003188147
SA515301	0.1083853858
SA515304	0.1531799518
SA501543	0.097717844
SA515306	0.1088312617
SA501546	0.1663232608
SA501550	0.1786556698
SA515308	0.0969448037
SA515310	0.1077255713
SA501560	0.1062123112
SA515313	0.1120487363
SA515315	0.1130705829
SA515317	0.1587027142
SA515319	0.1400659695
SA515324	0.1666802429
SA515330	0.2057726107
SA515336	0.1318488728
SA501566	0.103980743
SA515344	0.1625028604
SA515350	0.1091569722
SA515356	0.1102249276
SA515364	0.1044145275
SA515370	0.1210335724
SA515375	0.1323535306
SA515380	0.1126653772
SA515386	0.1662849904
SA501570	0.1345209437
SA515392	0.1141741337
SA515402	0.1295268758
SA515411	0.1169483385
SA501574	0.1569925182
SA515419	0.1340646467
SA515424	0.1422299748
SA515428	0.2030453376
SA515436	0.1458703058
SA515441	0.1121749168
SA515447	0.0945808837
SA515452	0.1340122542
SA515459	0.1047600931
SA515467	0.2577458603
SA515476	0.0929569202
SA529713	0.1142827348
SA529715	0.1330177925
SA529717	0.128270498
SA529719	0.133503877
SA529721	0.0885146178
SA501580	0.113435315
SA529723	0.1022971275
SA529725	0.1055989036
SA529727	0.1113144436
SA529729	0.1336494615
SA529731	0.1484459342
SA529733	0.1385680862
SA529736	0.1077285947
SA529738	0.1439079586
SA529740	0.1607760042
SA529742	0.1600984373
SA529744	0.1200353951
SA529746	0.1161916927
SA529748	0.1630622311
SA529750	0.2614619573
SA529752	0.1777101308
SA529754	0.1077612251
SA529757	0.1068081216
SA529764	0.1095620597
SA529772	0.3791302013
SA529775	0.2507907553
SA529779	0.1047070394
SA529785	0.1114402809
SA529789	0.1036858851
SA529794	0.1069230422
SA529798	0.1209775158
SA529801	0.1130323778
SA529805	0.2574304031
SA529809	0.1818703484
SA501584	0.1334677006
SA529814	0.1196841746
SA501588	0.1884602898
SA529820	0.1690771313
SA529825	0.1268436565
SA529829	0.0995995868
SA501592	0.117136035
SA529834	0.1503959719
SA529839	0.1135783815
SA529842	0.2130334361
SA529847	0.2927960908
SA529851	0.2228453227
SA529854	0.1392857463
SA529860	0.1123153852
SA529867	0.1183508657
SA501596	0.1280835009
SA501600	0.1553595289
SA529875	0.1717105144
SA529878	0.1548036255
SA529882	0.2531385716
SA501604	0.0919075775
SA501608	0.0915256395
SA501612	0.0945408414
SA501616	0.0974108896
SA501620	0.1350621301
SA501624	0.1173790637
SA501628	0.1488690727
SA529895	0.1209819679
SA529899	0.1334446349
SA529903	0.1126901001
SA279953	0.0865423185
SA292877	0.0680073387
SA289347	0.1763328252
SA273148	0.1680259002
SA287006	0.066521408
SA291067	0.1376900427
SA279036	0.0830732717
SA289989	0.1733885655
SA295273	0.083538298
SA281085	0.1603499946
SA292707	0.1217229854
SA273601	0.1844933714
SA276308	0.5860614067
SA294770	0.2069161716
SA274553	0.1422858103
SA281496	0.6344257063
SA286134	0.2012582859
SA290144	0.3208756265
SA291753	0.08548865
SA283229	0.2070496801
SA284683	0.091325319
SA282688	0.345532377
SA288447	0.1598992007
SA276056	0.1552219548
SA282048	0.1561007395
SA287677	0.0919390344
SA283521	0.126667173
SA295008	0.1983661306
SA290469	0.0744935492
SA284137	0.1871531808
SA278190	0.1006676305
SA296485	0.1895222334
SA270987	0.1703038254
SA271352	0.126295159
SA277466	0.093609865
SA279447	0.1684027296
SA279837	0.11007586
SA277586	0.1512048063
SA281341	0.1663365941
SA280009	0.1761068819
SA275794	0.119775808
SA282563	0.4265223074
SA307392	0.1548545932
SA300568	0.0703653707
SA318152	0.1858190924
SA305824	0.145514945
SA310180	0.0684433326
SA503615	0.065977513
SA308070	0.0636436254
SA503366	0.0757018206
SA315328	0.126262178
SA313356	0.0727822348
SA503702	0.080857432
SA503920	0.0750021757
SA305240	0.078267794
SA316060	0.1411139811
SA305552	0.1679593094
SA311905	0.076295568
SA310623	0.0933129357
SA503616	0.0830937933
SA315408	0.1695059038
SA301503	0.1060667401
SA308126	0.07506628
SA310020	0.0669365541
SA503262	0.074557306
SA503700	0.0646487076
SA503899	0.0791258149
SA298206	0.0621222314
SA303219	0.1491226654
SA503212	0.0755734887
SA313864	0.1082305755
SA504082	0.067754881
SA312157	0.1539364201
SA306039	0.0578220488
SA503478	0.0796300022
SA503545	0.0782958244
SA320552	0.1136646245
SA304520	0.0705191997
SA317927	0.0822308324
SA315153	0.1611357915
SA503922	0.0920178373
SA309875	0.0656441154
SA503181	0.0784112234
SA306800	0.0616862128
SA310364	0.0892959507
SA307548	0.1445380805
SA503923	0.0650220065
SA313644	0.0772859623
SA504056	0.06555099
SA306732	0.152263492
SA320972	0.0863993729
SA321045	0.0728430357
SA542136	0.0785521241
SA320954	0.0851332194
SA320876	0.1412374746
SA557676	0.0712594522
SA321018	0.0701626298
SA320900	0.1343596891
SA542139	0.0755082627
SA542045	0.0706806378
SA542142	0.0746920112
SA542147	0.0749272534
SA542051	0.0837505578
SA320918	0.1325087108
SA542151	0.0710456047
SA542128	0.068181021
SA542048	0.0781279658
SA320864	0.0890942431
SA320822	0.0965522275
SA542033	0.0780145214
SA542110	0.0797747923
SA321105	0.079282186
SA542036	0.0821613599
SA320936	0.1298279487
SA557664	0.073925547
SA542154	0.0751930414
SA320828	0.089668789
SA321027	0.0848648977
SA542074	0.0736114642
SA557688	0.093835776
SA320906	0.0632323801
SA542103	0.0705886385
SA320882	0.0871750487
SA542039	0.0787847404
SA320990	0.0858567482
SA320942	0.1249115315
SA542020	0.0767305803
SA320966	0.1266421544
SA320846	0.0922380799
SA542026	0.0720714577
SA557667	0.0735531946
SA542119	0.0743945961
SA321102	0.0787395484
SA321002	0.1119600754
SA542029	0.0749862103
SA542107	0.0689981778
SA542113	0.0690207174
SA542100	0.076833963
SA542052	0.0721319351
SA542116	0.0755768384
SA320912	0.0984188534
SA542122	0.0777217974
SA542133	0.0789986125
SA542057	0.0726482862
SA542068	0.0734080692
SA542060	0.0804053015
SA320924	0.0726246223
SA320852	0.0784137468
SA542061	0.0841297599
SA542023	0.0715873418
SA321054	0.0742428387
SA542125	0.0724608244
SA320870	0.0767076238
SA542071	0.0767992243
SA542077	0.077068661
SA542042	0.0808497824
SA321109	0.0930148193
SA321063	0.075862215
SA321020	0.0766797028
SA321029	0.0776249623
SA320894	0.0840957592
SA321116	0.0816902634
SA320960	0.0939095875
SA320978	0.1453667391
SA321038	0.0777806312
SA321134	0.0741564641
SA320996	0.0819948567
SA320984	0.0787243512
SA542131	0.0809626224
SA542145	0.1072512539
SA542032	0.0707689172
SA542092	0.0889086674
SA320816	0.0831862918
SA321125	0.0701852404
SA542157	0.0749394841
SA542017	0.0754539721
SA320948	0.103389348
SA542067	0.0726129833
SA320888	0.1019118289
SA320840	0.0824014794
SA320834	0.0819363688
SA542098	0.0872373218
SA321047	0.0869837189
SA320930	0.0814052927
SA542081	0.0743248582
SA320858	0.0872735559
SA321009	0.0797591003
SA542086	0.0750173828
SA542079	0.0784504457
SA542089	0.0777820056
SA542095	0.074289744
SA557552	0.0739184366
SA557554	0.0813557407
SA557172	0.0716903764
SA557175	0.0791972504
SA557177	0.0751409656
SA557179	0.0758069362
SA557181	0.0797682663
SA557184	0.0710277359
SA557186	0.0673446969
SA557189	0.0752088588
SA557191	0.0754918261
SA557193	0.1164579668
SA557196	0.1004613615
SA557203	0.0659154846
SA557210	0.0700816473
SA557214	0.0969406875
SA557217	0.0791654969
SA557222	0.1220545758
SA557223	0.1288559542
SA557229	0.1051510607
SA557234	0.0708728055
SA557238	0.076058123
SA557242	0.0694872893
SA557244	0.0690615113
SA557246	0.0693101218
SA557248	0.0706563572
SA557250	0.0743821242
SA557255	0.0742636137
SA557263	0.0655274671
SA557270	0.097396041
SA557274	0.0921997689
SA557279	0.1513690775
SA557282	0.1604918118
SA557289	0.101208821
SA557290	0.1082081569
SA557293	0.1037571555
SA557297	0.090595674
SA557300	0.1085600013
SA557304	0.0909207713
SA557307	0.0920307945
SA557310	0.0894889516
SA557313	0.097455829
SA557317	0.0843938574
SA557324	0.0838464625
SA557332	0.0908661184
SA557335	0.0883408564
SA557339	0.1144399467
SA557341	0.1160297317
SA557346	0.1221313171
SA557349	0.1176383775
SA557354	0.119388457
SA557359	0.1645811805
SA557363	0.1292248387
SA557367	0.1245418434
SA557371	0.0985800947
SA557375	0.0857244672
SA557379	0.0608030339
SA557383	0.1033968697
SA557386	0.1358787742
SA557391	0.0874896427
SA557396	0.1218864817
SA557399	0.0798052983
SA557403	0.1354282866
SA557407	0.1484756504
SA557411	0.0864607091
SA557414	0.0669053474
SA557418	0.0867447338
SA557421	0.0629766834
SA557425	0.1131382535
SA557429	0.1080183785
SA544574	0.1355327283
SA545280	0.1201155939
SA544376	0.1097937385
SA544632	0.1124876493
SA544846	0.1066427666
SA544599	0.1163385636
SA544879	0.1123910828
SA545143	0.1250215824
SA545360	0.1161465002
SA544492	0.1135669856
SA544735	0.1306212635
SA544784	0.118724728
SA545020	0.1252425116
SA505251	0.0670697746
SA505279	0.0629075943
SA505292	0.0650192963
SA505313	0.0655595673
SA505323	0.1114240226
SA505337	0.0651293002
SA505347	0.0620373375
SA505360	0.0617221971
SA505374	0.0656071555
SA505386	0.0652004877
SA505398	0.0650543172
SA505414	0.1316892289
SA505431	0.0716664667
SA505456	0.0649361324
SA505471	0.2134935381
SA505485	0.0641419635
SA505500	0.1011322918
SA505511	0.0667156827
SA505523	0.0634648839
SA505536	0.0648082673
SA505549	0.1373057062
SA505559	0.072978408
SA505573	0.0839825046
SA505584	0.0667665617
SA505607	0.063977386
SA505631	0.0694998534
SA505651	0.119345777
SA505670	0.1129342244
SA505693	0.0637802182
SA505720	0.0606800997
SA505742	0.0857819799
SA505773	0.0667830127
SA505790	0.0960266909
SA505805	0.0642046095
SA505816	0.2612019683
SA505830	0.1525833418
SA505845	0.1005732812
SA505860	0.0796478223
SA505871	0.0641689152
SA505884	0.0871156479
SA505898	0.0692720231
SA505913	0.0703741787
SA505928	0.1068814921
SA505941	0.062079165
SA505948	0.0684790394
SA505241	0.0634564004
SA505255	0.0673170603
SA505269	0.127566584
SA505280	0.0598651181
SA505359	0.0602750956
SA505425	0.1040018744
SA505487	0.0679717803
SA505512	0.1386109429
SA505535	0.0727168691
SA505552	0.0696236893
SA505653	0.0681827746
SA505686	0.1789974966
SA505696	0.0707984263
SA505709	0.0695090061
SA505722	0.0659363459
SA505736	0.095330003
SA505748	0.1314438034
SA505763	0.066594397
SA505777	0.0686141649
SA505792	0.0671951988
SA505807	0.083273255
SA505820	0.0941803513
SA505836	0.0720658037
SA505867	0.0701490407
SA505879	0.087356051
SA505895	0.069168008
SA505916	0.0686499249
SA505940	0.0679170728
SA518178	0.0809134533
SA520080	0.1063065613
SA519865	0.1026871758
SA518293	0.0861401652
SA520119	0.0898614253
SA518424	0.0707685935
SA518471	0.0895249382
SA344953	0.1285759573
SA404252	0.1688010035
SA520038	0.0914469236
SA518262	0.0972897165
SA518391	0.0836562433
SA518563	0.101898875
SA520107	0.102208739
SA520036	0.0807289894
SA520084	0.0826988099
SA519014	0.095079701
SA520103	0.0869679409
SA518894	0.0860510748
SA518486	0.0679671984
SA518469	0.0823441435
SA519514	0.1119995377
SA519944	0.0880297038
SA519122	0.1039925544
SA518618	0.1067599534
SA518426	0.0744437918
SA520044	0.1247345133
SA518484	0.0701496952
SA520111	0.0765611675
SA519902	0.0850752884
SA520099	0.0810532926
SA518892	0.0841638896
SA518387	0.0982478917
SA519350	0.0763113363
SA518463	0.0785760622
SA520114	0.0739238628
SA520040	0.0772932206
SA518888	0.1014710434
SA519802	0.0920749159
SA359770	0.1571390079
SA518450	0.0872888445
SA518510	0.086423253
SA350434	0.2877559382
SA519906	0.0843529272
SA324818	0.1733380341
SA407882	0.0843956753
SA407930	0.0842582747
SA408010	0.0782832662
SA408402	0.0702070979
SA408422	0.0830552945
SA408546	0.0766646585
SA408578	0.0818308989
SA408691	0.0791402385
SA408742	0.0806323944
SA408874	0.0700090485
SA409195	0.0784109532
SA409266	0.1047645169
SA409702	0.0814860629
SA409270	0.0775803084
SA409318	0.0758092729
SA409350	0.0810006762
SA409455	0.0721227935
SA409506	0.0815033713
SA409554	0.0680689822
SA409627	0.0746787389
SA409635	0.099866838
SA408978	0.076021001
SA409902	0.0836733009
SA410855	0.0799411165
SA410703	0.0760695053
SA410238	0.0832563923
SA410218	0.0656515711
SA410194	0.0826580193
SA410130	0.1197843704
SA410294	0.0765527893
SA411313	0.0658001526
SA410543	0.066210182
SA518722	0.0756515463
SA410916	0.0602076812
SA410929	0.0805453892
SA410989	0.0807497257
SA411009	0.0690210685
SA411197	0.0824047076
SA411033	0.0703592482
SA408190	0.0707689316
SA411217	0.0821359596
SA411438	0.0678044295
SA411242	0.0847953392
SA411413	0.0645972821
SA411589	0.0776623044
SA411233	0.0780599675
SA410590	0.0798501056
SA411318	0.0692633782
SA410843	0.0773375507
SA410867	0.0804316328
SA410418	0.0662021567
SA410394	0.0685018422
SA410591	0.0688394014
SA408139	0.0742611455
SA410082	0.0725602492
SA410270	0.0729020593
SA410166	0.074702994
SA409734	0.0852462569
SA410907	0.1062638229
SA411097	0.0648529343
SA410487	0.0768715927
SA410654	0.0767585457
SA411777	0.0772817496
SA411405	0.070709739
SA411842	0.072439006
SA411517	0.0709125107
SA411561	0.0789322353
SA411729	0.0732735258
SA411805	0.076348423
SA411753	0.077701488
SA411541	0.0667415513
SA411365	0.0730760919
SA412087	0.0798964395
SA412140	0.0713300317
SA412295	0.0776237502
SA518538	0.0717583037
SA518604	0.0724124639
SA518629	0.0669267226
SA518631	0.0664638004
SA518636	0.0654835974
SA518641	0.0640693763
SA518666	0.0650577904
SA518682	0.0739815032
SA518688	0.0703521838
SA518694	0.066800728
SA518700	0.0651475335
SA518702	0.0659328473
SA518725	0.0687960947
SA518775	0.0708111289
SA518777	0.074423647
SA518783	0.0741804678
SA518799	0.0702671899
SA518807	0.0708218368
SA518809	0.0737979348
SA518818	0.079856502
SA518880	0.0863641785
SA518884	0.080410606
SA518852	0.0823737246
SA413114	0.0963625097
SA412618	0.1094620561
SA558654	0.0826274508
SA533640	0.089718128
SA520268	0.2038270343
SA413138	0.1480525839
SA413042	0.2072073597
SA520288	0.2119562748
SA520296	0.1633547749
SA412880	0.1417279444
SA520308	0.2140356906
SA520173	0.1968621998
SA520177	0.1908970261
SA533609	0.0886879526
SA533614	0.0863413633
SA520189	0.0782455311
SA520199	0.0761045217
SA533731	0.0787862183
SA520209	0.0726664724
SA520217	0.0681387251
SA520225	0.0700759634
SA412475	0.1154156432
SA533763	0.0913925629
SA412959	0.1466585218
SA533775	0.0896037642
SA412510	0.1218870819
SA533748	0.0798484042
SA533700	0.0872693823
SA533711	0.0910147433
SA520247	0.0516127102
SA533630	0.0933088814
SA412786	0.1840130256
SA533624	0.0927051395
SA412941	0.1769830435
SA413001	0.1421855857
SA533738	0.0859529728
SA533798	0.0925624311
SA533696	0.0753852438
SA533806	0.0925812505
SA533616	0.0720199573
SA533790	0.0819756022
SA520256	0.073283255
SA533701	0.0876023982
SA533788	0.0899234654
SA533707	0.0767486989
SA533603	0.0881280084
SA533617	0.06724736
SA558650	0.086201049
SA533678	0.0744904959
SA533799	0.1157027604
SA533656	0.16793011
SA520266	0.1898818008
SA533793	0.0898033664
SA533644	0.0974268185
SA533767	0.0947997359
SA533655	0.0930608276
SA533739	0.0732261001
SA533675	0.080772084
SA533787	0.0930755817
SA533792	0.0991693935
SA533697	0.0817180639
SA533658	0.0898274943
SA533689	0.0713312429
SA533795	0.1001976912
SA533645	0.0975339261
SA533715	0.083354162
SA533622	0.0977696733
SA533679	0.0750549556
SA533776	0.0827902249
SA533751	0.0845317768
SA533627	0.0713515541
SA520272	0.0779506756
SA533673	0.0758562652
SA520276	0.07317951
SA533650	0.0744619632
SA533722	0.0966284952
SA533717	0.0752559539
SA533807	0.0754912512
SA533742	0.0974508404
SA533756	0.0903420595
SA533754	0.0929291784
SA533808	0.0930802061
SA533600	0.0735183103
SA533621	0.0916085723
SA520185	0.295303763
SA533654	0.0908975448
SA520280	0.134255023
SA520286	0.203377176
SA520294	0.1504241222
SA533719	0.1293221187
SA520301	0.1608751056
SA520310	0.1676276002
SA533672	0.0853928379
SA533607	0.0946227164
SA533760	0.0959992823
SA533728	0.0993734744
SA533774	0.0767247857
SA533791	0.0904340293
SA533778	0.0810543291
SA533687	0.0760212304
SA558755	0.0850314025
SA533762	0.0773082879
SA533761	0.097434949
SA520179	0.1982762811
SA520171	0.1673528532
SA520190	0.1179365216
SA520205	0.154412926
SA520211	0.1565688203
SA520219	0.1608400268
SA533657	0.1271164003
SA520227	0.2039203685
SA520320	0.1705168637
SA520237	0.141801041
SA533737	0.122122896
SA520241	0.1391608855
SA520245	0.1502562757
SA520250	0.1379077712
SA544335	0.1103478006
SA520254	0.1448347819
SA533755	0.1061735038
SA533667	0.1029223304
SA533685	0.103668074
SA533618	0.1142128685
SA533765	0.1130104074
SA533610	0.1543718288
SA533662	0.1059894647
SA533802	0.1199783178
SA533581	0.095509111
SA533759	0.0919189458
SA533592	0.077858893
SA533637	0.0757395402
SA533671	0.0929834773
SA533769	0.092023577
SA558657	0.0955964185
SA533648	0.0905582464
SA558741	0.0888415992
SA558750	0.0902257521
SA533629	0.0814973282
SA533735	0.0820185808
SA533641	0.0932615636
SA533771	0.0899625702
SA533812	0.0990300564
SA558708	0.0885159112
SA558647	0.0863663843
SA558652	0.0849971306
SA558686	0.0887843537
SA558646	0.089143392
SA533691	0.093007944
SA544660	0.0686614463
SA506652	0.1001217373
SA506658	0.0849414047
SA506666	0.083676402
SA506674	0.1397950067
SA506678	0.0883564835
SA506684	0.0907982913
SA506690	0.0893901079
SA506696	0.0780363806
SA506704	0.0885554937
SA506708	0.0905895857
SA506646	0.0953896564
SA506649	0.1219268253
SA506659	0.0932010529
SA506665	0.0882924263
SA515053	0.0858991687
SA506671	0.1192804578
SA506675	0.0947289607
SA506689	0.1003660195
SA506695	0.097253637
SA506703	0.0797766876
SA506709	0.0809430523
SA506714	0.0761856298
SA514904	0.0747687963
[truncated: 833 more rows]
