# Supplementary material for: Framework for quality assessment of whole genome cancer sequences
Source: Nat Commun. 2020 Oct 7;11:5040. doi: 10.1038/s41467-020-18688-y (PMC7541455; doi:10.1038/s41467-020-18688-y)
Supplement: Supplementary file 7 — Source Data [file 41467_2020_18688_MOESM7_ESM.zip › Supplementary Figure 4b.txt]

tumor_wgs_icgc_sample_id	FWHM_size_tumour
SA5195	0.1526454292
SA1556	0.0970321859
SA3742	0.0850690076
SA3721	0.0705272613
SA4012	0.0811265761
SA3805	0.0927972451
SA4666	0.0795773553
SA649	0.093383376
SA1181	0.0952288703
SA4557	0.1048339222
SA1694	0.091743628
SA5451	0.0951365952
SA2042	0.0762446993
SA3616	0.0827735766
SA5780	0.1200642376
SA3310	0.096135075
SA3053	0.0954823012
SA3391	0.1686588075
SA491245	0.0837964516
SA4138	0.084884643
SA5501	0.0790111795
SA3475	0.0793514531
SA5378	0.0972357904
SA541868	0.1222125706
SA541870	0.0650424744
SA541988	0.1925129914
SA541872	0.0874268144
SA541874	0.0683914026
SA541876	0.066716769
SA541878	0.0580148857
SA541880	0.1061394935
SA541882	0.1507428153
SA541884	0.0904359048
SA541886	0.0684566267
SA541888	0.077595009
SA541890	0.0769664051
SA541892	0.0572679307
SA541990	0.0713353577
SA541992	0.0653460103
SA541994	0.0662341101
SA541996	0.064947887
SA541998	0.0651373925
SA542000	0.0680395684
SA542002	0.067732446
SA542004	0.0639079323
SA542006	0.0721386194
SA542008	0.0820115849
SA542010	0.8608887978
SA542012	0.0778884452
SA542014	0.068408336
SA541864	0.0661918681
SA541866	0.073637145
SA541894	0.0602396336
SA541896	0.1211828737
SA541898	0.2431227832
SA541900	0.1172541189
SA541902	0.1044334934
SA541904	0.267923265
SA541906	0.0611334135
SA541946	0.0651178866
SA541948	0.1011711751
SA541950	0.2099108711
SA541908	0.1275845392
SA541952	0.1001789288
SA541954	0.0973878719
SA541956	0.0885532807
SA541958	0.0884006951
SA541960	0.1545771806
SA541962	0.1824482691
SA541910	0.1349635547
SA541964	0.3157679061
SA541912	0.0926780308
SA541966	0.1314684449
SA541968	0.1037406455
SA541970	0.0994281808
SA541972	0.1440623248
SA541974	0.1039626265
SA541914	0.0645812766
SA541916	0.0715757611
SA541918	0.0887991231
SA541976	0.0768027353
SA541978	0.128750849
SA541980	0.0911451651
SA541982	0.113884996
SA541984	0.1277658491
SA541920	0.0773105541
SA541922	0.1735137179
SA541924	0.1105658551
SA541926	0.0806039581
SA541928	0.093759028
SA541930	0.0960527597
SA541932	0.0778983204
SA541934	0.1100164467
SA541936	0.0681422004
SA541938	0.2429140057
SA541940	0.083356314
SA541942	0.1712371849
SA541944	0.1733817534
SA541986	0.0878948341
SA542492	0.0745234192
SA542695	0.097957645
SA543113	0.3519592556
SA557048	0.1025374116
SA542928	0.1131981638
SA557050	0.1254403179
SA542641	0.0648569841
SA543023	0.0633474835
SA544135	0.0775327531
SA543282	0.1052061022
SA543705	0.0820419886
SA544051	0.1090096588
SA542525	0.0959728888
SA542920	0.2960967299
SA542919	0.0995714187
SA543179	0.0797746756
SA543553	0.0867608446
SA543073	0.0796315431
SA544229	0.280879554
SA542686	0.1307196112
SA542425	0.1115510421
SA543168	0.1300498885
SA543567	0.0733568278
SA542426	0.0950182492
SA542783	0.0942210494
SA544289	0.0916861876
SA544288	0.0695439977
SA542735	0.0683244105
SA543126	0.1005283105
SA557043	0.0945172708
SA543500	0.0693322761
SA543977	0.0738515341
SA542427	0.0725762102
SA543968	0.0958221128
SA543105	0.1018630706
SA543104	0.0925546438
SA543712	0.1401650917
SA544072	0.0682198528
SA557034	0.0615219889
SA542923	0.068775012
SA544029	0.0843561788
SA543254	0.1149801261
SA543663	0.1092256508
SA542640	0.1272954735
SA543530	0.0751318519
SA543895	0.0698716354
SA544294	0.0794591668
SA543426	0.0725748685
SA544186	0.0681536177
SA543885	0.0741575331
SA557036	0.0677857516
SA542602	0.0860311196
SA543114	0.0597177753
SA543536	0.0651465344
SA544124	0.1356501825
SA543622	0.079798681
SA544002	0.0675134083
SA542448	0.1269014747
SA542719	0.0593134654
SA543117	0.0628393925
SA543912	0.0689413054
SA542718	0.1120291816
SA543681	0.1310513484
SA557038	0.0998163386
SA543682	0.1255181524
SA543399	0.0819577096
SA543789	0.0582968559
SA557046	0.0560627679
SA543824	0.0570988205
SA542561	0.0592796727
SA542938	0.062068158
SA543801	0.0657010526
SA543493	0.0583269367
SA543843	0.0670709252
SA544092	0.0636383935
SA543301	0.1286672723
SA543482	0.0625120249
SA542683	0.1809880679
SA543090	0.0944479393
SA6128	0.2195249407
SA6131	0.1447672937
SA6134	0.6295970123
SA6125	0.2156403052
SA6137	0.092990265
SA6140	0.0878295363
SA6143	0.2171543256
SA6146	0.0932379645
SA6149	0.0899008443
SA6152	0.0925209392
SA6155	0.1009384764
SA6760	0.1244258177
SA6811	0.1114985038
SA6158	0.0931983079
SA6161	0.1022286953
SA6164	0.1127762577
SA6167	0.292193473
SA6170	0.3446316365
SA6173	0.0884801041
SA6176	0.1871794958
SA6179	0.0935413888
SA541812	0.1969075014
SA541814	0.0733142645
SA541816	0.127870132
SA541818	0.0853614832
SA541820	0.0718325748
SA541822	0.1064916522
SA541824	0.0949806447
SA541826	0.1203488448
SA541828	0.1503526181
SA541830	0.1832762324
SA541832	0.0617063294
SA541834	0.081436437
SA541836	0.1980896543
SA541838	0.2332200382
SA541840	0.4978165764
SA541842	0.0679527504
SA541844	0.1401169753
SA541846	0.0608443246
SA541848	0.0786621465
SA541850	0.0758807894
SA541852	0.1416383783
SA541854	0.1102698369
SA541856	0.0994245811
SA541858	0.1053554702
SA541860	0.1165000949
SA43144	0.1629652359
SA70525	0.1283518983
SA26595	0.106637927
SA13738	0.0786002148
SA65784	0.0692573697
SA15776	0.0637197092
SA491558	0.0735447516
SA12991	0.1755506065
SA18463	0.0546935335
SA83134	0.096483409
SA492388	0.1212550915
SA10195	0.0685227022
SA22515	0.4200304935
SA19615	0.0618932465
SA68521	0.1637162047
SA492359	0.084431009
SA26895	0.0620379927
SA60252	0.0574870521
SA81808	0.2290020875
SA66217	0.0997907575
SA67692	0.057840429
SA14241	0.05848385
SA77461	0.1175004006
SA72642	0.0625352118
SA49610	0.0938186711
SA491910	0.0628729354
SA49664	0.062166559
SA70945	0.0904981276
SA492056	0.0792286957
SA64750	0.2779458632
SA63265	0.0986361621
SA492026	0.1392539936
SA491668	0.0652201334
SA40999	0.0762065124
SA68194	0.166135611
SA18702	0.0724019645
SA82918	0.0610183536
SA32297	0.0627453802
SA38132	0.081824642
SA61999	0.0561456009
SA24487	0.066973902
SA491814	0.0734086538
SA46800	0.1788283827
SA491630	0.0487528027
SA61440	0.1561767305
SA61837	0.0574078017
SA492174	0.0819962697
SA78527	0.0603675575
SA33508	0.0962988077
SA74453	0.0871219422
SA45294	0.0607806189
SA27437	0.067263461
SA46697	0.0638688035
SA80884	0.0599696223
SA22443	0.0668889013
SA75558	0.1182961229
SA57008	0.1505026022
SA492027	0.1416456418
SA64373	0.0777314113
SA63181	0.1416754056
SA30223	0.1235245527
SA74051	0.1591286129
SA491600	0.146476238
SA33121	0.0724812571
SA40403	0.0809946014
SA82966	0.0620247467
SA33754	0.3595052581
SA492021	0.1525152657
SA20573	0.0644038716
SA20975	0.0642471161
SA62815	0.0707712261
SA72823	0.1119995851
SA82372	0.0679407376
SA71810	0.1205541927
SA28963	0.0730598303
SA37556	0.0632700586
SA53799	0.2615388038
SA55071	0.0876605488
SA32713	0.2468006326
SA17443	0.13956688
SA23417	0.0572983009
SA55269	0.4593269725
SA57479	0.0526850715
SA60771	0.0623178247
SA34768	0.2874738448
SA68015	0.1045260845
SA28475	0.0689597735
SA492104	0.0762900226
SA48667	0.1010346822
SA84185	0.0882337953
SA11798	0.0612740368
SA50262	0.0746039785
SA543057	0.1276340662
SA543433	0.070760366
SA543590	0.0742861341
SA544047	0.0827815849
SA543785	0.133858237
SA543550	0.0765274594
SA543762	0.07062734
SA543206	0.0514975466
SA542535	0.145972674
SA542560	0.0752578857
SA543541	0.09652325
SA543685	0.0869719925
SA534389	0.1783707728
SA517715	0.0783444166
SA517453	0.061218165
SA517839	0.0995355732
SA492657	0.1224346183
SA517802	0.0738211983
SA534431	0.0654933519
SA525036	0.1548837647
SA492581	0.4423079652
SA517730	0.0784173455
SA534591	0.0789092148
SA84489	0.1152795051
SA84360	0.07385527
SA524966	0.2219795963
SA517856	0.0965019323
SA525054	0.0547914104
SA84896	0.0820557265
SA84668	0.2291990183
SA517532	0.1284847326
SA524949	0.064125689
SA86108	0.0808116066
SA542382	0.0730225795
SA86119	0.1079587835
SA86126	0.1623565614
SA86170	0.0783483575
SA86182	0.0760404727
SA86215	0.165260781
SA542383	0.0821189424
SA86131	0.1469434582
SA542384	0.129807673
SA86239	0.1601162161
SA86276	0.0806407836
SA86302	0.0809228861
SA542385	0.1032439082
SA542386	0.1467732957
SA86314	0.0772823944
SA86338	0.0813165071
SA86347	0.1555022359
SA86359	0.0805601429
SA86383	0.076883899
SA86450	0.0814760505
SA86476	0.1344320107
SA538975	0.075001692
SA542163	0.1555097168
SA86545	0.0812579594
SA86551	0.1409075403
SA86569	0.0781065369
SA86575	0.0759584809
SA542165	0.0715186629
SA86594	0.0822808229
SA542167	0.0872283835
SA542169	0.0716112626
SA538977	0.1022242673
SA542387	0.0854512983
SA542171	0.0853403923
SA538980	0.0873254934
SA542388	0.0963272196
SA542173	0.0821614002
SA86680	0.1029517083
SA86696	0.0805508923
SA86726	0.0802399682
SA542175	0.096338145
SA86768	0.1092068722
SA538983	0.0947252883
SA542177	0.0659512642
SA542179	0.1544937242
SA542181	0.0832154942
SA85244	0.115877381
SA85298	0.0842141685
SA85340	0.1120915321
SA542183	0.0826867347
SA542185	0.1547694234
SA542389	0.1014388318
SA85506	0.0804749535
SA85535	0.086864608
SA538985	0.0542946967
SA85553	0.1912886902
SA542390	0.1094471401
SA542187	0.1676579886
SA542391	0.0999962146
SA542392	0.1089602724
SA542393	0.0910623352
SA542394	0.0961139544
SA542189	0.1028752845
SA538992	0.1068948822
SA542395	0.0806452042
SA538995	0.091364105
SA542396	0.1342468947
SA538998	0.1014958292
SA539000	0.0797993472
SA539002	0.0987593004
SA539004	0.0777711019
SA539006	0.07752759
SA542191	0.0756944112
SA542193	0.1574097199
SA539008	0.151087957
SA542195	0.0749092935
SA539010	0.0698094761
SA542197	0.076828571
SA542199	0.1084688934
SA542201	0.0714554298
SA85671	0.1185874801
SA542203	0.0734479153
SA539012	0.0762223429
SA542205	0.0979939632
SA542207	0.0813149852
SA539014	0.0854302064
SA542397	0.0806017959
SA539017	0.0829446938
SA539019	0.083842189
SA85710	0.0888436099
SA539021	0.0901178602
SA539023	0.130084201
SA85722	0.1282904434
SA542209	0.0801264359
SA542211	0.088740587
SA539025	0.08080412
SA542213	0.1030058474
SA542215	0.1055269811
SA542217	0.0814180073
SA542222	0.0781203138
SA542220	0.064400685
SA542221	0.0625005469
SA542226	0.0702376027
SA542224	0.0651452573
SA542225	0.062373096
SA542232	0.099454768
SA542233	0.0822710197
SA542235	0.1016402377
SA542236	0.099109485
SA542238	10.52654569
SA542239	0.07313424
SA542242	0.1238912737
SA542241	0.0705963792
SA542246	0.1394519304
SA542245	0.0754701069
SA542244	0.0665334594
SA542249	0.1001293833
SA542248	0.0627098794
SA542251	0.1462435975
SA542252	0.10679889
SA542255	0.1258326546
SA542254	0.1099723022
SA542229	0.073121221
SA542230	0.0679968232
SA542228	0.066596494
SA542257	0.1129419971
SA542258	0.0728440039
SA542261	0.0694413616
SA542260	0.0671510615
SA542265	0.0993953442
SA542264	0.0904776284
SA542263	0.0781883842
SA542268	0.1082712806
SA542267	0.0876989632
SA542271	0.1020626923
SA542270	0.0708970853
SA542274	0.0942582374
SA542273	0.069929831
SA542276	0.0944598806
SA542277	0.0791216493
SA542279	0.1393458412
SA542280	0.0755565539
SA542282	0.09731777
SA542283	0.0755617881
SA542285	0.09292145
SA542286	0.0860043851
SA542287	0.0807655834
SA542289	0.0600348411
SA542290	0.1072218706
SA542292	0.0809660887
SA542293	0.1156030458
SA542295	0.1079236956
SA542296	0.0946828173
SA542298	0.0744427888
SA542300	0.0857463651
SA542301	0.0825100652
SA542304	0.0918376999
SA542302	0.0696641611
SA542305	0.1457042755
SA542307	0.0800899097
SA542311	0.1020885952
SA542308	0.0985085423
SA542309	0.0834492666
SA542314	0.0839286873
SA542312	0.0805794444
SA542316	0.1509452527
SA542317	0.1498454145
SA542320	0.1193977023
SA542318	0.0852120375
SA93146	0.1643405844
SA108597	0.1055259618
SA123799	0.1885613523
SA101371	0.1280780672
SA491186	0.0942250385
SA121657	0.1159135116
SA126289	0.1101896098
SA491162	0.2127136214
SA129949	0.1688581726
SA112902	0.1038343659
SA111218	0.0992746301
SA526320	0.0822799877
SA90162	0.1547478857
SA491225	0.101632306
SA119548	0.1121594343
SA491175	0.073424784
SA100232	0.1278567882
SA102536	0.2480870833
SA491234	0.0772270637
SA88004	0.1184015714
SA491195	0.1072067276
SA98569	0.1216418491
SA535737	0.0817678475
SA547730	0.0871164892
SA93904	0.144701554
SA95373	0.15367781
SA130321	0.1266980989
SA100512	0.1076090663
SA113370	0.0978312152
SA100868	0.1019563401
SA117559	0.1115410593
SA491215	0.1248773029
SA125187	0.1515199218
SA491205	0.0884258695
SA491143	0.095315206
SA102816	0.1014039492
SA491122	0.0727296849
SA121680	0.1328934473
SA124878	0.5971646165
SA106552	0.0932906674
SA92158	0.1221865953
SA105050	0.1260395053
SA491106	0.08627055
SA126265	0.1363835838
SA100712	0.1448272154
SA87265	0.1475485166
SA560617	0.1335332896
SA560602	0.1567638449
SA560593	0.1698925371
SA560612	0.1590733665
SA560609	0.2253356448
SA560605	0.1624796716
SA560599	0.1693086367
SA130901	0.0949965287
SA130872	0.0969944887
SA130876	0.099825748
SA541742	0.0854113846
SA130880	0.074603776
SA541744	0.0968276741
SA130903	0.0876211809
SA130882	0.0819562633
SA130884	0.0740480251
SA541747	0.0748643898
SA130886	0.0727671228
SA541749	0.0854096011
SA130888	0.089893036
SA541727	0.0958792294
SA541751	0.0822838636
SA541753	0.086600218
SA541728	0.0779373609
SA541755	0.0749480657
SA130905	1.176241044
SA541757	0.088434816
SA541759	0.1143126173
SA541761	0.0770846439
SA541763	0.0796124558
SA541729	0.10032223
SA541765	0.0821818993
SA541731	0.078993257
SA541733	0.0779724855
SA541732	0.0765743117
SA541730	0.0743763953
SA541734	0.1281296873
SA541738	0.1137673296
SA541740	0.1112643425
SA541736	0.1006381237
SA541767	0.0999642759
SA541739	0.0939806002
SA541741	0.0931740936
SA541745	0.0926346367
SA541743	0.0905605545
SA541748	0.0875628
SA541746	0.0824140782
SA541758	0.2724353802
SA541754	0.2483085071
SA541750	0.2361140292
SA541760	0.1945298456
SA541752	0.1276743806
SA541756	0.1028972802
SA541770	0.083829657
SA541772	0.0829198381
SA541766	0.081860928
SA541762	0.0816199238
SA541768	0.0752513124
SA541764	0.0746211944
SA130907	0.0949172683
SA541774	0.0775720268
SA541776	0.0757882297
SA541778	0.1167355245
SA541780	0.0781139237
SA541782	0.0739984701
SA130909	0.1115503827
SA541784	0.0764962256
SA541786	0.0766161523
SA541788	0.073204546
SA541790	0.0765395693
SA541791	0.0854515332
SA541792	0.0786975082
SA541793	0.0747429461
SA130911	0.1397844834
SA130913	0.1149390517
SA130915	0.0893844499
SA130868	0.1332060151
SA541737	0.1127581149
SA528810	0.0792884064
SA528811	0.1161102923
SA528813	0.1839041635
SA528912	0.0581289022
SA528798	0.1422057818
SA528914	0.1456689781
SA528886	0.1361040102
SA528815	0.0845226037
SA528816	0.0777746451
SA528916	0.1512634182
SA528888	0.1369161059
SA528902	0.0617696943
SA528890	0.2614316705
SA528799	0.1345865114
SA528908	0.0683115969
SA528918	0.0467991864
SA528819	0.1081499901
SA528920	0.0959454903
SA528892	0.0712941016
SA528802	0.0669585481
SA528792	0.0535327846
SA528922	0.0537122613
SA528805	0.0579935236
SA528822	0.0562382812
SA528823	0.0662828635
SA528903	0.119481726
SA528904	0.0974140189
SA528925	0.0996027368
SA528825	0.0702623256
SA528806	0.0637328564
SA528827	0.0938800731
SA528807	0.0938971332
SA528809	0.1036807405
SA528829	0.0605096543
SA528831	0.0837682456
SA528793	0.1363975684
SA528895	0.0634267147
SA528993	0.2038440015
SA528833	0.0713061127
SA528836	0.0531876315
SA528995	0.1211050164
SA528997	0.0715994812
SA528999	0.0763792807
SA528926	0.0627756153
SA528782	0.1633471288
SA528928	0.0773293745
SA528930	0.0631774944
SA528932	0.0996223504
SA130927	0.1000852432
SA130925	0.0797185219
SA130964	0.1175526859
SA130963	0.4009549136
SA130917	0.1074102897
SA130919	0.1522161029
SA130921	0.1756168603
SA130923	0.1709011854
SA528838	0.0527610109
SA528896	0.0783480052
SA528839	0.0632513775
SA528843	0.1715271257
SA528938	0.1052118292
SA528845	0.1142395451
SA528846	0.1718722346
SA528848	0.0572370123
SA528850	0.0692176597
SA528939	0.0691971881
SA528853	0.1102019534
SA528854	0.0990173681
SA528898	0.0654338575
SA528899	0.0975156889
SA528941	0.0811389143
SA528991	0.0936766577
SA528943	0.1124770648
SA528784	0.1008679413
SA528786	0.2222374167
SA528945	0.0638111906
SA528855	0.0640730574
SA528947	0.111797121
SA528788	0.1096331164
SA528858	0.0659016487
SA528861	0.093834609
SA528790	0.0646090993
SA528909	0.08480174
SA528863	0.078266433
SA528906	0.0614280962
SA528864	0.079050716
SA528866	0.0554328705
SA528868	0.1963369572
SA528870	0.0937889439
SA528872	0.0728180931
SA528900	0.0733658064
SA528874	0.0920803267
SA528949	0.0622324462
SA528876	0.0628662873
SA528878	0.1054762393
SA528881	0.0652273342
SA528901	0.0633625575
SA528883	0.064950137
SA528795	0.074672248
SA528884	0.148480882
SA569075	0.1641592658
SA542932	0.1473577612
SA560559	0.1457686172
SA569081	0.1722320648
SA569082	0.5284598297
SA542536	0.0836670647
SA542931	0.1174886865
SA569072	0.159814431
SA560543	0.1569783524
SA542966	0.145443562
SA543305	0.2800173075
SA543730	0.1271582935
SA544109	0.0891329386
SA542564	0.2156541244
SA542965	0.1535216432
SA542473	0.4607395257
SA542843	0.112207339
SA569080	0.2019091846
SA569074	0.1034647051
SA543211	0.2490384992
SA543593	0.1588145376
SA544009	0.1600107739
SA543675	0.1590502783
SA544045	0.2665482984
SA542478	0.1350739345
SA542864	0.1400411041
SA543233	0.1318675123
SA543680	0.116132489
SA544046	0.1489727939
SA542479	0.0838785798
SA542865	0.1083993141
SA543234	0.1184629619
SA560552	0.123392048
SA569077	0.1164920781
SA543594	0.1276780181
SA544185	0.1084718281
SA542619	0.1764047968
SA544191	0.2222463948
SA542486	0.09272909
SA543051	0.2579277456
SA543199	0.3123066371
SA543781	0.0962945162
SA144576	0.0476849263
SA151709	0.061056243
SA180317	0.0830878242
SA154417	0.0757126598
SA135301	0.0795470473
SA138250	0.0800944736
SA163620	0.150614565
SA182882	0.1325060457
SA494057	0.0619237873
SA560596	0.1136806804
SA146608	0.1549682307
SA173009	0.1349718671
SA132368	0.132192726
SA139948	0.1291623997
SA167759	0.153382795
SA165304	0.0567578893
SA154497	0.1238950461
SA158256	0.1222829397
SA153016	0.1522302271
SA150476	0.0789706112
SA131728	0.1000756559
SA136091	0.1080497719
SA138738	0.1704472932
SA164854	0.0590069246
SA184257	0.0802250575
SA164299	0.074543961
SA138061	0.107964856
SA183702	0.2814502402
SA174372	0.224319934
SA146105	0.106897947
SA166804	0.1409096435
SA164579	0.1601952601
SA167349	0.0619857379
SA155940	0.1519877735
SA159460	0.2665072343
SA176022	0.0683310378
SA141272	0.2500336291
SA142043	0.1839996351
SA152676	0.0879797975
SA147241	0.064184453
SA148718	0.0752605212
SA192727	0.1031839535
SA200796	0.0977511789
SA201430	0.087924266
SA190261	0.0810047836
SA202903	0.0748893666
SA494251	0.0992230248
SA201351	0.0870702169
SA201809	0.0713270766
SA189208	0.1246079974
SA203543	0.0971138589
SA494284	0.0670440882
SA494168	0.1055436635
SA494343	0.0939756912
SA494253	0.0787933101
SA494229	0.0827446471
SA200524	0.0788519369
SA191335	0.0974698661
SA188108	0.0910432178
SA494401	0.1115408105
SA494116	0.0705930371
SA195328	0.0955889002
SA195822	0.082431533
SA202848	0.0926382616
SA195307	0.0926920862
SA494127	0.1050240784
SA195900	0.0820734266
SA539321	0.2266975926
SA192967	0.0792138926
SA194253	0.0817128365
SA201581	0.0914131484
SA494082	0.1198493572
SA203048	0.096600653
SA199271	0.1299065699
SA203853	0.1936133537
SA191115	0.0945846741
SA194387	0.0941202151
SA494351	0.0767282018
SA494058	0.0986816096
SA494399	0.0633518735
SA494507	0.0716014631
SA494084	0.1124501428
SA494103	0.073121828
SA494078	0.1152465381
SA494271	0.080222821
SA556263	0.0636251768
SA556327	0.1159178533
SA556251	0.0993560065
SA556577	0.0825307335
SA556872	0.0803495711
SA556950	0.0660740906
SA556937	0.1467940396
SA556295	0.0652120346
SA556832	0.1626983776
SA556591	0.0793650464
SA556737	0.1103487559
SA556682	0.0732093734
SA556859	0.0682654797
SA556442	0.1438201102
SA556530	0.0793945701
SA556315	0.0886455532
SA556664	0.0707915482
SA556273	0.0783395911
SA556509	0.1126002124
SA556367	0.1135727002
SA556702	0.1026156608
SA556372	0.0803369563
SA556241	0.0901165029
SA556462	0.0732903604
SA556610	0.0968634736
SA556218	0.0925770046
SA556626	0.1443286246
SA556305	0.0754155773
SA556410	0.1380293089
SA556485	0.0940898241
SA556719	0.1143206828
SA556811	0.0738309571
SA556337	0.1243698272
SA556571	0.0964814249
SA556529	0.1171956437
SA556600	0.0739368853
SA556458	0.0739999975
SA556506	0.1123039902
SA556885	0.0711604537
SA556484	0.119723574
SA556434	0.0755802606
SA556791	0.103066318
SA556835	0.0816258803
SA556650	0.1794363805
SA556895	0.1036425969
SA556724	0.0909699433
SA556675	0.0964015112
SA556647	0.0974305331
SA556816	0.0670532609
SA233266	0.0986179717
SA219639	0.0788644002
SA218331	0.1529629955
SA214090	0.0915405612
SA250087	0.070349875
SA233294	0.091311041
SA236844	0.095213965
SA211341	0.0841236997
SA230964	0.1172552404
SA560606	0.0709066241
SA560614	0.0801049017
SA213642	0.1225257929
SA212393	0.0991905987
SA251496	0.0794048914
SA227089	0.0946762707
SA223029	0.1373756512
SA250663	0.1020103358
SA219165	0.1034054854
SA246522	0.1140366093
SA226253	0.1488833644
SA212726	0.0845026397
SA250273	0.1185320218
SA208440	0.1265837254
SA224647	0.1155614261
SA213387	0.0677590976
SA229532	0.0935667323
SA210843	0.0906682795
SA235957	0.1053142303
SA204546	0.1156918655
SA245139	0.2088037634
SA209306	0.0671003253
SA215371	0.0754635099
SA240128	0.107794094
SA247488	0.1973966821
SA209137	0.0704074113
SA244508	0.0826197079
SA231359	0.0802928137
SA213217	0.0976055198
SA230633	0.0965096825
SA222933	0.0712540385
SA521664	0.1917209657
SA495215	0.0942709404
SA494805	0.0748976545
SA514993	0.0940144845
SA495538	0.0713713037
SA495423	0.0594756523
SA495155	0.0851520841
SA495070	0.0784037905
SA255656	0.0761567393
SA515781	0.0860797959
SA494740	0.0817666684
SA254668	0.082340094
SA534051	0.2162926917
SA254332	0.0697519515
SA253231	0.087872045
SA495252	0.0820843954
SA494956	0.0715996178
SA521667	0.0864748076
SA495048	0.1909679196
SA495321	0.0851316407
SA495342	0.1053391936
SA254188	0.1009390172
SA514999	0.0821285679
SA253172	0.1066617811
SA254758	0.0801352092
SA521593	0.1169476885
SA495518	0.4247013129
SA521642	0.0831121779
SA495100	0.0790917728
SA255317	0.0792311547
SA495380	0.0824889358
SA516035	0.0927011282
SA515399	0.0840809122
SA521717	0.2152102477
SA520420	0.1033183254
SA520422	0.1457541087
SA520425	0.1392753301
SA520426	0.1235540685
SA520427	0.1616139466
SA520430	0.3797631584
SA520431	0.0909828
SA543521	0.0891121059
SA558645	0.0792541639
SA258388	0.1023725666
SA258319	0.1089955897
SA258991	0.1552680459
SA257815	0.0836666169
SA259039	0.1023042945
SA257959	0.1087245778
SA260074	0.0927006139
SA260494	0.0813702938
SA260974	0.0898510448
SA258511	0.1142239329
SA260022	0.1482837162
SA259554	0.0913920422
SA258916	0.1390053318
SA258175	0.1084077846
SA257429	0.0842843522
SA259015	0.0998633741
SA257534	0.1118321036
SA258640	0.1167186186
SA259478	0.1409165728
SA260926	0.1275256234
SA257454	0.0911184709
SA257674	0.0997294282
SA260515	0.0953255047
SA260182	0.1064268715
SA258736	0.0915460424
SA260362	0.1013820817
SA260274	0.1010026497
SA259838	0.0967808347
SA258898	0.0788572444
SA258100	0.1028886051
SA258334	0.0864014997
SA257315	0.1227284703
SA259362	0.1132818925
SA264069	0.1114802593
SA261595	0.2079701598
SA264336	0.1123325574
SA263853	0.0982273628
SA261436	0.0976242359
SA263196	0.116166746
SA266783	0.1122814326
SA266786	0.1170504713
SA266489	0.1036043577
SA266828	0.1025684088
SA261184	0.1120859663
SA264474	0.1163408733
SA262624	0.1648681541
SA264003	0.1111768268
SA264624	0.1122137176
SA266579	0.1038006058
SA265676	0.1211881737
SA262126	0.111260781
SA262459	0.1135314607
SA499742	0.1355285674
SA499746	0.0808985788
SA499801	0.1417613062
SA499802	0.2069342076
SA499813	0.1198620337
SA499815	0.1068909398
SA268288	0.0898193679
SA268834	0.0950258168
SA500918	0.089627915
SA267260	0.105730538
SA515277	0.133549236
SA540960	0.1031562467
SA268678	0.1014087038
SA267880	0.1057857144
SA270040	0.2285526691
SA550978	0.0889013526
SA269680	0.2941564594
SA520910	0.0955953155
SA267718	0.1980691705
SA268027	0.1026612445
SA268432	0.0813529392
SA269323	0.0946710434
SA500699	0.0786709236
SA270088	0.1235783089
SA268750	0.0847800147
SA500737	0.1182677613
SA540527	0.0933455118
SA500797	0.0851750459
SA500148	0.0858534514
SA269383	0.1362536365
SA267454	0.0832712453
SA500397	0.101212653
SA515104	0.1117388199
SA269167	0.1691648871
SA267658	0.1458631182
SA267949	0.1060838057
SA269041	0.1123459421
SA500499	0.0734868258
SA500643	0.1306776002
SA500759	0.101887823
SA501060	0.123537532
SA268117	0.0907062098
SA269251	0.0855798475
SA500769	0.0828413887
SA500830	0.094646231
SA500238	0.1133584529
SA269629	0.1041327309
SA500820	0.0892081035
SA500054	0.1081493575
SA515972	0.0923450681
SA520782	0.0847716514
SA499894	0.0888172859
SA268333	0.1172995525
SA268591	0.1536031269
SA500100	0.1026055999
SA268957	0.1189036142
SA540506	0.1351720437
SA267307	0.097390789
SA268465	0.1172455414
SA268889	0.0864524853
SA501371	0.3728856186
SA501373	0.3968853815
SA501375	0.4266721599
SA501377	0.4870287151
SA501379	0.4618117362
SA501381	0.5134783525
SA501383	0.4274755355
SA501385	0.3198779787
SA501387	0.0780606464
SA501389	0.0846608886
SA501391	0.068512246
SA501393	0.1281049001
SA501395	0.0868411423
SA501397	0.0804258982
SA501399	0.0854678449
SA501401	0.0897748574
SA501403	0.0917896091
SA501405	0.095421787
SA501407	0.0972175132
SA501409	0.089997105
SA501411	0.1058181359
SA501413	0.1023411471
SA501415	0.0765150716
SA501417	0.120438329
SA501419	0.0861940094
SA501421	0.0823042819
SA501422	0.0749811868
SA501423	0.110302477
SA501365	0.3836322536
SA501367	0.2300581452
SA501369	0.3735235204
SA501427	0.1930401272
SA501431	0.1566640676
SA501435	0.2171251991
SA501439	0.0984854375
SA501442	0.121920046
SA501446	0.1562871071
SA501448	0.1198933261
SA501452	0.1755114454
SA501456	0.1836778607
SA501460	0.0967916286
SA501464	0.1038123292
SA501468	0.1957075437
SA501471	0.1293583678
SA501473	0.1023447315
SA501477	0.1075627681
SA501480	0.1864825786
SA501484	0.0921952302
SA501487	0.0809696859
SA501491	0.162061699
SA501495	0.1816551681
SA501499	0.0972423015
SA501503	0.1059821397
SA501506	0.1071221189
SA270380	0.0973419978
SA501510	0.1311341495
SA270382	0.1179279052
SA501514	0.1566846632
SA501517	0.0819119832
SA501519	0.2089465339
SA501523	0.1486461738
SA501527	0.110973289
SA501564	0.1105196341
SA501531	0.1105047766
SA501535	0.092513024
SA270384	0.1656646163
SA270386	0.2906947476
SA501540	0.1074086265
SA501544	0.2073362017
SA270388	0.1387920719
SA501549	0.1495530322
SA501553	0.1775713881
SA501555	0.1718783223
SA501559	0.2223210792
SA501563	0.1344380376
SA501567	0.1040013332
SA501571	0.0953004081
SA501575	0.0951241282
SA501579	0.071966131
SA270390	0.1037664819
SA501583	0.1609119934
SA501587	0.0839361951
SA501591	0.080523266
SA270392	0.0976087688
SA501595	0.0898542893
SA515214	0.0841877676
SA270394	0.087927831
SA501599	0.0997120399
SA501603	0.0991498546
SA501607	0.1406274279
SA501611	0.0753553911
SA501615	0.0922039457
SA501619	0.1054674424
SA501623	0.1083144801
SA501627	0.1020671896
SA501631	0.2547454974
SA515218	0.1044852575
SA501633	0.1175962642
SA501635	0.1280004628
SA501637	0.0914699223
SA270396	0.0850139811
SA270398	0.0888994038
SA270400	0.0960754012
SA515222	0.0868278999
SA501639	0.1031802947
SA501641	0.09937213
SA515233	0.0972558065
SA501643	0.0870001683
SA501645	0.073330839
SA501647	0.092177429
SA270402	0.2245058219
SA501649	0.0944924921
SA270404	0.0966231194
SA270406	0.107462151
SA501651	0.118641216
SA270408	0.1005939864
SA501653	0.1348620629
SA501424	0.170500984
SA270410	0.0941305268
SA270412	0.1007345121
SA501428	0.0925507131
SA501432	0.1284924667
SA501436	0.1566716215
SA501440	0.1004118432
SA270414	0.1086665472
SA270416	0.2140109652
SA501445	0.1156762072
SA270418	0.1072702881
SA270420	0.1144915869
SA501449	0.1010464873
SA501453	0.0792313486
SA501457	0.1153728138
SA501461	0.0922417118
SA270422	0.0940116939
SA515239	0.1048698866
SA501465	0.1084458478
SA270423	0.1300616811
SA501469	0.0893326529
SA270426	0.0873037438
SA270428	0.12303896
SA270430	0.0882973874
SA515248	0.0855509597
SA270432	0.1183374143
SA515254	0.1089773561
SA515261	0.1029268598
SA515266	0.0883343155
SA270434	0.1868113046
SA270436	0.0940241959
SA501476	0.1191214899
SA270438	0.1406292451
SA501481	0.0974348792
SA270440	0.0956226644
SA501485	0.0938927757
SA270442	0.1583109243
SA270444	0.17636733
SA515270	0.1783185683
SA501490	0.0828543329
SA501494	0.0763177752
SA515276	0.1136847425
SA270446	0.0873031818
SA501498	0.0962450765
SA501502	0.0908301446
SA270448	0.0864550462
SA515281	0.0949989446
SA529837	0.0871787614
SA270450	0.0778281026
SA501507	0.0846701609
SA501511	0.091143764
SA501515	0.0959163342
SA515286	0.117781538
SA270452	0.1516496288
SA270454	0.1099219396
SA270456	0.1241586895
SA270458	0.1092329317
SA515292	0.0932794771
SA270460	0.0904386281
SA270462	0.162574473
SA501522	0.1087749515
SA501526	0.0994494291
SA515296	0.1071356734
SA515298	0.1056567918
SA270464	0.1004992063
SA501530	0.1126955642
SA501534	0.1102299243
SA501537	0.1133347782
SA270466	0.1790428767
SA501541	0.0930595435
SA515300	0.1145052842
SA270468	0.0680663362
SA515302	0.1149910684
SA515305	0.0952473827
SA501545	0.1577628471
SA515307	0.0983908894
SA501548	0.1340279978
SA501552	0.224872962
SA501554	0.0938022824
SA515309	0.1033252847
SA515312	0.1371370316
SA501562	0.0923124296
SA515314	0.1308804201
SA515316	0.1027606155
SA515318	0.1339235715
SA515322	0.1597925689
SA515327	0.1151318686
SA515333	0.1454539604
SA515339	0.0829211228
SA501568	0.0842779627
SA515347	0.1203910823
SA515353	0.1349372348
SA515360	0.0858925754
SA515367	0.1882589129
SA515373	0.136051653
SA515377	0.1032539547
SA515383	0.1142016749
SA515389	0.1212521869
SA501572	0.1075184704
SA501578	0.1027627551
SA515397	0.0960503176
SA515407	0.104996529
SA515415	0.1102490183
SA501576	0.2018258753
SA515422	0.1025515742
SA515427	0.1165550091
SA515432	0.0930146948
SA515438	0.1618886544
SA515444	0.0950690754
SA515450	0.1061305906
SA515456	0.099366288
SA515463	0.2196473032
SA515472	0.0888025979
SA515479	0.1312696528
SA529714	0.1047136549
SA529716	0.0923701005
SA529718	0.0855609227
SA529720	0.153601429
SA529722	0.1058137422
SA501582	0.1557067731
SA529724	0.0955917982
SA529726	0.1313841757
SA529728	0.1031753093
SA529730	0.1175162341
SA529732	0.1132725545
SA529734	0.099325974
SA529735	0.0982350061
SA529737	0.0972500898
SA529739	0.1023306768
SA529741	0.1261347732
SA529743	0.0937307706
SA529745	0.1347832337
SA529747	0.1061485705
SA529749	0.1033714837
SA529751	0.082292771
SA529753	0.0836220386
SA529756	0.1447909487
SA529759	0.0920170475
SA529766	0.1395503757
SA529774	0.0851098899
SA529777	0.0912936077
SA529781	0.240678329
SA529783	0.1029119785
SA529787	0.1243919667
SA529792	0.0936813035
SA529796	0.0824167846
SA529800	0.0887723209
SA529803	0.0999062007
SA529807	0.1007118745
SA529811	0.0807460532
SA501586	0.0999392848
SA529818	0.0933877817
SA501590	0.0962628861
SA529823	0.1770088763
SA529827	0.10574831
SA529830	0.101637805
SA501594	0.0980771617
SA529835	0.094434974
SA529841	0.0887800204
SA529845	0.1056415593
SA529849	0.0821695342
SA529853	0.0844441613
SA529857	0.1852948441
SA529858	0.1790460526
SA529863	0.1251767821
SA529864	0.0840929945
SA529869	0.1082727609
SA501598	0.0978394342
SA501602	0.1359533386
SA529876	0.1053974974
SA529881	0.0864081432
SA529884	0.0852135337
SA501606	0.0872904241
SA501610	0.1072106194
SA501614	0.1004335121
SA501618	0.0962230068
SA501622	0.1235199021
SA501626	0.2286588097
SA501630	0.1147966361
SA529897	0.1901708928
SA529901	0.0902835504
SA529905	0.088070555
SA279872	0.114634989
SA292802	0.0883939736
SA289217	0.1729276432
SA273031	0.2229190137
SA286926	0.0840668906
SA291007	0.0996572401
SA278886	0.3664335628
SA289879	0.3987451746
SA295193	0.0718402569
SA281019	0.1440272916
SA292647	0.1379374402
SA273481	0.5108256158
SA276242	0.0746075715
SA294650	0.484192728
SA274485	0.1591258835
SA281426	0.0946573302
SA286004	0.2412350465
SA290059	0.3285825762
SA291688	0.1007023332
SA283110	0.2509647959
SA284573	0.0934502449
SA282599	0.0980959836
SA288366	0.0912087579
SA275986	0.2288072793
SA281973	0.1697257363
SA287592	0.0879404185
SA283444	0.0844366156
SA294903	0.2436577472
SA290384	0.4611187165
SA283996	0.3564908001
SA278114	0.3103035652
SA296370	0.178100967
SA270862	0.3680147834
SA271263	0.2994305504
SA277382	0.0707508402
SA279342	0.0729738561
SA279763	0.1728118989
SA277517	0.1786671077
SA281267	0.116668453
SA279897	0.2196201377
SA275554	0.2636396403
SA282493	0.0781299104
SA307536	0.3607325828
SA300605	0.0558579228
SA317999	0.1745260748
SA305693	0.1297680873
SA310244	0.0806777728
SA503612	0.0849569636
SA307934	0.0627097226
SA503358	0.0662696254
SA315471	0.2229912499
SA313324	0.088349047
SA503701	0.1606010691
SA503918	0.0680476867
SA305293	0.0533812154
SA315959	0.1192241361
SA305520	0.1438760552
SA311872	0.0624771129
SA310500	0.1335474076
SA503614	0.0554272986
SA315503	0.1320341455
SA301678	0.1022040873
SA308158	0.052391784
SA310164	0.0608980282
SA503261	0.0721985895
SA503699	0.0764686964
SA503898	0.0796216949
SA298231	0.0743381994
SA303138	0.1152017973
SA503211	0.0634961946
SA313800	0.0650424621
SA504079	0.0712140844
SA312300	0.2556037024
SA306087	0.1473870723
SA503473	0.0589505019
SA503541	0.0580563715
SA320731	0.0950362905
SA304460	0.0623318489
SA317863	0.092613826
SA315264	0.1475482694
SA503919	0.0925075258
SA309724	0.1046165001
SA503179	0.1228496013
SA306844	0.0653118958
SA310395	0.0687219681
SA307650	0.1520914812
SA503921	0.0833167601
SA313680	0.0718811002
SA504055	0.072090065
SA306668	0.1261334981
SA320974	0.113035092
SA321048	0.1278849624
SA542137	0.1022984308
SA320956	0.1327863489
SA320878	0.0769130744
SA557677	0.1173706061
SA321021	0.1221816772
SA320902	0.1456182644
SA542140	0.0777578224
SA542046	0.0866816774
SA542143	0.0840067825
SA542149	0.1503701408
SA542053	0.0748501318
SA320920	0.2591577458
SA542152	0.0756557812
SA542129	0.077161996
SA542049	0.0773893244
SA320866	0.0901659787
SA320824	0.1946542882
SA542034	0.1432556581
SA542111	0.1467497673
SA321106	0.0821901093
SA542037	0.0999066789
SA320938	0.1298702752
SA557665	0.1535506928
SA542155	0.0777096367
SA320830	0.1828560335
SA321030	0.1953706672
SA542075	0.0818078273
SA557689	0.0840517128
SA320908	0.2032504618
SA542105	0.0919364696
SA320884	0.1158864355
SA542040	0.1102664626
SA320992	0.1871661902
SA320944	0.1207238678
SA542021	0.1653402366
SA320968	0.1718429953
SA320848	0.1770356824
SA542027	0.1119351037
SA557668	0.1025156837
SA542120	0.1583774549
SA321103	0.0928866012
SA321004	0.1927738269
SA542030	0.0736542108
SA542108	0.3510085731
SA542114	0.0797011276
SA542101	0.0771044371
SA542054	0.0796205611
SA542117	0.0897649693
SA320914	0.0935483079
SA542123	0.075339257
SA542134	0.1034046034
SA542058	0.0992820885
SA542069	0.0890996065
SA542062	0.0704415236
SA320926	0.0747843843
SA320854	0.0756948699
SA542063	0.1473329097
SA542024	0.0747282328
SA321057	0.0781561308
SA542126	0.0896398225
SA320872	0.1368074786
SA542072	0.0769684782
SA542078	0.1343895911
SA542043	0.082028658
SA321111	0.1459835179
SA321066	0.0754312631
SA321023	0.0835842513
SA321032	0.0917606316
SA320896	0.0770011355
SA321119	0.1007720205
SA320962	0.0900586153
SA320980	0.2010988273
SA321041	0.0749862905
SA321137	0.0779165852
SA320998	0.221868187
SA320986	0.0819816569
SA542132	0.1593582916
SA542146	0.1204023103
SA542064	0.0779574577
SA542093	0.1207146584
SA320818	0.1891787808
SA321128	0.103844776
SA542158	0.1432905191
SA542018	0.0766588447
SA320950	0.0825495436
SA542160	0.0971788747
SA320890	0.0841712914
SA320842	0.1954420657
SA320836	0.2197730756
SA542099	0.1518142571
SA321050	0.0923343938
SA320932	0.2169911411
SA542084	0.1336418182
SA320860	0.1622929745
SA321012	0.176158665
SA542087	0.0769159779
SA542082	0.0771665936
SA542090	0.1390234913
SA542096	0.0867220609
SA557315	0.2241498709
SA557318	0.1331776863
SA557321	0.156027861
SA557322	0.281315678
SA557325	0.2519802312
SA557377	0.2924442645
SA557409	0.1057353133
SA557327	0.2325945954
SA557328	0.1574646333
SA557331	0.0961881825
SA557333	0.1000449852
SA557342	0.169057688
SA557338	0.2159283515
SA557347	0.0988157439
SA557353	0.0848947293
SA557357	0.1396595548
SA557361	0.1218408822
SA557366	0.2375704742
SA557369	0.3406322888
SA557373	0.2244211424
SA557381	0.2054525186
SA557385	0.3359242392
SA557389	0.1489179954
SA557393	0.1538126302
SA557397	0.2006051926
SA557400	0.1815783429
SA557404	0.173848663
SA557413	0.2274464512
SA557416	0.1783728968
SA557420	0.0733694357
SA557426	0.0855454668
SA557470	0.1590629244
SA557483	0.2220214685
SA557489	0.1101936513
SA557456	0.2050820258
SA557459	0.2682640384
SA557431	0.1145550532
SA557435	0.1934371167
SA557437	0.0895464322
SA557443	0.1911359352
SA557447	0.1330720292
SA557451	0.3256590736
SA557454	0.1001621519
SA557461	0.1041465318
SA557464	0.1762189031
SA557466	0.0767292758
SA557473	0.1827086182
SA557476	0.375540616
SA557479	0.2322104012
SA557480	0.158684369
SA557486	0.2576130908
SA557491	0.4150534528
SA557495	0.1491421332
SA557498	0.1824159303
SA557502	0.2064541409
SA557505	0.1758461657
SA557508	0.0918902821
SA557512	0.1057624586
SA557514	0.2457451722
SA557519	0.1279896249
SA557522	0.1323997569
SA557526	0.1147928802
SA557529	0.082948515
SA557532	0.1022222986
SA557534	0.1452377069
SA557537	0.1371181444
SA557539	0.2108515601
SA557541	0.0522229772
SA557543	0.1082261034
SA557546	0.1457150923
SA542830	0.2080980687
SA544050	0.1688312033
SA542510	0.140005466
SA542942	0.2661184729
SA543302	0.3258102094
SA542869	0.1516342455
SA543349	0.1206945818
SA543790	0.1793942137
SA544190	0.1416917852
SA542715	0.104932364
SA543124	0.1668411051
SA543178	0.1173824601
SA543631	0.1751228222
SA505244	0.0747817883
SA505270	0.0652081621
SA505282	0.0677633815
SA505297	0.0597862939
SA505316	0.0872981703
SA505328	0.0739194725
SA505339	0.0778952037
SA505351	0.0925905322
SA505363	0.0764305656
SA505379	0.100062772
SA505389	0.0880575566
SA505404	0.0774425325
SA505416	0.1453726742
SA505437	0.0764903328
SA505458	0.0567595847
SA505475	0.0668351955
SA505492	0.1445654904
SA505503	0.1354601051
SA505516	0.0601240905
SA505529	0.0525020968
SA505540	0.0627341672
SA505551	0.0747322069
SA505563	0.0762977705
SA505577	0.0812462165
SA505591	0.0692310816
SA505613	0.0845191635
SA505633	0.0582448202
SA505654	0.0802151562
SA505676	0.0820694658
SA505702	0.1106653694
SA505730	0.1093655171
SA505750	0.1038073333
SA505780	0.0505762935
SA505795	0.07235382
SA505808	0.0805686376
SA505821	0.0985659821
SA505835	0.0595551409
SA505850	0.1479919716
SA505863	0.1390129746
SA505877	0.0999806696
SA505889	0.1164064756
SA505904	0.0892661184
SA505918	0.0606327808
SA505933	0.0747706204
SA505944	0.0977691287
SA505950	0.059597533
SA505245	0.1194589226
SA505258	0.066721513
SA505271	0.1042490771
SA505352	0.0611439736
SA505415	0.0592596573
SA505478	0.0760583216
SA505493	0.0948895622
SA505539	0.1066941451
SA505545	0.0505738753
SA505657	0.06310621
SA505675	0.1072117389
SA505690	0.1229624833
SA505701	0.1549004907
SA505711	0.1256130324
SA505727	0.1149441292
SA505738	0.096673684
SA505754	0.124357608
SA505768	0.1533126885
SA505781	0.2803702243
SA505796	0.097152735
SA505809	0.064897408
SA505825	0.1192619901
SA505861	0.1024491047
SA505872	0.1303200934
SA505885	0.1675159308
SA505897	0.0842392347
SA505919	0.0953100762
SA520122	0.0825582933
SA520078	0.0876923235
SA519854	0.0721496066
SA518288	0.0849243775
SA520117	0.0693989535
SA518422	0.0602100443
SA518470	0.0573492859
SA345175	0.0999092093
SA404138	0.1358925831
SA520037	0.0567818006
SA518254	0.0878039944
SA518389	0.1356546096
SA518547	0.1029241178
SA520105	0.0730202438
SA520028	0.0537081998
SA520082	0.065193579
SA518989	0.0794019303
SA520101	0.1022588478
SA518893	0.0702018779
SA518485	0.0591113818
SA518467	0.1001758931
SA519499	0.1007484507
SA519932	0.0653643371
SA519106	0.080742717
SA518602	0.0998909653
SA518425	0.055176376
SA520043	0.0817830544
SA518483	0.0704137056
SA520110	0.0547305572
SA519898	0.1007965157
SA520096	0.075186575
SA518890	0.0888825972
SA518379	0.0609163107
SA519317	0.0890714351
SA518462	0.0528192303
SA520113	0.0639925115
SA520039	0.0611622796
SA518887	0.0617925057
SA519788	0.0647593375
SA359572	0.1451154657
SA518448	0.1030682806
SA518504	0.0502481441
SA350650	0.0928813285
SA519904	0.0944647806
SA324608	0.1403243943
SA407890	0.1132904857
SA407922	0.0963035138
SA407982	0.0703101681
SA528686	0.0881080524
SA408406	0.2666661222
SA411717	0.0711050859
SA408562	0.1278881023
SA408698	0.082832974
SA411002	0.0947265439
SA408882	0.1259653846
SA409179	0.0678644879
SA409250	0.1986119901
SA409694	0.0849154156
SA412207	0.0774409878
SA409294	0.214180781
SA409327	0.1055294647
SA409438	0.0771366304
SA409487	0.0937925029
SA409538	0.0793331562
SA409614	0.0746290512
SA409651	0.0886349525
SA410558	0.0747443184
SA409882	0.0579160964
SA410847	0.0665767354
SA410670	0.0710609073
SA528682	0.0818009713
SA410202	0.0666210042
SA410223	0.0733384488
SA410119	0.2063280015
SA410303	0.0556521144
SA411297	0.0547943136
SA410526	0.0883323435
SA518721	0.0607475915
SA410900	0.0671432952
SA410918	0.0874738135
SA410978	0.0683999599
SA410997	0.085314509
SA411178	0.0904163547
SA411018	0.0527984717
SA408187	0.0546433379
SA411205	0.0685426623
SA411422	0.064146411
SA528674	0.1682257402
SA411401	0.0611511142
SA411573	0.064655439
SA411225	0.0682762276
SA408858	0.0802066898
SA528740	0.0576983893
SA410851	0.0643470676
SA410875	0.0926099793
SA410399	0.0633836931
SA410374	0.0825447818
SA410574	0.0697003258
SA408134	0.0735193947
SA410071	0.075796606
SA410190	0.078400781
SA528671	0.0747092704
SA410892	0.0780874518
SA410925	0.1092786083
SA528760	0.0725803952
SA528745	0.1713887989
SA409907	0.1185915784
SA411761	0.0677417318
SA411389	0.1352825321
SA411825	0.0616125952
SA528754	0.0578661067
SA411549	0.0752197903
SA411713	0.067394694
SA411786	0.1137713023
SA411737	0.0705141572
SA528708	0.0588340115
SA409766	0.0812903583
SA412067	0.0802517713
SA411995	0.0832212318
SA412291	0.0650004252
SA518599	0.0836655405
SA518601	0.0567069942
SA518628	0.0579772518
SA518632	0.0711460531
SA518634	0.069414853
SA518611	0.074880986
SA518664	0.1062152102
SA518680	0.0608658896
SA518687	0.0553710988
SA518622	0.062828267
SA518699	0.0689160495
SA518703	0.0584560488
SA518723	0.0631617872
SA518739	0.0643799135
SA518776	0.0566835893
SA518748	0.0613353666
SA518764	0.0737131484
SA518804	0.0964650384
SA518808	0.0790990464
SA518816	0.0704473979
SA518876	0.107110541
SA518866	0.1346767564
SA518850	0.268706793
SA412606	0.1259001748
SA413024	0.0781700262
SA558710	0.0776594368
SA533615	0.1334414393
SA520264	0.1826232106
SA413079	0.1777183613
SA412707	0.1507231356
SA520283	0.1457382023
SA520292	0.1305142947
SA520300	0.1917051748
SA520304	0.1684367226
SA520169	0.2739439047
SA520181	0.1999117477
SA558648	0.0902559492
SA533747	0.0775272569
SA520193	0.0674378832
SA520203	0.0831414025
SA533718	0.0877356179
SA520214	0.0886711838
SA520221	0.0674690575
SA520229	0.0643010682
SA412698	0.1896816755
SA533725	0.095503747
SA412935	0.1748185447
SA533781	0.0582949556
SA413127	0.1881939842
SA533585	0.0747472674
SA533709	0.0855408319
SA533744	0.1016997905
SA412767	0.215822015
SA533803	0.0925124917
SA413193	0.1432278044
SA533741	0.0732413999
SA413072	0.2170079258
SA413132	0.1480341013
SA533647	0.0936777168
SA533652	0.0896707647
SA533782	0.2529955387
SA533704	0.0847273658
SA533786	0.0901824491
SA533698	0.091766975
SA520258	0.0746942225
SA533743	0.0975762209
SA533777	0.0804018064
SA533757	0.1437956977
SA533661	0.0988151493
SA533625	0.1260578519
SA558649	0.0897793588
SA533706	0.1937536525
SA533688	0.0888076108
SA520262	0.1964148172
SA520270	0.2596477638
SA533753	0.1128784917
SA533646	0.1066085621
SA533665	0.1232669098
SA533643	0.1414403581
SA533710	0.0764214465
SA533729	0.0953749351
SA533653	0.1872285052
SA533720	0.0726420032
SA533660	0.0849485892
SA533797	0.1053246414
SA533811	0.1423793725
SA533714	0.1005192085
SA533815	0.0825074701
SA533726	0.0866420562
SA533813	0.0980851697
SA533770	0.1070300724
SA533746	0.1524398472
SA533702	0.0883666315
SA533580	0.0874516172
SA520274	0.0885346874
SA533784	0.1780316599
SA520278	0.0817599769
SA533716	0.0818710126
SA533723	0.0785690847
SA533773	0.2412956052
SA533801	0.0862600874
SA533664	0.0907960384
SA533659	0.0769471534
SA533721	0.1001821192
SA533668	0.1065572895
SA533684	0.0874498866
SA533750	0.1069175935
SA520182	0.1729081386
SA533779	0.1026795403
SA520282	0.0813137771
SA520290	0.0784482751
SA520298	0.218479059
SA533745	0.1156171629
SA520306	0.3964996552
SA520312	0.1730523598
SA533663	0.0994545148
SA533676	0.077671474
SA533736	0.0799067639
SA533649	0.0953021426
SA533674	0.0697772286
[truncated: 960 more rows]
