# Supplementary material for: Framework for quality assessment of whole genome cancer sequences
Source: Nat Commun. 2020 Oct 7;11:5040. doi: 10.1038/s41467-020-18688-y (PMC7541455; doi:10.1038/s41467-020-18688-y)
Supplement: Supplementary file 7 — Source Data [file 41467_2020_18688_MOESM7_ESM.zip › Supplementary Figure 5.txt]

normal_wgs_icgc_sample_id	CallPow_size_tumour
SA5237	2802267820.0
SA1598	2746502272.0
SA3784	2733112222.0
SA3769	2773264275.0
SA4063	2633835339.0
SA3847	2762327052.0
SA4714	2796261897.0
SA772	2758800442.0
SA1235	2755920103.0
SA4600	2751260833.0
SA1742	2747190176.0
SA5498	2777304026.0
SA2084	2808477024.0
SA3658	2751817743.0
SA5822	2763233948.0
SA3352	2738655847.0
SA3095	2795679329.0
SA3445	2354328612.0
SA491252	2767738366.0
SA4180	2763630777.0
SA5549	2694022597.0
SA3517	2778088212.0
SA5423	2755712165.0
SA541869	2835411132.0
SA541871	2792994567.0
SA541989	2765774590.0
SA541873	2776681839.0
SA541875	2828264549.0
SA541877	2808061203.0
SA541879	2816862548.0
SA541881	2795450681.0
SA541883	2790616900.0
SA541885	2819371448.0
SA541887	2811941563.0
SA541889	2817863029.0
SA541891	2802491916.0
SA541893	2812906093.0
SA541991	2815958923.0
SA541993	2814419443.0
SA541995	2816821522.0
SA541997	2815149303.0
SA541999	2824108494.0
SA542001	2826336830.0
SA542003	2817558536.0
SA542005	2825754724.0
SA542007	2823830629.0
SA542009	2739169019.0
SA542011	2616663102.0
SA542013	2755101668.0
SA542015	2813887840.0
SA541865	2817786146.0
SA541867	2811904276.0
SA541895	2794717141.0
SA541897	2802611280.0
SA541899	2806098892.0
SA541901	2794252010.0
SA541903	2806732669.0
SA541905	2796349799.0
SA541907	2803341939.0
SA541947	2644999014.0
SA541949	2790071371.0
SA541951	2807521167.0
SA541909	2757831590.0
SA541953	2802119350.0
SA541955	2807743997.0
SA541957	2810327624.0
SA541959	2808672629.0
SA541961	2817161929.0
SA541963	2813528458.0
SA541911	2808188479.0
SA541965	2808601901.0
SA541913	2794728164.0
SA541967	2803095160.0
SA541969	2826680272.0
SA541971	2809501114.0
SA541973	2820209124.0
SA541975	2811120415.0
SA541915	2816148716.0
SA541917	2831789784.0
SA541919	2807407592.0
SA541977	2827202375.0
SA541979	2808131863.0
SA541981	2811278005.0
SA541983	2815820304.0
SA541985	2723690780.0
SA541921	2821676887.0
SA541923	2808124534.0
SA541925	2809021046.0
SA541927	2811185245.0
SA541929	2800132990.0
SA541931	2798850444.0
SA541933	2794136308.0
SA541935	2798631983.0
SA541937	2778845073.0
SA541939	2810994257.0
SA541941	2809192224.0
SA541943	2822419437.0
SA541945	2804650132.0
SA541987	2812120894.0
SA544359	2815611833.0
SA544478	2809528365.0
SA544737	2802383369.0
SA557049	2798831404.0
SA544620	2773418477.0
SA557051	2809511264.0
SA544450	2818889556.0
SA544699	2812780554.0
SA545357	2809909584.0
SA544822	2809742356.0
SA545099	2804217213.0
SA545281	2789949764.0
SA544385	2811129417.0
SA544592	2807332321.0
SA544591	2801998446.0
SA544782	2806782201.0
SA545005	2809107183.0
SA544733	2805884723.0
SA545412	2823744019.0
SA544490	2807319285.0
SA544322	2814428489.0
SA544774	2810275833.0
SA545010	2799442354.0
SA544323	2803224151.0
SA544547	2800015756.0
SA545417	2801372137.0
SA545416	2804227063.0
SA544497	2808676125.0
SA544744	2806824021.0
SA557045	2810590638.0
SA544976	2807578065.0
SA545262	2806795650.0
SA544319	2814821311.0
SA545236	2807640673.0
SA544740	2805459010.0
SA544739	2814948988.0
SA545075	2808357331.0
SA545314	2806151857.0
SA557035	2781675478.0
SA544614	2812952240.0
SA545282	2809050787.0
SA544836	2813551116.0
SA545069	2819219415.0
SA544444	2815840240.0
SA544972	2811583591.0
SA545223	2818857258.0
SA545420	2822552700.0
SA544925	2815215700.0
SA545379	2817734245.0
SA545209	2813663539.0
SA557037	2813776525.0
SA544416	2812739740.0
SA544738	2819350821.0
SA544991	2816839694.0
SA545329	2818639489.0
SA545041	2822637562.0
SA545267	2819292307.0
SA544343	2819892395.0
SA544509	2818125729.0
SA544760	2818593911.0
SA545203	2814528745.0
SA544508	2808470957.0
SA545079	2799317550.0
SA557039	2819268266.0
SA545080	2817012828.0
SA544917	2809901532.0
SA545124	2816524274.0
SA557047	2803184776.0
SA545165	2815238010.0
SA544408	2820284056.0
SA544648	2819777299.0
SA545166	2817776656.0
SA544967	2819712910.0
SA545178	2812850569.0
SA545321	2827133025.0
SA544856	2820139378.0
SA544966	2814499154.0
SA544481	2798795008.0
SA544724	2800474035.0
SA6188	2678972350.0
SA6193	2779265549.0
SA6198	2742438779.0
SA6183	2674745344.0
SA6203	2721603424.0
SA6206	2767827525.0
SA6211	2752062211.0
SA6216	2753122897.0
SA6221	2765614438.0
SA6226	2732086890.0
SA6231	2800705203.0
SA6662	2799371081.0
SA6236	2798435824.0
SA6241	2764336312.0
SA6246	2692285886.0
SA6251	2824515720.0
SA6256	2274822616.0
SA6262	2372197127.0
SA6268	2787441912.0
SA6273	2400936811.0
SA6278	2787907336.0
SA541813	2802578828.0
SA541815	2803236478.0
SA541817	2816356685.0
SA541819	2799114706.0
SA541821	2800667381.0
SA541823	2805186285.0
SA541825	2800748869.0
SA541827	2805599839.0
SA541829	2814613686.0
SA541831	2807252104.0
SA541833	2818877402.0
SA541835	2773211817.0
SA541837	2817080292.0
SA541839	2818439235.0
SA541841	2817851272.0
SA541843	2823027241.0
SA541845	2814099792.0
SA541847	2811428795.0
SA541849	2780034327.0
SA541851	2792428331.0
SA541853	2808617848.0
SA541855	2818607349.0
SA541857	2812153998.0
SA541859	2769212839.0
SA541861	2809120204.0
SA43281	2796465958.0
SA70645	2811758048.0
SA26727	2799846010.0
SA13867	2734448909.0
SA65868	2798704874.0
SA15861	2811275953.0
SA14572	2813200454.0
SA13119	2801075865.0
SA18553	2812708852.0
SA83266	2801912725.0
SA492394	2815160059.0
SA10266	2795617858.0
SA22635	2640538217.0
SA19681	2805900975.0
SA492189	2802623382.0
SA82330	2810174832.0
SA27026	2756573784.0
SA60348	2798657668.0
SA81940	2798753906.0
SA66348	2793439007.0
SA492187	2815705809.0
SA14306	2814926237.0
SA77587	2749052487.0
SA492243	2811465119.0
SA49748	2794306660.0
SA47428	2816948058.0
SA49742	2804894725.0
SA71077	2806682883.0
SA492057	2807055290.0
SA64846	2804790305.0
SA63349	2800412840.0
SA50837	2814029680.0
SA491679	2810646692.0
SA41084	2796773755.0
SA68328	2798318069.0
SA491539	2808916985.0
SA82978	2812359734.0
SA32363	2811835813.0
SA491737	2812731237.0
SA62073	2808886207.0
SA491599	2813198571.0
SA491823	2816625782.0
SA46919	2661173416.0
SA24300	2808507418.0
SA61566	2804822809.0
SA61915	2817963786.0
SA492176	2802060579.0
SA78611	2814123578.0
SA33610	2777252196.0
SA74543	2693847032.0
SA45384	2814572503.0
SA27594	2810597665.0
SA46781	2809588870.0
SA81014	2794827468.0
SA22521	2758103986.0
SA75642	2799052337.0
SA57128	2810118709.0
SA492029	2811918172.0
SA64514	2806709908.0
SA63307	2793849976.0
SA30331	2713545840.0
SA74117	2809076867.0
SA21192	2769948163.0
SA33193	2814048380.0
SA40486	2778074074.0
SA83056	2801424799.0
SA33886	2705341981.0
SA492025	2811428017.0
SA20657	2801091636.0
SA21059	2811240072.0
SA62941	2792703637.0
SA72955	2668021934.0
SA492365	2814414873.0
SA492229	2801896370.0
SA29041	2768191562.0
SA37658	2804466418.0
SA53930	2590429680.0
SA55197	2799950588.0
SA32791	2680424716.0
SA17574	2791315230.0
SA23489	2816216400.0
SA55396	2789526131.0
SA57551	2816227093.0
SA60855	2778544985.0
SA34918	2567021084.0
SA68100	2810627309.0
SA28559	2809840407.0
SA492105	2817852992.0
SA48751	2809528209.0
SA84221	2804371322.0
SA11867	2815678693.0
SA50357	2805630471.0
SA544700	2818959012.0
SA544937	2800201748.0
SA545023	2778249899.0
SA545293	2806459999.0
SA545149	2808050432.0
SA544956	2791887913.0
SA545123	2800565920.0
SA544810	2814632461.0
SA544387	2812461868.0
SA544407	2816378366.0
SA544996	2760204929.0
SA545083	2789288721.0
SA534396	2500432490.0
SA517724	2809717503.0
SA517460	2817973384.0
SA517846	2809305930.0
SA492673	2810881741.0
SA517815	2812794892.0
SA534438	2810869356.0
SA525047	2810752118.0
SA84621	2529968680.0
SA517740	2810659623.0
SA534605	2815120384.0
SA84510	2808361077.0
SA84381	2806710153.0
SA524981	2722491894.0
SA517870	2811184376.0
SA525068	2806788669.0
SA84917	2816537361.0
SA84689	2806572190.0
SA517546	2727530877.0
SA524968	2816824877.0
SA86146	2793651944.0
SA538970	2720739663.0
SA86152	2661973561.0
SA86158	2649531230.0
SA86176	2768606204.0
SA86185	2787379705.0
SA86221	2513430509.0
SA538971	2746024063.0
SA86162	2560999179.0
SA538972	2715115871.0
SA86245	2667930714.0
SA86284	2747983370.0
SA86308	2748018995.0
SA538973	2708585532.0
SA538974	2621073869.0
SA86320	2765274064.0
SA86341	2760504189.0
SA86353	2513534281.0
SA86365	2756297121.0
SA86389	2765094963.0
SA86443	2747256969.0
SA86470	2685276815.0
SA538976	2797672201.0
SA542164	2755894849.0
SA86539	2768624280.0
SA86557	2734230241.0
SA86563	2780493241.0
SA86581	2789700856.0
SA542166	2802428450.0
SA86587	2793637839.0
SA542168	2738258037.0
SA542170	2813304685.0
SA538978	2820517903.0
SA538979	2639581874.0
SA542172	2810237939.0
SA538981	2782433131.0
SA538982	2784699530.0
SA542174	2748241225.0
SA86674	2790797019.0
SA86704	2765501743.0
SA86719	2766853627.0
SA542176	2795353803.0
SA85104	2737322282.0
SA85129	2753181932.0
SA542178	2836192173.0
SA542180	2792200508.0
SA542182	2760417877.0
SA85238	2715393489.0
SA85304	2746542963.0
SA85334	2515665396.0
SA542184	2760955613.0
SA542186	2652205749.0
SA538984	2716671579.0
SA85502	2755864272.0
SA85541	2661226632.0
SA538986	2822980308.0
SA85547	2673315936.0
SA538987	2731701518.0
SA542188	2726717372.0
SA538988	2641243096.0
SA538989	2429983887.0
SA538990	2628758827.0
SA538991	2445482778.0
SA542190	2790918330.0
SA538993	2798201651.0
SA538994	2743555514.0
SA538996	2590905478.0
SA538997	2701346178.0
SA538999	2449620213.0
SA539001	2767082166.0
SA539003	2585068981.0
SA539005	2765310858.0
SA539007	2756260320.0
SA542192	2808865923.0
SA542194	2808030964.0
SA539009	2771626046.0
SA542196	2808701161.0
SA539011	2807309070.0
SA542198	2810042975.0
SA542200	2767851492.0
SA542202	2804129493.0
SA85663	2570296146.0
SA542204	2784108221.0
SA539013	2723498987.0
SA542206	2755859729.0
SA542208	2777999620.0
SA539015	2759783140.0
SA539016	2760810136.0
SA539018	2735634003.0
SA539020	2654973156.0
SA85716	2762819990.0
SA539022	2789198124.0
SA539024	2781834738.0
SA85728	2696340956.0
SA542210	2763749869.0
SA542212	2769213623.0
SA539026	2725074694.0
SA542214	2771633506.0
SA542216	2763481758.0
SA542218	2785364688.0
SA542219	2802150471.0
SA542223	2815520518.0
SA542231	2757362840.0
SA542234	2707161347.0
SA542237	2580862573.0
SA542240	2804059416.0
SA542243	2766882280.0
SA542247	2787668213.0
SA542250	2792164372.0
SA542253	2795991736.0
SA542227	2706143916.0
SA542256	2797078108.0
SA542259	2814693362.0
SA542262	2802074069.0
SA542266	2640055695.0
SA542269	2768891616.0
SA542272	2781119829.0
SA542275	2812988161.0
SA542278	2817223560.0
SA542281	2689225825.0
SA542284	2813924075.0
SA542288	2812969826.0
SA542291	2808274433.0
SA542294	2744348682.0
SA542297	2690610884.0
SA542299	2815051777.0
SA542303	2806381554.0
SA542306	2800884512.0
SA542310	2776722838.0
SA542313	2812074678.0
SA542315	2808141056.0
SA542319	2808876367.0
SA93236	2501213968.0
SA108692	2820853598.0
SA123931	2523035169.0
SA101489	2597214600.0
SA491192	2813309269.0
SA121787	2812448480.0
SA126432	2796541189.0
SA491168	2820457544.0
SA130092	2769755090.0
SA112996	2821382686.0
SA111313	2820534692.0
SA526326	2822934897.0
SA90251	2559761783.0
SA491231	2825820497.0
SA119727	2722561339.0
SA491181	2823678986.0
SA100367	2775902195.0
SA102708	2781325223.0
SA491240	2823494841.0
SA88078	2744507459.0
SA491201	2824314069.0
SA98679	2808896872.0
SA535747	2806214037.0
SA547736	2820769509.0
SA93795	2688553044.0
SA95468	2508429678.0
SA130416	2769271820.0
SA100427	2809708552.0
SA113585	2814697894.0
SA101121	2788742752.0
SA117360	2714401003.0
SA491222	2821928456.0
SA125379	2446493505.0
SA491211	2836924099.0
SA491149	2820579512.0
SA102673	2784424974.0
SA491128	2823717568.0
SA121882	2772739544.0
SA124962	2739220660.0
SA106749	2705174035.0
SA92223	2820342975.0
SA105190	2400079714.0
SA491112	2820012453.0
SA126397	2768154726.0
SA100985	2768987795.0
SA87375	2790519981.0
SA560616	2784019167.0
SA560601	2796898880.0
SA560592	2805755924.0
SA560611	2790822302.0
SA560608	2795995482.0
SA560604	2787114824.0
SA560598	2789298811.0
SA130900	2725337294.0
SA130870	2777285950.0
SA130874	2602678201.0
SA541769	2749754596.0
SA130890	2812231378.0
SA541771	2791122117.0
SA130902	2759265799.0
SA130892	2814525958.0
SA130894	2816470157.0
SA541773	2829727630.0
SA130896	2818501352.0
SA541775	2799780383.0
SA130898	2803957789.0
SA541777	2793231074.0
SA541779	2795137420.0
SA541781	2820375155.0
SA130904	2566515375.0
SA541783	2815806256.0
SA541785	2822446941.0
SA541787	2799451930.0
SA541789	2782395549.0
SA541725	2768487346.0
SA541726	2770971905.0
SA541794	2816975058.0
SA541795	2485044355.0
SA541796	2797120177.0
SA130906	2732929414.0
SA541797	2821918786.0
SA541798	2808023679.0
SA541799	2820976079.0
SA541800	2821495945.0
SA130908	2673240622.0
SA541801	2809798997.0
SA541802	2822057547.0
SA541803	2819294914.0
SA541804	2815177743.0
SA541805	2794170109.0
SA541806	2805033306.0
SA541807	2814928102.0
SA130910	2738289569.0
SA130912	2631803776.0
SA130914	2768733238.0
SA130866	2605171167.0
SA541735	2633453764.0
SA528812	2828017660.0
SA528814	2829920357.0
SA528817	2834813775.0
SA528818	2820874253.0
SA528820	2829938710.0
SA528821	2810460326.0
SA528824	2825242047.0
SA528826	2833880779.0
SA528828	2833504255.0
SA528830	2832792455.0
SA528832	2824448799.0
SA528834	2826599913.0
SA528835	2830630290.0
SA528837	2835696745.0
SA528840	2810944080.0
SA528841	2818303137.0
SA528842	2815297933.0
SA528844	2823883991.0
SA528847	2829481029.0
SA528849	2831600106.0
SA528851	2820762512.0
SA528852	2833362871.0
SA528856	2832127549.0
SA528857	2827194856.0
SA528859	2838381379.0
SA528860	2824560781.0
SA528862	2837671411.0
SA528865	2817891190.0
SA528867	2833846147.0
SA528869	2837254418.0
SA528871	2834876754.0
SA528873	2816092408.0
SA528875	2820709845.0
SA528877	2832570506.0
SA528879	2814069981.0
SA528880	2817699986.0
SA528882	2834638019.0
SA528992	2827675113.0
SA528885	2837514875.0
SA528887	2838454484.0
SA528994	2817982741.0
SA528996	2819411006.0
SA528998	2830612757.0
SA528889	2832895166.0
SA528891	2822517992.0
SA528893	2821509241.0
SA528894	2831831566.0
SA528897	2824863631.0
SA130926	2807594892.0
SA130924	2821985884.0
SA130965	2832497512.0
SA130962	2779929798.0
SA130916	2814942934.0
SA130918	2820371560.0
SA130920	2825849077.0
SA130922	154644229.0
SA528905	2836895455.0
SA528907	2819871112.0
SA528910	2828237201.0
SA528911	2831448775.0
SA528913	2833644163.0
SA528915	2830977269.0
SA528917	2836173224.0
SA528919	2818102885.0
SA528921	2828605701.0
SA528923	2834765751.0
SA528924	2819328367.0
SA528927	2823049134.0
SA528929	2839567180.0
SA528931	2829080665.0
SA528933	2834294774.0
SA528990	2833649665.0
SA528934	2819236924.0
SA528935	2835335149.0
SA528936	2829315849.0
SA528937	2836440909.0
SA528940	2823224312.0
SA528942	2823071821.0
SA528944	2836738140.0
SA528946	2833506528.0
SA528948	2825738065.0
SA528950	2827636763.0
SA528951	2834560412.0
SA528952	2836286393.0
SA528953	2823115273.0
SA528780	2823509976.0
SA528781	2826999145.0
SA528783	2828244926.0
SA528785	2825099558.0
SA528787	2819883867.0
SA528789	2831450437.0
SA528791	2835692788.0
SA528794	2832786464.0
SA528796	2838746801.0
SA528797	2836125606.0
SA528800	2822540527.0
SA528801	2831236528.0
SA528803	2835906559.0
SA528804	2828485817.0
SA528808	2829126261.0
SA560542	2732148778.0
SA544626	2757927401.0
SA569078	2755488285.0
SA560569	2730296805.0
SA560584	2760164847.0
SA544388	2763857526.0
SA544625	2747895271.0
SA569079	2747712980.0
SA569071	2761822316.0
SA544629	2720770766.0
SA544848	2747783613.0
SA545084	2769865558.0
SA545316	2768280088.0
SA544389	2749433503.0
SA544624	2789219898.0
SA544345	2714872369.0
SA544577	2774897136.0
SA560557	2763468581.0
SA569073	2749665601.0
SA544812	2724297963.0
SA545026	2771249683.0
SA545277	2733026479.0
SA545064	2725772422.0
SA545291	2736744741.0
SA544355	2769849645.0
SA544579	2729816648.0
SA544832	2752004189.0
SA545065	2753865548.0
SA545292	2668423572.0
SA544356	2761280860.0
SA544580	2755139050.0
SA544819	2787900725.0
SA569076	2763109000.0
SA560562	2737694138.0
SA545027	2733889821.0
SA545378	2729181313.0
SA544440	2740304489.0
SA545361	2773829980.0
SA544367	2690403233.0
SA544707	2748223404.0
SA544794	2764204107.0
SA545137	2770662548.0
SA144327	2816418550.0
SA493514	2833557497.0
SA518006	2823441800.0
SA154272	2749046413.0
SA135424	2662662499.0
SA138419	2717548749.0
SA163690	2662604275.0
SA182972	2673199834.0
SA184638	2825025594.0
SA154643	2785541310.0
SA146518	2634823513.0
SA173189	2570464880.0
SA132412	2783177026.0
SA140010	2653139782.0
SA167673	2666986504.0
SA165009	2834659352.0
SA154562	2670687430.0
SA158200	2521158722.0
SA153091	2640535549.0
SA150368	2676362951.0
SA131784	2748231363.0
SA136139	2720836002.0
SA493321	2826030202.0
SA164464	2821301705.0
SA494056	2761354714.0
SA164380	2712627941.0
SA137945	2769031221.0
SA183792	2519309134.0
SA174507	2419519069.0
SA145920	2744860932.0
SA166644	2758846385.0
SA164469	2603448758.0
SA167460	2817363717.0
SA155885	2718788881.0
SA159230	2656524736.0
SA176128	2817355621.0
SA141378	2803291600.0
SA141832	2657909106.0
SA152526	2785429547.0
SA147352	2782060088.0
SA148874	2753415741.0
SA192682	2817680816.0
SA200741	2789573622.0
SA201501	2788144760.0
SA190313	2826237366.0
SA202973	2808666314.0
SA494252	2831488387.0
SA201436	2796542094.0
SA201899	2827398909.0
SA189140	2815860941.0
SA203463	2809426824.0
SA494286	2818654911.0
SA494172	2818732203.0
SA494344	2828581215.0
SA494254	2818500083.0
SA494230	2816853576.0
SA200454	2802535884.0
SA191279	2798307751.0
SA188152	2819320701.0
SA494402	2817230839.0
SA494119	2819188146.0
SA195405	2795441145.0
SA195752	2822625054.0
SA202818	2820494754.0
SA195365	2777193995.0
SA494128	2823368459.0
SA195980	2806602547.0
SA539328	2533616258.0
SA192938	2828700701.0
SA194161	2803539037.0
SA201660	2812063861.0
SA494083	2823724215.0
SA203133	2788302531.0
SA199316	2799523623.0
SA203783	2825850387.0
SA191028	2819725632.0
SA194323	2807121557.0
SA494352	2816349341.0
SA494059	2818630471.0
SA494400	2829358415.0
SA494508	2831788018.0
SA494085	2820014380.0
SA494104	2836523929.0
SA494079	2831532567.0
SA494274	2821532417.0
SA556269	2781522651.0
SA556333	2817651858.0
SA556257	2816831082.0
SA556588	2795241301.0
SA556881	2795060078.0
SA556957	2792997716.0
SA556945	2758568871.0
SA556301	2800766624.0
SA556844	2789403169.0
SA556604	2797433978.0
SA556750	2815490540.0
SA556695	2800809937.0
SA556871	2794930078.0
SA556455	2818789738.0
SA556542	2792447802.0
SA556321	2818359488.0
SA556676	2814136292.0
SA556279	2794843886.0
SA556519	2795137032.0
SA556378	2800097266.0
SA556713	2797652316.0
SA556387	2814197266.0
SA556247	2794320010.0
SA556474	2801862744.0
SA556620	2816751151.0
SA556224	2795860149.0
SA556639	2803830335.0
SA556311	2801105518.0
SA556421	2800074220.0
SA556497	2799625024.0
SA556732	2814524383.0
SA556824	2794560480.0
SA556343	2804965941.0
SA556582	2803331255.0
SA556541	2802259473.0
SA556612	2797650570.0
SA556473	2789270744.0
SA556520	2814791668.0
SA556891	2801971585.0
SA556496	2796523739.0
SA556446	2813554009.0
SA556804	2820306288.0
SA556847	2814314500.0
SA556663	2796587880.0
SA556901	2790796561.0
SA556736	2807806044.0
SA556688	2804422084.0
SA556658	2808414487.0
SA556827	2801525415.0
SA233356	2818919422.0
SA219495	2803579944.0
SA218457	2673853447.0
SA214180	2762863464.0
SA249968	2811811425.0
SA233236	2708654612.0
SA236940	2806741858.0
SA211231	2772487141.0
SA231024	2810311321.0
SA208753	2803224836.0
SA246222	2783220731.0
SA213683	2736669342.0
SA212463	2762975223.0
SA251598	2784064059.0
SA227011	2799442942.0
SA223155	2691865572.0
SA250795	2803433816.0
SA219279	2797770175.0
SA246438	2804858612.0
SA226187	2803738892.0
SA212633	2782341678.0
SA250207	2783592974.0
SA208356	2777764095.0
SA224701	2686251355.0
SA213265	2820426454.0
SA229489	2254063463.0
SA210983	2408473180.0
SA236047	2787260644.0
SA204519	2801454669.0
SA245025	2566770561.0
SA209276	2808222548.0
SA215516	2820744361.0
SA240266	2821135133.0
SA247368	2537827945.0
SA209275	2818175798.0
SA244604	2769177119.0
SA231312	2735801381.0
SA213107	2738787225.0
SA230723	2804011639.0
SA223053	2805532590.0
SA521681	2771407836.0
SA495225	2808812003.0
SA494815	2803513699.0
SA515002	2790934365.0
SA495554	2799979578.0
SA256687	2800916471.0
SA495175	2818911902.0
SA495088	2820961219.0
SA495317	2801424263.0
SA515801	2807756060.0
SA494766	2805288033.0
SA254716	2804264937.0
SA534061	2782337151.0
SA494879	2809530530.0
SA253219	2763866508.0
SA495277	2804586332.0
SA494980	2804710019.0
SA521693	2771463688.0
SA495064	2800199329.0
SA495336	2781177875.0
SA495367	2806382042.0
SA494863	2797638196.0
SA515010	2805686394.0
SA494854	2793764312.0
SA495207	2825123211.0
SA521601	2805392131.0
SA495528	2754064365.0
SA521655	2798542415.0
SA495124	2821335115.0
SA495211	2806370331.0
SA495404	2767634209.0
SA516048	2820458611.0
SA515423	2805840914.0
SA521733	2766898846.0
SA520432	2730787275.0
SA520433	2686912403.0
SA520435	2685165879.0
SA520436	2670669481.0
SA520437	2733662526.0
SA520440	2661099020.0
SA520441	2722371406.0
SA544987	2765319341.0
SA558644	2763115531.0
SA258400	2708322777.0
SA258331	2638542419.0
SA259003	2258168880.0
SA257827	2699183731.0
SA259051	2738476565.0
SA257971	2612268298.0
SA260098	2662914275.0
SA260502	2646830177.0
SA260990	2685738368.0
SA258535	2578807496.0
SA260038	2381756095.0
SA259570	2662462511.0
SA258934	2540906884.0
SA258187	2673638835.0
SA257441	2739080182.0
SA259027	2581662314.0
SA257551	2676559567.0
SA258652	2769438833.0
SA259486	2635540273.0
SA260958	2649339124.0
SA257468	2754356321.0
SA257686	2703631703.0
SA260542	2614987844.0
SA260206	2543429366.0
SA258745	2692628407.0
SA260375	2746141228.0
SA260299	2683231850.0
SA259854	2609860108.0
SA258919	2744551583.0
SA258112	2692209995.0
SA258340	2684183500.0
SA257327	2666917835.0
SA259374	2680069125.0
SA264033	2765416615.0
SA261568	2609965320.0
SA264384	2749331194.0
SA263841	2788240702.0
SA261418	2748327009.0
SA263232	2764713715.0
SA266753	2828266751.0
SA499570	2755934302.0
SA266531	2822272145.0
SA266864	2737991784.0
SA261217	2817528132.0
SA264515	2759944424.0
SA262654	2645374013.0
SA263973	2811550275.0
SA264578	2778038153.0
SA266528	2818689312.0
SA265646	2806312921.0
SA262138	2699456384.0
SA262414	2757931975.0
SA499886	2736872809.0
SA499627	2691578172.0
SA499689	2765479682.0
SA499691	2532860558.0
SA530169	2725586200.0
SA499715	2680271800.0
SA268330	2803779355.0
SA268876	2813253177.0
SA500946	2818138288.0
SA267289	2803218394.0
SA515293	2815733910.0
SA540966	2814023146.0
SA268723	2815384575.0
SA267919	2812565091.0
SA270083	2777885604.0
SA550985	2810581612.0
SA269722	2776254594.0
SA520925	2823416231.0
SA267761	2803772458.0
SA268093	2815188033.0
SA268474	2807525220.0
SA269359	2805575531.0
SA500727	2802107880.0
SA270130	2796983720.0
SA268792	2798589727.0
SA500751	2810080730.0
SA540539	2797410100.0
SA500812	2793959878.0
SA500176	2812574705.0
SA269425	2809919601.0
SA267529	2805147454.0
SA500425	2819421958.0
SA515120	2814735583.0
SA269209	2795695277.0
SA267700	2816431780.0
SA267991	2814091337.0
SA269069	2809730184.0
SA500537	2817083784.0
SA500671	2793708840.0
SA500779	2799583832.0
SA501074	2798673207.0
SA268159	2811354754.0
SA269293	2789412256.0
SA500791	2807945781.0
SA500856	2803942705.0
SA500252	2801425165.0
SA269671	2804018454.0
SA500844	2802062340.0
SA500082	2808186483.0
SA515981	2812246276.0
SA520789	2816382392.0
SA499910	2802692440.0
SA268375	2801119127.0
SA268657	2812274062.0
SA500128	2822013609.0
SA268999	2804119917.0
SA540519	2816524483.0
SA267349	2816534004.0
SA268507	2806436069.0
SA268933	2802163311.0
SA529513	2451563555.0
SA529515	2315762873.0
SA529517	2366344625.0
SA529519	2297347398.0
SA529521	2325847291.0
SA529523	2270180873.0
SA529525	2354173718.0
SA529527	2287611938.0
SA529529	2777999626.0
SA529531	2802745302.0
SA529533	2802986343.0
SA529535	2818090706.0
SA529538	2779184102.0
SA529541	2822341192.0
SA529543	2807773135.0
SA529546	2846088973.0
SA529549	2821039019.0
SA529551	2821455403.0
SA529554	2843430411.0
SA529557	2826164816.0
SA529558	2822468881.0
SA529559	2827547679.0
SA529560	2830129975.0
SA529561	2796231946.0
SA529562	2825477146.0
SA529563	2792174169.0
SA529564	2825627866.0
SA529565	2803645011.0
SA529507	2104535036.0
SA529509	2238912628.0
SA529511	2092050671.0
SA501425	2697201409.0
SA501429	2699338602.0
SA501433	2748431832.0
SA501437	2653367091.0
SA501441	2695426293.0
SA501444	2565277972.0
SA501450	2668228397.0
SA501454	2639098424.0
SA501458	2728695707.0
SA501462	2664327587.0
SA501466	2601498965.0
SA501470	2661364831.0
SA501472	2698821571.0
SA501475	2604237705.0
SA501478	2445284758.0
SA501482	2656957630.0
SA501486	2703546826.0
SA501489	2559944466.0
SA501493	2616965133.0
SA501497	2692718783.0
SA501501	2742988392.0
SA501504	2746684448.0
SA270379	2714069961.0
SA501508	2573647364.0
SA270381	2748372479.0
SA501512	2697970939.0
SA501516	2705618407.0
SA501518	2722400505.0
SA501521	2631546768.0
SA501525	2646224374.0
SA501529	2703534363.0
SA501533	2757050500.0
SA270383	2629417913.0
SA270385	2302671955.0
SA501538	2660722130.0
SA501542	2674819990.0
SA270387	2678109014.0
SA501547	2593447664.0
SA501551	2601185217.0
SA501557	2730932362.0
SA501561	2577286138.0
SA501565	2642237309.0
SA501569	2628189401.0
SA501573	2731131347.0
SA501577	2667222267.0
SA270389	2656120833.0
SA501581	2741693819.0
SA501585	2749638325.0
SA501589	2689694171.0
SA270391	2630449253.0
SA501593	2574311430.0
SA515211	2583441201.0
SA270393	2596918116.0
SA501597	2668139537.0
SA501601	2558621379.0
SA501605	2611309748.0
SA501609	2701699581.0
SA501613	2767596839.0
SA501617	2675301905.0
SA501621	2613545326.0
SA501625	2634945502.0
SA501629	2566767340.0
SA515216	2454851607.0
SA501632	2651081140.0
SA501634	2698071245.0
SA501636	2717029181.0
SA270395	2602857717.0
SA270397	2690287161.0
SA270399	2720803142.0
SA515220	2705943393.0
SA501638	2704731554.0
SA501640	2696107521.0
SA515227	2585383706.0
SA501642	2711820302.0
SA501644	2778191438.0
SA501646	2714619027.0
SA270401	2534896464.0
SA501648	2669110295.0
SA270403	2786061330.0
SA270405	2573527373.0
SA501650	2668045553.0
SA270407	2586954628.0
SA501652	2687227429.0
SA501654	2500959816.0
SA270409	2742081151.0
SA270411	2614235939.0
SA501426	2661755063.0
SA501430	2713837152.0
SA501434	2652922195.0
SA501438	2467548356.0
SA270413	2687927019.0
SA270415	2703693025.0
SA501443	2582518254.0
SA270417	2609096783.0
SA270419	2717646678.0
SA501447	2751756675.0
SA501451	2773499404.0
SA501455	2655682208.0
SA501459	2682452382.0
SA270421	2557995604.0
SA515235	2675617521.0
SA501463	2567741584.0
SA270424	2726381501.0
SA501467	2704781173.0
SA270425	2710275787.0
SA270427	2614848111.0
SA270429	2583321723.0
SA515244	2694092873.0
SA270431	2282488084.0
SA515251	2706606542.0
SA515257	2621022792.0
SA515264	2663236704.0
SA270433	2575835017.0
SA270435	2701643285.0
SA501474	2437693214.0
SA270437	2399895999.0
SA501479	2612081953.0
SA270439	2607657260.0
SA501483	2683594720.0
SA270441	2707059143.0
SA270443	2748455136.0
SA515268	2616859386.0
SA501488	2701528767.0
SA501492	2746862368.0
SA515273	2669470443.0
SA270445	2747365667.0
SA501496	2529593500.0
SA501500	2741320122.0
SA270447	2695493761.0
SA515279	2616402507.0
SA270449	2679211673.0
SA501505	2689192994.0
SA501509	2668360678.0
SA501513	2624189033.0
SA515283	2672589606.0
SA270451	2739033096.0
SA270453	2700636823.0
SA270455	2676981587.0
SA270457	2597935426.0
SA515288	2628288046.0
SA270459	2663200933.0
SA270461	2614505582.0
SA501520	2696889917.0
SA501524	2764644030.0
SA515294	2350232829.0
SA515297	2580709215.0
SA270463	2670859898.0
SA501528	2692049524.0
SA501532	2615405625.0
SA501536	2639978582.0
SA270465	2753432413.0
SA501539	2709830124.0
SA515299	2651769944.0
SA270467	2612121796.0
SA515301	2588529400.0
SA515304	2753587280.0
SA501543	2628714865.0
SA515306	2604936210.0
SA501546	2593760230.0
SA501550	2709648544.0
SA515308	2581548630.0
SA515310	2584175173.0
SA501560	2690311174.0
SA515313	2596521090.0
SA515315	2663901583.0
SA515317	2649386318.0
SA515319	2732155767.0
SA515324	2492525325.0
SA515330	2759752091.0
SA515336	2626853036.0
SA501566	2727419895.0
SA515344	2626176310.0
SA515350	2675839434.0
SA515356	2699925064.0
SA515364	2640387216.0
SA515370	2598738377.0
SA515375	2617660397.0
SA515380	2651019047.0
SA515386	2518877941.0
SA501570	2571095218.0
SA515392	2453743351.0
SA515402	2537597285.0
SA515411	2742587604.0
SA501574	2680535051.0
SA515419	2639845324.0
SA515424	2664865644.0
SA515428	2570486826.0
SA515436	2396656008.0
SA515441	2655934345.0
SA515447	2637218397.0
SA515452	2582758368.0
SA515459	2657730290.0
SA515467	2663967386.0
SA515476	2704922830.0
SA529713	2664070959.0
SA529715	2755214955.0
SA529717	2743600340.0
SA529719	2467706047.0
SA529721	2652838697.0
SA501580	2711715671.0
SA529723	2678384009.0
SA529725	2676139673.0
SA529727	2619316873.0
SA529729	2712980865.0
SA529731	2758523938.0
SA529733	2724164016.0
SA529736	2750143440.0
SA529738	2679204996.0
SA529740	2752985052.0
SA529742	2655921835.0
SA529744	2775484885.0
SA529746	2692493647.0
SA529748	2640632785.0
SA529750	2707100862.0
SA529752	2716503182.0
SA529754	2624621901.0
SA529757	2775722354.0
SA529764	2683421445.0
SA529772	2560442571.0
SA529775	2682413945.0
SA529779	2710546494.0
SA529785	2727367203.0
SA529789	2733814514.0
SA529794	2756993786.0
SA529798	2725114825.0
SA529801	2703010776.0
SA529805	2686458263.0
SA529809	2739981589.0
SA501584	2710162453.0
SA529814	2789263772.0
SA501588	2696806413.0
SA529820	2718667536.0
SA529825	2768127163.0
SA529829	2785778858.0
SA501592	2789114336.0
SA529834	2601152512.0
SA529839	2682662096.0
SA529842	2692951729.0
SA529847	2726060765.0
SA529851	2790449897.0
SA529854	2714805796.0
SA529860	2751630896.0
SA529867	2599035554.0
SA501596	2777960054.0
SA501600	2760708733.0
SA529875	2683051872.0
SA529878	2678126146.0
SA529882	2695924878.0
SA501604	2779966655.0
SA501608	2778349973.0
SA501612	2758646257.0
SA501616	2780928306.0
SA501620	2796029625.0
SA501624	2797140283.0
SA501628	2798093781.0
SA529895	2765992846.0
SA529899	2758302883.0
SA529903	2748076272.0
SA279953	2796088048.0
SA292877	2815542021.0
SA289347	2706790700.0
SA273148	2256205779.0
SA287006	2831747430.0
SA291067	2812760032.0
SA279036	2807760579.0
SA289989	2561311597.0
SA295273	2811532510.0
SA281085	2787452137.0
SA292707	2707282995.0
SA273601	2197091521.0
SA276308	2704784201.0
SA294770	2235148997.0
SA274553	2760047788.0
SA281496	2367316665.0
SA286134	2373031550.0
SA290144	2650713198.0
SA291753	2791199159.0
SA283229	2308392139.0
SA284683	2711657890.0
SA282688	2698232978.0
SA288447	2782407911.0
SA276056	2756252092.0
SA282048	2790556773.0
SA287677	2794205748.0
SA283521	2810815681.0
SA295008	2518009575.0
SA290469	2803361699.0
SA284137	2452302127.0
SA278190	2755832048.0
SA296485	2701541083.0
SA270987	2441680313.0
SA271352	2795184276.0
SA277466	2739558525.0
SA279447	2799730917.0
SA279837	2724651766.0
SA277586	2704008265.0
SA281341	2754031906.0
SA280009	2648269146.0
SA275794	2571706425.0
SA282563	2759469738.0
SA307392	2715641779.0
SA300568	2824633508.0
SA318152	2736989281.0
SA305824	2700845553.0
SA310180	2832536262.0
SA503615	2833925672.0
SA308070	2780964263.0
SA503366	2816942996.0
SA315328	2792639700.0
SA313356	2821413795.0
SA503702	2813871662.0
SA503920	2823422406.0
SA305240	2829714706.0
SA316060	2822012730.0
SA305552	2708389117.0
SA311905	2816635840.0
SA310623	2724729049.0
SA503616	2828894338.0
SA315408	2714630373.0
SA301503	2700641436.0
SA308126	2831743138.0
SA310020	2797905707.0
SA503262	2822224188.0
SA503700	2832241665.0
SA503899	2831237765.0
SA298206	2822116589.0
SA303219	2791223101.0
SA503212	2824363732.0
SA313864	2802665939.0
SA504082	2829701812.0
SA312157	2768167606.0
SA306039	2835383857.0
SA503478	2819354244.0
SA503545	2813106458.0
SA320552	2755869866.0
SA304520	2827359471.0
SA317927	2820638927.0
SA315153	2743258306.0
SA503922	2814040811.0
SA309875	2719695647.0
SA503181	2813103098.0
SA306800	2834311291.0
SA310364	2818456958.0
SA307548	2734034282.0
SA503923	2832228984.0
SA313644	2808651539.0
SA504056	2817849124.0
SA306732	2774004164.0
SA320972	2790872425.0
SA321045	2787684537.0
SA542136	2794966839.0
SA320954	2731890076.0
SA320876	2786330536.0
SA557676	2772913394.0
SA321018	2795131000.0
SA320900	2725226977.0
SA542139	2766813590.0
SA542045	2790514116.0
SA542142	2779886431.0
SA542147	2780039606.0
SA542051	2786311834.0
SA320918	2689593088.0
SA542151	2801643403.0
SA542128	2801200294.0
SA542048	2776998459.0
SA320864	2732070174.0
SA320822	2736536305.0
SA542033	2768626129.0
SA542110	2676329550.0
SA321105	2792488134.0
SA542036	2734553464.0
SA320936	2780204753.0
SA557664	2805057501.0
SA542154	2803110018.0
SA320828	2585341375.0
SA321027	2780946077.0
SA542074	2764426750.0
SA557688	2765762755.0
SA320906	2829874904.0
SA542103	2804842241.0
SA320882	2711335591.0
SA542039	2784448570.0
SA320990	2766804518.0
SA320942	2721731386.0
SA542020	2778597301.0
SA320966	2759968148.0
SA320846	2783154545.0
SA542026	2800632952.0
SA557667	2773830036.0
SA542119	2794558581.0
SA321102	2754763095.0
SA321002	2725439825.0
SA542029	2795311281.0
SA542107	2798525521.0
SA542113	2786492375.0
SA542100	2783196176.0
SA542052	2773110741.0
SA542116	2768130288.0
SA320912	2790019842.0
SA542122	2762756450.0
SA542133	2794334486.0
SA542057	2801676360.0
SA542068	2753763638.0
SA542060	2794961448.0
SA320924	2802242871.0
SA320852	2800744499.0
SA542061	2757308662.0
SA542023	2803064731.0
SA321054	2798570724.0
SA542125	2797104745.0
SA320870	2790105904.0
SA542071	2792012847.0
SA542077	2786051769.0
SA542042	2731744570.0
SA321109	2788162878.0
SA321063	2786677432.0
SA321020	2795975284.0
SA321029	2776744267.0
SA320894	2781571762.0
SA321116	2772701840.0
SA320960	2750791187.0
SA320978	2782997578.0
SA321038	2795040404.0
SA321134	2785004881.0
SA320996	2744393874.0
SA320984	2783417454.0
SA542131	2771365266.0
SA542145	2787287106.0
SA542032	2792439900.0
SA542092	2784800822.0
SA320816	2726167055.0
SA321125	2778375153.0
SA542157	2771395777.0
SA542017	2747360598.0
SA320948	2736393733.0
SA542067	2783196574.0
SA320888	2788147935.0
SA320840	2797670921.0
SA320834	2688846607.0
SA542098	2771953997.0
SA321047	2780884757.0
SA320930	2761606685.0
SA542081	2797044877.0
SA320858	2805101274.0
SA321009	2800719031.0
SA542086	2799340818.0
SA542079	2789752955.0
SA542089	2794051247.0
SA542095	2742364998.0
SA557552	2802521697.0
SA557554	2822428297.0
SA557172	2806487965.0
SA557175	2800691784.0
SA557177	2813402609.0
SA557179	2808628245.0
SA557181	2815262204.0
SA557184	2813595692.0
SA557186	2804141155.0
SA557189	2830268592.0
SA557191	2830204978.0
SA557193	2640705532.0
SA557196	2752146693.0
SA557203	2806873896.0
SA557210	2813669211.0
SA557214	2782684492.0
SA557217	2791816399.0
SA557222	2822522786.0
SA557223	2808446774.0
SA557229	2801718665.0
SA557234	2801023005.0
SA557238	2824068392.0
SA557242	2815551752.0
SA557244	2828392933.0
SA557246	2812870545.0
SA557248	2828231542.0
SA557250	2814553047.0
SA557255	2804445323.0
SA557263	2807685088.0
SA557270	2822642301.0
SA557274	2807463087.0
SA557279	2821226362.0
SA557282	2820486278.0
SA557289	2814469196.0
SA557290	2811784341.0
SA557293	2819680036.0
SA557297	2796023647.0
SA557300	2804465793.0
SA557304	2793578288.0
SA557307	2829780458.0
SA557310	2798431295.0
SA557313	2772749910.0
SA557317	2811365723.0
SA557324	2783000728.0
SA557332	2755822080.0
SA557335	2787746821.0
SA557339	2780261351.0
SA557341	2732130486.0
SA557346	2778798723.0
SA557349	2772688284.0
SA557354	2830590090.0
SA557359	2792102617.0
SA557363	2776729073.0
SA557367	2796867394.0
SA557371	2815976558.0
SA557375	2815625456.0
SA557379	2845337034.0
SA557383	2824462156.0
SA557386	2725434101.0
SA557391	2831337901.0
SA557396	2804611124.0
SA557399	2808476374.0
SA557403	2803718147.0
SA557407	2824580105.0
SA557411	2795416466.0
SA557414	2787419711.0
SA557418	2825364145.0
SA557421	2816470841.0
SA557425	2815366511.0
SA557429	2831768286.0
SA544574	2794464462.0
SA545280	2791719624.0
SA544376	2796563238.0
SA544632	2805095884.0
SA544846	2790527582.0
SA544599	2799098034.0
SA544879	2789847226.0
SA545143	2812606663.0
SA545360	2718761146.0
SA544492	2788450709.0
SA544735	2802932278.0
SA544784	2796120353.0
SA545020	2795456458.0
SA505251	2817320300.0
SA505279	2818186647.0
SA505292	2814811499.0
SA505313	2805051989.0
SA505323	2815071581.0
SA505337	2810282642.0
SA505347	2812632962.0
SA505360	2815806266.0
SA505374	2816422413.0
SA505386	2811963219.0
SA505398	2814992325.0
SA505414	2813165444.0
SA505431	2811697064.0
SA505456	2816718041.0
SA505471	2811393082.0
SA505485	2819370369.0
SA505500	2820093958.0
SA505511	2813954518.0
SA505523	2818965060.0
SA505536	2804020460.0
SA505549	2816022040.0
SA505559	2815521422.0
SA505573	2815912348.0
SA505584	2817150109.0
SA505607	2817147738.0
SA505631	2814683746.0
SA505651	2812827127.0
SA505670	2810063076.0
SA505693	2811238037.0
SA505720	2816936071.0
SA505742	2794825782.0
SA505773	2799734202.0
SA505790	2815248725.0
SA505805	2811608453.0
SA505816	2815518848.0
SA505830	2815512728.0
SA505845	2792948370.0
SA505860	2799640268.0
SA505871	2805569654.0
SA505884	2811997715.0
SA505898	2815291156.0
SA505913	2808872272.0
SA505928	2804734863.0
SA505941	2809737860.0
SA505948	2811526817.0
SA505241	2814009135.0
SA505255	2795346331.0
SA505269	2817116690.0
SA505280	2806385779.0
SA505359	2816571137.0
SA505425	2814584697.0
SA505487	2813830615.0
SA505512	2821181948.0
SA505535	2813717853.0
SA505552	2814395048.0
SA505653	2817955581.0
SA505686	2813978441.0
SA505696	2801128545.0
SA505709	2802337900.0
SA505722	2798965105.0
SA505736	2794650028.0
SA505748	2804982612.0
SA505763	2809901722.0
SA505777	2796838228.0
SA505792	2786646156.0
SA505807	2804816821.0
SA505820	2791596190.0
SA505836	2806619397.0
SA505867	2809129228.0
SA505879	2813487902.0
SA505895	2819500190.0
SA505916	2819596298.0
SA505940	2818185120.0
SA518178	2815799249.0
SA520080	2801722271.0
SA519865	2809383284.0
SA518293	2802304725.0
SA520119	2789347007.0
SA518424	2818179703.0
SA518471	2804306654.0
SA344953	2720352333.0
SA404252	2575651161.0
SA520038	2815435878.0
SA518262	2796396752.0
SA518391	2798928037.0
SA518563	2805214956.0
SA520107	2802243434.0
SA520036	2812650428.0
SA520084	2799610411.0
SA519014	2815491909.0
SA520103	2802498293.0
SA518894	2811667152.0
SA518486	2816074492.0
SA518469	2803860246.0
SA519514	2794788126.0
SA519944	2815947624.0
SA519122	2797344045.0
SA518618	2802010852.0
SA518426	2817522955.0
SA520044	2800561712.0
SA518484	2818345992.0
SA520111	2810557964.0
SA519902	2815781490.0
SA520099	2803972984.0
SA518892	2800669873.0
SA518387	2793408424.0
SA519350	2811780608.0
SA518463	2813072415.0
SA520114	2814432114.0
SA520040	2812356323.0
SA518888	2815204792.0
SA519802	2796500785.0
SA359770	2408156317.0
SA518450	2797568284.0
SA518510	2761788488.0
SA350434	2354864116.0
SA519906	2804335524.0
SA324818	2416202794.0
SA407882	2812408904.0
SA407930	2805299199.0
SA408010	2813824636.0
SA408402	2834542650.0
SA408422	2818639187.0
SA408546	2831537622.0
SA408578	2801960183.0
SA408691	2820891941.0
SA408742	2817902316.0
SA408874	2823916447.0
SA409195	2817051869.0
SA409266	2835440248.0
SA409702	2824152554.0
SA409270	2818567891.0
SA409318	2807991719.0
SA409350	2813286356.0
SA409455	2829006764.0
SA409506	2804489038.0
SA409554	2832591871.0
SA409627	2824918024.0
SA409635	2842094073.0
SA408978	2820698461.0
SA409902	2806145069.0
SA410855	2836385727.0
SA410703	2834561757.0
SA410238	2825495689.0
SA410218	2822296624.0
SA410194	2836318022.0
SA410130	2819605551.0
SA410294	2833844320.0
SA411313	2817879730.0
SA410543	2823946050.0
SA518722	2830067430.0
SA410916	2839093733.0
SA410929	2823126112.0
SA410989	2838425979.0
SA411009	2818146405.0
SA411197	2786250650.0
SA411033	2824203760.0
SA408190	2837918556.0
SA411217	2836919870.0
SA411438	2820590415.0
SA411242	2831462134.0
SA411413	2824172511.0
SA411589	2814521491.0
SA411233	2823234902.0
SA410590	2837772977.0
SA411318	2837752597.0
SA410843	2835022324.0
SA410867	2822068329.0
SA410418	2833432503.0
SA410394	2819641245.0
SA410591	2823853655.0
SA408139	2829175375.0
SA410082	2823417248.0
SA410270	2824692360.0
SA410166	2819046570.0
SA409734	2821630547.0
SA410907	2801243944.0
SA411097	2824724646.0
SA410487	2828276851.0
SA410654	2813725411.0
SA411777	2838052647.0
SA411405	2828213412.0
SA411842	2822137620.0
SA411517	2834045549.0
SA411561	2818612975.0
SA411729	2823201854.0
SA411805	2818740829.0
SA411753	2828095165.0
SA411541	2824182916.0
SA411365	2822196215.0
SA412087	2831756018.0
SA412140	2820745542.0
SA412295	2830716934.0
SA518538	2830001523.0
SA518604	2840245544.0
SA518629	2841009212.0
SA518631	2840165184.0
SA518636	2841397487.0
SA518641	2825919518.0
SA518666	2826392818.0
SA518682	2822337148.0
SA518688	2824317683.0
SA518694	2840550435.0
SA518700	2826627841.0
SA518702	2839354437.0
SA518725	2823116064.0
SA518775	2822307353.0
SA518777	2837532314.0
SA518783	2839652446.0
SA518799	2836637279.0
SA518807	2820319595.0
SA518809	2834269024.0
SA518818	2829607259.0
SA518880	2814381719.0
SA518884	2831415835.0
SA518852	2830568946.0
SA413114	2773909091.0
SA412618	2786698038.0
SA558654	2808415912.0
SA533640	2817825631.0
SA520268	2813055627.0
SA413138	2817872357.0
SA413042	2692678770.0
SA520288	2822303066.0
SA520296	2807104032.0
SA412880	2810133456.0
SA520308	2808212834.0
SA520173	2813855381.0
SA520177	2808979146.0
SA533609	2820637302.0
SA533614	2804603893.0
SA520189	2812844976.0
SA520199	2814713712.0
SA533731	2810193039.0
SA520209	2814152464.0
SA520217	2819456785.0
SA520225	2816118920.0
SA412475	2818565683.0
SA533763	2838230043.0
SA412959	2817216376.0
SA533775	2817167201.0
SA412510	2823019142.0
SA533748	2818296149.0
SA533700	2825029195.0
SA533711	2824179954.0
SA520247	2816423038.0
SA533630	2834500418.0
SA412786	2818212865.0
SA533624	2817622889.0
SA412941	2812324604.0
SA413001	2814862568.0
SA533738	2821684798.0
SA533798	2825190004.0
SA533696	2757737436.0
SA533806	2818256211.0
SA533616	2804364999.0
SA533790	2816226980.0
SA520256	2835601152.0
SA533701	2820809211.0
SA533788	2823321949.0
SA533707	2802416432.0
SA533603	2819689483.0
SA533617	2820535242.0
SA558650	2826296990.0
SA533678	2823204762.0
SA533799	2810615786.0
SA533656	2827717171.0
SA520266	2817253308.0
SA533793	2812739014.0
SA533644	2839930087.0
SA533767	2824060706.0
SA533655	2821674384.0
SA533739	2828897402.0
SA533675	2812329050.0
SA533787	2841503303.0
SA533792	2813179221.0
SA533697	2812928081.0
SA533658	2823086388.0
SA533689	2823335600.0
SA533795	2824143458.0
SA533645	2844024369.0
SA533715	2817083602.0
SA533622	2841440951.0
SA533679	2818635462.0
SA533776	2818079076.0
SA533751	2806866122.0
SA533627	2814144623.0
SA520272	2810837820.0
SA533673	2829896415.0
SA520276	2823395483.0
SA533650	2821545449.0
SA533722	2821328573.0
SA533717	2827987032.0
SA533807	2821972672.0
SA533742	2821297801.0
SA533756	2832074124.0
SA533754	2837757942.0
SA533808	2822538685.0
SA533600	2820603156.0
SA533621	2826031872.0
SA520185	2670852755.0
SA533654	2820097088.0
SA520280	2813066519.0
SA520286	2815980761.0
SA520294	2774263760.0
SA533719	2764053705.0
SA520301	2806407558.0
SA520310	2799996750.0
SA533672	2824129374.0
SA533607	2835284749.0
SA533760	2818607459.0
SA533728	2828875296.0
SA533774	2814921041.0
SA533791	2787777127.0
SA533778	2813556722.0
SA533687	2817698092.0
SA558755	2831335719.0
SA533762	2814660773.0
SA533761	2830346424.0
SA520179	2493118903.0
SA520171	2712200753.0
SA520190	2700932438.0
SA520205	2639590892.0
SA520211	2781439235.0
SA520219	2733906831.0
SA533657	2770789426.0
SA520227	2663610748.0
SA520320	2812197062.0
SA520237	2784766094.0
SA533737	2698053077.0
SA520241	2781500800.0
SA520245	2823753189.0
SA520250	2817044480.0
SA544335	2776899863.0
SA520254	2784011499.0
SA533755	2791095381.0
SA533667	2814560095.0
SA533685	2781605555.0
SA533618	2789222338.0
SA533765	2792104646.0
SA533610	2671740424.0
SA533662	2801481044.0
SA533802	2698787176.0
SA533581	2840353846.0
SA533759	2839943900.0
SA533592	2822544582.0
SA533637	2816022336.0
SA533671	2817638934.0
SA533769	2824760090.0
SA558657	2830020843.0
SA533648	2822232714.0
SA558741	2830395481.0
SA558750	2833929065.0
SA533629	2815888578.0
SA533735	2815139159.0
SA533641	2839134680.0
SA533771	2825311565.0
SA533812	2823972354.0
SA558708	2835749383.0
SA558647	2827379359.0
SA558652	2838839176.0
SA558686	2821877387.0
SA558646	2840451067.0
SA533691	2824397444.0
SA544660	2823016512.0
SA506652	2834477605.0
SA506658	2826657846.0
SA506666	2808999526.0
SA506674	2818545086.0
SA506678	2814062682.0
SA506684	2815979518.0
SA506690	2834269961.0
SA506696	2831552703.0
SA506704	2819687627.0
SA506708	2816058581.0
SA506646	2817012907.0
SA506649	2787117369.0
SA506659	2814732883.0
SA506665	2817422404.0
SA515053	2818486379.0
SA506671	2807571848.0
SA506675	2820624959.0
SA506689	2830501672.0
SA506695	2827151410.0
SA506703	2814178071.0
SA506709	2827386491.0
SA506714	2830312368.0
SA514904	2833311797.0
[truncated: 833 more rows]
