# Supplementary material for: Framework for quality assessment of whole genome cancer sequences
Source: Nat Commun. 2020 Oct 7;11:5040. doi: 10.1038/s41467-020-18688-y (PMC7541455; doi:10.1038/s41467-020-18688-y)
Supplement: Supplementary file 7 — Source Data [file 41467_2020_18688_MOESM7_ESM.zip › Supplementary Figure 6a.txt]

normal_wgs_icgc_sample_id	DiffChrom_size_tumour
SA5237	2.32
SA1598	1.8
SA3784	2.03
SA3769	2.12
SA4063	1.95
SA3847	2.28
SA4714	1.65
SA772	1.57
SA1235	2.15
SA4600	2.74
SA1742	2.07
SA5498	1.63
SA2084	1.92
SA3658	1.76
SA5822	2.32
SA3352	2.31
SA3095	2.35
SA3445	2.7
SA491252	2.92
SA4180	2.0
SA5549	2.5
SA3517	2.62
SA5423	2.61
SA541869	2.35
SA541871	1.92
SA541989	1.73
SA541873	1.77
SA541875	1.59
SA541877	1.84
SA541879	1.43
SA541881	1.73
SA541883	1.39
SA541885	2.4
SA541887	1.7
SA541889	1.3
SA541891	1.71
SA541893	1.7
SA541991	1.72
SA541993	2.32
SA541995	2.77
SA541997	1.53
SA541999	1.68
SA542001	3.1
SA542003	2.36
SA542005	1.87
SA542007	6.24
SA542009	4.11
SA542011	2.22
SA542013	1.84
SA542015	1.41
SA541865	1.48
SA541867	1.49
SA541895	1.73
SA541897	1.21
SA541899	1.54
SA541901	1.28
SA541903	0.96
SA541905	2.13
SA541907	1.4
SA541947	3.69
SA541949	4.39
SA541951	3.85
SA541909	1.57
SA541953	1.32
SA541955	1.59
SA541957	1.79
SA541959	1.91
SA541961	1.22
SA541963	2.51
SA541911	2.69
SA541965	2.21
SA541913	1.82
SA541967	2.55
SA541969	1.72
SA541971	1.34
SA541973	1.56
SA541975	1.74
SA541915	0.89
SA541917	1.19
SA541919	1.47
SA541977	5.84
SA541979	2.37
SA541981	1.56
SA541983	2.23
SA541985	2.56
SA541921	1.24
SA541923	5.92
SA541925	1.97
SA541927	2.66
SA541929	2.14
SA541931	2.88
SA541933	1.86
SA541935	2.17
SA541937	5.28
SA541939	0.79
SA541941	1.35
SA541943	1.96
SA541945	5.3
SA541987	2.48
SA544359	1.62
SA544478	2.49
SA544737	3.78
SA557049	2.71
SA544620	1.62
SA557051	1.3
SA544450	1.44
SA544699	1.14
SA545357	1.51
SA544822	1.39
SA545099	1.22
SA545281	1.2
SA544385	1.12
SA544592	1.25
SA544591	1.34
SA544782	2.06
SA545005	1.65
SA544733	1.6
SA545412	1.45
SA544490	1.44
SA544322	1.48
SA544774	1.5
SA545010	1.58
SA544323	1.75
SA544547	1.09
SA545417	1.0
SA545416	1.05
SA544497	1.13
SA544744	1.23
SA557045	1.16
SA544976	1.38
SA545262	1.15
SA544319	1.47
SA545236	1.51
SA544740	1.66
SA544739	1.6
SA545075	2.5
SA545314	2.71
SA557035	1.9
SA544614	1.36
SA545282	1.68
SA544836	1.61
SA545069	2.24
SA544444	1.39
SA544972	1.45
SA545223	1.61
SA545420	1.52
SA544925	1.54
SA545379	1.79
SA545209	5.42
SA557037	4.07
SA544416	2.87
SA544738	1.77
SA544991	1.85
SA545329	1.87
SA545041	1.49
SA545267	1.37
SA544343	1.26
SA544509	2.17
SA544760	1.49
SA545203	1.51
SA544508	1.57
SA545079	1.78
SA557039	1.21
SA545080	1.8
SA544917	1.82
SA545124	2.65
SA557047	1.84
SA545165	2.39
SA544408	3.92
SA544648	1.56
SA545166	1.99
SA544967	1.67
SA545178	2.03
SA545321	1.03
SA544856	1.1
SA544966	1.91
SA544481	1.05
SA544724	1.06
SA6188	1.98
SA6193	1.17
SA6198	2.88
SA6183	2.67
SA6203	10.89
SA6206	5.31
SA6211	16.57
SA6216	3.04
SA6221	3.48
SA6226	3.27
SA6231	2.81
SA6662	3.01
SA6236	3.18
SA6241	3.3
SA6246	2.1
SA6251	2.28
SA6256	8.13
SA6262	4.63
SA6268	2.35
SA6273	2.77
SA6278	1.68
SA541813	1.61
SA541815	1.42
SA541817	2.84
SA541819	1.25
SA541821	1.55
SA541823	5.41
SA541825	1.27
SA541827	1.54
SA541829	1.62
SA541831	1.53
SA541833	1.71
SA541835	3.91
SA541837	1.36
SA541839	1.59
SA541841	5.45
SA541843	1.35
SA541845	2.88
SA541847	1.89
SA541849	1.6
SA541851	1.21
SA541853	1.34
SA541855	2.09
SA541857	0.88
SA541859	0.94
SA541861	0.94
SA43281	2.84
SA70645	1.17
SA26727	1.45
SA13867	1.09
SA65868	1.3
SA15861	0.95
SA14572	0.95
SA13119	1.13
SA18553	0.99
SA83266	1.07
SA492394	1.04
SA10266	1.33
SA22635	1.28
SA19681	0.83
SA492189	1.29
SA82330	0.92
SA27026	0.94
SA60348	0.89
SA81940	1.02
SA66348	1.02
SA492187	1.03
SA14306	1.3
SA77587	1.19
SA492243	1.07
SA49748	0.96
SA47428	1.07
SA49742	1.16
SA71077	1.04
SA492057	0.87
SA64846	2.69
SA63349	0.79
SA50837	1.43
SA491679	0.81
SA41084	1.06
SA68328	1.03
SA491539	1.41
SA82978	0.96
SA32363	0.9
SA491737	1.47
SA62073	1.21
SA491599	1.02
SA491823	0.85
SA46919	1.43
SA24300	0.78
SA61566	1.29
SA61915	1.06
SA492176	1.52
SA78611	1.02
SA33610	0.98
SA74543	1.16
SA45384	0.67
SA27594	0.91
SA46781	0.72
SA81014	0.87
SA22521	0.81
SA75642	0.88
SA57128	1.03
SA492029	1.25
SA64514	1.09
SA63307	1.76
SA30331	1.42
SA74117	0.85
SA21192	0.74
SA33193	0.81
SA40486	1.06
SA83056	0.99
SA33886	2.43
SA492025	1.8
SA20657	0.94
SA21059	1.01
SA62941	0.99
SA72955	1.04
SA492365	0.67
SA492229	1.06
SA29041	0.83
SA37658	1.09
SA53930	1.95
SA55197	1.03
SA32791	1.31
SA17574	1.12
SA23489	0.89
SA55396	1.2
SA57551	0.73
SA60855	0.85
SA34918	3.32
SA68100	0.72
SA28559	0.68
SA492105	0.98
SA48751	1.25
SA84221	1.01
SA11867	0.74
SA50357	1.08
SA544700	0.96
SA544937	1.67
SA545023	0.65
SA545293	1.18
SA545149	1.36
SA544956	1.5
SA545123	1.59
SA544810	1.34
SA544387	4.55
SA544407	1.82
SA544996	1.02
SA545083	1.01
SA534396	1.66
SA517724	0.88
SA517460	0.88
SA517846	0.86
SA492673	0.96
SA517815	1.09
SA534438	1.08
SA525047	1.52
SA84621	1.53
SA517740	1.03
SA534605	0.94
SA84510	1.43
SA84381	1.06
SA524981	1.44
SA517870	0.9
SA525068	1.33
SA84917	0.95
SA84689	1.36
SA517546	1.24
SA524968	0.95
SA86146	2.27
SA538970	2.99
SA86152	3.47
SA86158	1.67
SA86176	0.92
SA86185	1.02
SA86221	1.25
SA538971	1.04
SA86162	1.27
SA538972	1.03
SA86245	1.07
SA86284	1.03
SA86308	1.02
SA538973	1.15
SA538974	0.93
SA86320	1.0
SA86341	0.95
SA86353	0.98
SA86365	1.4
SA86389	0.84
SA86443	0.99
SA86470	0.95
SA538976	0.84
SA542164	1.17
SA86539	1.02
SA86557	1.16
SA86563	0.98
SA86581	0.83
SA542166	0.64
SA86587	0.85
SA542168	0.83
SA542170	0.63
SA538978	0.91
SA538979	1.06
SA542172	0.75
SA538981	0.83
SA538982	0.9
SA542174	0.9
SA86674	0.87
SA86704	0.77
SA86719	0.93
SA542176	0.75
SA85104	0.88
SA85129	0.9
SA542178	0.65
SA542180	0.77
SA542182	0.82
SA85238	1.16
SA85304	0.83
SA85334	1.16
SA542184	0.88
SA542186	1.21
SA538984	1.06
SA85502	0.86
SA85541	1.58
SA538986	0.57
SA85547	0.94
SA538987	1.53
SA542188	0.92
SA538988	0.96
SA538989	1.29
SA538990	1.41
SA538991	1.16
SA542190	0.77
SA538993	1.25
SA538994	0.88
SA538996	1.14
SA538997	1.56
SA538999	1.72
SA539001	0.9
SA539003	1.09
SA539005	0.84
SA539007	0.82
SA542192	0.92
SA542194	0.96
SA539009	0.73
SA542196	0.7
SA539011	0.7
SA542198	0.76
SA542200	0.99
SA542202	0.58
SA85663	1.62
SA542204	0.8
SA539013	0.94
SA542206	0.86
SA542208	1.02
SA539015	0.84
SA539016	0.84
SA539018	0.86
SA539020	1.41
SA85716	0.8
SA539022	1.06
SA539024	0.84
SA85728	0.83
SA542210	0.75
SA542212	0.76
SA539026	0.73
SA542214	0.94
SA542216	0.89
SA542218	0.9
SA542219	1.46
SA542223	2.35
SA542231	2.05
SA542234	1.8
SA542237	1.85
SA542240	4.73
SA542243	2.02
SA542247	2.7
SA542250	2.46
SA542253	1.69
SA542227	1.84
SA542256	2.04
SA542259	1.85
SA542262	1.66
SA542266	1.95
SA542269	1.81
SA542272	1.39
SA542275	1.47
SA542278	1.65
SA542281	1.56
SA542284	1.61
SA542288	1.77
SA542291	1.89
SA542294	2.28
SA542297	2.0
SA542299	2.34
SA542303	1.29
SA542306	1.48
SA542310	14.23
SA542313	1.75
SA542315	2.43
SA542319	1.94
SA93236	1.28
SA108692	2.12
SA123931	1.3
SA101489	1.76
SA491192	1.42
SA121787	1.09
SA126432	1.45
SA491168	1.46
SA130092	1.71
SA112996	1.99
SA111313	1.92
SA526326	1.47
SA90251	1.57
SA491231	1.38
SA119727	1.8
SA491181	1.52
SA100367	1.58
SA102708	1.58
SA491240	1.41
SA88078	1.94
SA491201	1.26
SA98679	2.1
SA535747	1.68
SA547736	1.35
SA93795	1.46
SA95468	1.42
SA130416	1.99
SA100427	1.9
SA113585	2.13
SA101121	2.05
SA117360	0.65
SA491222	1.23
SA125379	0.84
SA491211	1.4
SA491149	1.24
SA102673	1.73
SA491128	1.36
SA121882	2.17
SA124962	1.61
SA106749	0.9
SA92223	2.11
SA105190	1.12
SA491112	1.26
SA126397	1.96
SA100985	1.85
SA87375	1.66
SA560616	1.45
SA560601	1.42
SA560592	1.33
SA560611	1.34
SA560608	1.25
SA560604	1.26
SA560598	1.21
SA130900	1.75
SA130870	0.43
SA130874	0.99
SA541769	1.18
SA130890	0.95
SA541771	0.93
SA130902	0.86
SA130892	0.98
SA130894	0.62
SA541773	0.74
SA130896	0.79
SA541775	0.67
SA130898	0.69
SA541777	1.29
SA541779	1.09
SA541781	0.84
SA130904	1.19
SA541783	0.74
SA541785	0.78
SA541787	1.4
SA541789	1.87
SA541725	0.82
SA541726	0.84
SA541794	0.79
SA541795	1.27
SA541796	1.56
SA130906	0.8
SA541797	2.6
SA541798	1.94
SA541799	0.84
SA541800	0.94
SA130908	1.02
SA541801	1.07
SA541802	0.81
SA541803	1.09
SA541804	0.92
SA541805	1.17
SA541806	0.76
SA541807	0.87
SA130910	1.17
SA130912	1.14
SA130914	2.58
SA130866	0.58
SA541735	0.68
SA528812	1.61
SA528814	0.68
SA528817	1.0
SA528818	0.99
SA528820	0.93
SA528821	0.94
SA528824	0.99
SA528826	0.71
SA528828	0.95
SA528830	0.92
SA528832	1.63
SA528834	1.43
SA528835	1.69
SA528837	0.89
SA528840	1.02
SA528841	1.79
SA528842	1.69
SA528844	1.5
SA528847	1.33
SA528849	1.21
SA528851	0.99
SA528852	0.87
SA528856	0.9
SA528857	1.09
SA528859	0.81
SA528860	0.88
SA528862	1.0
SA528865	0.78
SA528867	1.55
SA528869	0.87
SA528871	0.99
SA528873	1.57
SA528875	1.31
SA528877	0.95
SA528879	0.89
SA528880	2.45
SA528882	0.75
SA528992	2.24
SA528885	1.21
SA528887	2.01
SA528994	1.87
SA528996	1.97
SA528998	1.18
SA528889	0.89
SA528891	1.0
SA528893	0.85
SA528894	1.01
SA528897	0.9
SA130926	0.61
SA130924	0.63
SA130965	0.69
SA130962	0.85
SA130916	0.59
SA130918	0.63
SA130920	0.89
SA130922	0.66
SA528905	1.61
SA528907	0.79
SA528910	0.8
SA528911	0.87
SA528913	0.63
SA528915	1.68
SA528917	1.76
SA528919	1.0
SA528921	0.88
SA528923	0.8
SA528924	1.49
SA528927	1.96
SA528929	1.15
SA528931	1.51
SA528933	1.72
SA528990	1.16
SA528934	1.46
SA528935	1.18
SA528936	1.23
SA528937	0.86
SA528940	0.9
SA528942	0.79
SA528944	0.82
SA528946	0.93
SA528948	1.07
SA528950	1.0
SA528951	0.93
SA528952	0.97
SA528953	0.86
SA528780	0.88
SA528781	1.13
SA528783	0.78
SA528785	1.08
SA528787	1.41
SA528789	0.97
SA528791	0.94
SA528794	1.26
SA528796	0.9
SA528797	0.93
SA528800	0.97
SA528801	0.96
SA528803	0.87
SA528804	1.13
SA528808	2.14
SA560542	1.36
SA544626	0.51
SA569078	0.61
SA560569	0.38
SA560584	3.75
SA544388	0.44
SA544625	1.01
SA569079	0.7
SA569071	0.8
SA544629	0.44
SA544848	1.04
SA545084	0.55
SA545316	0.58
SA544389	0.44
SA544624	0.4
SA544345	0.38
SA544577	0.4
SA560557	0.61
SA569073	0.3
SA544812	2.57
SA545026	0.45
SA545277	0.53
SA545064	0.47
SA545291	0.42
SA544355	0.37
SA544579	0.52
SA544832	2.13
SA545065	0.81
SA545292	1.0
SA544356	0.44
SA544580	0.53
SA544819	0.51
SA569076	0.51
SA560562	0.51
SA545027	0.36
SA545378	0.48
SA544440	0.4
SA545361	0.55
SA544367	0.57
SA544707	0.54
SA544794	0.49
SA545137	0.4
SA144327	1.95
SA493514	2.14
SA518006	1.83
SA154272	2.21
SA135424	1.66
SA138419	0.99
SA163690	2.81
SA182972	2.4
SA184638	3.55
SA154643	6.63
SA146518	2.91
SA173189	2.65
SA132412	2.5
SA140010	2.81
SA167673	2.87
SA165009	2.38
SA154562	3.62
SA158200	2.49
SA153091	2.93
SA150368	6.55
SA131784	2.58
SA136139	2.52
SA493321	2.18
SA164464	2.2
SA494056	3.0
SA164380	1.1
SA137945	3.08
SA183792	4.3
SA174507	3.83
SA145920	2.47
SA166644	3.91
SA164469	2.77
SA167460	2.36
SA155885	3.63
SA159230	2.77
SA176128	1.88
SA141378	2.27
SA141832	2.82
SA152526	2.66
SA147352	1.92
SA148874	1.16
SA192682	1.16
SA200741	4.01
SA201501	3.66
SA190313	0.95
SA202973	0.78
SA494252	1.24
SA201436	4.98
SA201899	2.49
SA189140	0.84
SA203463	1.3
SA494286	1.74
SA494172	1.34
SA494344	2.11
SA494254	2.01
SA494230	1.65
SA200454	0.95
SA191279	3.12
SA188152	0.69
SA494402	1.58
SA494119	1.23
SA195405	2.56
SA195752	2.79
SA202818	0.85
SA195365	2.94
SA494128	1.17
SA195980	2.71
SA539328	2.16
SA192938	1.84
SA194161	2.71
SA201660	0.87
SA494083	2.06
SA203133	1.96
SA199316	2.17
SA203783	0.91
SA191028	1.04
SA194323	0.67
SA494352	1.22
SA494059	1.23
SA494400	0.96
SA494508	2.28
SA494085	1.31
SA494104	1.52
SA494079	1.06
SA494274	1.94
SA556269	2.32
SA556333	2.3
SA556257	2.12
SA556588	2.29
SA556881	1.54
SA556957	1.19
SA556945	1.37
SA556301	3.32
SA556844	1.52
SA556604	1.71
SA556750	1.45
SA556695	2.11
SA556871	2.28
SA556455	2.04
SA556542	1.17
SA556321	2.06
SA556676	2.09
SA556279	2.54
SA556519	2.52
SA556378	2.04
SA556713	1.93
SA556387	2.25
SA556247	1.49
SA556474	1.37
SA556620	2.18
SA556224	1.54
SA556639	1.72
SA556311	2.34
SA556421	1.32
SA556497	2.14
SA556732	1.81
SA556824	1.47
SA556343	2.02
SA556582	1.97
SA556541	1.63
SA556612	2.12
SA556473	2.33
SA556520	2.17
SA556891	1.65
SA556496	1.55
SA556446	2.24
SA556804	1.57
SA556847	2.17
SA556663	1.34
SA556901	1.57
SA556736	1.44
SA556688	1.57
SA556658	2.07
SA556827	1.33
SA233356	1.8
SA219495	1.18
SA218457	1.86
SA214180	0.82
SA249968	1.09
SA233236	0.91
SA236940	1.78
SA211231	1.08
SA231024	1.54
SA208753	0.96
SA246222	0.93
SA213683	1.12
SA212463	0.76
SA251598	1.05
SA227011	1.0
SA223155	1.59
SA250795	1.63
SA219279	1.68
SA246438	1.64
SA226187	2.04
SA212633	0.93
SA250207	1.56
SA208356	0.93
SA224701	1.65
SA213265	0.8
SA229489	0.87
SA210983	0.84
SA236047	0.82
SA204519	1.61
SA245025	2.85
SA209276	0.98
SA215516	1.29
SA240266	1.08
SA247368	3.7
SA209275	0.9
SA244604	0.76
SA231312	0.95
SA213107	0.89
SA230723	1.84
SA223053	0.8
SA521681	1.27
SA495225	1.69
SA494815	1.78
SA515002	1.76
SA495554	1.83
SA256687	1.87
SA495175	1.78
SA495088	1.55
SA495317	2.3
SA515801	2.02
SA494766	1.64
SA254716	2.05
SA534061	1.36
SA494879	1.94
SA253219	2.0
SA495277	1.82
SA494980	1.72
SA521693	1.81
SA495064	1.42
SA495336	1.61
SA495367	1.6
SA494863	2.2
SA515010	1.86
SA494854	2.43
SA495207	2.27
SA521601	1.81
SA495528	1.33
SA521655	1.49
SA495124	1.75
SA495211	2.0
SA495404	1.8
SA516048	1.84
SA515423	1.82
SA521733	1.41
SA520432	1.75
SA520433	1.39
SA520435	3.95
SA520436	2.16
SA520437	1.33
SA520440	1.0
SA520441	1.28
SA544987	1.09
SA558644	1.47
SA258400	1.64
SA258331	1.46
SA259003	4.47
SA257827	0.77
SA259051	1.13
SA257971	5.19
SA260098	2.83
SA260502	0.9
SA260990	1.26
SA258535	4.5
SA260038	2.86
SA259570	1.28
SA258934	1.84
SA258187	1.81
SA257441	1.61
SA259027	1.69
SA257551	1.25
SA258652	1.3
SA259486	2.02
SA260958	1.26
SA257468	1.76
SA257686	1.63
SA260542	4.3
SA260206	1.12
SA258745	2.14
SA260375	1.33
SA260299	1.44
SA259854	2.04
SA258919	1.7
SA258112	1.51
SA258340	2.98
SA257327	1.08
SA259374	4.27
SA264033	3.11
SA261568	2.01
SA264384	2.18
SA263841	2.31
SA261418	1.83
SA263232	2.24
SA266753	1.93
SA499570	2.93
SA266531	2.29
SA266864	1.71
SA261217	1.87
SA264515	2.6
SA262654	1.97
SA263973	2.24
SA264578	2.01
SA266528	2.04
SA265646	3.53
SA262138	1.91
SA262414	2.03
SA499886	1.09
SA499627	0.86
SA499689	1.36
SA499691	1.12
SA530169	1.64
SA499715	1.02
SA268330	1.48
SA268876	1.63
SA500946	2.11
SA267289	1.69
SA515293	1.33
SA540966	2.55
SA268723	1.38
SA267919	1.63
SA270083	1.2
SA550985	1.08
SA269722	1.35
SA520925	2.23
SA267761	1.41
SA268093	1.68
SA268474	1.76
SA269359	1.69
SA500727	1.21
SA270130	1.67
SA268792	1.57
SA500751	1.33
SA540539	2.22
SA500812	1.72
SA500176	1.22
SA269425	1.31
SA267529	1.35
SA500425	1.65
SA515120	1.49
SA269209	1.52
SA267700	1.89
SA267991	1.69
SA269069	1.51
SA500537	1.64
SA500671	1.21
SA500779	2.69
SA501074	1.7
SA268159	1.52
SA269293	1.71
SA500791	2.74
SA500856	1.27
SA500252	1.18
SA269671	2.14
SA500844	1.27
SA500082	1.78
SA515981	1.3
SA520789	2.32
SA499910	1.56
SA268375	1.37
SA268657	1.48
SA500128	1.79
SA268999	1.4
SA540519	1.75
SA267349	2.09
SA268507	1.65
SA268933	1.36
SA529513	1.77
SA529515	1.6
SA529517	1.58
SA529519	1.72
SA529521	1.23
SA529523	1.64
SA529525	1.82
SA529527	1.01
SA529529	3.72
SA529531	3.61
SA529533	0.97
SA529535	5.09
SA529538	2.64
SA529541	2.6
SA529543	3.22
SA529546	3.13
SA529549	3.16
SA529551	4.37
SA529554	3.42
SA529557	3.57
SA529558	3.42
SA529559	3.43
SA529560	3.93
SA529561	1.73
SA529562	2.65
SA529563	1.72
SA529564	3.63
SA529565	2.1
SA529507	1.68
SA529509	0.86
SA529511	1.29
SA501425	1.97
SA501429	1.03
SA501433	1.0
SA501437	1.39
SA501441	7.36
SA501444	1.45
SA501450	1.38
SA501454	2.69
SA501458	5.68
SA501462	2.66
SA501466	3.95
SA501470	14.01
SA501472	4.81
SA501475	3.82
SA501478	1.09
SA501482	5.29
SA501486	2.03
SA501489	1.57
SA501493	1.84
SA501497	4.59
SA501501	1.73
SA501504	4.09
SA270379	4.28
SA501508	2.08
SA270381	3.7
SA501512	4.31
SA501516	4.1
SA501518	4.21
SA501521	1.12
SA501525	5.8
SA501529	1.54
SA501533	1.25
SA270383	3.36
SA270385	15.71
SA501538	3.88
SA501542	1.24
SA270387	6.08
SA501547	3.26
SA501551	2.73
SA501557	1.45
SA501561	1.65
SA501565	5.2
SA501569	3.68
SA501573	3.33
SA501577	4.24
SA270389	2.67
SA501581	3.02
SA501585	4.79
SA501589	3.73
SA270391	5.46
SA501593	4.61
SA515211	5.81
SA270393	3.16
SA501597	5.41
SA501601	7.19
SA501605	0.89
SA501609	4.43
SA501613	4.34
SA501617	3.9
SA501621	3.17
SA501625	2.68
SA501629	3.43
SA515216	6.72
SA501632	8.2
SA501634	3.03
SA501636	4.19
SA270395	5.28
SA270397	4.48
SA270399	6.3
SA515220	3.31
SA501638	2.68
SA501640	3.07
SA515227	7.76
SA501642	3.99
SA501644	1.17
SA501646	6.38
SA270401	4.88
SA501648	4.21
SA270403	8.1
SA270405	5.8
SA501650	5.52
SA270407	6.24
SA501652	14.58
SA501654	1.98
SA270409	4.38
SA270411	6.53
SA501426	4.83
SA501430	6.36
SA501434	2.59
SA501438	5.39
SA270413	3.36
SA270415	2.84
SA501443	4.08
SA270417	5.74
SA270419	1.19
SA501447	1.69
SA501451	2.71
SA501455	5.09
SA501459	2.87
SA270421	3.32
SA515235	1.81
SA501463	4.6
SA270424	1.36
SA501467	4.93
SA270425	2.17
SA270427	4.16
SA270429	3.48
SA515244	1.34
SA270431	4.12
SA515251	6.71
SA515257	5.0
SA515264	6.09
SA270433	4.38
SA270435	3.33
SA501474	5.39
SA270437	7.29
SA501479	4.12
SA270439	4.34
SA501483	3.12
SA270441	1.7
SA270443	4.4
SA515268	2.24
SA501488	2.85
SA501492	12.81
SA515273	11.06
SA270445	3.72
SA501496	6.63
SA501500	2.96
SA270447	5.45
SA515279	5.68
SA270449	1.79
SA501505	3.31
SA501509	3.03
SA501513	4.15
SA515283	4.74
SA270451	2.62
SA270453	5.45
SA270455	1.78
SA270457	3.85
SA515288	3.51
SA270459	4.39
SA270461	2.62
SA501520	1.9
SA501524	1.8
SA515294	2.05
SA515297	4.04
SA270463	2.82
SA501528	2.06
SA501532	2.48
SA501536	2.5
SA270465	3.69
SA501539	2.01
SA515299	1.79
SA270467	2.51
SA515301	3.43
SA515304	2.04
SA501543	1.56
SA515306	3.02
SA501546	2.21
SA501550	3.43
SA515308	3.11
SA515310	3.55
SA501560	2.52
SA515313	4.25
SA515315	2.43
SA515317	2.39
SA515319	5.38
SA515324	3.95
SA515330	2.38
SA515336	1.71
SA501566	2.49
SA515344	3.69
SA515350	1.72
SA515356	2.88
SA515364	1.87
SA515370	4.66
SA515375	4.81
SA515380	1.7
SA515386	3.74
SA501570	6.62
SA515392	6.57
SA515402	5.09
SA515411	2.26
SA501574	5.32
SA515419	2.77
SA515424	2.53
SA515428	2.47
SA515436	6.36
SA515441	5.48
SA515447	2.69
SA515452	3.8
SA515459	2.22
SA515467	1.58
SA515476	2.38
SA529713	1.36
SA529715	1.4
SA529717	1.81
SA529719	5.88
SA529721	2.37
SA501580	6.04
SA529723	2.77
SA529725	1.3
SA529727	3.84
SA529729	2.23
SA529731	2.37
SA529733	2.31
SA529736	1.57
SA529738	2.47
SA529740	0.91
SA529742	2.18
SA529744	10.43
SA529746	2.83
SA529748	1.39
SA529750	2.79
SA529752	1.93
SA529754	3.18
SA529757	1.24
SA529764	2.26
SA529772	2.92
SA529775	1.23
SA529779	1.56
SA529785	1.47
SA529789	1.53
SA529794	1.26
SA529798	1.1
SA529801	1.8
SA529805	1.87
SA529809	1.26
SA501584	2.69
SA529814	1.9
SA501588	1.9
SA529820	2.19
SA529825	1.37
SA529829	3.44
SA501592	2.87
SA529834	3.0
SA529839	2.32
SA529842	4.29
SA529847	1.23
SA529851	0.99
SA529854	3.96
SA529860	1.96
SA529867	2.76
SA501596	1.59
SA501600	2.23
SA529875	2.95
SA529878	3.17
SA529882	2.01
SA501604	7.12
SA501608	11.95
SA501612	4.83
SA501616	3.73
SA501620	2.48
SA501624	4.99
SA501628	14.83
SA529895	4.68
SA529899	2.21
SA529903	3.04
SA279953	2.71
SA292877	3.47
SA289347	3.74
SA273148	5.74
SA287006	3.23
SA291067	2.77
SA279036	15.67
SA289989	3.33
SA295273	3.74
SA281085	1.47
SA292707	1.26
SA273601	3.29
SA276308	3.48
SA294770	3.67
SA274553	1.12
SA281496	3.01
SA286134	3.38
SA290144	12.99
SA291753	3.38
SA283229	3.6
SA284683	3.24
SA282688	3.58
SA288447	2.58
SA276056	1.14
SA282048	1.31
SA287677	2.49
SA283521	2.46
SA295008	3.07
SA290469	6.32
SA284137	4.12
SA278190	1.62
SA296485	3.4
SA270987	2.69
SA271352	2.9
SA277466	3.65
SA279447	3.12
SA279837	1.27
SA277586	1.32
SA281341	1.26
SA280009	2.64
SA275794	5.58
SA282563	2.91
SA307392	5.27
SA300568	2.3
SA318152	3.66
SA305824	3.86
SA310180	1.86
SA503615	2.44
SA308070	1.86
SA503366	1.85
SA315328	2.49
SA313356	1.92
SA503702	2.22
SA503920	2.12
SA305240	2.51
SA316060	4.34
SA305552	3.25
SA311905	1.8
SA310623	3.91
SA503616	1.98
SA315408	4.08
SA301503	6.62
SA308126	2.01
SA310020	16.33
SA503262	1.89
SA503700	2.14
SA503899	2.06
SA298206	1.85
SA303219	3.34
SA503212	1.94
SA313864	2.52
SA504082	2.18
SA312157	3.46
SA306039	2.05
SA503478	2.03
SA503545	1.75
SA320552	3.32
SA304520	1.72
SA317927	1.83
SA315153	2.82
SA503922	2.22
SA309875	1.62
SA503181	2.21
SA306800	2.0
SA310364	1.73
SA307548	3.31
SA503923	1.82
SA313644	1.66
SA504056	2.07
SA306732	2.86
SA320972	2.18
SA321045	1.99
SA542136	1.77
SA320954	1.93
SA320876	3.35
SA557676	1.79
SA321018	1.97
SA320900	1.39
SA542139	1.87
SA542045	3.7
SA542142	1.54
SA542147	2.47
SA542051	5.47
SA320918	1.53
SA542151	2.32
SA542128	3.42
SA542048	4.94
SA320864	3.62
SA320822	1.24
SA542033	5.49
SA542110	2.12
SA321105	1.78
SA542036	5.79
SA320936	1.74
SA557664	1.71
SA542154	2.38
SA320828	7.71
SA321027	2.51
SA542074	2.05
SA557688	6.14
SA320906	2.22
SA542103	1.92
SA320882	2.67
SA542039	4.15
SA320990	2.23
SA320942	1.72
SA542020	1.96
SA320966	3.37
SA320846	1.72
SA542026	2.12
SA557667	2.35
SA542119	3.2
SA321102	2.65
SA321002	5.54
SA542029	3.41
SA542107	1.7
SA542113	1.92
SA542100	11.15
SA542052	2.44
SA542116	2.09
SA320912	2.12
SA542122	2.08
SA542133	2.34
SA542057	1.74
SA542068	2.7
SA542060	2.11
SA320924	2.54
SA320852	3.92
SA542061	4.61
SA542023	1.76
SA321054	1.87
SA542125	2.38
SA320870	3.64
SA542071	2.4
SA542077	2.02
SA542042	5.58
SA321109	1.57
SA321063	1.41
SA321020	2.05
SA321029	3.97
SA320894	2.24
SA321116	2.34
SA320960	2.35
SA320978	2.93
SA321038	1.4
SA321134	4.38
SA320996	2.37
SA320984	2.12
SA542131	1.55
SA542145	2.21
SA542032	2.08
SA542092	1.87
SA320816	3.25
SA321125	2.93
SA542157	2.43
SA542017	2.82
SA320948	2.12
SA542067	1.72
SA320888	2.13
SA320840	3.71
SA320834	3.66
SA542098	2.51
SA321047	1.36
SA320930	1.9
SA542081	2.04
SA320858	2.36
SA321009	3.14
SA542086	2.32
SA542079	2.59
SA542089	2.74
SA542095	2.19
SA557552	0.99
SA557554	1.01
SA557172	1.14
SA557175	1.07
SA557177	1.08
SA557179	1.03
SA557181	0.75
SA557184	0.77
SA557186	0.79
SA557189	1.14
SA557191	0.69
SA557193	2.07
SA557196	2.4
SA557203	1.26
SA557210	1.32
SA557214	1.31
SA557217	1.52
SA557222	4.19
SA557223	3.02
SA557229	1.81
SA557234	0.69
SA557238	1.0
SA557242	0.95
SA557244	0.95
SA557246	1.2
SA557248	1.04
SA557250	1.06
SA557255	1.01
SA557263	0.86
SA557270	1.49
SA557274	1.31
SA557279	3.36
SA557282	3.22
SA557289	1.24
SA557290	1.62
SA557293	1.26
SA557297	1.99
SA557300	1.29
SA557304	1.23
SA557307	1.25
SA557310	1.18
SA557313	1.39
SA557317	1.38
SA557324	1.56
SA557332	1.82
SA557335	2.17
SA557339	3.35
SA557341	2.24
SA557346	1.74
SA557349	3.31
SA557354	0.92
SA557359	2.67
SA557363	1.85
SA557367	2.12
SA557371	1.28
SA557375	1.63
SA557379	1.38
SA557383	0.88
SA557386	0.93
SA557391	1.18
SA557396	1.24
SA557399	3.38
SA557403	1.55
SA557407	1.82
SA557411	5.44
SA557414	9.5
SA557418	1.61
SA557421	2.92
SA557425	3.92
SA557429	1.28
SA544574	1.41
SA545280	1.03
SA544376	1.23
SA544632	0.99
SA544846	1.02
SA544599	1.66
SA544879	0.75
SA545143	0.69
SA545360	1.58
SA544492	1.09
SA544735	0.63
SA544784	0.92
SA545020	0.92
SA505251	1.17
SA505279	0.93
SA505292	1.19
SA505313	1.0
SA505323	0.88
SA505337	1.29
SA505347	0.76
SA505360	1.44
SA505374	1.14
SA505386	1.26
SA505398	1.08
SA505414	1.19
SA505431	1.18
SA505456	1.04
SA505471	1.58
SA505485	0.8
SA505500	1.13
SA505511	0.91
SA505523	1.15
SA505536	1.15
SA505549	1.37
SA505559	1.17
SA505573	1.24
SA505584	1.63
SA505607	1.08
SA505631	1.17
SA505651	1.34
SA505670	1.38
SA505693	2.18
SA505720	2.43
SA505742	0.87
SA505773	1.48
SA505790	0.89
SA505805	1.15
SA505816	1.66
SA505830	1.44
SA505845	1.4
SA505860	1.29
SA505871	1.59
SA505884	1.31
SA505898	0.89
SA505913	0.86
SA505928	1.18
SA505941	2.26
SA505948	1.41
SA505241	1.29
SA505255	1.12
SA505269	1.76
SA505280	1.11
SA505359	1.53
SA505425	0.73
SA505487	0.93
SA505512	0.92
SA505535	2.06
SA505552	0.72
SA505653	1.09
SA505686	0.99
SA505696	1.28
SA505709	1.18
SA505722	1.09
SA505736	2.54
SA505748	0.95
SA505763	1.58
SA505777	2.01
SA505792	1.72
SA505807	1.05
SA505820	0.96
SA505836	0.8
SA505867	1.06
SA505879	1.09
SA505895	1.34
SA505916	1.08
SA505940	1.04
SA518178	1.84
SA520080	1.12
SA519865	3.12
SA518293	1.73
SA520119	1.52
SA518424	1.67
SA518471	1.63
SA344953	6.75
SA404252	5.17
SA520038	2.46
SA518262	1.37
SA518391	1.35
SA518563	1.61
SA520107	1.52
SA520036	3.19
SA520084	1.54
SA519014	2.05
SA520103	1.17
SA518894	1.83
SA518486	2.0
SA518469	1.51
SA519514	1.39
SA519944	1.63
SA519122	1.27
SA518618	1.73
SA518426	1.85
SA520044	1.83
SA518484	1.87
SA520111	1.46
SA519902	1.66
SA520099	1.38
SA518892	1.48
SA518387	1.18
SA519350	1.58
SA518463	1.64
SA520114	1.89
SA520040	1.93
SA518888	2.19
SA519802	1.28
SA359770	1.16
SA518450	1.04
SA518510	1.65
SA350434	4.97
SA519906	1.35
SA324818	2.09
SA407882	1.1
SA407930	4.87
SA408010	1.09
SA408402	1.39
SA408422	1.06
SA408546	0.72
SA408578	1.3
SA408691	0.72
SA408742	0.77
SA408874	1.08
SA409195	2.47
SA409266	1.1
SA409702	1.4
SA409270	0.92
SA409318	0.94
SA409350	1.2
SA409455	1.13
SA409506	1.73
SA409554	1.64
SA409627	1.31
SA409635	1.11
SA408978	1.71
SA409902	1.05
SA410855	0.75
SA410703	2.14
SA410238	1.05
SA410218	1.04
SA410194	1.89
SA410130	0.84
SA410294	0.76
SA411313	0.8
SA410543	0.86
SA518722	1.43
SA410916	1.84
SA410929	1.01
SA410989	0.99
SA411009	1.46
SA411197	1.64
SA411033	0.87
SA408190	0.84
SA411217	0.76
SA411438	0.78
SA411242	1.66
SA411413	1.23
SA411589	0.7
SA411233	1.14
SA410590	1.1
SA411318	1.29
SA410843	0.88
SA410867	0.96
SA410418	0.9
SA410394	0.95
SA410591	1.46
SA408139	1.77
SA410082	0.85
SA410270	0.88
SA410166	0.73
SA409734	0.72
SA410907	0.87
SA411097	1.34
SA410487	1.36
SA410654	0.72
SA411777	0.63
SA411405	0.84
SA411842	0.85
SA411517	0.79
SA411561	0.63
SA411729	0.62
SA411805	0.79
SA411753	0.63
SA411541	1.25
SA411365	0.65
SA412087	0.78
SA412140	1.14
SA412295	0.58
SA518538	1.1
SA518604	0.86
SA518629	1.11
SA518631	1.1
SA518636	1.07
SA518641	1.25
SA518666	0.97
SA518682	0.77
SA518688	1.59
SA518694	0.97
SA518700	0.81
SA518702	0.91
SA518725	1.26
SA518775	1.33
SA518777	2.1
SA518783	2.05
SA518799	2.11
SA518807	1.86
SA518809	1.76
SA518818	1.92
SA518880	0.88
SA518884	1.3
SA518852	0.74
SA413114	1.16
SA412618	3.14
SA558654	0.79
SA533640	0.93
SA520268	0.85
SA413138	5.64
SA413042	0.55
SA520288	1.32
SA520296	1.36
SA412880	0.93
SA520308	1.46
SA520173	1.23
SA520177	1.02
SA533609	0.78
SA533614	7.11
SA520189	2.91
SA520199	1.35
SA533731	1.51
SA520209	2.27
SA520217	0.97
SA520225	1.02
SA412475	7.01
SA533763	0.9
SA412959	5.14
SA533775	0.87
SA412510	6.17
SA533748	1.22
SA533700	1.28
SA533711	0.78
SA520247	5.75
SA533630	0.88
SA412786	6.34
SA533624	0.91
SA412941	5.71
SA413001	4.62
SA533738	0.93
SA533798	0.98
SA533696	1.69
SA533806	0.92
SA533616	1.26
SA533790	1.37
SA520256	1.19
SA533701	2.02
SA533788	0.68
SA533707	1.08
SA533603	0.78
SA533617	0.82
SA558650	0.93
SA533678	0.78
SA533799	2.3
SA533656	0.74
SA520266	0.71
SA533793	0.79
SA533644	0.74
SA533767	1.12
SA533655	0.86
SA533739	1.51
SA533675	1.27
SA533787	0.82
SA533792	1.01
SA533697	1.07
SA533658	0.89
SA533689	0.73
SA533795	0.89
SA533645	1.22
SA533715	1.18
SA533622	1.47
SA533679	1.5
SA533776	1.44
SA533751	1.18
SA533627	1.39
SA520272	2.14
SA533673	1.81
SA520276	1.14
SA533650	1.22
SA533722	3.66
SA533717	1.62
SA533807	0.8
SA533742	0.71
SA533756	0.83
SA533754	0.8
SA533808	0.83
SA533600	1.08
SA533621	0.75
SA520185	0.91
SA533654	0.93
SA520280	2.94
SA520286	5.31
SA520294	3.12
SA533719	0.44
SA520301	3.05
SA520310	0.8
SA533672	0.87
SA533607	0.96
SA533760	0.82
SA533728	1.27
SA533774	12.55
SA533791	1.11
SA533778	2.32
SA533687	2.38
SA558755	0.98
SA533762	1.3
SA533761	2.39
SA520179	0.55
SA520171	0.84
SA520190	1.15
SA520205	2.22
SA520211	1.18
SA520219	1.24
SA533657	1.45
SA520227	5.61
SA520320	1.43
SA520237	8.81
SA533737	0.73
SA520241	4.42
SA520245	1.14
SA520250	0.82
SA544335	1.88
SA520254	0.98
SA533755	0.99
SA533667	0.76
SA533685	0.64
SA533618	1.03
SA533765	0.66
SA533610	0.57
SA533662	0.87
SA533802	0.88
SA533581	0.79
SA533759	0.91
SA533592	2.02
SA533637	0.94
SA533671	0.86
SA533769	0.75
SA558657	0.97
SA533648	1.0
SA558741	2.08
SA558750	0.85
SA533629	0.87
SA533735	0.84
SA533641	1.09
SA533771	0.86
SA533812	0.77
SA558708	0.91
SA558647	0.74
SA558652	1.92
SA558686	0.77
SA558646	0.81
SA533691	0.7
SA544660	1.06
SA506652	1.35
SA506658	1.04
SA506666	0.54
SA506674	1.01
SA506678	1.03
SA506684	0.84
SA506690	1.12
SA506696	1.05
SA506704	1.01
SA506708	0.82
SA506646	0.99
SA506649	0.98
SA506659	0.8
SA506665	1.32
SA515053	1.17
SA506671	1.07
SA506675	0.99
SA506689	1.15
SA506695	1.11
SA506703	0.79
SA506709	0.6
SA506714	0.68
SA514904	1.22
[truncated: 833 more rows]
