# Supplementary material for: Framework for quality assessment of whole genome cancer sequences
Source: Nat Commun. 2020 Oct 7;11:5040. doi: 10.1038/s41467-020-18688-y (PMC7541455; doi:10.1038/s41467-020-18688-y)
Supplement: Supplementary file 7 — Source Data [file 41467_2020_18688_MOESM7_ESM.zip › Supplementary Figure 6b.txt]

tumor_wgs_icgc_sample_id	DiffChrom_size_normal
SA5195	2.14
SA1556	2.41
SA3742	1.97
SA3721	2.93
SA4012	2.05
SA3805	2.58
SA4666	7.58
SA649	2.13
SA1181	8.87
SA4557	2.44
SA1694	2.35
SA5451	2.34
SA2042	2.02
SA3616	2.51
SA5780	2.08
SA3310	2.16
SA3053	2.29
SA3391	1.96
SA491245	2.29
SA4138	2.87
SA5501	1.84
SA3475	1.77
SA5378	4.21
SA541868	1.89
SA541870	20.27
SA541988	8.91
SA541872	29.91
SA541874	13.83
SA541876	7.93
SA541878	20.74
SA541880	1.69
SA541882	1.89
SA541884	2.52
SA541886	1.45
SA541888	2.37
SA541890	1.72
SA541892	1.56
SA541990	3.98
SA541992	1.47
SA541994	1.55
SA541996	1.44
SA541998	1.33
SA542000	1.63
SA542002	2.09
SA542004	1.95
SA542006	1.66
SA542008	1.48
SA542010	1.63
SA542012	1.44
SA542014	1.71
SA541864	1.58
SA541866	2.31
SA541894	1.56
SA541896	6.58
SA541898	1.68
SA541900	1.41
SA541902	1.37
SA541904	1.52
SA541906	1.43
SA541946	1.68
SA541948	1.6
SA541950	2.24
SA541908	26.93
SA541952	4.81
SA541954	2.03
SA541956	1.34
SA541958	1.47
SA541960	2.2
SA541962	1.82
SA541910	2.65
SA541964	2.13
SA541912	1.86
SA541966	3.95
SA541968	1.48
SA541970	2.27
SA541972	5.94
SA541974	1.61
SA541914	1.51
SA541916	1.44
SA541918	3.68
SA541976	2.5
SA541978	1.33
SA541980	2.05
SA541982	1.25
SA541984	1.58
SA541920	1.37
SA541922	2.56
SA541924	2.16
SA541926	6.41
SA541928	4.34
SA541930	1.73
SA541932	1.31
SA541934	1.56
SA541936	1.76
SA541938	1.61
SA541940	1.45
SA541942	2.03
SA541944	1.73
SA541986	1.56
SA542492	1.15
SA542695	2.03
SA543113	1.82
SA557048	1.9
SA542928	1.84
SA557050	2.38
SA542641	1.11
SA543023	1.17
SA544135	1.28
SA543282	1.32
SA543705	1.67
SA544051	1.39
SA542525	1.35
SA542920	1.46
SA542919	1.58
SA543179	1.67
SA543553	1.58
SA543073	2.03
SA544229	1.43
SA542686	1.5
SA542425	1.69
SA543168	2.68
SA543567	1.67
SA542426	1.58
SA542783	1.49
SA544289	1.23
SA544288	1.35
SA542735	1.18
SA543126	1.2
SA557043	1.27
SA543500	1.15
SA543977	1.4
SA542427	1.46
SA543968	1.32
SA543105	1.73
SA543104	1.23
SA543712	1.56
SA544072	1.57
SA557034	1.71
SA542923	1.35
SA544029	1.8
SA543254	1.46
SA543663	1.44
SA542640	1.63
SA543530	1.19
SA543895	1.4
SA544294	1.56
SA543426	1.36
SA544186	1.38
SA543885	1.57
SA557036	1.42
SA542602	1.23
SA543114	1.26
SA543536	1.3
SA544124	1.6
SA543622	1.31
SA544002	1.35
SA542448	1.65
SA542719	1.25
SA543117	1.31
SA543912	1.37
SA542718	2.58
SA543681	1.63
SA557038	1.46
SA543682	1.69
SA543399	2.2
SA543789	1.49
SA557046	1.45
SA543824	1.45
SA542561	1.46
SA542938	1.35
SA543801	1.35
SA543493	1.67
SA543843	1.72
SA544092	1.23
SA543301	1.29
SA543482	1.85
SA542683	1.55
SA543090	1.66
SA6128	1.39
SA6131	1.46
SA6134	1.12
SA6125	5.21
SA6137	3.88
SA6140	4.8
SA6143	4.16
SA6146	2.81
SA6149	2.6
SA6152	2.51
SA6155	3.03
SA6760	3.02
SA6811	3.57
SA6158	2.82
SA6161	1.65
SA6164	1.73
SA6167	2.24
SA6170	2.09
SA6173	2.15
SA6176	1.9
SA6179	3.25
SA541812	1.45
SA541814	1.83
SA541816	1.79
SA541818	1.1
SA541820	1.46
SA541822	1.79
SA541824	1.91
SA541826	1.44
SA541828	1.42
SA541830	1.62
SA541832	1.84
SA541834	1.56
SA541836	1.32
SA541838	1.52
SA541840	1.47
SA541842	1.59
SA541844	1.6
SA541846	1.3
SA541848	1.37
SA541850	1.3
SA541852	1.22
SA541854	1.58
SA541856	0.83
SA541858	1.05
SA541860	0.78
SA43144	1.24
SA70525	1.42
SA26595	1.17
SA13738	1.18
SA65784	0.96
SA15776	1.04
SA491558	1.1
SA12991	0.98
SA18463	0.85
SA83134	1.13
SA492388	1.02
SA10195	1.01
SA22515	1.99
SA19615	0.91
SA68521	1.56
SA492359	1.22
SA26895	1.12
SA60252	0.89
SA81808	0.83
SA66217	1.05
SA67692	1.29
SA14241	1.7
SA77461	1.26
SA72642	1.3
SA49610	0.99
SA491910	1.13
SA49664	0.92
SA70945	0.88
SA492056	0.98
SA64750	1.09
SA63265	0.78
SA492026	1.21
SA491668	1.02
SA40999	0.96
SA68194	0.85
SA18702	1.1
SA82918	1.22
SA32297	1.19
SA38132	0.78
SA61999	1.25
SA24487	1.51
SA491814	1.19
SA46800	0.95
SA491630	0.93
SA61440	1.12
SA61837	1.37
SA492174	1.87
SA78527	1.12
SA33508	0.9
SA74453	1.04
SA45294	0.81
SA27437	0.74
SA46697	1.09
SA80884	0.88
SA22443	0.81
SA75558	1.07
SA57008	0.98
SA492027	1.5
SA64373	1.0
SA63181	0.96
SA30223	0.83
SA74051	0.91
SA491600	0.81
SA33121	0.71
SA40403	0.96
SA82966	1.09
SA33754	1.34
SA492021	1.19
SA20573	1.17
SA20975	1.0
SA62815	0.92
SA72823	1.14
SA82372	0.79
SA71810	1.01
SA28963	1.06
SA37556	1.06
SA53799	1.08
SA55071	0.98
SA32713	1.18
SA17443	1.16
SA23417	0.86
SA55269	0.94
SA57479	0.84
SA60771	0.94
SA34768	1.29
SA68015	0.73
SA28475	0.81
SA492104	1.18
SA48667	1.14
SA84185	1.11
SA11798	0.84
SA50262	0.98
SA543057	0.86
SA543433	1.7
SA543590	1.81
SA544047	1.56
SA543785	1.1
SA543550	1.83
SA543762	1.31
SA543206	1.19
SA542535	5.29
SA542560	1.82
SA543541	1.21
SA543685	1.01
SA534389	0.96
SA517715	0.85
SA517453	0.9
SA517839	4.57
SA492657	1.32
SA517802	0.92
SA534431	1.2
SA525036	2.08
SA492581	1.18
SA517730	2.62
SA534591	1.18
SA84489	1.32
SA84360	1.03
SA524966	1.26
SA517856	1.28
SA525054	1.43
SA84896	1.01
SA84668	1.17
SA517532	1.09
SA524949	0.8
SA86108	3.59
SA542382	1.19
SA86119	2.32
SA86126	1.48
SA86170	0.94
SA86182	0.95
SA86215	1.42
SA542383	1.04
SA86131	1.4
SA542384	1.12
SA86239	1.11
SA86276	1.07
SA86302	1.02
SA542385	0.98
SA542386	0.91
SA86314	0.99
SA86338	0.94
SA86347	1.18
SA86359	1.04
SA86383	0.81
SA86450	0.84
SA86476	0.91
SA538975	0.8
SA542163	0.91
SA86545	1.03
SA86551	0.93
SA86569	0.96
SA86575	0.83
SA542165	0.66
SA86594	0.87
SA542167	0.88
SA542169	0.69
SA538977	0.82
SA542387	0.94
SA542171	0.76
SA538980	0.69
SA542388	0.9
SA542173	0.92
SA86680	0.79
SA86696	0.79
SA86726	0.91
SA542175	0.7
SA86768	0.86
SA538983	1.08
SA542177	0.77
SA542179	0.84
SA542181	0.83
SA85244	1.18
SA85298	0.82
SA85340	0.99
SA542183	0.88
SA542185	1.18
SA542389	1.29
SA85506	0.81
SA85535	1.76
SA538985	0.57
SA85553	0.91
SA542390	1.64
SA542187	0.88
SA542391	1.93
SA542392	1.05
SA542393	1.3
SA542394	1.05
SA542189	0.79
SA538992	0.98
SA542395	0.87
SA538995	1.15
SA542396	1.43
SA538998	1.57
SA539000	0.9
SA539002	1.2
SA539004	0.86
SA539006	0.82
SA542191	1.06
SA542193	0.92
SA539008	0.76
SA542195	0.73
SA539010	0.76
SA542197	0.74
SA542199	0.95
SA542201	0.59
SA85671	1.54
SA542203	0.84
SA539012	0.79
SA542205	0.88
SA542207	0.93
SA539014	0.88
SA542397	0.88
SA539017	0.96
SA539019	1.39
SA85710	0.74
SA539021	1.49
SA539023	1.14
SA85722	0.81
SA542209	0.91
SA542211	0.71
SA539025	0.72
SA542213	0.86
SA542215	0.84
SA542217	0.92
SA542222	2.96
SA542220	2.96
SA542221	2.96
SA542226	1.76
SA542224	1.76
SA542225	1.76
SA542232	3.78
SA542233	3.78
SA542235	3.34
SA542236	3.34
SA542238	2.07
SA542239	2.07
SA542242	2.29
SA542241	2.29
SA542246	2.34
SA542245	2.34
SA542244	2.34
SA542249	2.49
SA542248	2.49
SA542251	1.45
SA542252	1.45
SA542255	3.27
SA542254	3.27
SA542229	3.74
SA542230	3.74
SA542228	3.74
SA542257	1.98
SA542258	1.98
SA542261	2.17
SA542260	2.17
SA542265	2.0
SA542264	2.0
SA542263	2.0
SA542268	1.83
SA542267	1.83
SA542271	2.69
SA542270	2.69
SA542274	1.44
SA542273	1.44
SA542276	1.62
SA542277	1.62
SA542279	1.62
SA542280	1.62
SA542282	2.24
SA542283	2.24
SA542285	2.66
SA542286	2.66
SA542287	1.92
SA542289	1.92
SA542290	1.28
SA542292	1.28
SA542293	2.34
SA542295	2.34
SA542296	1.61
SA542298	1.61
SA542300	1.44
SA542301	1.44
SA542304	1.14
SA542302	1.14
SA542305	2.69
SA542307	2.69
SA542311	2.11
SA542308	2.11
SA542309	2.11
SA542314	1.48
SA542312	1.48
SA542316	1.75
SA542317	1.75
SA542320	5.85
SA542318	5.85
SA93146	1.49
SA108597	2.09
SA123799	1.73
SA101371	1.46
SA491186	1.97
SA121657	2.19
SA126289	2.52
SA491162	1.76
SA129949	1.81
SA112902	2.12
SA111218	1.87
SA526320	1.55
SA90162	1.65
SA491225	1.49
SA119548	2.38
SA491175	1.72
SA100232	3.68
SA102536	1.48
SA491234	1.47
SA88004	1.63
SA491195	1.88
SA98569	1.83
SA535737	1.57
SA547730	2.21
SA93904	1.79
SA95373	1.51
SA130321	1.76
SA100512	1.89
SA113370	1.91
SA100868	1.65
SA117559	0.67
SA491215	1.78
SA125187	10.39
SA491205	1.51
SA491143	1.6
SA102816	1.56
SA491122	1.51
SA121680	1.83
SA124878	2.06
SA106552	0.62
SA92158	2.75
SA105050	5.95
SA491106	1.73
SA126265	1.7
SA100712	2.08
SA87265	1.29
SA560617	1.02
SA560602	1.09
SA560593	1.0
SA560612	1.05
SA560609	0.95
SA560605	0.93
SA560599	0.92
SA130901	1.43
SA130872	0.37
SA130876	0.94
SA541742	1.13
SA130880	1.0
SA541744	0.96
SA130903	2.74
SA130882	0.73
SA130884	0.72
SA541747	0.82
SA130886	0.87
SA541749	0.82
SA130888	0.79
SA541727	1.0
SA541751	1.0
SA541753	1.14
SA541728	1.14
SA541755	0.8
SA130905	1.07
SA541757	0.73
SA541759	0.79
SA541761	0.94
SA541763	1.85
SA541729	0.67
SA541765	0.67
SA541731	0.67
SA541733	0.67
SA541732	0.67
SA541730	0.67
SA541734	0.78
SA541738	0.78
SA541740	0.78
SA541736	0.78
SA541767	0.78
SA541739	0.78
SA541741	1.37
SA541745	1.37
SA541743	1.37
SA541748	1.37
SA541746	1.37
SA541758	0.62
SA541754	0.62
SA541750	0.62
SA541760	0.62
SA541752	0.62
SA541756	0.62
SA541770	3.63
SA541772	3.63
SA541766	3.63
SA541762	3.63
SA541768	3.63
SA541764	3.63
SA130907	1.61
SA541774	3.2
SA541776	3.2
SA541778	1.55
SA541780	1.23
SA541782	1.0
SA130909	1.16
SA541784	1.26
SA541786	1.01
SA541788	1.11
SA541790	0.98
SA541791	0.99
SA541792	1.01
SA541793	0.91
SA130911	1.14
SA130913	1.12
SA130915	0.94
SA130868	0.49
SA541737	0.62
SA528810	1.58
SA528811	0.68
SA528813	0.8
SA528912	2.35
SA528798	1.27
SA528914	0.79
SA528886	0.76
SA528815	0.8
SA528816	1.21
SA528916	1.21
SA528888	1.19
SA528902	1.44
SA528890	1.27
SA528799	1.01
SA528908	1.09
SA528918	1.25
SA528819	1.56
SA528920	1.17
SA528892	1.37
SA528802	1.12
SA528792	1.24
SA528922	0.67
SA528805	1.1
SA528822	0.75
SA528823	0.78
SA528903	0.59
SA528904	0.82
SA528925	0.69
SA528825	0.69
SA528806	0.62
SA528827	0.57
SA528807	1.28
SA528809	1.18
SA528829	0.83
SA528831	0.52
SA528793	1.72
SA528895	1.1
SA528993	1.23
SA528833	1.37
SA528836	1.26
SA528995	1.28
SA528997	1.27
SA528999	1.21
SA528926	0.69
SA528782	0.75
SA528928	0.66
SA528930	0.9
SA528932	0.98
SA130927	2.33
SA130925	1.05
SA130964	1.06
SA130963	0.62
SA130917	1.71
SA130919	1.81
SA130921	0.57
SA130923	0.95
SA528838	0.88
SA528896	0.79
SA528839	0.75
SA528843	0.72
SA528938	1.43
SA528845	1.2
SA528846	1.35
SA528848	0.95
SA528850	0.67
SA528939	1.44
SA528853	0.86
SA528854	1.05
SA528898	1.06
SA528899	0.98
SA528941	1.11
SA528991	1.17
SA528943	1.73
SA528784	1.61
SA528786	1.49
SA528945	1.32
SA528855	1.29
SA528947	0.86
SA528788	1.18
SA528858	0.69
SA528861	0.77
SA528790	0.72
SA528909	1.12
SA528863	1.44
SA528906	1.53
SA528864	1.6
SA528866	0.75
SA528868	0.91
SA528870	1.26
SA528872	1.28
SA528900	1.25
SA528874	1.31
SA528949	1.63
SA528876	1.28
SA528878	1.06
SA528881	1.14
SA528901	1.73
SA528883	0.84
SA528795	1.31
SA528884	1.66
SA569075	0.44
SA542932	0.69
SA560559	0.46
SA569081	0.97
SA569082	1.38
SA542536	0.72
SA542931	0.7
SA569072	1.16
SA560543	0.63
SA542966	1.12
SA543305	0.91
SA543730	0.69
SA544109	0.29
SA542564	0.62
SA542965	0.52
SA542473	0.57
SA542843	0.33
SA569080	0.45
SA569074	0.7
SA543211	0.5
SA543593	0.89
SA544009	0.61
SA543675	0.64
SA544045	0.48
SA542478	0.36
SA542864	0.57
SA543233	3.85
SA543680	1.94
SA544046	9.08
SA542479	0.45
SA542865	0.5
SA543234	0.46
SA560552	0.54
SA569077	0.46
SA543594	0.41
SA544185	0.44
SA542619	0.41
SA544191	0.64
SA542486	0.5
SA543051	0.63
SA543199	0.59
SA543781	0.32
SA144576	3.04
SA151709	2.19
SA180317	2.24
SA154417	1.29
SA135301	1.32
SA138250	1.37
SA163620	2.95
SA182882	3.08
SA494057	2.76
SA560596	7.58
SA146608	3.9
SA173009	3.47
SA132368	2.79
SA139948	2.47
SA167759	2.84
SA165304	2.8
SA154497	2.64
SA158256	3.07
SA153016	1.98
SA150476	1.3
SA131728	2.32
SA136091	3.42
SA138738	4.98
SA164854	4.25
SA184257	3.45
SA164299	0.99
SA138061	2.33
SA183702	2.69
SA174372	3.03
SA146105	3.06
SA166804	2.69
SA164579	2.57
SA167349	3.57
SA155940	2.93
SA159460	2.45
SA176022	3.27
SA141272	3.17
SA142043	4.07
SA152676	2.31
SA147241	8.4
SA148718	1.18
SA192727	1.13
SA200796	3.02
SA201430	4.83
SA190261	0.79
SA202903	0.96
SA494251	1.65
SA201351	2.34
SA201809	1.6
SA189208	1.04
SA203543	1.27
SA494284	1.37
SA494168	1.19
SA494343	1.3
SA494253	1.19
SA494229	1.56
SA200524	0.67
SA191335	2.3
SA188108	0.85
SA494401	1.41
SA494116	1.57
SA195328	3.04
SA195822	2.81
SA202848	1.22
SA195307	2.2
SA494127	1.16
SA195900	3.25
SA539321	1.47
SA192967	0.79
SA194253	4.14
SA201581	1.09
SA494082	1.03
SA203048	2.03
SA199271	2.15
SA203853	0.82
SA191115	1.17
SA194387	0.84
SA494351	1.21
SA494058	1.39
SA494399	1.17
SA494507	1.29
SA494084	1.41
SA494103	1.37
SA494078	1.37
SA494271	1.26
SA556263	0.89
SA556327	1.39
SA556251	2.18
SA556577	1.64
SA556872	3.1
SA556950	1.99
SA556937	1.8
SA556295	1.39
SA556832	1.94
SA556591	1.69
SA556737	1.95
SA556682	2.27
SA556859	4.38
SA556442	2.85
SA556530	2.1
SA556315	1.36
SA556664	2.05
SA556273	1.16
SA556509	1.75
SA556367	2.95
SA556702	2.27
SA556372	1.38
SA556241	2.15
SA556462	1.94
SA556610	2.01
SA556218	2.0
SA556626	2.05
SA556305	1.37
SA556410	1.7
SA556485	1.67
SA556719	3.27
SA556811	1.82
SA556337	1.16
SA556571	1.95
SA556529	2.2
SA556600	1.54
SA556458	1.83
SA556506	2.14
SA556885	3.17
SA556484	1.74
SA556434	3.32
SA556791	1.59
SA556835	3.36
SA556650	1.67
SA556895	1.46
SA556724	1.54
SA556675	1.62
SA556647	2.2
SA556816	1.84
SA233266	1.47
SA219639	0.65
SA218331	1.41
SA214090	0.71
SA250087	4.57
SA233294	0.82
SA236844	1.51
SA211341	1.21
SA230964	1.43
SA560606	0.71
SA560614	0.69
SA213642	1.32
SA212393	0.67
SA251496	1.01
SA227089	0.85
SA223029	2.05
SA250663	1.78
SA219165	1.39
SA246522	1.5
SA226253	1.56
SA212726	0.73
SA250273	1.43
SA208440	0.77
SA224647	1.48
SA213387	0.77
SA229532	0.79
SA210843	2.36
SA235957	0.77
SA204546	1.47
SA245139	2.47
SA209306	0.83
SA215371	0.98
SA240128	1.45
SA247488	3.55
SA209137	0.72
SA244508	0.69
SA231359	1.28
SA213217	1.45
SA230633	1.65
SA222933	0.74
SA521664	1.69
SA495215	1.9
SA494805	2.0
SA514993	2.08
SA495538	1.32
SA495423	1.53
SA495155	1.73
SA495070	2.4
SA255656	1.34
SA515781	1.59
SA494740	1.2
SA254668	1.36
SA534051	1.5
SA254332	1.4
SA253231	1.34
SA495252	2.11
SA494956	2.21
SA521667	2.12
SA495048	1.74
SA495321	2.26
SA495342	1.46
SA254188	1.28
SA514999	1.61
SA253172	1.67
SA254758	1.2
SA521593	2.39
SA495518	1.52
SA521642	2.29
SA495100	2.2
SA255317	1.32
SA495380	2.17
SA516035	1.41
SA515399	1.52
SA521717	1.67
SA520420	1.33
SA520422	11.61
SA520425	10.96
SA520426	1.37
SA520427	4.22
SA520430	1.41
SA520431	2.15
SA543521	0.94
SA558645	1.1
SA258388	2.68
SA258319	1.69
SA258991	5.3
SA257815	1.39
SA259039	1.27
SA257959	6.31
SA260074	4.15
SA260494	0.96
SA260974	4.62
SA258511	5.85
SA260022	5.55
SA259554	1.78
SA258916	1.19
SA258175	5.54
SA257429	1.77
SA259015	5.33
SA257534	1.12
SA258640	2.9
SA259478	6.39
SA260926	7.63
SA257454	1.78
SA257674	1.38
SA260515	2.46
SA260182	1.24
SA258736	1.08
SA260362	0.74
SA260274	2.07
SA259838	2.19
SA258898	3.16
SA258100	2.73
SA258334	2.88
SA257315	1.85
SA259362	2.68
SA264069	2.09
SA261595	2.54
SA264336	1.89
SA263853	2.4
SA261436	1.61
SA263196	1.95
SA266783	2.14
SA266786	2.09
SA266489	1.8
SA266828	1.82
SA261184	2.06
SA264474	2.15
SA262624	1.91
SA264003	1.96
SA264624	1.88
SA266579	2.41
SA265676	4.47
SA262126	2.16
SA262459	1.88
SA499742	1.31
SA499746	1.07
SA499801	1.28
SA499802	2.07
SA499813	1.75
SA499815	1.15
SA268288	1.72
SA268834	2.06
SA500918	1.71
SA267260	1.57
SA515277	1.95
SA540960	1.36
SA268678	1.9
SA267880	1.53
SA270040	0.98
SA550978	1.55
SA269680	1.21
SA520910	1.66
SA267718	1.05
SA268027	1.93
SA268432	1.56
SA269323	1.51
SA500699	2.06
SA270088	1.92
SA268750	1.79
SA500737	1.69
SA540527	1.47
SA500797	1.45
SA500148	1.8
SA269383	2.57
SA267454	2.17
SA500397	1.56
SA515104	1.94
SA269167	2.15
SA267658	1.53
SA267949	1.35
SA269041	1.94
SA500499	1.39
SA500643	1.64
SA500759	1.82
SA501060	1.55
SA268117	2.15
SA269251	2.25
SA500769	1.35
SA500830	1.93
SA500238	2.09
SA269629	1.55
SA500820	1.99
SA500054	1.32
SA515972	1.71
SA520782	1.72
SA499894	1.8
SA268333	2.34
SA268591	2.34
SA500100	1.56
SA268957	2.1
SA540506	1.68
SA267307	1.65
SA268465	1.34
SA268889	2.26
SA501371	2.06
SA501373	1.9
SA501375	1.7
SA501377	1.91
SA501379	1.61
SA501381	3.37
SA501383	2.42
SA501385	1.45
SA501387	0.94
SA501389	3.14
SA501391	0.96
SA501393	4.29
SA501395	2.2
SA501397	2.25
SA501399	2.79
SA501401	2.83
SA501403	3.47
SA501405	4.55
SA501407	3.54
SA501409	3.17
SA501411	3.44
SA501413	3.5
SA501415	2.29
SA501417	1.85
SA501419	3.47
SA501421	1.89
SA501422	2.76
SA501423	4.11
SA501365	2.35
SA501367	0.86
SA501369	0.78
SA501427	1.48
SA501431	1.23
SA501435	1.09
SA501439	1.85
SA501442	3.02
SA501446	1.24
SA501448	1.24
SA501452	1.2
SA501456	0.95
SA501460	1.75
SA501464	4.14
SA501468	1.51
SA501471	2.49
SA501473	5.5
SA501477	2.53
SA501480	0.84
SA501484	2.75
SA501487	1.04
SA501491	0.89
SA501495	1.35
SA501499	3.21
SA501503	1.37
SA501506	7.61
SA270380	5.09
SA501510	1.86
SA270382	4.73
SA501514	3.23
SA501517	2.24
SA501519	1.77
SA501523	1.41
SA501527	1.67
SA501564	1.35
SA501531	1.35
SA501535	1.35
SA270384	3.05
SA270386	3.41
SA501540	2.6
SA501544	1.09
SA270388	2.56
SA501549	3.07
SA501553	1.74
SA501555	1.74
SA501559	3.71
SA501563	1.3
SA501567	2.73
SA501571	3.57
SA501575	2.52
SA501579	2.2
SA270390	3.47
SA501583	2.63
SA501587	1.98
SA501591	2.48
SA270392	3.47
SA501595	2.97
SA515214	5.63
SA270394	3.2
SA501599	4.07
SA501603	3.4
SA501607	0.85
SA501611	4.39
SA501615	3.46
SA501619	3.02
SA501623	2.95
SA501627	1.08
SA501631	6.91
SA515218	3.38
SA501633	7.01
SA501635	5.03
SA501637	2.7
SA270396	4.49
SA270398	4.09
SA270400	5.55
SA515222	5.67
SA501639	7.48
SA501641	2.2
SA515233	5.95
SA501643	3.52
SA501645	2.82
SA501647	4.61
SA270402	4.77
SA501649	3.28
SA270404	4.7
SA270406	5.71
SA501651	2.96
SA270408	3.92
SA501653	3.78
SA501424	2.5
SA270410	5.65
SA270412	6.64
SA501428	5.17
SA501432	2.21
SA501436	3.25
SA501440	6.72
SA270414	10.35
SA270416	3.4
SA501445	6.27
SA270418	2.99
SA270420	6.62
SA501449	2.79
SA501453	2.95
SA501457	5.22
SA501461	5.39
SA270422	8.75
SA515239	2.5
SA501465	6.13
SA270423	3.0
SA501469	5.29
SA270426	9.92
SA270428	5.41
SA270430	9.2
SA515248	4.03
SA270432	2.68
SA515254	7.0
SA515261	3.15
SA515266	10.2
SA270434	5.96
SA270436	5.32
SA501476	5.36
SA270438	4.77
SA501481	3.71
SA270440	6.21
SA501485	2.59
SA270442	11.65
SA270444	6.16
SA515270	3.13
SA501490	2.44
SA501494	5.78
SA515276	3.93
SA270446	4.3
SA501498	4.42
SA501502	3.27
SA270448	7.0
SA515281	7.52
SA529837	2.04
SA270450	2.04
SA501507	3.97
SA501511	4.67
SA501515	2.89
SA515286	7.43
SA270452	2.02
SA270454	2.97
SA270456	3.86
SA270458	2.68
SA515292	5.35
SA270460	1.16
SA270462	2.91
SA501522	4.8
SA501526	3.68
SA515296	5.35
SA515298	2.7
SA270464	2.64
SA501530	2.4
SA501534	1.63
SA501537	1.96
SA270466	2.56
SA501541	2.89
SA515300	4.12
SA270468	2.06
SA515302	2.25
SA515305	2.71
SA501545	3.16
SA515307	2.07
SA501548	3.58
SA501552	3.44
SA501554	3.44
SA515309	2.21
SA515312	3.74
SA501562	2.01
SA515314	1.78
SA515316	1.9
SA515318	6.75
SA515322	2.96
SA515327	2.51
SA515333	3.03
SA515339	4.3
SA501568	1.19
SA515347	2.28
SA515353	6.05
SA515360	1.78
SA515367	2.11
SA515373	2.48
SA515377	3.25
SA515383	2.27
SA515389	3.25
SA501572	3.52
SA501578	3.52
SA515397	3.19
SA515407	2.37
SA515415	1.02
SA501576	5.61
SA515422	1.8
SA515427	1.97
SA515432	2.72
SA515438	3.46
SA515444	5.51
SA515450	1.72
SA515456	1.79
SA515463	1.55
SA515472	4.08
SA515479	2.75
SA529714	1.09
SA529716	2.13
SA529718	1.31
SA529720	3.38
SA529722	1.78
SA501582	4.12
SA529724	2.66
SA529726	2.39
SA529728	5.55
SA529730	1.53
SA529732	1.4
SA529734	5.2
SA529735	5.2
SA529737	1.72
SA529739	3.75
SA529741	2.8
SA529743	1.72
SA529745	1.46
SA529747	1.61
SA529749	2.53
SA529751	2.69
SA529753	2.55
SA529756	3.36
SA529759	1.35
SA529766	3.46
SA529774	3.0
SA529777	2.71
SA529781	1.21
SA529783	1.21
SA529787	1.36
SA529792	1.02
SA529796	0.99
SA529800	1.2
SA529803	1.05
SA529807	3.05
SA529811	1.6
SA501586	2.47
SA529818	1.98
SA501590	2.26
SA529823	1.49
SA529827	1.06
SA529830	1.06
SA501594	2.26
SA529835	2.21
SA529841	1.27
SA529845	4.68
SA529849	1.25
SA529853	1.05
SA529857	2.96
SA529858	2.96
SA529863	1.29
SA529864	1.29
SA529869	2.71
SA501598	3.7
SA501602	1.89
SA529876	1.86
SA529881	1.6
SA529884	2.82
SA501606	4.08
SA501610	5.42
SA501614	1.81
SA501618	4.05
SA501622	2.19
SA501626	1.71
SA501630	1.79
SA529897	1.94
SA529901	2.23
SA529905	2.0
SA279872	3.57
SA292802	3.13
SA289217	4.89
SA273031	2.9
SA286926	2.59
SA291007	1.56
SA278886	2.87
SA289879	3.59
SA295193	4.29
SA281019	1.23
SA292647	1.48
SA273481	2.72
SA276242	9.0
SA294650	3.02
SA274485	1.4
SA281426	57.9
SA286004	2.73
SA290059	4.32
SA291688	4.46
SA283110	3.46
SA284573	3.7
SA282599	33.71
SA288366	4.62
SA275986	1.11
SA281973	2.02
SA287592	3.03
SA283444	2.42
SA294903	2.5
SA290384	3.42
SA283996	2.81
SA278114	1.33
SA296370	3.52
SA270862	2.53
SA271263	3.19
SA277382	3.27
SA279342	9.02
SA279763	1.3
SA277517	1.38
SA281267	1.27
SA279897	2.55
SA275554	3.65
SA282493	37.22
SA307536	3.78
SA300605	3.22
SA317999	3.1
SA305693	4.18
SA310244	2.02
SA503612	2.14
SA307934	2.08
SA503358	2.89
SA315471	4.35
SA313324	2.38
SA503701	2.11
SA503918	2.61
SA305293	1.76
SA315959	5.31
SA305520	2.65
SA311872	1.27
SA310500	5.12
SA503614	2.51
SA315503	4.8
SA301678	5.89
SA308158	1.79
SA310164	1.57
SA503261	3.04
SA503699	2.17
SA503898	4.0
SA298231	1.97
SA303138	2.96
SA503211	3.15
SA313800	2.54
SA504079	1.9
SA312300	3.38
SA306087	1.67
SA503473	4.04
SA503541	2.26
SA320731	5.81
SA304460	1.87
SA317863	2.09
SA315264	3.51
SA503919	2.34
SA309724	2.67
SA503179	2.41
SA306844	1.72
SA310395	2.0
SA307650	3.31
SA503921	2.78
SA313680	1.82
SA504055	2.51
SA306668	2.71
SA320974	2.82
SA321048	2.23
SA542137	1.68
SA320956	3.89
SA320878	2.74
SA557677	1.83
SA321021	1.99
SA320902	2.37
SA542140	1.95
SA542046	2.87
SA542143	1.85
SA542149	2.83
SA542053	4.7
SA320920	2.41
SA542152	2.38
SA542129	2.69
SA542049	3.0
SA320866	2.21
SA320824	1.51
SA542034	5.21
SA542111	2.24
SA321106	6.51
SA542037	3.8
SA320938	1.78
SA557665	2.13
SA542155	2.58
SA320830	3.31
SA321030	2.89
SA542075	1.84
SA557689	1.63
SA320908	2.07
SA542105	1.79
SA320884	2.45
SA542040	4.95
SA320992	2.27
SA320944	2.32
SA542021	1.9
SA320968	2.09
SA320848	1.56
SA542027	2.18
SA557668	2.13
SA542120	4.55
SA321103	1.98
SA321004	2.9
SA542030	4.27
SA542108	1.81
SA542114	1.93
SA542101	3.66
SA542054	1.81
SA542117	1.95
SA320914	2.0
SA542123	2.13
SA542134	2.84
SA542058	5.02
SA542069	3.53
SA542062	2.04
SA320926	2.82
SA320854	5.01
SA542063	9.08
SA542024	2.37
SA321057	1.98
SA542126	1.82
SA320872	3.79
SA542072	2.04
SA542078	2.39
SA542043	3.95
SA321111	4.07
SA321066	4.07
SA321023	2.99
SA321032	3.13
SA320896	4.23
SA321119	5.74
SA320962	2.47
SA320980	2.59
SA321041	1.3
SA321137	4.53
SA320998	3.85
SA320986	2.66
SA542132	1.45
SA542146	2.04
SA542064	2.19
SA542093	3.45
SA320818	2.16
SA321128	2.57
SA542158	4.26
SA542018	3.69
SA320950	3.16
SA542160	1.93
SA320890	1.85
SA320842	3.51
SA320836	2.08
SA542099	2.65
SA321050	4.95
SA320932	1.99
SA542084	1.87
SA320860	1.84
SA321012	2.62
SA542087	4.28
SA542082	2.82
SA542090	2.77
SA542096	2.06
SA557315	0.81
SA557318	0.69
SA557321	0.69
SA557322	0.69
SA557325	1.34
SA557377	0.81
SA557409	0.46
SA557327	0.98
SA557328	0.99
SA557331	0.4
SA557333	0.35
SA557342	2.66
SA557338	1.93
SA557347	1.0
SA557353	1.4
SA557357	0.99
SA557361	1.2
SA557366	3.0
SA557369	4.45
SA557373	7.18
SA557381	1.1
SA557385	0.41
SA557389	0.96
SA557393	1.02
SA557397	1.06
SA557400	0.96
SA557404	0.71
SA557413	0.97
SA557416	0.96
SA557420	1.36
SA557426	1.65
SA557470	3.57
SA557483	3.17
SA557489	0.68
SA557456	1.48
SA557459	1.38
SA557431	0.85
SA557435	1.05
SA557437	1.0
SA557443	1.09
SA557447	0.98
SA557451	0.87
SA557454	1.16
SA557461	1.17
SA557464	1.07
SA557466	1.34
SA557473	1.09
SA557476	1.78
SA557479	1.14
SA557480	1.48
SA557486	0.5
SA557491	2.38
SA557495	1.92
SA557498	2.11
SA557502	1.42
SA557505	1.61
SA557508	1.51
SA557512	0.88
SA557514	0.95
SA557519	1.59
SA557522	1.04
SA557526	2.03
SA557529	1.25
SA557532	1.16
SA557534	2.79
SA557537	1.03
SA557539	1.18
SA557541	0.85
SA557543	1.45
SA557546	1.57
SA542830	0.82
SA544050	0.76
SA542510	0.82
SA542942	0.96
SA543302	0.8
SA542869	0.68
SA543349	0.76
SA543790	0.67
SA544190	0.67
SA542715	0.71
SA543124	0.75
SA543178	0.83
SA543631	0.67
SA505244	1.21
SA505270	0.98
SA505282	1.12
SA505297	1.14
SA505316	1.06
SA505328	1.07
SA505339	0.92
SA505351	0.85
SA505363	1.08
SA505379	1.07
SA505389	0.89
SA505404	0.95
SA505416	1.15
SA505437	0.91
SA505458	1.89
SA505475	1.21
SA505492	1.1
SA505503	0.89
SA505516	1.13
SA505529	1.18
SA505540	1.13
SA505551	1.21
SA505563	0.98
SA505577	1.28
SA505591	1.13
SA505613	1.45
SA505633	1.52
SA505654	0.84
SA505676	1.17
SA505702	1.18
SA505730	1.22
SA505750	1.22
SA505780	0.97
SA505795	1.01
SA505808	1.51
SA505821	1.13
SA505835	0.87
SA505850	0.93
SA505863	0.86
SA505877	0.94
SA505889	0.79
SA505904	0.7
SA505918	0.92
SA505933	0.95
SA505944	0.88
SA505950	0.91
SA505245	1.17
SA505258	1.07
SA505271	1.08
SA505352	1.1
SA505415	0.91
SA505478	1.12
SA505493	1.09
SA505539	0.94
SA505545	0.88
SA505657	0.86
SA505675	0.91
SA505690	1.08
SA505701	1.09
SA505711	0.87
SA505727	1.33
SA505738	0.83
SA505754	0.83
SA505768	1.19
SA505781	1.25
SA505796	1.27
SA505809	0.9
SA505825	1.09
SA505861	1.38
SA505872	1.03
SA505885	1.04
SA505897	1.03
SA505919	1.53
SA520122	1.94
SA520078	1.08
SA519854	2.07
SA518288	1.56
SA520117	2.36
SA518422	1.77
SA518470	1.79
SA345175	7.56
SA404138	8.33
SA520037	1.52
SA518254	2.25
SA518389	1.03
SA518547	1.04
SA520105	1.13
SA520028	1.66
SA520082	1.05
SA518989	1.78
SA520101	1.13
SA518893	1.78
SA518485	2.21
SA518467	1.05
SA519499	1.11
SA519932	1.66
SA519106	1.02
SA518602	1.06
SA518425	2.0
SA520043	1.82
SA518483	1.66
SA520110	1.98
SA519898	1.61
SA520096	1.03
SA518890	1.13
SA518379	1.01
SA519317	2.07
SA518462	1.52
SA520113	1.73
SA520039	1.89
SA518887	1.69
SA519788	1.07
SA359572	2.24
SA518448	1.03
SA518504	1.04
SA350650	1.9
SA519904	1.15
SA324608	0.94
SA407890	0.89
SA407922	6.72
SA407982	1.26
SA528686	1.09
SA408406	0.62
SA411717	0.68
SA408562	1.27
SA408698	0.7
SA411002	0.87
SA408882	0.79
SA409179	1.22
SA409250	0.85
SA409694	1.82
SA412207	0.57
SA409294	1.08
SA409327	3.35
SA409438	0.8
SA409487	1.64
SA409538	0.76
SA409614	0.71
SA409651	0.85
SA410558	3.35
SA409882	0.96
SA410847	0.91
SA410670	1.41
SA528682	0.89
SA410202	1.01
SA410223	1.58
SA410119	0.85
SA410303	0.68
SA411297	0.7
SA410526	1.03
SA518721	1.44
SA410900	1.85
SA410918	0.86
SA410978	0.8
SA410997	0.68
SA411178	1.58
SA411018	0.64
SA408187	0.71
SA411205	0.8
SA411422	1.43
SA528674	0.57
SA411401	1.07
SA411573	1.17
SA411225	1.42
SA408858	1.16
SA528740	1.22
SA410851	0.96
SA410875	1.15
SA410399	0.9
SA410374	0.9
SA410574	0.73
SA408134	1.34
SA410071	0.81
SA410190	0.96
SA528671	0.83
SA410892	0.66
SA410925	0.61
SA528760	0.97
SA528745	1.09
SA409907	0.72
SA411761	0.78
SA411389	0.7
SA411825	0.81
SA528754	1.26
SA411549	0.7
SA411713	0.86
SA411786	0.57
SA411737	0.66
SA528708	1.33
SA409766	0.75
SA412067	0.58
SA411995	0.9
SA412291	0.68
SA518599	1.16
SA518601	1.14
SA518628	0.91
SA518632	0.9
SA518634	0.84
SA518611	0.88
SA518664	1.1
SA518680	1.1
SA518687	1.09
SA518622	1.04
SA518699	1.02
SA518703	1.11
SA518723	1.2
SA518739	1.4
SA518776	1.42
SA518748	1.5
SA518764	1.88
SA518804	1.29
SA518808	1.25
SA518816	1.44
SA518876	1.19
SA518866	0.64
SA518850	1.09
SA412606	7.85
SA413024	2.02
SA558710	0.81
SA533615	0.83
SA520264	1.45
SA413079	4.6
SA412707	0.86
SA520283	1.44
SA520292	1.27
SA520300	4.53
SA520304	1.23
SA520169	1.07
SA520181	0.87
SA558648	0.84
SA533747	2.37
SA520193	1.95
SA520203	1.0
SA533718	3.85
SA520214	3.12
SA520221	1.09
SA520229	0.98
SA412698	4.52
SA533725	1.02
SA412935	3.89
SA533781	0.82
SA413127	6.8
SA533585	1.47
SA533709	2.75
SA533744	0.74
SA412767	1.92
SA533803	0.78
SA413193	5.34
SA533741	0.75
SA413072	3.96
SA413132	4.65
SA533647	0.82
SA533652	0.73
SA533782	3.4
SA533704	0.81
SA533786	1.16
SA533698	1.2
SA520258	0.95
SA533743	0.74
SA533777	0.76
SA533757	0.78
SA533661	0.66
SA533625	0.77
SA558649	0.86
SA533706	0.76
SA533688	0.86
SA520262	1.27
SA520270	1.15
SA533753	0.78
SA533646	0.71
SA533665	0.82
SA533643	0.85
SA533710	1.48
SA533729	1.19
SA533653	1.05
SA533720	1.11
SA533660	1.12
SA533797	0.75
SA533811	0.79
SA533714	1.01
SA533815	1.08
SA533726	1.48
SA533813	0.81
SA533770	0.95
SA533746	1.46
SA533702	1.42
SA533580	0.96
SA520274	1.24
SA533784	5.43
SA520278	1.14
SA533716	0.98
SA533723	0.7
SA533773	1.6
SA533801	4.77
SA533664	1.01
SA533659	0.98
SA533721	1.99
SA533668	0.76
SA533684	1.0
SA533750	0.97
SA520182	0.63
SA533779	0.76
SA520282	1.08
SA520290	1.14
SA520298	1.21
SA533745	1.33
SA520306	0.87
SA520312	1.63
SA533663	0.82
SA533676	0.82
SA533736	1.39
SA533649	1.63
SA533674	0.67
[truncated: 960 more rows]
