# Supplementary material for: Framework for quality assessment of whole genome cancer sequences
Source: Nat Commun. 2020 Oct 7;11:5040. doi: 10.1038/s41467-020-18688-y (PMC7541455; doi:10.1038/s41467-020-18688-y)
Supplement: Supplementary file 7 — Source Data [file 41467_2020_18688_MOESM7_ESM.zip › Supplementary Figure 7a.txt]

normal_wgs_icgc_sample_id	BaseBias_size_tumour
SA5237	1.200457971
SA1598	1.093826072
SA3784	1.159640036
SA3769	1.198254988
SA4063	1.063998036
SA3847	1.210235728
SA4714	1.163489952
SA772	1.10191917
SA1235	1.195575815
SA4600	1.34808746
SA1742	1.169695544
SA5498	1.15108197
SA2084	1.137526964
SA3658	1.194533186
SA5822	1.174213192
SA3352	1.16683713
SA3095	1.203537986
SA3445	1.1819993
SA491252	1.42772444
SA4180	1.185701311
SA5549	1.188582056
SA3517	1.233159231
SA5423	1.143667676
SA541869	1.372022211
SA541871	1.377759006
SA541989	1.281297333
SA541873	1.263107245
SA541875	1.181971474
SA541877	1.182001959
SA541879	1.180933048
SA541881	1.16062035
SA541883	1.222393403
SA541885	1.205471495
SA541887	1.222585975
SA541889	1.163016921
SA541891	1.197182815
SA541893	1.345375078
SA541991	1.173914461
SA541993	1.278096913
SA541995	1.273896001
SA541997	1.242742275
SA541999	1.225993365
SA542001	1.287692465
SA542003	1.268818889
SA542005	1.300268404
SA542007	1.280940595
SA542009	1.319634229
SA542011	1.168717788
SA542013	1.185422105
SA542015	1.4306305
SA541865	1.320788741
SA541867	1.51812678
SA541895	1.208187795
SA541897	1.256354802
SA541899	1.191946547
SA541901	1.331335179
SA541903	1.259121594
SA541905	1.11814848
SA541907	1.215978694
SA541947	1.481209536
SA541949	1.181312504
SA541951	1.447712029
SA541909	1.138933199
SA541953	1.248120052
SA541955	1.238785807
SA541957	1.231718065
SA541959	1.225924867
SA541961	1.252402235
SA541963	1.226535595
SA541911	1.090455376
SA541965	1.252963705
SA541913	1.290671438
SA541967	1.289614762
SA541969	1.308952402
SA541971	1.353024442
SA541973	1.323684093
SA541975	1.309343247
SA541915	1.380445622
SA541917	1.359002383
SA541919	1.297457898
SA541977	1.356212118
SA541979	1.309155773
SA541981	1.323384142
SA541983	1.323726417
SA541985	1.569839341
SA541921	1.358207652
SA541923	1.12602384
SA541925	1.366439068
SA541927	1.374244541
SA541929	1.210899855
SA541931	1.274471881
SA541933	1.181946093
SA541935	1.367318094
SA541937	1.26924737
SA541939	1.303406917
SA541941	1.360962611
SA541943	1.12645492
SA541945	1.296878445
SA541987	1.30508688
SA544359	1.358809639
SA544478	1.340003409
SA544737	1.596689029
SA557049	1.419202915
SA544620	1.392542331
SA557051	1.387506839
SA544450	1.222143833
SA544699	1.226883164
SA545357	1.506377963
SA544822	1.425862744
SA545099	1.29935469
SA545281	1.299865255
SA544385	1.275444397
SA544592	1.38552018
SA544591	1.078941788
SA544782	1.297202527
SA545005	1.13808298
SA544733	1.118089486
SA545412	1.169737496
SA544490	1.152067043
SA544322	1.942716091
SA544774	1.048148787
SA545010	1.234407469
SA544323	1.46238617
SA544547	1.213564376
SA545417	1.024587065
SA545416	1.333293344
SA544497	1.155988645
SA544744	1.279093126
SA557045	1.122441012
SA544976	1.295725579
SA545262	1.247907929
SA544319	1.248205084
SA545236	1.372528728
SA544740	1.348845506
SA544739	1.309655812
SA545075	1.157712456
SA545314	1.227926163
SA557035	1.115051866
SA544614	1.218636836
SA545282	1.078076342
SA544836	1.326398949
SA545069	1.178760088
SA544444	1.234059434
SA544972	1.220901206
SA545223	1.209760623
SA545420	1.323005182
SA544925	1.035178784
SA545379	1.084522898
SA545209	1.108433369
SA557037	1.387934462
SA544416	1.117626808
SA544738	1.174372826
SA544991	1.093848416
SA545329	1.226683286
SA545041	1.299427423
SA545267	1.286136297
SA544343	1.130176269
SA544509	1.30545754
SA544760	1.165206391
SA545203	1.145566611
SA544508	1.470719218
SA545079	1.34229875
SA557039	1.29754829
SA545080	1.697403479
SA544917	1.330980825
SA545124	1.499592919
SA557047	1.10906573
SA545165	1.169186374
SA544408	1.24786174
SA544648	1.153150633
SA545166	1.403927936
SA544967	1.521330097
SA545178	1.140185814
SA545321	1.262905258
SA544856	1.265483399
SA544966	1.412228211
SA544481	1.288820668
SA544724	1.274283903
SA6188	1.346588262
SA6193	1.222198989
SA6198	1.402417761
SA6183	1.569192306
SA6203	1.313221359
SA6206	1.392106428
SA6211	1.349098898
SA6216	1.446119788
SA6221	1.192980503
SA6226	1.154735611
SA6231	1.366450521
SA6662	1.109919011
SA6236	1.486943954
SA6241	1.347099281
SA6246	1.20044144
SA6251	1.464542645
SA6256	1.217072566
SA6262	1.27577801
SA6268	1.612988742
SA6273	1.466216044
SA6278	1.164064343
SA541813	1.236719041
SA541815	1.475187275
SA541817	1.542589014
SA541819	1.705009257
SA541821	1.385593522
SA541823	1.283527844
SA541825	1.284893458
SA541827	1.094851968
SA541829	1.329489645
SA541831	1.21166503
SA541833	1.303343119
SA541835	1.264812365
SA541837	1.440588533
SA541839	1.238188732
SA541841	1.342742515
SA541843	1.364614718
SA541845	1.16189728
SA541847	1.39343459
SA541849	1.395398504
SA541851	1.45047563
SA541853	1.425532774
SA541855	1.529734958
SA541857	1.413616197
SA541859	1.389748592
SA541861	1.389159236
SA43281	1.087355645
SA70645	1.451314475
SA26727	1.378757415
SA13867	1.30699628
SA65868	1.602866652
SA15861	1.409572593
SA14572	1.522581317
SA13119	1.498209228
SA18553	2.553644473
SA83266	1.195668671
SA492394	1.292566428
SA10266	1.375938406
SA22635	1.078171073
SA19681	1.271776757
SA492189	1.183169946
SA82330	1.341409307
SA27026	1.050520801
SA60348	1.223296226
SA81940	1.352164902
SA66348	2.866607036
SA492187	1.462291878
SA14306	1.246983951
SA77587	1.248769269
SA492243	1.075370184
SA49748	1.278936561
SA47428	1.44256607
SA49742	1.341899645
SA71077	1.157932749
SA492057	1.260073252
SA64846	1.154820524
SA63349	1.410017709
SA50837	1.833180405
SA491679	1.298516621
SA41084	1.792961173
SA68328	1.601247436
SA491539	1.570991093
SA82978	1.333681943
SA32363	1.413215211
SA491737	1.185593972
SA62073	2.077565791
SA491599	1.438302232
SA491823	1.391674854
SA46919	1.164993763
SA24300	1.317896776
SA61566	1.21425584
SA61915	1.393067633
SA492176	1.141975083
SA78611	1.350428987
SA33610	1.499886535
SA74543	1.122947299
SA45384	1.299390225
SA27594	1.322914137
SA46781	1.122812207
SA81014	1.133111293
SA22521	1.144419985
SA75642	1.753509576
SA57128	1.48860079
SA492029	1.320613606
SA64514	1.392014378
SA63307	1.017059978
SA30331	1.090625852
SA74117	1.043496598
SA21192	1.149931165
SA33193	1.20315567
SA40486	2.510596701
SA83056	1.23704304
SA33886	1.041269382
SA492025	1.035018891
SA20657	1.277527275
SA21059	1.409630255
SA62941	1.510252496
SA72955	1.1717528
SA492365	1.245720707
SA492229	1.301236437
SA29041	1.170271981
SA37658	1.421444526
SA53930	1.095579873
SA55197	1.370240166
SA32791	1.432498686
SA17574	1.138288923
SA23489	1.123535007
SA55396	1.448149199
SA57551	1.273230266
SA60855	1.421820135
SA34918	1.046420285
SA68100	1.157351901
SA28559	1.132179256
SA492105	1.346571569
SA48751	1.118517819
SA84221	1.043471214
SA11867	1.455467108
SA50357	1.425555468
SA544700	1.304598365
SA544937	1.068477047
SA545023	1.164737367
SA545293	1.003248728
SA545149	1.01278184
SA544956	1.045278917
SA545123	1.055268983
SA544810	1.106409914
SA544387	1.163581736
SA544407	1.057308522
SA544996	1.311693168
SA545083	2.663340668
SA534396	1.33768191
SA517724	1.250368766
SA517460	1.32892989
SA517846	1.522150054
SA492673	1.405722742
SA517815	1.248105898
SA534438	1.611222852
SA525047	1.377052294
SA84621	1.255048782
SA517740	1.313126283
SA534605	1.468206601
SA84510	1.238381716
SA84381	1.183717723
SA524981	1.24333611
SA517870	2.111232923
SA525068	1.226313856
SA84917	1.722187298
SA84689	1.640990139
SA517546	1.056637341
SA524968	1.179431511
SA86146	1.367669798
SA538970	1.448081803
SA86152	1.551781606
SA86158	1.145656725
SA86176	1.425525054
SA86185	1.362277318
SA86221	1.309001605
SA538971	1.772181804
SA86162	1.308093994
SA538972	1.316204293
SA86245	1.050907508
SA86284	1.798757592
SA86308	1.374494427
SA538973	1.251218631
SA538974	1.111254501
SA86320	1.426627796
SA86341	1.628135892
SA86353	1.237633272
SA86365	1.45649491
SA86389	1.45856587
SA86443	1.481841295
SA86470	1.211136301
SA538976	1.387686122
SA542164	1.568423329
SA86539	1.519147084
SA86557	1.489682852
SA86563	1.462829991
SA86581	1.614241138
SA542166	1.134527768
SA86587	1.395385174
SA542168	1.642002487
SA542170	1.225718329
SA538978	1.365329886
SA538979	1.6260248
SA542172	1.148261103
SA538981	1.072000269
SA538982	1.501232956
SA542174	1.850688211
SA86674	1.276818661
SA86704	1.231907037
SA86719	1.574715899
SA542176	1.33720126
SA85104	1.414128618
SA85129	1.565146839
SA542178	1.006347389
SA542180	1.481752913
SA542182	1.296573911
SA85238	1.466402193
SA85304	1.677742745
SA85334	1.173900711
SA542184	1.595739633
SA542186	1.160353959
SA538984	1.304345171
SA85502	1.328269665
SA85541	1.921505509
SA538986	1.151425474
SA85547	1.298023657
SA538987	1.275573173
SA542188	1.441194758
SA538988	1.435462881
SA538989	2.291081809
SA538990	1.601329385
SA538991	1.360532977
SA542190	1.289702975
SA538993	1.783934016
SA538994	1.76621935
SA538996	1.678290625
SA538997	1.381406784
SA538999	1.556900379
SA539001	1.324274766
SA539003	1.377668215
SA539005	1.392318927
SA539007	1.474354049
SA542192	1.326621161
SA542194	1.281874227
SA539009	1.419055588
SA542196	1.45152417
SA539011	1.149218299
SA542198	1.174684332
SA542200	1.774822241
SA542202	1.219697663
SA85663	1.193488367
SA542204	1.341699755
SA539013	1.306570017
SA542206	1.575932338
SA542208	1.855136521
SA539015	1.510757549
SA539016	1.474858013
SA539018	1.809070781
SA539020	1.328531262
SA85716	1.372708115
SA539022	1.632688686
SA539024	1.563069578
SA85728	1.188567657
SA542210	1.46820661
SA542212	1.454380154
SA539026	1.274975129
SA542214	1.542239084
SA542216	1.363631739
SA542218	1.540083923
SA542219	1.046189893
SA542223	1.334054499
SA542231	1.286204482
SA542234	1.351968253
SA542237	1.358272962
SA542240	1.478639418
SA542243	1.086030393
SA542247	1.432780371
SA542250	1.386030825
SA542253	1.435979031
SA542227	1.31394745
SA542256	1.608036202
SA542259	1.29230724
SA542262	1.242309408
SA542266	1.906672059
SA542269	1.326515979
SA542272	1.139986693
SA542275	1.309410589
SA542278	1.318083646
SA542281	1.10380545
SA542284	1.987622025
SA542288	1.316262191
SA542291	1.200672299
SA542294	1.295558406
SA542297	1.23229396
SA542299	1.33344725
SA542303	1.431979072
SA542306	1.444542245
SA542310	1.383083093
SA542313	1.443582142
SA542315	1.439199495
SA542319	1.64325838
SA93236	1.255972311
SA108692	1.645449098
SA123931	1.257487164
SA101489	1.365547453
SA491192	2.741698026
SA121787	1.367914041
SA126432	1.67112612
SA491168	2.062853122
SA130092	1.384443521
SA112996	1.480664781
SA111313	1.51716709
SA526326	2.441992025
SA90251	1.421483088
SA491231	2.219764755
SA119727	1.524066721
SA491181	2.314561273
SA100367	1.603439382
SA102708	1.367639474
SA491240	1.803781123
SA88078	1.601506136
SA491201	2.091853449
SA98679	1.213115299
SA535747	1.683633312
SA547736	1.790028127
SA93795	1.435660631
SA95468	1.348440123
SA130416	1.390643407
SA100427	1.267241173
SA113585	1.375336736
SA101121	1.424329182
SA117360	1.05302003
SA491222	1.70381868
SA125379	1.237333671
SA491211	1.885553076
SA491149	2.869602083
SA102673	1.559027381
SA491128	1.842637537
SA121882	1.227079702
SA124962	1.897873771
SA106749	1.235432791
SA92223	1.339854656
SA105190	1.19692557
SA491112	2.956646978
SA126397	1.40846539
SA100985	1.410183554
SA87375	1.556206023
SA560616	1.457886386
SA560601	1.430968236
SA560592	1.299042677
SA560611	1.498778378
SA560608	1.513330882
SA560604	1.388214938
SA560598	1.315054496
SA130900	1.31989185
SA130870	1.036865638
SA130874	2.015059146
SA541769	1.385382331
SA130890	1.366488592
SA541771	1.382707481
SA130902	1.067257926
SA130892	1.020255019
SA130894	1.26361704
SA541773	1.457524365
SA130896	1.480798943
SA541775	1.547301123
SA130898	1.044616391
SA541777	1.297790692
SA541779	1.022047476
SA541781	1.843803341
SA130904	1.062257734
SA541783	1.625671494
SA541785	1.480650233
SA541787	1.062358053
SA541789	1.263475868
SA541725	1.404589849
SA541726	1.020465239
SA541794	1.761833694
SA541795	1.597424177
SA541796	1.445341878
SA130906	1.06465943
SA541797	1.207136942
SA541798	1.112982525
SA541799	1.358613603
SA541800	1.974598395
SA130908	1.089151484
SA541801	2.179349268
SA541802	1.194009047
SA541803	2.00040329
SA541804	1.117119818
SA541805	2.35279265
SA541806	1.174007472
SA541807	1.349916439
SA130910	1.06483067
SA130912	1.021403165
SA130914	1.481891877
SA130866	1.031257329
SA541735	1.655491022
SA528812	1.27692239
SA528814	1.259651255
SA528817	1.343774465
SA528818	1.187155215
SA528820	1.197921107
SA528821	1.29889502
SA528824	1.413314692
SA528826	1.287999891
SA528828	1.302493965
SA528830	1.228432629
SA528832	1.076951006
SA528834	1.289621524
SA528835	1.339644373
SA528837	1.331242857
SA528840	1.392837873
SA528841	1.497824086
SA528842	1.316514986
SA528844	1.371095127
SA528847	1.179110739
SA528849	1.382894756
SA528851	1.250662489
SA528852	1.705129009
SA528856	1.182354925
SA528857	1.2697622
SA528859	1.488378131
SA528860	1.186921984
SA528862	1.029758719
SA528865	1.151825328
SA528867	1.138527742
SA528869	1.14009071
SA528871	1.192669146
SA528873	1.252916346
SA528875	1.165217964
SA528877	1.183948561
SA528879	1.126328151
SA528880	1.540158281
SA528882	1.396970523
SA528992	1.346681558
SA528885	1.896840735
SA528887	1.368531964
SA528994	1.39134717
SA528996	1.228140457
SA528998	1.298010047
SA528889	1.086482209
SA528891	1.432592928
SA528893	1.300810098
SA528894	1.150966621
SA528897	1.081806666
SA130926	1.140407832
SA130924	1.20218253
SA130965	1.129815412
SA130962	1.036210201
SA130916	1.031145487
SA130918	1.028333562
SA130920	1.303057828
SA130922	1.45578542
SA528905	3.460628763
SA528907	1.279768236
SA528910	1.254964917
SA528911	1.182365933
SA528913	1.085829788
SA528915	1.357760266
SA528917	1.254583254
SA528919	1.289441755
SA528921	1.206572584
SA528923	1.207230441
SA528924	1.247350142
SA528927	1.376053769
SA528929	1.558156854
SA528931	2.034053425
SA528933	1.345252283
SA528990	1.277810588
SA528934	1.269366821
SA528935	1.272368331
SA528936	1.244807528
SA528937	1.181326025
SA528940	1.25703344
SA528942	1.044119716
SA528944	1.246156637
SA528946	1.294153326
SA528948	1.178479882
SA528950	1.234227509
SA528951	1.258961608
SA528952	1.238947757
SA528953	1.293015108
SA528780	1.254011282
SA528781	1.190056949
SA528783	1.140860965
SA528785	1.248240316
SA528787	1.204670762
SA528789	1.402914592
SA528791	1.059154818
SA528794	1.417118629
SA528796	1.179058454
SA528797	1.233754934
SA528800	1.269853715
SA528801	1.263051608
SA528803	1.327612918
SA528804	1.304632392
SA528808	1.348991988
SA560542	1.193786048
SA544626	2.211111745
SA569078	1.393968677
SA560569	1.136641307
SA560584	1.216096181
SA544388	1.484538665
SA544625	1.858497961
SA569079	1.51953563
SA569071	2.042868514
SA544629	1.982119218
SA544848	1.496478455
SA545084	1.333109071
SA545316	1.625707103
SA544389	2.378423855
SA544624	1.430702533
SA544345	1.803708878
SA544577	1.432519633
SA560557	2.094211613
SA569073	1.305534319
SA544812	2.830738936
SA545026	1.267990513
SA545277	2.415741267
SA545064	2.844888274
SA545291	2.385858363
SA544355	1.265296569
SA544579	1.9493444
SA544832	1.171760579
SA545065	1.385728128
SA545292	1.377722837
SA544356	1.627274539
SA544580	1.518322149
SA544819	1.283716882
SA569076	2.163762342
SA560562	1.725871379
SA545027	1.041907539
SA545378	1.895392943
SA544440	1.014094805
SA545361	1.245060946
SA544367	1.357334187
SA544707	1.423490212
SA544794	1.175389487
SA545137	1.26416433
SA144327	1.149573646
SA493514	1.254050332
SA518006	1.212028056
SA154272	1.272957444
SA135424	1.016826148
SA138419	1.182782603
SA163690	1.215162136
SA182972	1.283588714
SA184638	1.461391614
SA154643	1.096683864
SA146518	1.278361406
SA173189	1.172679162
SA132412	1.224199488
SA140010	1.134680963
SA167673	1.069800858
SA165009	1.109745303
SA154562	1.645701382
SA158200	1.18922794
SA153091	1.184697217
SA150368	1.272764108
SA131784	1.220014772
SA136139	1.169096892
SA493321	1.28019621
SA164464	1.179174515
SA494056	1.27762394
SA164380	1.077411273
SA137945	1.193578749
SA183792	1.193803908
SA174507	1.157522005
SA145920	1.33212622
SA166644	1.224181054
SA164469	1.214107719
SA167460	1.081089724
SA155885	1.226753758
SA159230	1.299766087
SA176128	1.111405546
SA141378	1.165242777
SA141832	1.254042244
SA152526	1.283274517
SA147352	1.109287258
SA148874	1.131624684
SA192682	1.507299478
SA200741	1.497229722
SA201501	1.120094965
SA190313	1.913501302
SA202973	1.217082366
SA494252	2.305550887
SA201436	1.139599198
SA201899	1.229961478
SA189140	1.546475651
SA203463	1.922498735
SA494286	2.038864299
SA494172	1.740439961
SA494344	2.286833476
SA494254	1.567105226
SA494230	1.837641346
SA200454	1.179165242
SA191279	1.551670069
SA188152	1.256687465
SA494402	1.354936743
SA494119	1.388606855
SA195405	1.204052575
SA195752	1.220015271
SA202818	1.505003688
SA195365	1.636396252
SA494128	1.554738201
SA195980	1.491624384
SA539328	1.195174913
SA192938	2.547539313
SA194161	1.196916524
SA201660	1.516783041
SA494083	1.675206522
SA203133	1.549745458
SA199316	1.494156149
SA203783	1.272628404
SA191028	1.593966155
SA194323	1.183652142
SA494352	1.958275789
SA494059	1.618640496
SA494400	1.500281505
SA494508	1.766966962
SA494085	1.642710609
SA494104	1.728399396
SA494079	1.601050302
SA494274	1.899522462
SA556269	1.579823865
SA556333	1.62729533
SA556257	1.73883164
SA556588	2.449175469
SA556881	1.605075919
SA556957	1.400675867
SA556945	1.445284235
SA556301	2.011017781
SA556844	1.589777364
SA556604	1.607604649
SA556750	1.517818342
SA556695	2.757981689
SA556871	2.250955051
SA556455	1.631256185
SA556542	1.425996664
SA556321	1.713380196
SA556676	1.665053074
SA556279	1.891680518
SA556519	1.996558023
SA556378	2.656451245
SA556713	1.958605277
SA556387	1.594441505
SA556247	1.376878247
SA556474	1.434686449
SA556620	1.595961234
SA556224	1.312021956
SA556639	1.438937364
SA556311	1.886915594
SA556421	1.351561221
SA556497	2.108742534
SA556732	2.078674704
SA556824	1.486851696
SA556343	1.876392273
SA556582	1.898473427
SA556541	1.631366799
SA556612	1.866856571
SA556473	2.699237506
SA556520	2.40315339
SA556891	1.652681584
SA556496	1.266241563
SA556446	2.107933107
SA556804	1.590683761
SA556847	2.48914899
SA556663	1.338445146
SA556901	1.567662862
SA556736	1.472949211
SA556688	1.335238495
SA556658	1.840558963
SA556827	1.485113137
SA233356	1.567214187
SA219495	1.537742814
SA218457	1.2716391
SA214180	1.087507107
SA249968	1.915089627
SA233236	1.25647496
SA236940	1.591174179
SA211231	1.279957315
SA231024	1.343071586
SA208753	1.707401714
SA246222	1.22338194
SA213683	1.177407481
SA212463	1.220503427
SA251598	1.67717197
SA227011	1.412279858
SA223155	1.103661207
SA250795	1.455927584
SA219279	1.525892429
SA246438	1.484688786
SA226187	1.489321371
SA212633	1.347955886
SA250207	1.464968118
SA208356	1.261313077
SA224701	1.430804698
SA213265	1.782951779
SA229489	1.487285958
SA210983	1.380036137
SA236047	1.402702707
SA204519	1.401254236
SA245025	1.175649473
SA209276	1.619884168
SA215516	1.319353288
SA240266	1.275145448
SA247368	1.24969587
SA209275	1.273985916
SA244604	1.154859787
SA231312	1.231205886
SA213107	1.381543734
SA230723	1.615736505
SA223053	1.64117079
SA521681	1.466230689
SA495225	1.595661314
SA494815	1.640222383
SA515002	1.810580039
SA495554	1.394255003
SA256687	1.563538423
SA495175	1.671672081
SA495088	1.409423604
SA495317	1.461497925
SA515801	1.580955044
SA494766	1.34381174
SA254716	1.485576223
SA534061	1.466906576
SA494879	1.425911383
SA253219	1.347041421
SA495277	1.642215251
SA494980	1.563114774
SA521693	1.79709451
SA495064	1.493674428
SA495336	1.699508738
SA495367	1.502294736
SA494863	1.877241747
SA515010	1.536365354
SA494854	1.429116597
SA495207	1.527845288
SA521601	1.454044408
SA495528	1.411988551
SA521655	1.499252412
SA495124	1.425063482
SA495211	1.515257927
SA495404	1.58122279
SA516048	1.555215941
SA515423	1.627785814
SA521733	1.373950835
SA520432	1.42071983
SA520433	1.22059131
SA520435	1.196095989
SA520436	1.411825706
SA520437	1.610722467
SA520440	1.339311762
SA520441	1.105312436
SA544987	1.204349349
SA558644	1.20819767
SA258400	1.243973335
SA258331	1.293017206
SA259003	1.056478551
SA257827	1.037880726
SA259051	1.126366815
SA257971	1.031960867
SA260098	1.161571191
SA260502	1.19772346
SA260990	1.158455498
SA258535	1.318868624
SA260038	1.618264282
SA259570	1.29858577
SA258934	1.341968516
SA258187	1.088713751
SA257441	1.217084994
SA259027	1.173586866
SA257551	1.216471664
SA258652	1.244026365
SA259486	1.163361069
SA260958	1.102398513
SA257468	1.016937821
SA257686	1.642490316
SA260542	1.265631054
SA260206	1.405050369
SA258745	1.160538642
SA260375	1.941269146
SA260299	1.221974151
SA259854	1.631601956
SA258919	1.08097312
SA258112	1.173848198
SA258340	1.062805519
SA257327	1.107779951
SA259374	1.27046515
SA264033	1.027248173
SA261568	1.191877111
SA264384	1.197832647
SA263841	1.23759939
SA261418	1.145018601
SA263232	1.21163826
SA266753	1.186946992
SA499570	1.262328214
SA266531	1.18303972
SA266864	1.172934852
SA261217	1.226263693
SA264515	1.038450825
SA262654	1.304410548
SA263973	1.214822686
SA264578	1.276347636
SA266528	1.256477861
SA265646	1.108625108
SA262138	1.164896359
SA262414	1.198771927
SA499886	1.050638432
SA499627	1.154361481
SA499689	1.160523998
SA499691	1.080851412
SA530169	1.086112358
SA499715	1.120430683
SA268330	1.304503954
SA268876	1.698133983
SA500946	1.311734123
SA267289	1.265553967
SA515293	1.490974968
SA540966	1.281892937
SA268723	1.549894052
SA267919	1.551353011
SA270083	1.281689202
SA550985	1.383622409
SA269722	1.457003125
SA520925	1.342221046
SA267761	1.207304858
SA268093	1.509574177
SA268474	1.451711399
SA269359	1.464898283
SA500727	1.417936895
SA270130	1.264519864
SA268792	1.229952646
SA500751	1.430067257
SA540539	1.385468653
SA500812	1.440001624
SA500176	1.492150627
SA269425	1.425551547
SA267529	1.203478026
SA500425	1.46769037
SA515120	1.68978852
SA269209	1.355622741
SA267700	1.771939739
SA267991	1.36231522
SA269069	1.313941343
SA500537	1.700185354
SA500671	1.576332875
SA500779	1.499423076
SA501074	1.414239228
SA268159	1.333720095
SA269293	1.475180784
SA500791	1.283779534
SA500856	1.466361199
SA500252	1.551262309
SA269671	1.40274359
SA500844	1.344377104
SA500082	1.488052266
SA515981	1.405720811
SA520789	1.186603258
SA499910	1.361201125
SA268375	1.631226361
SA268657	1.462823633
SA500128	1.340027746
SA268999	1.520288741
SA540519	1.608049517
SA267349	1.386582497
SA268507	1.560916931
SA268933	1.407119307
SA529513	1.169997353
SA529515	1.25704212
SA529517	1.781436504
SA529519	1.078124396
SA529521	1.16351613
SA529523	1.156498088
SA529525	1.122557473
SA529527	1.10093224
SA529529	1.072608111
SA529531	1.463735924
SA529533	1.182076108
SA529535	1.057114377
SA529538	1.2935691
SA529541	1.059764233
SA529543	1.208428976
SA529546	1.102859715
SA529549	1.202143826
SA529551	1.356447893
SA529554	1.096839487
SA529557	1.412285949
SA529558	1.227406701
SA529559	1.270086349
SA529560	1.360710814
SA529561	1.150528852
SA529562	1.287391399
SA529563	1.162052759
SA529564	1.155614846
SA529565	1.147008398
SA529507	1.338319674
SA529509	1.183497916
SA529511	1.369650372
SA501425	1.315718811
SA501429	1.197097297
SA501433	1.245420591
SA501437	1.111862896
SA501441	1.267758648
SA501444	1.312673827
SA501450	1.202943673
SA501454	1.302043494
SA501458	1.388738058
SA501462	1.403991343
SA501466	1.329906156
SA501470	1.551046774
SA501472	1.245788553
SA501475	1.092102533
SA501478	1.312274952
SA501482	1.3517772
SA501486	1.055017493
SA501489	1.202135752
SA501493	1.280081706
SA501497	1.434072274
SA501501	1.297656215
SA501504	1.360573799
SA270379	1.592468371
SA501508	1.189016544
SA270381	1.450074827
SA501512	1.402871579
SA501516	1.375390125
SA501518	1.445425766
SA501521	1.280884279
SA501525	1.155431953
SA501529	1.272216523
SA501533	1.185614601
SA270383	1.401319103
SA270385	1.339643628
SA501538	1.354225517
SA501542	1.388445264
SA270387	1.510706999
SA501547	1.230650332
SA501551	1.488397818
SA501557	1.235878235
SA501561	1.238587123
SA501565	1.352319331
SA501569	1.20662178
SA501573	1.396094413
SA501577	1.548034087
SA270389	1.459277193
SA501581	1.270884478
SA501585	1.090433852
SA501589	1.273286907
SA270391	1.531392393
SA501593	1.59262913
SA515211	1.539551023
SA270393	1.47590751
SA501597	1.609163686
SA501601	1.509169697
SA501605	1.40218744
SA501609	1.504090634
SA501613	1.457487473
SA501617	1.368554736
SA501621	1.260166954
SA501625	1.154223249
SA501629	1.445583342
SA515216	1.409322968
SA501632	1.452279668
SA501634	1.433786297
SA501636	1.622262341
SA270395	2.043078878
SA270397	1.326206048
SA270399	1.250537416
SA515220	1.5616464
SA501638	1.272229726
SA501640	1.363007594
SA515227	1.333490566
SA501642	1.697357838
SA501644	1.307757304
SA501646	1.120812066
SA270401	1.587447512
SA501648	1.243236114
SA270403	1.587901837
SA270405	1.403225407
SA501650	1.228157659
SA270407	1.466879133
SA501652	1.428423912
SA501654	1.104213312
SA270409	1.504374462
SA270411	1.914821792
SA501426	1.312080077
SA501430	1.376121914
SA501434	1.309138283
SA501438	1.2735241
SA270413	1.478708705
SA270415	1.449817848
SA501443	1.419897479
SA270417	1.58824848
SA270419	1.283638411
SA501447	1.283734757
SA501451	1.332072917
SA501455	1.12862847
SA501459	1.333195911
SA270421	1.312232169
SA515235	1.469241222
SA501463	1.315596483
SA270424	1.333538243
SA501467	1.564768049
SA270425	1.472653907
SA270427	1.560818691
SA270429	1.497610016
SA515244	5.220612055
SA270431	1.615082719
SA515251	1.323392328
SA515257	1.490129496
SA515264	1.88718434
SA270433	1.763289662
SA270435	1.466583812
SA501474	1.29951903
SA270437	1.446653507
SA501479	1.164450881
SA270439	1.640033336
SA501483	1.360361156
SA270441	1.440339311
SA270443	1.429516749
SA515268	1.902326378
SA501488	1.406444198
SA501492	1.692195341
SA515273	1.778431413
SA270445	1.351160663
SA501496	1.683887744
SA501500	1.189514644
SA270447	1.30693727
SA515279	2.245664679
SA270449	1.48784888
SA501505	1.225127512
SA501509	1.749488859
SA501513	2.149396116
SA515283	1.406106798
SA270451	1.487083489
SA270453	1.451004317
SA270455	1.652278989
SA270457	1.612473142
SA515288	2.479232522
SA270459	1.524563511
SA270461	1.648321858
SA501520	1.631598126
SA501524	1.346932316
SA515294	1.408772763
SA515297	1.44911544
SA270463	1.960645409
SA501528	1.483304919
SA501532	1.770424643
SA501536	1.328769907
SA270465	1.504155217
SA501539	1.297527595
SA515299	1.300288096
SA270467	1.364056104
SA515301	1.619002417
SA515304	1.67014061
SA501543	1.469573139
SA515306	1.555893351
SA501546	1.510328647
SA501550	1.381202747
SA515308	1.456971809
SA515310	1.61608506
SA501560	1.403696505
SA515313	1.509649557
SA515315	1.796926112
SA515317	1.58011818
SA515319	1.574171593
SA515324	1.549175741
SA515330	1.694598337
SA515336	1.426031021
SA501566	1.335382123
SA515344	1.609684811
SA515350	1.764780621
SA515356	2.194675749
SA515364	1.373979384
SA515370	1.393260235
SA515375	1.811899259
SA515380	1.334160255
SA515386	1.537810297
SA501570	1.441576132
SA515392	1.408979833
SA515402	1.339146318
SA515411	1.31242661
SA501574	1.138644859
SA515419	1.641699859
SA515424	1.888343091
SA515428	1.72102166
SA515436	1.442202919
SA515441	1.553612629
SA515447	1.529706403
SA515452	1.49030748
SA515459	2.294028543
SA515467	1.493826396
SA515476	1.352027406
SA529713	1.313378841
SA529715	1.409717688
SA529717	1.346143337
SA529719	1.56179621
SA529721	4.404614896
SA501580	1.601288614
SA529723	1.850775893
SA529725	1.28473818
SA529727	1.50763548
SA529729	1.463585024
SA529731	1.451305764
SA529733	1.958199212
SA529736	1.793352674
SA529738	1.406123012
SA529740	1.322805818
SA529742	1.129844866
SA529744	1.681117583
SA529746	1.536993898
SA529748	1.579960305
SA529750	1.53872542
SA529752	1.666037436
SA529754	1.556020812
SA529757	1.321008348
SA529764	1.516858765
SA529772	1.36794666
SA529775	1.334644002
SA529779	1.349142261
SA529785	2.124041438
SA529789	1.54950902
SA529794	1.503183794
SA529798	1.373541843
SA529801	1.555963622
SA529805	1.831697908
SA529809	1.365206059
SA501584	2.181338056
SA529814	1.421561919
SA501588	1.763450604
SA529820	1.844670367
SA529825	1.331341841
SA529829	1.3823077
SA501592	1.520386159
SA529834	1.510639938
SA529839	1.829271001
SA529842	1.631481366
SA529847	1.375114762
SA529851	1.409474407
SA529854	1.492036624
SA529860	1.688114212
SA529867	2.831016407
SA501596	1.432658669
SA501600	1.425788625
SA529875	1.385946935
SA529878	1.376046561
SA529882	1.684204339
SA501604	1.735933281
SA501608	1.870284356
SA501612	1.596911468
SA501616	1.591722239
SA501620	1.559001387
SA501624	2.121654429
SA501628	1.916707345
SA529895	2.673251478
SA529899	2.631598787
SA529903	2.582100501
SA279953	1.244704383
SA292877	1.326068533
SA289347	1.226339304
SA273148	1.109933218
SA287006	1.178828012
SA291067	1.21085966
SA279036	1.252458743
SA289989	1.303570154
SA295273	1.243143555
SA281085	1.00386036
SA292707	1.029518642
SA273601	1.184211807
SA276308	1.405080252
SA294770	1.198659816
SA274553	1.002451412
SA281496	1.390383666
SA286134	1.086844059
SA290144	1.193859494
SA291753	1.412350601
SA283229	1.233042037
SA284683	1.260344029
SA282688	1.2637233
SA288447	1.231823528
SA276056	1.109183575
SA282048	1.052852396
SA287677	1.170094626
SA283521	1.253555632
SA295008	1.419972952
SA290469	1.290699454
SA284137	1.045891857
SA278190	1.087686689
SA296485	1.11769456
SA270987	1.230058036
SA271352	1.175953375
SA277466	1.387138356
SA279447	1.181721358
SA279837	1.446367937
SA277586	1.070679494
SA281341	1.076788892
SA280009	1.094088273
SA275794	1.085903475
SA282563	1.230780908
SA307392	1.184369767
SA300568	1.50421774
SA318152	1.111030766
SA305824	1.114581274
SA310180	1.08627872
SA503615	1.096535872
SA308070	1.156676328
SA503366	1.192999688
SA315328	1.183853349
SA313356	1.161845652
SA503702	1.100793608
SA503920	1.239960777
SA305240	1.480781248
SA316060	1.432212662
SA305552	1.177892303
SA311905	1.100535763
SA310623	1.146917764
SA503616	1.266424656
SA315408	1.062073978
SA301503	1.380077778
SA308126	1.190064805
SA310020	1.132273007
SA503262	1.209926576
SA503700	1.308062979
SA503899	1.174300145
SA298206	1.075275308
SA303219	1.152328028
SA503212	1.247346249
SA313864	1.346977667
SA504082	1.12582171
SA312157	1.163211183
SA306039	1.011442204
SA503478	1.143135258
SA503545	1.226917459
SA320552	1.331573903
SA304520	1.045555597
SA317927	1.077547952
SA315153	1.110116215
SA503922	1.291432353
SA309875	1.212130717
SA503181	1.20622519
SA306800	1.224165105
SA310364	1.117753315
SA307548	1.159725443
SA503923	1.212671157
SA313644	1.170945418
SA504056	1.198347675
SA306732	1.192376114
SA320972	1.181090364
SA321045	1.153462102
SA542136	1.198010052
SA320954	1.026663845
SA320876	1.191066533
SA557676	1.358865313
SA321018	1.156134789
SA320900	1.68431206
SA542139	1.198533669
SA542045	1.175142465
SA542142	1.206826638
SA542147	1.209512459
SA542051	2.654065943
SA320918	1.050581393
SA542151	1.677824967
SA542128	1.569051818
SA542048	1.168438394
SA320864	1.219190391
SA320822	1.769186514
SA542033	1.265615751
SA542110	1.07183451
SA321105	1.190219531
SA542036	1.099529202
SA320936	1.087055255
SA557664	1.153946759
SA542154	2.131017012
SA320828	1.684770633
SA321027	1.171089366
SA542074	1.160797909
SA557688	1.402401914
SA320906	1.179920776
SA542103	1.1550254
SA320882	1.437230941
SA542039	3.541150507
SA320990	1.257340473
SA320942	1.129239501
SA542020	1.093019527
SA320966	1.099178766
SA320846	1.104979587
SA542026	1.129395458
SA557667	1.200749267
SA542119	1.255827225
SA321102	3.483024771
SA321002	1.095012407
SA542029	1.731388216
SA542107	1.16030473
SA542113	1.144880794
SA542100	1.095199451
SA542052	1.108548733
SA542116	1.093282877
SA320912	1.289988942
SA542122	1.190658489
SA542133	1.209710913
SA542057	1.074978993
SA542068	1.101607507
SA542060	1.23487184
SA320924	1.070861623
SA320852	1.472979279
SA542061	1.067574727
SA542023	1.183979898
SA321054	1.182930634
SA542125	1.116044057
SA320870	1.118111241
SA542071	1.171845663
SA542077	1.181697683
SA542042	1.026262215
SA321109	1.136719274
SA321063	1.132790792
SA321020	1.150400922
SA321029	1.171111717
SA320894	1.127191443
SA321116	1.988837424
SA320960	1.097251379
SA320978	1.223256331
SA321038	1.108255637
SA321134	2.864833264
SA320996	1.166296446
SA320984	1.153500131
SA542131	1.200913012
SA542145	1.221969105
SA542032	1.117492699
SA542092	1.211420152
SA320816	1.281018952
SA321125	1.372676395
SA542157	1.264129722
SA542017	1.051672216
SA320948	1.07288563
SA542067	1.113326815
SA320888	1.06807159
SA320840	1.493586758
SA320834	1.110766495
SA542098	1.091145009
SA321047	1.119724094
SA320930	1.108408677
SA542081	1.164328351
SA320858	1.23418804
SA321009	1.323917399
SA542086	1.224168216
SA542079	1.145340149
SA542089	1.234136102
SA542095	1.158613929
SA557552	1.837797655
SA557554	1.61864635
SA557172	1.772350475
SA557175	1.954831666
SA557177	1.851911847
SA557179	1.771692746
SA557181	1.606452964
SA557184	2.025395156
SA557186	2.081203442
SA557189	1.637380448
SA557191	1.737995872
SA557193	1.205735185
SA557196	1.093011509
SA557203	1.598396291
SA557210	1.517691019
SA557214	1.311199381
SA557217	1.374457537
SA557222	1.211937946
SA557223	1.283234082
SA557229	1.245523685
SA557234	2.077034939
SA557238	1.538791615
SA557242	1.711752724
SA557244	1.739105655
SA557246	1.715072556
SA557248	1.804826984
SA557250	2.03692123
SA557255	1.972114539
SA557263	1.579915139
SA557270	1.616115825
SA557274	1.642124516
SA557279	1.82224273
SA557282	1.724732232
SA557289	1.412087735
SA557290	1.584945215
SA557293	1.818581083
SA557297	1.296913755
SA557300	1.29487693
SA557304	1.468704154
SA557307	1.539433283
SA557310	1.257385535
SA557313	1.391680516
SA557317	1.367331044
SA557324	1.23407975
SA557332	1.271721277
SA557335	1.210635035
SA557339	1.451253216
SA557341	1.124033546
SA557346	2.73077121
SA557349	1.650453447
SA557354	1.346681867
SA557359	1.517115465
SA557363	1.542535487
SA557367	1.658740536
SA557371	1.513384851
SA557375	1.258307876
SA557379	1.258552101
SA557383	1.217881014
SA557386	1.095731326
SA557391	1.198187892
SA557396	1.049510802
SA557399	1.162353591
SA557403	1.213623177
SA557407	1.26615086
SA557411	2.301350734
SA557414	1.197849734
SA557418	1.319452043
SA557421	1.315248704
SA557425	1.242970751
SA557429	1.377651136
SA544574	1.153082265
SA545280	1.027552916
SA544376	1.041261083
SA544632	1.204030597
SA544846	1.15410834
SA544599	1.148532228
SA544879	1.127139497
SA545143	1.149347661
SA545360	1.129512538
SA544492	1.058768575
SA544735	1.071300257
SA544784	1.039104873
SA545020	1.160035687
SA505251	1.219537891
SA505279	1.248929458
SA505292	1.194577358
SA505313	1.116160233
SA505323	1.244294795
SA505337	1.370562734
SA505347	1.004735526
SA505360	1.359720169
SA505374	1.32418621
SA505386	1.367315831
SA505398	1.248962659
SA505414	1.330018643
SA505431	1.255472263
SA505456	1.253577014
SA505471	1.164795611
SA505485	1.252377558
SA505500	1.027637932
SA505511	1.242530186
SA505523	1.300638338
SA505536	1.294870118
SA505549	1.244995429
SA505559	1.257558999
SA505573	1.25030103
SA505584	1.245935498
SA505607	1.22629438
SA505631	1.484862036
SA505651	1.242351222
SA505670	1.445560053
SA505693	1.379688111
SA505720	1.350407357
SA505742	1.337579861
SA505773	1.185523876
SA505790	1.335316404
SA505805	1.240412449
SA505816	1.247775648
SA505830	1.260716453
SA505845	1.13922063
SA505860	1.277511079
SA505871	1.312564629
SA505884	1.155188009
SA505898	1.194279339
SA505913	1.220519609
SA505928	1.249208125
SA505941	1.295607352
SA505948	1.299005788
SA505241	1.289247895
SA505255	1.231769644
SA505269	1.215199929
SA505280	1.179324683
SA505359	1.178657701
SA505425	1.352664714
SA505487	1.167788896
SA505512	1.25865597
SA505535	1.192462275
SA505552	1.110901137
SA505653	1.29360322
SA505686	1.020329609
SA505696	1.199398694
SA505709	1.167770819
SA505722	1.192391367
SA505736	1.232815045
SA505748	1.206657829
SA505763	1.158380526
SA505777	1.172687698
SA505792	1.097526042
SA505807	1.154421883
SA505820	1.177868896
SA505836	1.206353989
SA505867	1.118721181
SA505879	1.279195338
SA505895	1.302028508
SA505916	1.321358501
SA505940	1.278458233
SA518178	1.193732776
SA520080	1.832195115
SA519865	1.137854855
SA518293	1.653364799
SA520119	1.749125879
SA518424	1.145392115
SA518471	1.181889537
SA344953	1.020451705
SA404252	1.817383673
SA520038	1.101525762
SA518262	1.698521095
SA518391	1.914946498
SA518563	1.668920182
SA520107	1.849481736
SA520036	1.10843148
SA520084	1.826094039
SA519014	1.10148379
SA520103	1.906649524
SA518894	1.047818087
SA518486	1.128182891
SA518469	1.64831223
SA519514	1.740860319
SA519944	1.052439701
SA519122	2.562734679
SA518618	1.724090616
SA518426	1.177091216
SA520044	1.175511209
SA518484	1.397284877
SA520111	1.178230283
SA519902	1.132512357
SA520099	1.676727053
SA518892	1.845199055
SA518387	1.802819145
SA519350	1.182463815
SA518463	1.135053435
SA520114	1.20177779
SA520040	1.113363372
SA518888	1.169663148
SA519802	1.667664731
SA359770	1.360976592
SA518450	1.54530097
SA518510	1.918151107
SA350434	1.319784609
SA519906	2.18356293
SA324818	1.154045367
SA407882	1.244764605
SA407930	1.093285244
SA408010	1.155792934
SA408402	1.319962245
SA408422	1.226555724
SA408546	1.516134412
SA408578	1.235489324
SA408691	1.471405068
SA408742	2.849292569
SA408874	1.175324243
SA409195	2.049652987
SA409266	1.475982576
SA409702	1.213446705
SA409270	1.888381707
SA409318	1.362949368
SA409350	1.224276921
SA409455	1.03280196
SA409506	1.075822428
SA409554	1.264413956
SA409627	1.399795365
SA409635	2.190841834
SA408978	1.295759091
SA409902	1.569795484
SA410855	1.356730217
SA410703	1.717986323
SA410238	1.490086495
SA410218	1.284173033
SA410194	3.829607595
SA410130	1.403749354
SA410294	1.233686922
SA411313	1.306847433
SA410543	1.434082585
SA518722	1.611915049
SA410916	1.25765258
SA410929	1.620575032
SA410989	1.818302784
SA411009	1.391971824
SA411197	1.047100345
SA411033	1.338323555
SA408190	1.26735339
SA411217	1.491521749
SA411438	1.254382516
SA411242	1.533805363
SA411413	1.198738129
SA411589	1.316851924
SA411233	1.598551756
SA410590	1.701061072
SA411318	1.355142103
SA410843	1.347758375
SA410867	2.463541368
SA410418	1.374759882
SA410394	1.141947987
SA410591	1.39689721
SA408139	1.282185535
SA410082	1.694954208
SA410270	1.999411728
SA410166	1.281714863
SA409734	1.773405036
SA410907	1.38727757
SA411097	1.315288553
SA410487	1.569314441
SA410654	2.013086961
SA411777	1.368719922
SA411405	1.480064119
SA411842	1.291015632
SA411517	1.257561036
SA411561	1.11429348
SA411729	1.350351308
SA411805	1.106254279
SA411753	1.046167409
SA411541	1.592232637
SA411365	1.20744136
SA412087	1.3888527
SA412140	1.467177359
SA412295	1.290072087
SA518538	1.368154904
SA518604	1.761806295
SA518629	1.390313424
SA518631	1.315145097
SA518636	1.512249639
SA518641	1.400337589
SA518666	1.339312816
SA518682	1.197813185
SA518688	1.407890568
SA518694	1.358042369
SA518700	1.282611626
SA518702	1.243323069
SA518725	1.370131931
SA518775	1.753772464
SA518777	1.3487392
SA518783	1.385593486
SA518799	1.052683763
SA518807	1.343013911
SA518809	1.370586856
SA518818	1.387096051
SA518880	1.558867294
SA518884	1.322062216
SA518852	1.656375073
SA413114	2.158903505
SA412618	2.064184103
SA558654	1.29650287
SA533640	1.320007682
SA520268	1.596252744
SA413138	1.387234273
SA413042	1.288398811
SA520288	1.238211986
SA520296	1.70759041
SA412880	1.563720682
SA520308	1.706679778
SA520173	1.783301194
SA520177	1.561494491
SA533609	1.345712755
SA533614	2.437200928
SA520189	2.364847871
SA520199	1.67319973
SA533731	1.645278124
SA520209	2.475911019
SA520217	1.169892242
SA520225	1.187698687
SA412475	1.313310114
SA533763	1.258549439
SA412959	2.128528345
SA533775	1.36304973
SA412510	1.600305141
SA533748	1.614900542
SA533700	1.326549828
SA533711	1.263640445
SA520247	1.501468341
SA533630	1.346898848
SA412786	1.864254688
SA533624	1.538353342
SA412941	1.857525979
SA413001	1.011150882
SA533738	1.324520889
SA533798	1.345080347
SA533696	1.907704645
SA533806	1.484838638
SA533616	2.064945899
SA533790	1.774177416
SA520256	1.51970036
SA533701	1.349865818
SA533788	1.009974353
SA533707	1.736937335
SA533603	1.327258939
SA533617	1.41827081
SA558650	1.344553226
SA533678	1.337403215
SA533799	1.669617263
SA533656	1.543715046
SA520266	1.502368079
SA533793	1.38433605
SA533644	1.408264007
SA533767	1.320778169
SA533655	1.357890145
SA533739	1.576956644
SA533675	1.65153845
SA533787	1.37194306
SA533792	1.431671484
SA533697	1.532255182
SA533658	1.360582537
SA533689	1.287121059
SA533795	1.393677691
SA533645	1.629901493
SA533715	1.525624009
SA533622	1.505082368
SA533679	1.569687212
SA533776	1.632132833
SA533751	1.353740119
SA533627	1.4941116
SA520272	1.691464953
SA533673	1.753719502
SA520276	1.086575889
SA533650	1.492630478
SA533722	1.37608666
SA533717	1.89875648
SA533807	1.247331195
SA533742	1.259023555
SA533756	1.39594838
SA533754	1.353643795
SA533808	1.292761284
SA533600	1.67293561
SA533621	1.347175754
SA520185	1.833786853
SA533654	1.257013408
SA520280	2.488665443
SA520286	2.648569615
SA520294	2.334856146
SA533719	1.03652558
SA520301	2.259554617
SA520310	1.246248569
SA533672	1.470900716
SA533607	1.685769866
SA533760	1.436505746
SA533728	1.668324861
SA533774	2.526681456
SA533791	1.327061489
SA533778	1.742684227
SA533687	1.510137134
SA558755	1.257762996
SA533762	1.467037569
SA533761	2.790709562
SA520179	2.297936031
SA520171	1.531087779
SA520190	1.296396108
SA520205	1.418129138
SA520211	1.604629893
SA520219	1.809965479
SA533657	1.648022365
SA520227	2.185177045
SA520320	2.087112362
SA520237	3.486954442
SA533737	1.314880845
SA520241	2.009463625
SA520245	1.458036265
SA520250	1.612201727
SA544335	2.223382003
SA520254	1.595227988
SA533755	1.634162965
SA533667	1.942231123
SA533685	1.662549886
SA533618	1.391093158
SA533765	3.297591403
SA533610	1.156761987
SA533662	1.382362674
SA533802	1.306531101
SA533581	1.372645675
SA533759	1.293234594
SA533592	1.323967599
SA533637	1.410417309
SA533671	1.3282852
SA533769	1.311364206
SA558657	1.379736356
SA533648	1.437602153
SA558741	1.309666797
SA558750	1.297846859
SA533629	1.245487503
SA533735	1.211362028
SA533641	1.353473161
SA533771	1.332444164
SA533812	1.417839388
SA558708	1.276025872
SA558647	1.205795768
SA558652	1.270676925
SA558686	1.189796739
SA558646	1.414760983
SA533691	1.30641593
SA544660	1.42419282
SA506652	1.779465317
SA506658	1.432773969
SA506666	1.128863769
SA506674	1.359740134
SA506678	1.430105524
SA506684	1.188612329
SA506690	2.584102122
SA506696	2.08058155
SA506704	1.866935851
SA506708	1.690536466
SA506646	1.714202928
SA506649	1.483718796
SA506659	1.133594153
SA506665	2.028350664
SA515053	1.56304934
SA506671	1.423074701
SA506675	1.412248352
SA506689	2.84998398
SA506695	1.36375301
SA506703	1.275092697
SA506709	1.293241467
SA506714	1.213599403
SA514904	1.230396703
[truncated: 833 more rows]
