# Supplementary material for: Framework for quality assessment of whole genome cancer sequences
Source: Nat Commun. 2020 Oct 7;11:5040. doi: 10.1038/s41467-020-18688-y (PMC7541455; doi:10.1038/s41467-020-18688-y)
Supplement: Supplementary file 7 — Source Data [file 41467_2020_18688_MOESM7_ESM.zip › Supplementary Figure 7b.txt]

tumor_wgs_icgc_sample_id	BaseBias_size_normal
SA5195	1.177727524
SA1556	1.219269769
SA3742	1.178551636
SA3721	1.188314926
SA4012	1.003749524
SA3805	1.200905113
SA4666	1.226405807
SA649	1.174628594
SA1181	1.102580261
SA4557	1.150490595
SA1694	1.193370686
SA5451	1.003753444
SA2042	1.171396679
SA3616	1.192171291
SA5780	1.144424693
SA3310	1.173323011
SA3053	1.21958226
SA3391	1.084562301
SA491245	1.185095426
SA4138	1.278668981
SA5501	1.1626006
SA3475	1.182317254
SA5378	1.184806833
SA541868	1.212195528
SA541870	1.080887767
SA541988	1.574609646
SA541872	1.076306773
SA541874	1.288549397
SA541876	1.036276564
SA541878	1.016773131
SA541880	1.138222241
SA541882	1.058769126
SA541884	1.142147501
SA541886	1.106690031
SA541888	1.105820537
SA541890	1.118875419
SA541892	1.136294641
SA541990	1.083088392
SA541992	1.173246018
SA541994	1.222349271
SA541996	1.171342619
SA541998	1.190361367
SA542000	1.175944577
SA542002	1.244393715
SA542004	1.264810104
SA542006	1.228834962
SA542008	1.298195054
SA542010	1.490667218
SA542012	1.659894076
SA542014	1.312690541
SA541864	1.46948447
SA541866	1.307342717
SA541894	1.518131133
SA541896	1.512782048
SA541898	1.500086862
SA541900	1.523216328
SA541902	1.50153516
SA541904	1.518102682
SA541906	1.521839047
SA541946	1.622639798
SA541948	1.236461886
SA541950	1.651713286
SA541908	1.263126701
SA541952	1.523426948
SA541954	1.452589199
SA541956	1.378312434
SA541958	1.426425446
SA541960	1.413808958
SA541962	1.487401729
SA541910	1.578295355
SA541964	1.482557321
SA541912	1.620404397
SA541966	1.321050814
SA541968	1.626034858
SA541970	1.560340053
SA541972	1.54024938
SA541974	1.458332847
SA541914	1.684179615
SA541916	1.631703201
SA541918	1.610745787
SA541976	1.372996665
SA541978	1.549686191
SA541980	1.427067015
SA541982	1.550104382
SA541984	1.358982948
SA541920	1.579780139
SA541922	1.576854221
SA541924	1.610502225
SA541926	1.536048994
SA541928	1.561494465
SA541930	1.542953903
SA541932	1.535765833
SA541934	1.567674269
SA541936	1.549864503
SA541938	1.580731547
SA541940	1.56030338
SA541942	1.565018863
SA541944	1.526918331
SA541986	1.381390178
SA542492	1.261637351
SA542695	1.073587727
SA543113	1.486813532
SA557048	1.41940519
SA542928	1.866263371
SA557050	1.386936169
SA542641	1.100692062
SA543023	1.369093107
SA544135	1.224656394
SA543282	1.141539558
SA543705	1.206354159
SA544051	1.161643495
SA542525	1.224720673
SA542920	1.236514063
SA542919	1.160692197
SA543179	1.124264793
SA543553	1.083241654
SA543073	1.778414228
SA544229	1.027336795
SA542686	1.134098294
SA542425	1.685590092
SA543168	1.431145603
SA543567	2.012357677
SA542426	1.897284021
SA542783	1.242606035
SA544289	1.215471651
SA544288	1.407420562
SA542735	1.252291095
SA543126	1.297741904
SA557043	1.009580733
SA543500	1.180299925
SA543977	1.44167181
SA542427	1.135510234
SA543968	1.431800997
SA543105	1.378886813
SA543104	1.309765742
SA543712	1.306210822
SA544072	1.205941559
SA557034	1.429988819
SA542923	1.178275828
SA544029	1.756682091
SA543254	1.288427363
SA543663	1.026802069
SA542640	1.074750013
SA543530	1.179893571
SA543895	1.051952566
SA544294	1.084185713
SA543426	1.230023289
SA544186	1.247146681
SA543885	1.388499973
SA557036	1.385593252
SA542602	1.042068014
SA543114	1.332294763
SA543536	1.056502343
SA544124	1.256557361
SA543622	1.322424348
SA544002	1.560884408
SA542448	1.463454919
SA542719	1.116408473
SA543117	1.247400395
SA543912	1.160787015
SA542718	1.410589419
SA543681	1.603007266
SA557038	1.44060055
SA543682	1.664727457
SA543399	1.523194225
SA543789	1.419151115
SA557046	1.275296986
SA543824	1.234259095
SA542561	1.328777627
SA542938	1.256963165
SA543801	1.248807013
SA543493	1.311555909
SA543843	1.376786271
SA544092	1.265272201
SA543301	1.284099281
SA543482	1.619737955
SA542683	1.321358307
SA543090	1.301617551
SA6128	1.320650021
SA6131	1.436531076
SA6134	1.28693843
SA6125	1.465697825
SA6137	1.194125146
SA6140	1.396611976
SA6143	1.314368836
SA6146	1.285292924
SA6149	1.135806514
SA6152	1.688125181
SA6155	1.386481836
SA6760	1.778409136
SA6811	2.073764288
SA6158	1.555607263
SA6161	1.376782282
SA6164	1.257309294
SA6167	1.56812871
SA6170	1.337683559
SA6173	1.45250593
SA6176	1.281574116
SA6179	1.431421368
SA541812	1.048727589
SA541814	1.299484039
SA541816	1.149475181
SA541818	1.188869727
SA541820	1.384104795
SA541822	1.322391752
SA541824	1.531469
SA541826	1.023685413
SA541828	1.23565658
SA541830	1.426985974
SA541832	1.640204503
SA541834	1.256871131
SA541836	1.219595987
SA541838	1.060684965
SA541840	1.205872825
SA541842	1.079798251
SA541844	1.20922881
SA541846	1.015509259
SA541848	1.387165329
SA541850	1.489776419
SA541852	1.244921782
SA541854	2.279763964
SA541856	1.501087133
SA541858	1.284782315
SA541860	1.276290047
SA43144	1.085426291
SA70525	1.572885772
SA26595	1.251938328
SA13738	1.206367462
SA65784	1.090893686
SA15776	1.480147211
SA491558	1.320430181
SA12991	1.817679705
SA18463	3.572121269
SA83134	1.335690633
SA492388	1.239410942
SA10195	1.204430415
SA22515	1.082161126
SA19615	1.282788647
SA68521	1.079772647
SA492359	1.2281007
SA26895	1.186760563
SA60252	1.29140732
SA81808	1.244504008
SA66217	2.101641579
SA67692	1.498548232
SA14241	1.253713621
SA77461	1.012049573
SA72642	1.020674608
SA49610	1.621414594
SA491910	1.27970885
SA49664	1.092575646
SA70945	1.233725933
SA492056	1.467909795
SA64750	1.490566141
SA63265	1.407146272
SA492026	1.938146621
SA491668	1.340583238
SA40999	1.497546389
SA68194	1.424241207
SA18702	1.550094939
SA82918	1.329462425
SA32297	1.482562377
SA38132	1.206141547
SA61999	2.054084189
SA24487	1.386247433
SA491814	1.456806672
SA46800	1.034503477
SA491630	1.334380352
SA61440	1.182874392
SA61837	1.445486249
SA492174	1.238342292
SA78527	2.290400289
SA33508	1.391725094
SA74453	1.259544807
SA45294	1.360314802
SA27437	1.342609673
SA46697	1.19075371
SA80884	1.028481756
SA22443	1.07931199
SA75558	1.768371592
SA57008	1.562453041
SA492027	1.338266799
SA64373	1.276827639
SA63181	1.021620302
SA30223	1.235821132
SA74051	1.159715084
SA491600	1.069346894
SA33121	1.173209369
SA40403	2.976723609
SA82966	1.37435962
SA33754	1.029838682
SA492021	1.035457623
SA20573	1.240213815
SA20975	1.37770001
SA62815	1.224627877
SA72823	1.11139126
SA82372	1.218366163
SA71810	1.256170513
SA28963	1.183251443
SA37556	1.417632591
SA53799	1.042280799
SA55071	1.212157964
SA32713	1.445968421
SA17443	1.2299678
SA23417	1.042309847
SA55269	1.614279394
SA57479	1.373874246
SA60771	1.789539456
SA34768	1.038695777
SA68015	1.188005563
SA28475	1.20950814
SA492104	1.408922457
SA48667	1.164228854
SA84185	1.104307189
SA11798	1.394528616
SA50262	1.555658784
SA543057	1.471888442
SA543433	1.016328933
SA543590	1.106345188
SA544047	1.052960476
SA543785	1.030064954
SA543550	1.093192065
SA543762	1.007770782
SA543206	1.094475977
SA542535	1.111708799
SA542560	1.073983678
SA543541	1.331797822
SA543685	2.893033426
SA534389	1.309791185
SA517715	1.154878903
SA517453	1.158212828
SA517839	1.456945366
SA492657	1.611253451
SA517802	1.211286079
SA534431	1.607099978
SA525036	1.348887889
SA492581	1.346218319
SA517730	1.404770055
SA534591	1.574037785
SA84489	1.154254955
SA84360	1.357238984
SA524966	1.293029515
SA517856	1.555004995
SA525054	1.015684935
SA84896	1.585407235
SA84668	1.543365245
SA517532	1.167144182
SA524949	1.246376347
SA86108	1.422050738
SA542382	1.050019949
SA86119	1.1521783
SA86126	1.198569296
SA86170	1.414121853
SA86182	1.372053412
SA86215	1.456862743
SA542383	1.88518862
SA86131	1.199938984
SA542384	1.439408414
SA86239	1.190590063
SA86276	1.634507561
SA86302	1.382696733
SA542385	1.167787267
SA542386	1.211183129
SA86314	1.377190444
SA86338	1.638808049
SA86347	1.269065185
SA86359	1.524728011
SA86383	1.428846331
SA86450	1.290478257
SA86476	1.161276376
SA538975	1.369907439
SA542163	1.49297645
SA86545	1.501102469
SA86551	1.355513327
SA86569	1.455665359
SA86575	1.585792435
SA542165	1.12785689
SA86594	1.404770023
SA542167	1.551785995
SA542169	1.223632854
SA538977	1.374280078
SA542387	1.21857994
SA542171	1.16674774
SA538980	1.056063889
SA542388	1.502766958
SA542173	1.889646027
SA86680	1.265311144
SA86696	1.256430953
SA86726	1.623366711
SA542175	1.300409377
SA86768	1.398019497
SA538983	1.731797156
SA542177	1.101597457
SA542179	1.45576022
SA542181	1.301252815
SA85244	1.57831737
SA85298	1.705306549
SA85340	1.120402303
SA542183	1.56163743
SA542185	1.036583486
SA542389	1.345341323
SA85506	1.336211371
SA85535	1.866713492
SA538985	1.09313284
SA85553	1.401874927
SA542390	1.396592613
SA542187	1.47002035
SA542391	2.069748336
SA542392	1.226362199
SA542393	1.389986574
SA542394	1.357696604
SA542189	1.292942114
SA538992	1.445363359
SA542395	1.679432055
SA538995	1.614166063
SA542396	1.403260371
SA538998	1.220355117
SA539000	1.319926339
SA539002	1.300306083
SA539004	1.37437444
SA539006	1.479496547
SA542191	1.28542519
SA542193	1.214534646
SA539008	1.43480884
SA542195	1.46295474
SA539010	1.163844782
SA542197	1.185766967
SA542199	1.637482249
SA542201	1.218473384
SA85671	1.168851626
SA542203	1.484406589
SA539012	1.316876908
SA542205	1.573869592
SA542207	1.869391109
SA539014	1.470599452
SA542397	1.432727102
SA539017	1.811940221
SA539019	1.108368645
SA85710	1.366412626
SA539021	1.639982088
SA539023	1.830885058
SA85722	1.446230376
SA542209	1.530383516
SA542211	1.457648793
SA539025	1.274081204
SA542213	1.541371865
SA542215	1.319685274
SA542217	1.534799183
SA542222	1.39955017
SA542220	1.39955017
SA542221	1.39955017
SA542226	1.303502383
SA542224	1.303502383
SA542225	1.303502383
SA542232	1.447203326
SA542233	1.447203326
SA542235	1.442136836
SA542236	1.442136836
SA542238	1.365080642
SA542239	1.365080642
SA542242	1.410505749
SA542241	1.410505749
SA542246	1.447912306
SA542245	1.447912306
SA542244	1.447912306
SA542249	1.282578612
SA542248	1.282578612
SA542251	1.763651695
SA542252	1.763651695
SA542255	1.431495273
SA542254	1.431495273
SA542229	1.3617876
SA542230	1.3617876
SA542228	1.3617876
SA542257	1.551165022
SA542258	1.551165022
SA542261	1.524249587
SA542260	1.524249587
SA542265	1.390791958
SA542264	1.390791958
SA542263	1.390791958
SA542268	1.386667133
SA542267	1.386667133
SA542271	1.34583264
SA542270	1.34583264
SA542274	1.270757607
SA542273	1.270757607
SA542276	1.078646416
SA542277	1.078646416
SA542279	1.319027231
SA542280	1.319027231
SA542282	1.420931808
SA542283	1.420931808
SA542285	1.791159758
SA542286	1.791159758
SA542287	1.509900167
SA542289	1.509900167
SA542290	1.442778875
SA542292	1.442778875
SA542293	1.334600834
SA542295	1.334600834
SA542296	1.414020779
SA542298	1.414020779
SA542300	1.234156017
SA542301	1.234156017
SA542304	1.277754272
SA542302	1.277754272
SA542305	1.425458433
SA542307	1.425458433
SA542311	1.538150877
SA542308	1.538150877
SA542309	1.538150877
SA542314	1.378355369
SA542312	1.378355369
SA542316	1.360825919
SA542317	1.360825919
SA542320	1.453900452
SA542318	1.453900452
SA93146	1.435082553
SA108597	1.346786096
SA123799	1.370391951
SA101371	1.394440677
SA491186	3.898635312
SA121657	1.349939976
SA126289	1.53936297
SA491162	1.270652132
SA129949	1.434563392
SA112902	1.303713241
SA111218	1.369362654
SA526320	1.403238875
SA90162	1.286664616
SA491225	2.950115915
SA119548	1.369155641
SA491175	3.405272392
SA100232	1.467468134
SA102536	1.208608495
SA491234	3.958195591
SA88004	1.369000062
SA491195	3.276976543
SA98569	1.606675426
SA535737	3.725721558
SA547730	2.71837354
SA93904	1.196216914
SA95373	1.469179278
SA130321	1.47672751
SA100512	1.412709433
SA113370	1.278048817
SA100868	1.36444347
SA117559	1.158906424
SA491215	1.628873504
SA125187	1.11087835
SA491205	1.390815611
SA491143	1.243660389
SA102816	1.105293269
SA491122	2.768456875
SA121680	1.54337713
SA124878	1.606886657
SA106552	1.168560516
SA92158	1.504477522
SA105050	1.538267099
SA491106	1.149338373
SA126265	1.307874555
SA100712	1.555650631
SA87265	1.152462571
SA560617	1.250154048
SA560602	1.329223615
SA560593	1.283399585
SA560612	1.268054314
SA560609	1.480116351
SA560605	1.139945155
SA560599	1.32059491
SA130901	1.386395124
SA130872	1.29123631
SA130876	2.890392259
SA541742	1.186607466
SA130880	1.101730447
SA541744	1.253327224
SA130903	1.390550184
SA130882	1.055495261
SA130884	1.060638101
SA541747	1.141622265
SA130886	1.054632926
SA541749	1.011385809
SA130888	1.265131533
SA541727	1.225634206
SA541751	1.225634206
SA541753	1.349991987
SA541728	1.349991987
SA541755	1.998410502
SA130905	1.022402139
SA541757	1.774386312
SA541759	1.214908971
SA541761	1.263346368
SA541763	1.500517471
SA541729	1.143355238
SA541765	1.143355238
SA541731	1.143355238
SA541733	1.143355238
SA541732	1.143355238
SA541730	1.143355238
SA541734	1.181735033
SA541738	1.181735033
SA541740	1.181735033
SA541736	1.181735033
SA541767	1.181735033
SA541739	1.181735033
SA541741	1.887124995
SA541745	1.887124995
SA541743	1.887124995
SA541748	1.887124995
SA541746	1.887124995
SA541758	1.122523891
SA541754	1.122523891
SA541750	1.122523891
SA541760	1.122523891
SA541752	1.122523891
SA541756	1.122523891
SA541770	1.129743366
SA541772	1.129743366
SA541766	1.129743366
SA541762	1.129743366
SA541768	1.129743366
SA541764	1.129743366
SA130907	1.715588612
SA541774	1.151369765
SA541776	1.151369765
SA541778	1.217308313
SA541780	1.864596873
SA541782	1.553085362
SA130909	1.074009473
SA541784	2.258110851
SA541786	1.523672953
SA541788	1.574924646
SA541790	1.098762754
SA541791	1.601984876
SA541792	1.175004492
SA541793	1.18511133
SA130911	1.021836354
SA130913	1.011625884
SA130915	1.019974864
SA130868	1.030410892
SA541737	1.479687376
SA528810	1.257888627
SA528811	1.189983398
SA528813	1.289651871
SA528912	1.284924897
SA528798	1.297963087
SA528914	1.263343942
SA528886	1.269212559
SA528815	1.239117439
SA528816	1.411840827
SA528916	1.267981704
SA528888	1.193818106
SA528902	1.410632988
SA528890	1.37656177
SA528799	1.233661059
SA528908	1.326688525
SA528918	1.459122298
SA528819	1.378624458
SA528920	1.368940684
SA528892	1.390189293
SA528802	1.211287977
SA528792	1.198596699
SA528922	1.251002728
SA528805	1.223031633
SA528822	1.192439741
SA528823	1.398614968
SA528903	1.149837471
SA528904	1.436377804
SA528925	1.341426413
SA528825	1.079385758
SA528806	1.08810025
SA528827	1.096022258
SA528807	1.209369839
SA528809	1.195697637
SA528829	1.212674383
SA528831	1.678727562
SA528793	1.273307286
SA528895	1.356818188
SA528993	1.377548619
SA528833	1.315351587
SA528836	1.272501035
SA528995	1.37039194
SA528997	1.343038355
SA528999	1.351371993
SA528926	1.054897074
SA528782	1.324824524
SA528928	1.037275388
SA528930	1.222186531
SA528932	1.279375743
SA130927	1.149369207
SA130925	1.923391331
SA130964	1.039982918
SA130963	1.445094174
SA130917	1.216276947
SA130919	1.08270532
SA130921	1.782166324
SA130923	1.295902423
SA528838	1.242848453
SA528896	1.253781291
SA528839	1.185496957
SA528843	1.107868343
SA528938	1.061553473
SA528845	1.2632482
SA528846	1.18443525
SA528848	1.180728875
SA528850	1.140532913
SA528939	1.37408344
SA528853	1.208767522
SA528854	1.15706075
SA528898	1.184990877
SA528899	1.386977682
SA528941	1.316759751
SA528991	1.285346261
SA528943	1.323950797
SA528784	1.341969586
SA528786	1.308507913
SA528945	1.224061381
SA528855	1.252710691
SA528947	1.236277517
SA528788	1.323164846
SA528858	1.281732098
SA528861	1.24251543
SA528790	1.242562078
SA528909	1.337159744
SA528863	1.131139318
SA528906	1.083174015
SA528864	1.096365958
SA528866	1.259284098
SA528868	1.32407185
SA528870	1.252617442
SA528872	1.228531326
SA528900	1.249589286
SA528874	1.257478636
SA528949	1.361961357
SA528876	1.147534048
SA528878	1.225206903
SA528881	1.333023958
SA528901	1.302112155
SA528883	1.248239343
SA528795	1.225704713
SA528884	2.357641537
SA569075	1.311085483
SA542932	1.231173122
SA560559	1.115160378
SA569081	1.247572276
SA569082	1.513877123
SA542536	1.252788125
SA542931	1.279595767
SA569072	1.333330943
SA560543	1.923276146
SA542966	1.408790508
SA543305	1.252342353
SA543730	1.272484861
SA544109	1.786342768
SA542564	1.214064688
SA542965	1.198923394
SA542473	1.448492651
SA542843	1.352885977
SA569080	1.486379884
SA569074	1.730279521
SA543211	1.357661489
SA543593	1.26665704
SA544009	1.878978672
SA543675	2.508280523
SA544045	2.722372025
SA542478	1.244524188
SA542864	1.563080945
SA543233	1.134658329
SA543680	1.224406136
SA544046	1.153386706
SA542479	1.935412812
SA542865	1.176720481
SA543234	1.374047934
SA560552	1.757548084
SA569077	1.547352602
SA543594	1.369698947
SA544185	1.474765239
SA542619	1.416388878
SA544191	1.167743462
SA542486	1.422925917
SA543051	1.52706747
SA543199	1.353228815
SA543781	1.272794295
SA144576	1.391040519
SA151709	1.145132867
SA180317	1.187845879
SA154417	1.063509913
SA135301	1.28773214
SA138250	1.062500696
SA163620	1.306731979
SA182882	1.560591659
SA494057	1.452277404
SA560596	1.105720923
SA146608	1.240439891
SA173009	1.207669791
SA132368	1.255069963
SA139948	1.268152753
SA167759	1.295940181
SA165304	1.37430878
SA154497	1.4011821
SA158256	1.430975663
SA153016	1.188856266
SA150476	1.058958962
SA131728	1.188422818
SA136091	1.28407899
SA138738	1.561424156
SA164854	1.233924004
SA184257	1.164716969
SA164299	1.139952007
SA138061	1.272304751
SA183702	1.282904507
SA174372	1.197205115
SA146105	1.340263652
SA166804	1.271565635
SA164579	1.274989046
SA167349	1.16344213
SA155940	1.63455131
SA159460	1.310761286
SA176022	1.180098423
SA141272	1.276758172
SA142043	1.210120811
SA152676	1.206523507
SA147241	1.054877204
SA148718	1.137526682
SA192727	1.423297586
SA200796	1.008136525
SA201430	1.095507051
SA190261	1.291942476
SA202903	1.408168147
SA494251	2.098140251
SA201351	1.446665011
SA201809	1.258901802
SA189208	1.423290299
SA203543	1.675517627
SA494284	2.653811766
SA494168	1.843943646
SA494343	2.408190812
SA494253	2.01974357
SA494229	3.992854842
SA200524	1.31691344
SA191335	1.387004652
SA188108	1.458324492
SA494401	2.301150491
SA494116	1.522891781
SA195328	1.596955151
SA195822	1.612151599
SA202848	1.35695961
SA195307	1.226423338
SA494127	1.61256254
SA195900	1.327084793
SA539321	1.184910194
SA192967	1.330576243
SA194253	1.579753141
SA201581	1.32817797
SA494082	1.497101316
SA203048	1.374626419
SA199271	1.406261439
SA203853	1.508782118
SA191115	1.364304644
SA194387	1.31794215
SA494351	1.813370852
SA494058	1.734524477
SA494399	1.966250662
SA494507	2.39119694
SA494084	1.973331451
SA494103	2.117161668
SA494078	1.635873442
SA494271	2.250372343
SA556263	1.332727955
SA556327	1.462725877
SA556251	1.952959918
SA556577	1.661686317
SA556872	1.91860106
SA556950	1.185086651
SA556937	1.55583635
SA556295	1.467300734
SA556832	1.201123063
SA556591	1.453437115
SA556737	1.48903456
SA556682	1.436852161
SA556859	2.221753817
SA556442	1.411393881
SA556530	1.536291014
SA556315	1.415755725
SA556664	1.572265864
SA556273	1.586350302
SA556509	1.416213185
SA556367	1.799177388
SA556702	1.576606857
SA556372	1.472320507
SA556241	1.260055144
SA556462	1.200181195
SA556610	5.0833939
SA556218	1.40485482
SA556626	1.459811803
SA556305	1.427336845
SA556410	1.428051084
SA556485	1.501357237
SA556719	1.848846677
SA556811	1.493557443
SA556337	1.622681301
SA556571	1.533056826
SA556529	1.576624369
SA556600	1.606128286
SA556458	1.616743903
SA556506	1.194830377
SA556885	2.050542993
SA556484	1.340794725
SA556434	1.540687474
SA556791	1.570456262
SA556835	1.902705005
SA556650	1.215188898
SA556895	1.27169034
SA556724	1.690471763
SA556675	1.293304887
SA556647	1.66911401
SA556816	1.329923582
SA233266	1.375229797
SA219639	1.222060314
SA218331	3.411121916
SA214090	1.299829934
SA250087	1.449245732
SA233294	1.361145087
SA236844	1.353136094
SA211341	1.378856679
SA230964	1.299581075
SA560606	1.321989307
SA560614	1.18272898
SA213642	1.358975276
SA212393	1.31719542
SA251496	1.553268798
SA227089	1.120973616
SA223029	1.356070125
SA250663	1.420606614
SA219165	1.357892441
SA246522	1.452447578
SA226253	1.37419627
SA212726	1.269739313
SA250273	1.263773942
SA208440	1.232493314
SA224647	1.282445279
SA213387	1.325528873
SA229532	1.103140035
SA210843	1.285508024
SA235957	1.199951352
SA204546	1.36087897
SA245139	1.172225546
SA209306	1.443022769
SA215371	1.499673196
SA240128	1.280677118
SA247488	1.133919685
SA209137	1.351962513
SA244508	1.338962713
SA231359	1.47101998
SA213217	1.620524945
SA230633	1.363668167
SA222933	1.449523584
SA521664	1.606611433
SA495215	1.557739928
SA494805	1.468282171
SA514993	1.496266224
SA495538	1.278489026
SA495423	1.311588986
SA495155	1.427934989
SA495070	1.547507806
SA255656	1.492602342
SA515781	1.347762428
SA494740	1.352428774
SA254668	1.28921032
SA534051	1.477366222
SA254332	1.321599325
SA253231	1.416116246
SA495252	1.653147857
SA494956	1.530222101
SA521667	1.598632782
SA495048	1.615916091
SA495321	1.598533005
SA495342	1.249427305
SA254188	1.388613623
SA514999	1.544677492
SA253172	1.28930082
SA254758	1.148489253
SA521593	1.477228157
SA495518	1.55947211
SA521642	1.847468678
SA495100	1.82442841
SA255317	1.369302102
SA495380	1.265894234
SA516035	1.54327248
SA515399	1.363704228
SA521717	1.390854389
SA520420	1.377280433
SA520422	1.216816898
SA520425	1.243818655
SA520426	1.283773858
SA520427	1.369507985
SA520430	1.245743482
SA520431	1.304324235
SA543521	1.218756564
SA558645	1.441666105
SA258388	1.206830304
SA258319	1.203886187
SA258991	1.656186365
SA257815	1.23114327
SA259039	1.159482318
SA257959	1.516023411
SA260074	1.138918798
SA260494	1.114514083
SA260974	1.290097372
SA258511	1.299030405
SA260022	1.144668608
SA259554	1.156017831
SA258916	2.847259916
SA258175	1.125063385
SA257429	1.120851832
SA259015	1.399934502
SA257534	1.165814801
SA258640	1.278429381
SA259478	2.25918705
SA260926	1.266701602
SA257454	1.082523591
SA257674	1.281453021
SA260515	1.763893495
SA260182	1.256091084
SA258736	1.257491981
SA260362	1.204923548
SA260274	1.041581766
SA259838	1.298801089
SA258898	1.974918472
SA258100	1.376096979
SA258334	1.973645605
SA257315	1.280192987
SA259362	1.220390732
SA264069	1.186194414
SA261595	1.533610531
SA264336	1.195279946
SA263853	1.403435542
SA261436	1.242652443
SA263196	1.181226919
SA266783	1.252070928
SA266786	1.322158532
SA266489	1.225301745
SA266828	1.174032804
SA261184	1.198077388
SA264474	1.09872848
SA262624	1.187005788
SA264003	1.16889913
SA264624	1.189424027
SA266579	1.198442621
SA265676	1.466951466
SA262126	1.197619925
SA262459	1.077914531
SA499742	1.191563488
SA499746	1.061383352
SA499801	1.442660367
SA499802	1.101945922
SA499813	1.258439116
SA499815	1.13142486
SA268288	1.367591165
SA268834	1.241196193
SA500918	1.390369879
SA267260	1.435514681
SA515277	1.343558089
SA540960	1.499596439
SA268678	1.347276703
SA267880	1.344735986
SA270040	1.354584617
SA550978	1.328336238
SA269680	1.256402406
SA520910	1.551743642
SA267718	1.244142696
SA268027	1.403899985
SA268432	1.349901133
SA269323	1.39621024
SA500699	1.316217655
SA270088	1.368709444
SA268750	1.277375337
SA500737	1.361004018
SA540527	1.654876235
SA500797	1.465738301
SA500148	1.437045343
SA269383	1.536350116
SA267454	1.550985031
SA500397	1.441502824
SA515104	1.377650827
SA269167	1.343600472
SA267658	1.437920967
SA267949	1.363424471
SA269041	1.273199807
SA500499	1.57312677
SA500643	1.290687157
SA500759	1.592354782
SA501060	1.435626182
SA268117	1.392034945
SA269251	1.333255226
SA500769	1.484249277
SA500830	1.381609908
SA500238	1.498656505
SA269629	1.158807348
SA500820	1.444737404
SA500054	1.291685585
SA515972	1.336088285
SA520782	1.584286612
SA499894	1.330288205
SA268333	1.301959843
SA268591	1.448755425
SA500100	1.46898252
SA268957	1.475716884
SA540506	1.46914698
SA267307	1.459527915
SA268465	1.399084873
SA268889	1.307690065
SA501371	1.099301191
SA501373	1.306924572
SA501375	1.136181901
SA501377	1.168401115
SA501379	1.143221934
SA501381	1.021807768
SA501383	1.050845862
SA501385	1.080301966
SA501387	1.341679462
SA501389	1.378057244
SA501391	1.013277066
SA501393	1.041624464
SA501395	1.37041298
SA501397	2.199220947
SA501399	1.258694143
SA501401	1.12289156
SA501403	1.18735734
SA501405	1.383879886
SA501407	1.323755923
SA501409	1.144487621
SA501411	1.012589965
SA501413	1.363883503
SA501415	1.253368188
SA501417	1.166898834
SA501419	1.172154595
SA501421	1.16587338
SA501422	1.170380718
SA501423	1.470524097
SA501365	1.526459411
SA501367	1.169423896
SA501369	1.172320466
SA501427	1.36572551
SA501431	1.214717252
SA501435	1.236186575
SA501439	1.155984647
SA501442	1.529001452
SA501446	1.375553935
SA501448	1.375553935
SA501452	1.240926673
SA501456	1.28650814
SA501460	1.282582305
SA501464	1.466118285
SA501468	1.290038282
SA501471	1.345381922
SA501473	1.253796793
SA501477	1.288713421
SA501480	1.131821072
SA501484	1.361893227
SA501487	1.428307797
SA501491	1.236412551
SA501495	1.319682525
SA501499	1.541943946
SA501503	1.353477803
SA501506	1.442557909
SA270380	1.791442413
SA501510	1.255450738
SA270382	1.721067572
SA501514	1.284754043
SA501517	1.213355681
SA501519	1.332095384
SA501523	1.323061819
SA501527	1.345342502
SA501564	1.34550249
SA501531	1.34550249
SA501535	1.31620141
SA270384	1.570708095
SA270386	2.496454024
SA501540	1.366217489
SA501544	1.390318125
SA270388	1.396624922
SA501549	1.209796938
SA501553	1.296984913
SA501555	1.296984913
SA501559	1.290745066
SA501563	1.295655864
SA501567	1.271991806
SA501571	1.180075753
SA501575	1.438015866
SA501579	1.624281277
SA270390	1.8339081
SA501583	1.703629508
SA501587	1.282892994
SA501591	1.300439148
SA270392	1.285479489
SA501595	1.826239293
SA515214	1.798465253
SA270394	1.734482515
SA501599	1.808411675
SA501603	1.56807642
SA501607	1.355183214
SA501611	1.681179527
SA501615	1.604308543
SA501619	1.522611439
SA501623	1.440419581
SA501627	1.186398856
SA501631	1.369637026
SA515218	1.365528122
SA501633	1.473015713
SA501635	1.507830008
SA501637	1.450362317
SA270396	1.616904975
SA270398	1.075242988
SA270400	1.224729276
SA515222	1.097583783
SA501639	1.325167779
SA501641	1.378657432
SA515233	1.147435662
SA501643	1.977048954
SA501645	1.35219764
SA501647	1.022513452
SA270402	1.643689547
SA501649	1.08616002
SA270404	1.69137753
SA270406	1.298424667
SA501651	1.320423939
SA270408	1.729987736
SA501653	1.315761604
SA501424	1.263677978
SA270410	1.715345417
SA270412	1.634325859
SA501428	1.44858009
SA501432	1.674520872
SA501436	1.300148544
SA501440	1.388680115
SA270414	1.351158839
SA270416	1.617570187
SA501445	1.558256342
SA270418	1.765220461
SA270420	1.59997085
SA501449	1.290944659
SA501453	1.359741786
SA501457	1.212311448
SA501461	1.343245307
SA270422	1.175575032
SA515239	2.130522364
SA501465	1.514410852
SA270423	1.200643709
SA501469	1.429155064
SA270426	1.691983266
SA270428	1.536751491
SA270430	1.460797534
SA515248	1.515033737
SA270432	1.607462355
SA515254	3.994184257
SA515261	1.548235479
SA515266	1.52560095
SA270434	1.763903151
SA270436	1.831840381
SA501476	1.329478145
SA270438	2.088943127
SA501481	1.113481673
SA270440	1.854967717
SA501485	1.426950306
SA270442	1.366031958
SA270444	1.716104132
SA515270	1.512851206
SA501490	1.020884488
SA501494	1.426739894
SA515276	2.604265861
SA270446	1.943674248
SA501498	1.608011785
SA501502	1.331970904
SA270448	1.608848397
SA515281	2.458614484
SA529837	1.68752804
SA270450	1.68752804
SA501507	1.687731956
SA501511	1.608989021
SA501515	2.342243904
SA515286	1.736966074
SA270452	1.885030566
SA270454	1.76011271
SA270456	1.476376758
SA270458	1.677733903
SA515292	1.529860477
SA270460	1.476376094
SA270462	1.696293878
SA501522	1.853562404
SA501526	1.32782585
SA515296	1.508232546
SA515298	1.656852439
SA270464	1.655365134
SA501530	2.251632924
SA501534	1.821130257
SA501537	1.39158577
SA270466	2.315235692
SA501541	1.410545271
SA515300	4.740884143
SA270468	1.874603375
SA515302	1.844220856
SA515305	1.892846488
SA501545	1.452635515
SA515307	1.677774936
SA501548	1.45023928
SA501552	1.480489555
SA501554	1.480489555
SA515309	1.520434285
SA515312	1.54941677
SA501562	1.104379663
SA515314	1.699137776
SA515316	1.458694586
SA515318	1.44829899
SA515322	1.70422853
SA515327	1.922313777
SA515333	2.197310595
SA515339	2.167429356
SA501568	1.482449248
SA515347	1.556203881
SA515353	1.895248464
SA515360	1.91100255
SA515367	1.53420895
SA515373	1.510514983
SA515377	1.515417212
SA515383	2.626320619
SA515389	1.684370075
SA501572	1.44196086
SA501578	1.44196086
SA515397	1.645336715
SA515407	1.555124146
SA515415	1.426750984
SA501576	1.469107798
SA515422	1.581696234
SA515427	1.71153248
SA515432	2.094253094
SA515438	1.530651685
SA515444	1.504749905
SA515450	1.449809329
SA515456	1.515561184
SA515463	2.013781794
SA515472	1.596759591
SA515479	1.78291805
SA529714	1.40984227
SA529716	1.887950006
SA529718	1.381479349
SA529720	1.752813117
SA529722	2.689312671
SA501582	1.390801058
SA529724	2.065512655
SA529726	1.67976541
SA529728	1.629895534
SA529730	1.105439591
SA529732	1.494909655
SA529734	1.500006304
SA529735	1.500006304
SA529737	1.391663174
SA529739	1.416452893
SA529741	1.385948351
SA529743	1.403123643
SA529745	1.97915191
SA529747	1.605039429
SA529749	1.590679354
SA529751	1.659783721
SA529753	1.749281544
SA529756	1.711275822
SA529759	1.405251352
SA529766	1.565426923
SA529774	1.763106741
SA529777	1.444425742
SA529781	1.600847828
SA529783	1.600847828
SA529787	1.459870742
SA529792	1.67241886
SA529796	1.381034511
SA529800	1.848386314
SA529803	1.589115352
SA529807	1.942870919
SA529811	2.022763262
SA501586	2.84489965
SA529818	1.871039645
SA501590	2.013924922
SA529823	1.617319477
SA529827	1.467126447
SA529830	1.808376507
SA501594	1.417243535
SA529835	1.639048864
SA529841	1.484004687
SA529845	1.79901642
SA529849	1.829100927
SA529853	1.691543087
SA529857	1.635756564
SA529858	1.635756564
SA529863	1.57536628
SA529864	1.57536628
SA529869	2.465590807
SA501598	1.444042798
SA501602	1.512824581
SA529876	1.505674144
SA529881	2.501911732
SA529884	1.60664519
SA501606	1.439209245
SA501610	1.602531806
SA501614	1.380367632
SA501618	1.654698027
SA501622	1.31705287
SA501626	1.752183445
SA501630	2.309360489
SA529897	2.567400047
SA529901	2.718008419
SA529905	3.304592716
SA279872	1.233828899
SA292802	1.398028107
SA289217	1.043658355
SA273031	1.162014825
SA286926	1.262832487
SA291007	1.274655102
SA278886	1.228650691
SA289879	1.355264873
SA295193	1.360428084
SA281019	1.154065829
SA292647	1.261631015
SA273481	1.193357531
SA276242	1.205455881
SA294650	1.296982495
SA274485	1.389567149
SA281426	1.171867327
SA286004	1.001470092
SA290059	1.26597211
SA291688	1.427960154
SA283110	1.070707988
SA284573	1.215674737
SA282599	1.194348928
SA288366	1.542450576
SA275986	1.053251491
SA281973	1.484718984
SA287592	1.192171877
SA283444	1.19829085
SA294903	1.218597237
SA290384	1.251254106
SA283996	1.254133476
SA278114	1.23772621
SA296370	1.264985666
SA270862	1.305983183
SA271263	1.245597008
SA277382	1.29092735
SA279342	1.256348796
SA279763	1.179331903
SA277517	1.058588382
SA281267	1.033894606
SA279897	1.020120823
SA275554	1.016632676
SA282493	1.200117587
SA307536	1.235278189
SA300605	1.078474187
SA317999	1.133711707
SA305693	1.069616464
SA310244	1.148210045
SA503612	1.211314512
SA307934	1.132978404
SA503358	1.55203892
SA315471	1.254821789
SA313324	1.254953593
SA503701	1.25592088
SA503918	1.518317754
SA305293	1.0465428
SA315959	1.77837287
SA305520	1.151770359
SA311872	1.012200401
SA310500	1.032410767
SA503614	1.827435087
SA315503	1.279560868
SA301678	1.333834774
SA308158	1.0822104
SA310164	1.142002395
SA503261	1.445231343
SA503699	1.344344423
SA503898	1.587062593
SA298231	1.062575299
SA303138	1.234693802
SA503211	1.717188019
SA313800	1.141001821
SA504079	1.360100474
SA312300	1.10512744
SA306087	1.02132863
SA503473	1.601481724
SA503541	2.359376747
SA320731	1.229316914
SA304460	1.211118547
SA317863	1.054133482
SA315264	1.188198686
SA503919	1.716317232
SA309724	1.093226977
SA503179	1.432749365
SA306844	1.093133655
SA310395	1.080753035
SA307650	1.225224029
SA503921	1.650332469
SA313680	1.165112059
SA504055	1.156137895
SA306668	1.203118899
SA320974	1.266643001
SA321048	1.244040315
SA542137	1.176961686
SA320956	1.207103473
SA320878	1.164701821
SA557677	1.374238126
SA321021	1.140629709
SA320902	1.223723475
SA542140	1.183423213
SA542046	1.142551072
SA542143	1.218191933
SA542149	1.23615979
SA542053	2.285585071
SA320920	1.005186911
SA542152	1.196036138
SA542129	1.361971638
SA542049	1.001962876
SA320866	1.155325974
SA320824	1.32982769
SA542034	1.521281945
SA542111	1.094991401
SA321106	1.224805007
SA542037	1.134030601
SA320938	1.045190052
SA557665	1.117664674
SA542155	1.620332693
SA320830	1.344850922
SA321030	1.331963373
SA542075	1.122050376
SA557689	1.178282549
SA320908	2.525197953
SA542105	1.191879476
SA320884	3.402799283
SA542040	3.516703472
SA320992	1.031315514
SA320944	1.249810606
SA542021	2.26212349
SA320968	1.286455035
SA320848	1.043258311
SA542027	1.130828779
SA557668	1.17505461
SA542120	1.202559789
SA321103	1.122290452
SA321004	1.196725747
SA542030	1.812361836
SA542108	1.027016399
SA542114	1.126121692
SA542101	1.144545954
SA542054	1.057082
SA542117	1.106936174
SA320914	1.515897449
SA542123	1.097422653
SA542134	1.168017165
SA542058	2.311032222
SA542069	1.237837614
SA542062	1.187554816
SA320926	1.120721265
SA320854	1.259239182
SA542063	1.218753898
SA542024	1.293409117
SA321057	1.134545613
SA542126	1.20618265
SA320872	1.183210432
SA542072	1.172254289
SA542078	1.182347505
SA542043	1.086926327
SA321111	1.436255652
SA321066	1.186811145
SA321023	1.294247424
SA321032	1.155967045
SA320896	1.019758524
SA321119	2.950299106
SA320962	1.067432405
SA320980	1.116545501
SA321041	1.088943274
SA321137	3.242341993
SA320998	1.411094636
SA320986	1.170709501
SA542132	1.209367056
SA542146	1.216137874
SA542064	1.189642117
SA542093	1.131346697
SA320818	1.064506181
SA321128	1.098167228
SA542158	1.574126509
SA542018	1.153522004
SA320950	1.148372242
SA542160	1.084300993
SA320890	1.166538054
SA320842	1.329080463
SA320836	1.006678799
SA542099	1.070974016
SA321050	1.165276729
SA320932	1.360828616
SA542084	1.137822454
SA320860	1.244179863
SA321012	1.226946005
SA542087	1.517386157
SA542082	1.209434966
SA542090	1.299810383
SA542096	1.261886078
SA557315	1.787500387
SA557318	1.685650402
SA557321	1.507173395
SA557322	1.680074088
SA557325	1.643811912
SA557377	1.412325954
SA557409	2.153444189
SA557327	1.379766838
SA557328	1.552553899
SA557331	1.743020301
SA557333	1.683873958
SA557342	1.20081387
SA557338	1.22891111
SA557347	1.636405133
SA557353	1.505804076
SA557357	1.250032587
SA557361	1.568970997
SA557366	1.381382316
SA557369	1.012346913
SA557373	1.252164112
SA557381	1.514337142
SA557385	1.7693118
SA557389	1.571416218
SA557393	1.715089035
SA557397	1.601891583
SA557400	1.607016236
SA557404	1.859487836
SA557413	1.482917698
SA557416	1.56909472
SA557420	1.310142546
SA557426	1.717460081
SA557470	1.648307416
SA557483	1.502730317
SA557489	1.299096771
SA557456	1.593958031
SA557459	1.960900329
SA557431	1.309019825
SA557435	1.325323594
SA557437	1.2752077
SA557443	1.258833909
SA557447	1.208473794
SA557451	1.352180251
SA557454	1.337557819
SA557461	1.180889971
SA557464	1.259432823
SA557466	1.238907321
SA557473	1.567791142
SA557476	1.14054925
SA557479	1.341520544
SA557480	1.52768839
SA557486	1.252045502
SA557491	1.360618804
SA557495	1.401776393
SA557498	1.334258744
SA557502	1.644725025
SA557505	1.282905334
SA557508	1.186139503
SA557512	1.255588046
SA557514	1.110198398
SA557519	1.034296266
SA557522	1.231837662
SA557526	1.437203836
SA557529	1.215368532
SA557532	1.183871951
SA557534	1.350182833
SA557537	1.197852668
SA557539	1.168330237
SA557541	1.216184485
SA557543	1.656392757
SA557546	1.350569699
SA542830	1.039806364
SA544050	1.04213369
SA542510	1.018403485
SA542942	1.04050143
SA543302	1.009295757
SA542869	1.01369174
SA543349	1.01193794
SA543790	1.262360277
SA544190	1.224146259
SA542715	1.181360355
SA543124	1.087963647
SA543178	1.299147689
SA543631	1.294980241
SA505244	1.272830374
SA505270	1.202697836
SA505282	1.310905476
SA505297	1.285579125
SA505316	1.242114762
SA505328	1.252775959
SA505339	1.203609127
SA505351	1.253171549
SA505363	1.304485491
SA505379	1.248388953
SA505389	1.299168987
SA505404	1.259525414
SA505416	1.304550052
SA505437	1.119143978
SA505458	1.276004122
SA505475	1.2486128
SA505492	1.276087837
SA505503	1.042210416
SA505516	1.258340385
SA505529	1.238993495
SA505540	1.270776041
SA505551	1.205674524
SA505563	1.296034697
SA505577	1.246506634
SA505591	1.276842968
SA505613	1.204589724
SA505633	1.431513902
SA505654	1.14233879
SA505676	1.590727275
SA505702	1.624645719
SA505730	1.422253806
SA505750	1.265166412
SA505780	1.251046416
SA505795	1.257993515
SA505808	1.164013324
SA505821	1.283061315
SA505835	1.234918424
SA505850	1.268309186
SA505863	1.301663022
SA505877	1.30424455
SA505889	1.155645075
SA505904	1.232531558
SA505918	1.262793674
SA505933	1.240276337
SA505944	1.320166505
SA505950	1.188837489
SA505245	1.300378721
SA505258	1.298180929
SA505271	1.266069042
SA505352	1.250382464
SA505415	1.25514003
SA505478	1.251386422
SA505493	1.162976563
SA505539	1.121556198
SA505545	1.207910285
SA505657	1.190033092
SA505675	1.096096522
SA505690	1.287604555
SA505701	1.199821189
SA505711	1.205333688
SA505727	1.262277202
SA505738	1.08142543
SA505754	1.16393263
SA505768	1.101897718
SA505781	1.102055732
SA505796	1.125782103
SA505809	2.102702951
SA505825	1.464935983
SA505861	1.2650627
SA505872	1.292441686
SA505885	1.26549586
SA505897	1.250218482
SA505919	1.455586614
SA520122	1.010519303
SA520078	2.010977818
SA519854	1.021952771
SA518288	2.071533702
SA520117	2.980056583
SA518422	1.159698627
SA518470	1.914319725
SA345175	1.073474241
SA404138	1.445118849
SA520037	1.117249592
SA518254	2.45947186
SA518389	2.053801319
SA518547	1.347774977
SA520105	1.761439908
SA520028	1.148200673
SA520082	1.535917344
SA518989	1.07086635
SA520101	1.861840236
SA518893	1.1238118
SA518485	1.017943658
SA518467	1.586436619
SA519499	1.437029669
SA519932	1.24492707
SA519106	1.370859625
SA518602	1.385428344
SA518425	1.190409881
SA520043	1.132085249
SA518483	1.248956902
SA520110	1.161934527
SA519898	1.241758738
SA520096	1.374208629
SA518890	1.82361872
SA518379	1.726149751
SA519317	1.047720635
SA518462	1.145785559
SA520113	1.184409932
SA520039	1.003533248
SA518887	1.15874962
SA519788	1.737407976
SA359572	1.239708717
SA518448	1.581011265
SA518504	1.481254822
SA350650	1.193010542
SA519904	1.635210257
SA324608	1.132372438
SA407890	1.254025883
SA407922	1.22773501
SA407982	1.056399282
SA528686	1.091177413
SA408406	1.121157404
SA411717	1.393832038
SA408562	1.206019986
SA408698	1.445088833
SA411002	2.883100921
SA408882	1.459524187
SA409179	1.076521418
SA409250	1.27747407
SA409694	1.23174273
SA412207	1.301157538
SA409294	1.11667443
SA409327	1.16914745
SA409438	1.516309755
SA409487	1.577749374
SA409538	1.23257163
SA409614	1.332248884
SA409651	2.660508685
SA410558	1.57637151
SA409882	1.276933393
SA410847	1.630743175
SA410670	1.707659884
SA528682	1.239786467
SA410202	1.312686699
SA410223	3.210161331
SA410119	1.439597112
SA410303	1.260611197
SA411297	1.266514528
SA410526	1.257991691
SA518721	1.312902402
SA410900	1.213600892
SA410918	1.583804916
SA410978	1.90996082
SA410997	1.29937426
SA411178	1.321096994
SA411018	1.247129869
SA408187	1.337460371
SA411205	1.604456053
SA411422	1.174105394
SA528674	1.145935295
SA411401	1.305227278
SA411573	1.190160431
SA411225	1.596471361
SA408858	1.68205374
SA528740	1.218316991
SA410851	1.329642965
SA410875	3.423721639
SA410399	1.298883874
SA410374	1.406118687
SA410574	1.277064189
SA408134	1.262067474
SA410071	2.658052589
SA410190	2.430392868
SA528671	1.340291257
SA410892	1.677080937
SA410925	1.249857307
SA528760	1.269909018
SA528745	1.324218576
SA409907	1.812069433
SA411761	1.388322009
SA411389	1.479296216
SA411825	1.339401136
SA528754	1.188153694
SA411549	1.075828901
SA411713	1.373630433
SA411786	1.253747907
SA411737	1.171620372
SA528708	1.253222273
SA409766	1.013535031
SA412067	1.307836559
SA411995	1.438022837
SA412291	1.257977083
SA518599	1.182436049
SA518601	1.161810984
SA518628	1.215817162
SA518632	1.135825005
SA518634	1.136963683
SA518611	1.146963538
SA518664	1.280191883
SA518680	1.179855941
SA518687	1.15864321
SA518622	1.280216026
SA518699	1.309665925
SA518703	1.228469275
SA518723	1.187475567
SA518739	1.119566231
SA518776	1.256135211
SA518748	1.294348102
SA518764	1.282408055
SA518804	1.236105949
SA518808	1.275914072
SA518816	1.327598365
SA518876	1.497482417
SA518866	1.095639557
SA518850	2.006256244
SA412606	1.219779742
SA413024	1.731453717
SA558710	1.369041966
SA533615	1.147532296
SA520264	1.627395287
SA413079	1.055834917
SA412707	1.691483513
SA520283	1.492088311
SA520292	1.67006397
SA520300	1.211431273
SA520304	1.58963978
SA520169	1.244237464
SA520181	1.546868737
SA558648	1.355906191
SA533747	2.177846267
SA520193	2.246951865
SA520203	1.414221949
SA533718	2.416112209
SA520214	2.143712578
SA520221	1.188873027
SA520229	1.134637707
SA412698	1.30534141
SA533725	1.580330338
SA412935	1.479353846
SA533781	1.347473544
SA413127	2.083208537
SA533585	2.11815236
SA533709	1.346075721
SA533744	1.449459371
SA412767	1.04890436
SA533803	1.406076795
SA413193	1.338477094
SA533741	1.446409505
SA413072	1.349330662
SA413132	1.452482931
SA533647	1.401464672
SA533652	1.298473814
SA533782	2.65766526
SA533704	1.2804539
SA533786	1.781450891
SA533698	1.901819391
SA520258	1.456664171
SA533743	1.319721306
SA533777	1.384530992
SA533757	1.638643053
SA533661	1.322721893
SA533625	1.204431221
SA558649	1.361118024
SA533706	1.142270311
SA533688	1.427914525
SA520262	1.845429152
SA520270	1.896950049
SA533753	2.023962081
SA533646	1.346426889
SA533665	1.699452546
SA533643	1.386945666
SA533710	1.27749717
SA533729	1.718649421
SA533653	1.374411642
SA533720	2.314095823
SA533660	1.591373731
SA533797	1.368807193
SA533811	1.608498429
SA533714	1.505273199
SA533815	1.433755525
SA533726	1.503268151
SA533813	1.320605401
SA533770	1.689315859
SA533746	1.904531458
SA533702	1.570009199
SA533580	1.580091488
SA520274	1.784778232
SA533784	1.982568921
SA520278	1.672985559
SA533716	1.641434249
SA533723	1.66844105
SA533773	2.019418529
SA533801	4.306452367
SA533664	1.451902881
SA533659	1.33595901
SA533721	1.781048453
SA533668	1.354305513
SA533684	1.940476915
SA533750	1.666950081
SA520182	1.613246757
SA533779	1.385795868
SA520282	1.385760216
SA520290	1.459390782
SA520298	1.533623313
SA533745	1.69211763
SA520306	3.305913262
SA520312	1.472659577
SA533663	1.613633547
SA533676	1.574745053
SA533736	1.892069445
SA533649	1.844350182
SA533674	1.472522403
[truncated: 960 more rows]
