# Supplementary material for: Framework for quality assessment of whole genome cancer sequences
Source: Nat Commun. 2020 Oct 7;11:5040. doi: 10.1038/s41467-020-18688-y (PMC7541455; doi:10.1038/s41467-020-18688-y)
Supplement: Supplementary file 7 — Source Data [file 41467_2020_18688_MOESM7_ESM.zip › Supplementary Figure 8.txt]

organ-system	tumour-type	star_rating
Biliary	Biliary-AdenoCA	5.0
Biliary	Biliary-AdenoCA	5.0
Biliary	Biliary-AdenoCA	4.5
Biliary	Biliary-AdenoCA	5.0
Biliary	Biliary-AdenoCA	5.0
Biliary	Biliary-AdenoCA	5.0
Biliary	Biliary-AdenoCA	5.0
Biliary	Biliary-AdenoCA	5.0
Biliary	Biliary-AdenoCA	3.0
Biliary	Biliary-AdenoCA	5.0
Biliary	Biliary-AdenoCA	4.0
Biliary	Biliary-AdenoCA	4.0
Biliary	Biliary-AdenoCA	4.5
Biliary	Biliary-AdenoCA	4.0
Biliary	Biliary-AdenoCA	5.0
Biliary	Biliary-AdenoCA	3.0
Biliary	Biliary-AdenoCA	4.0
Biliary	Biliary-AdenoCA	4.0
Biliary	Biliary-AdenoCA	4.0
Biliary	Biliary-AdenoCA	3.0
Biliary	Biliary-AdenoCA	4.0
Biliary	Biliary-AdenoCA	4.0
Biliary	Biliary-AdenoCA	4.0
Biliary	Biliary-AdenoCA	4.0
Biliary	Biliary-AdenoCA	5.0
Biliary	Biliary-AdenoCA	4.0
Biliary	Biliary-AdenoCA	5.0
Biliary	Biliary-AdenoCA	4.0
Biliary	Biliary-AdenoCA	4.0
Biliary	Biliary-AdenoCA	4.5
Biliary	Biliary-AdenoCA	4.0
Biliary	Biliary-AdenoCA	5.0
Biliary	Biliary-AdenoCA	4.0
Biliary	Biliary-AdenoCA	3.5
Bladder	Bladder-TCC	5.0
Bladder	Bladder-TCC	5.0
Bladder	Bladder-TCC	5.0
Bladder	Bladder-TCC	4.5
Bladder	Bladder-TCC	5.0
Bladder	Bladder-TCC	5.0
Bladder	Bladder-TCC	3.0
Bladder	Bladder-TCC	5.0
Bladder	Bladder-TCC	3.0
Bladder	Bladder-TCC	5.0
Bladder	Bladder-TCC	5.0
Bladder	Bladder-TCC	5.0
Bladder	Bladder-TCC	5.0
Bladder	Bladder-TCC	5.0
Bladder	Bladder-TCC	5.0
Bladder	Bladder-TCC	5.0
Bladder	Bladder-TCC	5.0
Bladder	Bladder-TCC	4.0
Bladder	Bladder-TCC	5.0
Bladder	Bladder-TCC	5.0
Bladder	Bladder-TCC	5.0
Bladder	Bladder-TCC	5.0
Bladder	Bladder-TCC	3.0
Bone/SoftTissue	Bone-Osteosarc	5.0
Bone/SoftTissue	Bone-Osteosarc	4.0
Bone/SoftTissue	Bone-Osteosarc	4.0
Bone/SoftTissue	Bone-Osteosarc	5.0
Bone/SoftTissue	Bone-Osteosarc	5.0
Bone/SoftTissue	Bone-Osteosarc	5.0
Bone/SoftTissue	Bone-Osteosarc	5.0
Bone/SoftTissue	Bone-Osteosarc	5.0
Bone/SoftTissue	Bone-Osteosarc	5.0
Bone/SoftTissue	Bone-Osteosarc	5.0
Bone/SoftTissue	Bone-Osteosarc	5.0
Bone/SoftTissue	Bone-Osteosarc	3.0
Bone/SoftTissue	Bone-Osteosarc	5.0
Bone/SoftTissue	Bone-Osteosarc	5.0
Bone/SoftTissue	Bone-Osteosarc	5.0
Bone/SoftTissue	Bone-Osteosarc	5.0
Bone/SoftTissue	Bone-Osteosarc	5.0
Bone/SoftTissue	Bone-Osteosarc	5.0
Bone/SoftTissue	Bone-Osteosarc	5.0
Bone/SoftTissue	Bone-Osteosarc	5.0
Bone/SoftTissue	Bone-Osteosarc	5.0
Bone/SoftTissue	Bone-Osteosarc	4.0
Bone/SoftTissue	Bone-Osteosarc	5.0
Bone/SoftTissue	Bone-Osteosarc	4.5
Bone/SoftTissue	Bone-Osteosarc	5.0
Bone/SoftTissue	Bone-Osteosarc	4.0
Bone/SoftTissue	Bone-Osteosarc	4.0
Bone/SoftTissue	Bone-Osteosarc	5.0
Bone/SoftTissue	Bone-Osteosarc	5.0
Bone/SoftTissue	Bone-Osteosarc	5.0
Bone/SoftTissue	Bone-Osteosarc	4.5
Bone/SoftTissue	Bone-Osteosarc	5.0
Bone/SoftTissue	Bone-Osteosarc	5.0
Bone/SoftTissue	Bone-Osteosarc	5.0
Bone/SoftTissue	Bone-Osteosarc	4.5
Bone/SoftTissue	Bone-Benign	4.0
Bone/SoftTissue	Bone-Benign	5.0
Bone/SoftTissue	Bone-Benign	5.0
Bone/SoftTissue	Bone-Benign	5.0
Bone/SoftTissue	Bone-Benign	5.0
Bone/SoftTissue	Bone-Benign	4.5
Bone/SoftTissue	Bone-Benign	5.0
Bone/SoftTissue	Bone-Benign	5.0
Bone/SoftTissue	Bone-Benign	4.5
Bone/SoftTissue	Bone-Benign	4.5
Bone/SoftTissue	Bone-Benign	4.5
Bone/SoftTissue	Bone-Benign	5.0
Bone/SoftTissue	Bone-Benign	5.0
Bone/SoftTissue	Bone-Benign	5.0
Bone/SoftTissue	Bone-Benign	5.0
Bone/SoftTissue	Bone-Benign	5.0
Bone/SoftTissue	Bone-Epith	3.5
Bone/SoftTissue	Bone-Epith	4.5
Bone/SoftTissue	Bone-Epith	4.0
Bone/SoftTissue	Bone-Epith	5.0
Bone/SoftTissue	Bone-Epith	5.0
Bone/SoftTissue	Bone-Epith	4.0
Bone/SoftTissue	Bone-Epith	4.0
Bone/SoftTissue	Bone-Epith	4.5
Bone/SoftTissue	Bone-Epith	5.0
Bone/SoftTissue	Bone-Epith	5.0
Bone/SoftTissue	SoftTissue-Leiomyo	5.0
Bone/SoftTissue	SoftTissue-Leiomyo	5.0
Bone/SoftTissue	SoftTissue-Leiomyo	5.0
Bone/SoftTissue	SoftTissue-Leiomyo	5.0
Bone/SoftTissue	SoftTissue-Leiomyo	5.0
Bone/SoftTissue	SoftTissue-Leiomyo	5.0
Bone/SoftTissue	SoftTissue-Leiomyo	5.0
Bone/SoftTissue	SoftTissue-Leiomyo	5.0
Bone/SoftTissue	SoftTissue-Leiomyo	5.0
Bone/SoftTissue	SoftTissue-Leiomyo	4.0
Bone/SoftTissue	SoftTissue-Leiomyo	5.0
Bone/SoftTissue	SoftTissue-Leiomyo	5.0
Bone/SoftTissue	SoftTissue-Leiomyo	5.0
Bone/SoftTissue	SoftTissue-Leiomyo	5.0
Bone/SoftTissue	SoftTissue-Leiomyo	5.0
Bone/SoftTissue	SoftTissue-Liposarc	4.5
Bone/SoftTissue	SoftTissue-Liposarc	5.0
Bone/SoftTissue	SoftTissue-Liposarc	5.0
Bone/SoftTissue	SoftTissue-Liposarc	5.0
Bone/SoftTissue	SoftTissue-Liposarc	5.0
Bone/SoftTissue	SoftTissue-Liposarc	5.0
Bone/SoftTissue	SoftTissue-Liposarc	5.0
Bone/SoftTissue	SoftTissue-Liposarc	5.0
Bone/SoftTissue	SoftTissue-Liposarc	5.0
Bone/SoftTissue	SoftTissue-Liposarc	4.5
Bone/SoftTissue	SoftTissue-Liposarc	5.0
Bone/SoftTissue	SoftTissue-Liposarc	5.0
Bone/SoftTissue	SoftTissue-Liposarc	5.0
Bone/SoftTissue	SoftTissue-Liposarc	5.0
Bone/SoftTissue	SoftTissue-Liposarc	5.0
Bone/SoftTissue	SoftTissue-Liposarc	5.0
Bone/SoftTissue	SoftTissue-Liposarc	5.0
Bone/SoftTissue	SoftTissue-Liposarc	5.0
Bone/SoftTissue	SoftTissue-Liposarc	5.0
Breast	Breast-AdenoCA	5.0
Breast	Breast-AdenoCA	5.0
Breast	Breast-AdenoCA	4.0
Breast	Breast-AdenoCA	5.0
Breast	Breast-AdenoCA	5.0
Breast	Breast-AdenoCA	5.0
Breast	Breast-AdenoCA	5.0
Breast	Breast-AdenoCA	5.0
Breast	Breast-AdenoCA	5.0
Breast	Breast-AdenoCA	5.0
Breast	Breast-AdenoCA	5.0
Breast	Breast-AdenoCA	5.0
Breast	Breast-AdenoCA	5.0
Breast	Breast-AdenoCA	5.0
Breast	Breast-AdenoCA	5.0
Breast	Breast-AdenoCA	5.0
Breast	Breast-AdenoCA	5.0
Breast	Breast-AdenoCA	5.0
Breast	Breast-AdenoCA	5.0
Breast	Breast-AdenoCA	5.0
Breast	Breast-AdenoCA	5.0
Breast	Breast-AdenoCA	4.0
Breast	Breast-AdenoCA	5.0
Breast	Breast-AdenoCA	5.0
Breast	Breast-AdenoCA	5.0
Breast	Breast-AdenoCA	5.0
Breast	Breast-AdenoCA	5.0
Breast	Breast-AdenoCA	5.0
Breast	Breast-AdenoCA	5.0
Breast	Breast-AdenoCA	5.0
Breast	Breast-AdenoCA	5.0
Breast	Breast-AdenoCA	5.0
Breast	Breast-AdenoCA	5.0
Breast	Breast-AdenoCA	5.0
Breast	Breast-AdenoCA	5.0
Breast	Breast-AdenoCA	5.0
Breast	Breast-AdenoCA	4.5
Breast	Breast-AdenoCA	5.0
Breast	Breast-AdenoCA	5.0
Breast	Breast-AdenoCA	5.0
Breast	Breast-AdenoCA	5.0
Breast	Breast-AdenoCA	5.0
Breast	Breast-AdenoCA	5.0
Breast	Breast-AdenoCA	5.0
Breast	Breast-AdenoCA	4.5
Breast	Breast-AdenoCA	4.5
Breast	Breast-AdenoCA	5.0
Breast	Breast-AdenoCA	5.0
Breast	Breast-AdenoCA	5.0
Breast	Breast-AdenoCA	5.0
Breast	Breast-AdenoCA	5.0
Breast	Breast-AdenoCA	5.0
Breast	Breast-AdenoCA	5.0
Breast	Breast-AdenoCA	5.0
Breast	Breast-AdenoCA	5.0
Breast	Breast-AdenoCA	5.0
Breast	Breast-AdenoCA	5.0
Breast	Breast-AdenoCA	5.0
Breast	Breast-AdenoCA	5.0
Breast	Breast-AdenoCA	4.5
Breast	Breast-AdenoCA	5.0
Breast	Breast-AdenoCA	4.5
Breast	Breast-AdenoCA	5.0
Breast	Breast-AdenoCA	5.0
Breast	Breast-AdenoCA	5.0
Breast	Breast-AdenoCA	5.0
Breast	Breast-AdenoCA	5.0
Breast	Breast-AdenoCA	5.0
Breast	Breast-AdenoCA	5.0
Breast	Breast-AdenoCA	5.0
Breast	Breast-AdenoCA	4.5
Breast	Breast-AdenoCA	4.0
Breast	Breast-AdenoCA	4.0
Breast	Breast-AdenoCA	4.5
Breast	Breast-AdenoCA	4.5
Breast	Breast-AdenoCA	4.5
Breast	Breast-AdenoCA	4.0
Breast	Breast-AdenoCA	4.0
Breast	Breast-AdenoCA	3.0
Breast	Breast-AdenoCA	4.5
Breast	Breast-AdenoCA	4.5
Breast	Breast-AdenoCA	5.0
Breast	Breast-AdenoCA	3.5
Breast	Breast-AdenoCA	5.0
Breast	Breast-AdenoCA	4.0
Breast	Breast-AdenoCA	4.0
Breast	Breast-AdenoCA	5.0
Breast	Breast-AdenoCA	5.0
Breast	Breast-AdenoCA	5.0
Breast	Breast-AdenoCA	5.0
Breast	Breast-AdenoCA	4.5
Breast	Breast-AdenoCA	4.5
Breast	Breast-AdenoCA	5.0
Breast	Breast-AdenoCA	5.0
Breast	Breast-AdenoCA	5.0
Breast	Breast-AdenoCA	5.0
Breast	Breast-AdenoCA	4.0
Breast	Breast-AdenoCA	5.0
Breast	Breast-AdenoCA	5.0
Breast	Breast-AdenoCA	4.0
Breast	Breast-AdenoCA	5.0
Breast	Breast-AdenoCA	5.0
Breast	Breast-AdenoCA	4.5
Breast	Breast-AdenoCA	5.0
Breast	Breast-AdenoCA	5.0
Breast	Breast-AdenoCA	5.0
Breast	Breast-AdenoCA	4.0
Breast	Breast-AdenoCA	5.0
Breast	Breast-AdenoCA	4.5
Breast	Breast-AdenoCA	5.0
Breast	Breast-AdenoCA	5.0
Breast	Breast-AdenoCA	5.0
Breast	Breast-AdenoCA	5.0
Breast	Breast-AdenoCA	5.0
Breast	Breast-AdenoCA	5.0
Breast	Breast-AdenoCA	5.0
Breast	Breast-AdenoCA	5.0
Breast	Breast-AdenoCA	5.0
Breast	Breast-AdenoCA	4.0
Breast	Breast-AdenoCA	4.0
Breast	Breast-AdenoCA	5.0
Breast	Breast-AdenoCA	5.0
Breast	Breast-AdenoCA	4.0
Breast	Breast-AdenoCA	4.5
Breast	Breast-AdenoCA	5.0
Breast	Breast-AdenoCA	5.0
Breast	Breast-AdenoCA	5.0
Breast	Breast-AdenoCA	5.0
Breast	Breast-AdenoCA	4.5
Breast	Breast-AdenoCA	4.5
Breast	Breast-AdenoCA	4.5
Breast	Breast-AdenoCA	5.0
Breast	Breast-AdenoCA	5.0
Breast	Breast-AdenoCA	5.0
Breast	Breast-AdenoCA	5.0
Breast	Breast-AdenoCA	5.0
Breast	Breast-AdenoCA	5.0
Breast	Breast-AdenoCA	5.0
Breast	Breast-AdenoCA	4.5
Breast	Breast-AdenoCA	5.0
Breast	Breast-AdenoCA	5.0
Breast	Breast-AdenoCA	5.0
Breast	Breast-AdenoCA	5.0
Breast	Breast-AdenoCA	5.0
Breast	Breast-AdenoCA	4.0
Breast	Breast-AdenoCA	4.5
Breast	Breast-AdenoCA	5.0
Breast	Breast-AdenoCA	4.5
Breast	Breast-AdenoCA	5.0
Breast	Breast-AdenoCA	5.0
Breast	Breast-AdenoCA	5.0
Breast	Breast-AdenoCA	5.0
Breast	Breast-AdenoCA	4.0
Breast	Breast-AdenoCA	5.0
Breast	Breast-AdenoCA	5.0
Breast	Breast-AdenoCA	5.0
Breast	Breast-AdenoCA	4.5
Breast	Breast-AdenoCA	5.0
Breast	Breast-AdenoCA	5.0
Breast	Breast-AdenoCA	5.0
Breast	Breast-AdenoCA	5.0
Breast	Breast-AdenoCA	5.0
Breast	Breast-AdenoCA	5.0
Breast	Breast-AdenoCA	5.0
Breast	Breast-AdenoCA	5.0
Breast	Breast-AdenoCA	5.0
Breast	Breast-AdenoCA	5.0
Breast	Breast-AdenoCA	5.0
Breast	Breast-AdenoCA	4.0
Breast	Breast-AdenoCA	5.0
Breast	Breast-AdenoCA	4.5
Breast	Breast-AdenoCA	5.0
Breast	Breast-AdenoCA	4.5
Breast	Breast-AdenoCA	5.0
Breast	Breast-AdenoCA	4.5
Breast	Breast-AdenoCA	5.0
Breast	Breast-AdenoCA	5.0
Breast	Breast-AdenoCA	5.0
Breast	Breast-AdenoCA	5.0
Breast	Breast-AdenoCA	5.0
Breast	Breast-AdenoCA	4.0
Breast	Breast-AdenoCA	5.0
Breast	Breast-AdenoCA	5.0
Breast	Breast-AdenoCA	5.0
Breast	Breast-AdenoCA	5.0
Breast	Breast-AdenoCA	4.5
Breast	Breast-AdenoCA	5.0
Breast	Breast-AdenoCA	5.0
Breast	Breast-AdenoCA	3.5
Breast	Breast-AdenoCA	4.5
Breast	Breast-AdenoCA	5.0
Breast	Breast-AdenoCA	5.0
Breast	Breast-AdenoCA	4.5
Breast	Breast-AdenoCA	5.0
Breast	Breast-AdenoCA	5.0
Breast	Breast-LobularCA	5.0
Breast	Breast-LobularCA	5.0
Breast	Breast-LobularCA	5.0
Breast	Breast-LobularCA	5.0
Breast	Breast-LobularCA	5.0
Breast	Breast-LobularCA	5.0
Breast	Breast-LobularCA	3.0
Breast	Breast-LobularCA	5.0
Breast	Breast-LobularCA	4.0
Breast	Breast-LobularCA	5.0
Breast	Breast-LobularCA	5.0
Breast	Breast-LobularCA	5.0
Breast	Breast-LobularCA	5.0
Breast	Breast-DCIS	5.0
Breast	Breast-DCIS	5.0
Breast	Breast-DCIS	3.0
CNS	CNS-GBM	4.0
CNS	CNS-GBM	5.0
CNS	CNS-GBM	5.0
CNS	CNS-GBM	5.0
CNS	CNS-GBM	5.0
CNS	CNS-GBM	5.0
CNS	CNS-GBM	5.0
CNS	CNS-GBM	4.0
CNS	CNS-GBM	4.5
CNS	CNS-GBM	4.0
CNS	CNS-GBM	4.0
CNS	CNS-GBM	3.0
CNS	CNS-GBM	5.0
CNS	CNS-GBM	5.0
CNS	CNS-GBM	5.0
CNS	CNS-GBM	5.0
CNS	CNS-GBM	3.0
CNS	CNS-GBM	5.0
CNS	CNS-GBM	4.5
CNS	CNS-GBM	5.0
CNS	CNS-GBM	4.0
CNS	CNS-GBM	4.0
CNS	CNS-GBM	4.0
CNS	CNS-GBM	4.0
CNS	CNS-GBM	5.0
CNS	CNS-GBM	4.5
CNS	CNS-GBM	3.5
CNS	CNS-GBM	3.0
CNS	CNS-GBM	4.0
CNS	CNS-GBM	4.5
CNS	CNS-GBM	5.0
CNS	CNS-GBM	4.0
CNS	CNS-GBM	3.5
CNS	CNS-GBM	5.0
CNS	CNS-GBM	4.0
CNS	CNS-GBM	4.0
CNS	CNS-GBM	4.0
CNS	CNS-GBM	5.0
CNS	CNS-GBM	5.0
CNS	CNS-Medullo	5.0
CNS	CNS-Medullo	5.0
CNS	CNS-Medullo	5.0
CNS	CNS-Medullo	5.0
CNS	CNS-Medullo	4.0
CNS	CNS-Medullo	5.0
CNS	CNS-Medullo	4.0
CNS	CNS-Medullo	5.0
CNS	CNS-Medullo	5.0
CNS	CNS-Medullo	4.0
CNS	CNS-Medullo	5.0
CNS	CNS-Medullo	5.0
CNS	CNS-Medullo	5.0
CNS	CNS-Medullo	5.0
CNS	CNS-Medullo	5.0
CNS	CNS-Medullo	5.0
CNS	CNS-Medullo	5.0
CNS	CNS-Medullo	4.5
CNS	CNS-Medullo	5.0
CNS	CNS-Medullo	5.0
CNS	CNS-Medullo	5.0
CNS	CNS-Medullo	4.0
CNS	CNS-Medullo	4.0
CNS	CNS-Medullo	3.5
CNS	CNS-Medullo	4.0
CNS	CNS-Medullo	5.0
CNS	CNS-Medullo	4.0
CNS	CNS-Medullo	4.5
CNS	CNS-Medullo	3.0
CNS	CNS-Medullo	3.5
CNS	CNS-Medullo	5.0
CNS	CNS-Medullo	5.0
CNS	CNS-Medullo	3.5
CNS	CNS-Medullo	3.5
CNS	CNS-Medullo	4.5
CNS	CNS-Medullo	4.0
CNS	CNS-Medullo	5.0
CNS	CNS-Medullo	5.0
CNS	CNS-Medullo	5.0
CNS	CNS-Medullo	5.0
CNS	CNS-Medullo	5.0
CNS	CNS-Medullo	5.0
CNS	CNS-Medullo	5.0
CNS	CNS-Medullo	5.0
CNS	CNS-Medullo	5.0
CNS	CNS-Medullo	5.0
CNS	CNS-Medullo	5.0
CNS	CNS-Medullo	5.0
CNS	CNS-Medullo	5.0
CNS	CNS-Medullo	5.0
CNS	CNS-Medullo	5.0
CNS	CNS-Medullo	5.0
CNS	CNS-Medullo	5.0
CNS	CNS-Medullo	5.0
CNS	CNS-Medullo	5.0
CNS	CNS-Medullo	5.0
CNS	CNS-Medullo	4.0
CNS	CNS-Medullo	5.0
CNS	CNS-Medullo	5.0
CNS	CNS-Medullo	5.0
CNS	CNS-Medullo	5.0
CNS	CNS-Medullo	5.0
CNS	CNS-Medullo	5.0
CNS	CNS-Medullo	3.5
CNS	CNS-Medullo	5.0
CNS	CNS-Medullo	5.0
CNS	CNS-Medullo	5.0
CNS	CNS-Medullo	5.0
CNS	CNS-Medullo	5.0
CNS	CNS-Medullo	4.0
CNS	CNS-Medullo	4.0
CNS	CNS-Medullo	5.0
CNS	CNS-Medullo	5.0
CNS	CNS-Medullo	5.0
CNS	CNS-Medullo	5.0
CNS	CNS-Medullo	5.0
CNS	CNS-Medullo	5.0
CNS	CNS-Medullo	3.0
CNS	CNS-Medullo	5.0
CNS	CNS-Medullo	5.0
CNS	CNS-Medullo	5.0
CNS	CNS-Medullo	5.0
CNS	CNS-Medullo	5.0
CNS	CNS-Medullo	5.0
CNS	CNS-Medullo	5.0
CNS	CNS-Medullo	3.5
CNS	CNS-Medullo	5.0
CNS	CNS-Medullo	5.0
CNS	CNS-Medullo	5.0
CNS	CNS-Medullo	5.0
CNS	CNS-Medullo	5.0
CNS	CNS-Medullo	5.0
CNS	CNS-Medullo	5.0
CNS	CNS-Medullo	5.0
CNS	CNS-Medullo	4.5
CNS	CNS-Medullo	5.0
CNS	CNS-Medullo	5.0
CNS	CNS-Medullo	5.0
CNS	CNS-Medullo	5.0
CNS	CNS-Medullo	5.0
CNS	CNS-Medullo	5.0
CNS	CNS-Medullo	5.0
CNS	CNS-Medullo	5.0
CNS	CNS-Medullo	4.5
CNS	CNS-Medullo	4.0
CNS	CNS-Medullo	5.0
CNS	CNS-Medullo	5.0
CNS	CNS-Medullo	5.0
CNS	CNS-Medullo	5.0
CNS	CNS-Medullo	5.0
CNS	CNS-Medullo	5.0
CNS	CNS-Medullo	3.0
CNS	CNS-Medullo	5.0
CNS	CNS-Medullo	5.0
CNS	CNS-Medullo	5.0
CNS	CNS-Medullo	4.0
CNS	CNS-Medullo	5.0
CNS	CNS-Medullo	5.0
CNS	CNS-Medullo	5.0
CNS	CNS-Medullo	5.0
CNS	CNS-Medullo	5.0
CNS	CNS-Medullo	5.0
CNS	CNS-Medullo	5.0
CNS	CNS-Medullo	5.0
CNS	CNS-Medullo	5.0
CNS	CNS-Medullo	5.0
CNS	CNS-Medullo	5.0
CNS	CNS-Medullo	5.0
CNS	CNS-Medullo	5.0
CNS	CNS-Medullo	5.0
CNS	CNS-Medullo	5.0
CNS	CNS-Medullo	5.0
CNS	CNS-Medullo	5.0
CNS	CNS-Medullo	5.0
CNS	CNS-Medullo	3.0
CNS	CNS-Medullo	5.0
CNS	CNS-Medullo	4.0
CNS	CNS-Medullo	4.0
CNS	CNS-Medullo	5.0
CNS	CNS-Medullo	4.5
CNS	CNS-Medullo	5.0
CNS	CNS-Oligo	4.5
CNS	CNS-Oligo	4.0
CNS	CNS-Oligo	5.0
CNS	CNS-Oligo	5.0
CNS	CNS-Oligo	5.0
CNS	CNS-Oligo	5.0
CNS	CNS-Oligo	5.0
CNS	CNS-Oligo	5.0
CNS	CNS-Oligo	5.0
CNS	CNS-Oligo	5.0
CNS	CNS-Oligo	5.0
CNS	CNS-Oligo	5.0
CNS	CNS-Oligo	5.0
CNS	CNS-Oligo	5.0
CNS	CNS-Oligo	4.0
CNS	CNS-Oligo	5.0
CNS	CNS-Oligo	5.0
CNS	CNS-Oligo	5.0
CNS	CNS-PiloAstro	5.0
CNS	CNS-PiloAstro	5.0
CNS	CNS-PiloAstro	5.0
CNS	CNS-PiloAstro	5.0
CNS	CNS-PiloAstro	5.0
CNS	CNS-PiloAstro	5.0
CNS	CNS-PiloAstro	5.0
CNS	CNS-PiloAstro	5.0
CNS	CNS-PiloAstro	4.0
CNS	CNS-PiloAstro	4.0
CNS	CNS-PiloAstro	4.0
CNS	CNS-PiloAstro	4.0
CNS	CNS-PiloAstro	5.0
CNS	CNS-PiloAstro	5.0
CNS	CNS-PiloAstro	4.0
CNS	CNS-PiloAstro	5.0
CNS	CNS-PiloAstro	5.0
CNS	CNS-PiloAstro	5.0
CNS	CNS-PiloAstro	5.0
CNS	CNS-PiloAstro	5.0
CNS	CNS-PiloAstro	5.0
CNS	CNS-PiloAstro	5.0
CNS	CNS-PiloAstro	5.0
CNS	CNS-PiloAstro	5.0
CNS	CNS-PiloAstro	5.0
CNS	CNS-PiloAstro	5.0
CNS	CNS-PiloAstro	4.0
CNS	CNS-PiloAstro	5.0
CNS	CNS-PiloAstro	5.0
CNS	CNS-PiloAstro	5.0
CNS	CNS-PiloAstro	5.0
CNS	CNS-PiloAstro	5.0
CNS	CNS-PiloAstro	4.0
CNS	CNS-PiloAstro	5.0
CNS	CNS-PiloAstro	4.0
CNS	CNS-PiloAstro	5.0
CNS	CNS-PiloAstro	3.0
CNS	CNS-PiloAstro	5.0
CNS	CNS-PiloAstro	5.0
CNS	CNS-PiloAstro	5.0
CNS	CNS-PiloAstro	5.0
CNS	CNS-PiloAstro	5.0
CNS	CNS-PiloAstro	5.0
CNS	CNS-PiloAstro	5.0
CNS	CNS-PiloAstro	5.0
CNS	CNS-PiloAstro	5.0
CNS	CNS-PiloAstro	5.0
CNS	CNS-PiloAstro	5.0
CNS	CNS-PiloAstro	5.0
CNS	CNS-PiloAstro	5.0
CNS	CNS-PiloAstro	5.0
CNS	CNS-PiloAstro	5.0
CNS	CNS-PiloAstro	5.0
CNS	CNS-PiloAstro	5.0
CNS	CNS-PiloAstro	5.0
CNS	CNS-PiloAstro	5.0
CNS	CNS-PiloAstro	5.0
CNS	CNS-PiloAstro	5.0
CNS	CNS-PiloAstro	5.0
CNS	CNS-PiloAstro	5.0
CNS	CNS-PiloAstro	5.0
CNS	CNS-PiloAstro	5.0
CNS	CNS-PiloAstro	5.0
CNS	CNS-PiloAstro	5.0
CNS	CNS-PiloAstro	5.0
CNS	CNS-PiloAstro	5.0
CNS	CNS-PiloAstro	5.0
CNS	CNS-PiloAstro	5.0
CNS	CNS-PiloAstro	5.0
CNS	CNS-PiloAstro	5.0
CNS	CNS-PiloAstro	5.0
CNS	CNS-PiloAstro	5.0
CNS	CNS-PiloAstro	5.0
CNS	CNS-PiloAstro	4.5
CNS	CNS-PiloAstro	5.0
CNS	CNS-PiloAstro	5.0
CNS	CNS-PiloAstro	5.0
CNS	CNS-PiloAstro	5.0
CNS	CNS-PiloAstro	5.0
CNS	CNS-PiloAstro	5.0
CNS	CNS-PiloAstro	5.0
CNS	CNS-PiloAstro	5.0
CNS	CNS-PiloAstro	5.0
CNS	CNS-PiloAstro	5.0
CNS	CNS-PiloAstro	5.0
CNS	CNS-PiloAstro	5.0
CNS	CNS-PiloAstro	5.0
CNS	CNS-PiloAstro	5.0
CNS	CNS-PiloAstro	5.0
Cervix	Cervix-SCC	3.5
Cervix	Cervix-SCC	5.0
Cervix	Cervix-SCC	5.0
Cervix	Cervix-SCC	3.5
Cervix	Cervix-SCC	5.0
Cervix	Cervix-SCC	5.0
Cervix	Cervix-SCC	5.0
Cervix	Cervix-SCC	3.5
Cervix	Cervix-SCC	5.0
Cervix	Cervix-SCC	5.0
Cervix	Cervix-SCC	5.0
Cervix	Cervix-SCC	4.0
Cervix	Cervix-SCC	4.0
Cervix	Cervix-SCC	5.0
Cervix	Cervix-SCC	5.0
Cervix	Cervix-SCC	5.0
Cervix	Cervix-SCC	5.0
Cervix	Cervix-SCC	5.0
Cervix	Cervix-AdenoCA	4.0
Cervix	Cervix-AdenoCA	4.5
Colon/Rectum	ColoRect-AdenoCA	2.5
Colon/Rectum	ColoRect-AdenoCA	5.0
Colon/Rectum	ColoRect-AdenoCA	3.0
Colon/Rectum	ColoRect-AdenoCA	4.0
Colon/Rectum	ColoRect-AdenoCA	5.0
Colon/Rectum	ColoRect-AdenoCA	5.0
Colon/Rectum	ColoRect-AdenoCA	4.5
Colon/Rectum	ColoRect-AdenoCA	5.0
Colon/Rectum	ColoRect-AdenoCA	5.0
Colon/Rectum	ColoRect-AdenoCA	5.0
Colon/Rectum	ColoRect-AdenoCA	3.0
Colon/Rectum	ColoRect-AdenoCA	4.0
Colon/Rectum	ColoRect-AdenoCA	5.0
Colon/Rectum	ColoRect-AdenoCA	4.0
Colon/Rectum	ColoRect-AdenoCA	4.0
Colon/Rectum	ColoRect-AdenoCA	5.0
Colon/Rectum	ColoRect-AdenoCA	5.0
Colon/Rectum	ColoRect-AdenoCA	4.0
Colon/Rectum	ColoRect-AdenoCA	4.0
Colon/Rectum	ColoRect-AdenoCA	5.0
Colon/Rectum	ColoRect-AdenoCA	3.0
Colon/Rectum	ColoRect-AdenoCA	5.0
Colon/Rectum	ColoRect-AdenoCA	5.0
Colon/Rectum	ColoRect-AdenoCA	5.0
Colon/Rectum	ColoRect-AdenoCA	2.0
Colon/Rectum	ColoRect-AdenoCA	5.0
Colon/Rectum	ColoRect-AdenoCA	4.5
Colon/Rectum	ColoRect-AdenoCA	5.0
Colon/Rectum	ColoRect-AdenoCA	4.0
Colon/Rectum	ColoRect-AdenoCA	5.0
Colon/Rectum	ColoRect-AdenoCA	4.0
Colon/Rectum	ColoRect-AdenoCA	5.0
Colon/Rectum	ColoRect-AdenoCA	2.0
Colon/Rectum	ColoRect-AdenoCA	4.5
Colon/Rectum	ColoRect-AdenoCA	5.0
Colon/Rectum	ColoRect-AdenoCA	5.0
Colon/Rectum	ColoRect-AdenoCA	5.0
Colon/Rectum	ColoRect-AdenoCA	5.0
Colon/Rectum	ColoRect-AdenoCA	3.0
Colon/Rectum	ColoRect-AdenoCA	4.0
Colon/Rectum	ColoRect-AdenoCA	5.0
Colon/Rectum	ColoRect-AdenoCA	5.0
Colon/Rectum	ColoRect-AdenoCA	5.0
Colon/Rectum	ColoRect-AdenoCA	5.0
Colon/Rectum	ColoRect-AdenoCA	5.0
Colon/Rectum	ColoRect-AdenoCA	5.0
Colon/Rectum	ColoRect-AdenoCA	5.0
Colon/Rectum	ColoRect-AdenoCA	5.0
Colon/Rectum	ColoRect-AdenoCA	2.5
Colon/Rectum	ColoRect-AdenoCA	4.0
Colon/Rectum	ColoRect-AdenoCA	4.0
Colon/Rectum	ColoRect-AdenoCA	5.0
Esophagus	Eso-AdenoCA	5.0
Esophagus	Eso-AdenoCA	5.0
Esophagus	Eso-AdenoCA	5.0
Esophagus	Eso-AdenoCA	5.0
Esophagus	Eso-AdenoCA	5.0
Esophagus	Eso-AdenoCA	5.0
Esophagus	Eso-AdenoCA	5.0
Esophagus	Eso-AdenoCA	5.0
Esophagus	Eso-AdenoCA	5.0
Esophagus	Eso-AdenoCA	5.0
Esophagus	Eso-AdenoCA	5.0
Esophagus	Eso-AdenoCA	5.0
Esophagus	Eso-AdenoCA	5.0
Esophagus	Eso-AdenoCA	5.0
Esophagus	Eso-AdenoCA	5.0
Esophagus	Eso-AdenoCA	5.0
Esophagus	Eso-AdenoCA	5.0
Esophagus	Eso-AdenoCA	5.0
Esophagus	Eso-AdenoCA	5.0
Esophagus	Eso-AdenoCA	5.0
Esophagus	Eso-AdenoCA	5.0
Esophagus	Eso-AdenoCA	5.0
Esophagus	Eso-AdenoCA	5.0
Esophagus	Eso-AdenoCA	5.0
Esophagus	Eso-AdenoCA	5.0
Esophagus	Eso-AdenoCA	5.0
Esophagus	Eso-AdenoCA	5.0
Esophagus	Eso-AdenoCA	5.0
Esophagus	Eso-AdenoCA	5.0
Esophagus	Eso-AdenoCA	5.0
Esophagus	Eso-AdenoCA	5.0
Esophagus	Eso-AdenoCA	5.0
Esophagus	Eso-AdenoCA	5.0
Esophagus	Eso-AdenoCA	5.0
Esophagus	Eso-AdenoCA	5.0
Esophagus	Eso-AdenoCA	5.0
Esophagus	Eso-AdenoCA	5.0
Esophagus	Eso-AdenoCA	5.0
Esophagus	Eso-AdenoCA	5.0
Esophagus	Eso-AdenoCA	5.0
Esophagus	Eso-AdenoCA	5.0
Esophagus	Eso-AdenoCA	5.0
Esophagus	Eso-AdenoCA	5.0
Esophagus	Eso-AdenoCA	5.0
Esophagus	Eso-AdenoCA	5.0
Esophagus	Eso-AdenoCA	5.0
Esophagus	Eso-AdenoCA	5.0
Esophagus	Eso-AdenoCA	5.0
Esophagus	Eso-AdenoCA	5.0
Esophagus	Eso-AdenoCA	4.0
Esophagus	Eso-AdenoCA	5.0
Esophagus	Eso-AdenoCA	5.0
Esophagus	Eso-AdenoCA	5.0
Esophagus	Eso-AdenoCA	4.5
Esophagus	Eso-AdenoCA	5.0
Esophagus	Eso-AdenoCA	5.0
Esophagus	Eso-AdenoCA	5.0
Esophagus	Eso-AdenoCA	5.0
Esophagus	Eso-AdenoCA	5.0
Esophagus	Eso-AdenoCA	5.0
Esophagus	Eso-AdenoCA	5.0
Esophagus	Eso-AdenoCA	5.0
Esophagus	Eso-AdenoCA	5.0
Esophagus	Eso-AdenoCA	5.0
Esophagus	Eso-AdenoCA	5.0
Esophagus	Eso-AdenoCA	5.0
Esophagus	Eso-AdenoCA	4.5
Esophagus	Eso-AdenoCA	5.0
Esophagus	Eso-AdenoCA	5.0
Esophagus	Eso-AdenoCA	5.0
Esophagus	Eso-AdenoCA	5.0
Esophagus	Eso-AdenoCA	5.0
Esophagus	Eso-AdenoCA	5.0
Esophagus	Eso-AdenoCA	4.5
Esophagus	Eso-AdenoCA	5.0
Esophagus	Eso-AdenoCA	5.0
Esophagus	Eso-AdenoCA	5.0
Esophagus	Eso-AdenoCA	5.0
Esophagus	Eso-AdenoCA	5.0
Esophagus	Eso-AdenoCA	5.0
Esophagus	Eso-AdenoCA	5.0
Esophagus	Eso-AdenoCA	5.0
Esophagus	Eso-AdenoCA	5.0
Esophagus	Eso-AdenoCA	5.0
Esophagus	Eso-AdenoCA	5.0
Esophagus	Eso-AdenoCA	5.0
Esophagus	Eso-AdenoCA	5.0
Esophagus	Eso-AdenoCA	5.0
Esophagus	Eso-AdenoCA	5.0
Esophagus	Eso-AdenoCA	5.0
Esophagus	Eso-AdenoCA	5.0
Esophagus	Eso-AdenoCA	5.0
Esophagus	Eso-AdenoCA	5.0
Esophagus	Eso-AdenoCA	5.0
Esophagus	Eso-AdenoCA	5.0
Esophagus	Eso-AdenoCA	5.0
Esophagus	Eso-AdenoCA	4.0
Head/Neck	Head-SCC	5.0
Head/Neck	Head-SCC	4.0
Head/Neck	Head-SCC	4.0
Head/Neck	Head-SCC	5.0
Head/Neck	Head-SCC	5.0
Head/Neck	Head-SCC	4.0
Head/Neck	Head-SCC	4.5
Head/Neck	Head-SCC	5.0
Head/Neck	Head-SCC	5.0
Head/Neck	Head-SCC	5.0
Head/Neck	Head-SCC	4.0
Head/Neck	Head-SCC	5.0
Head/Neck	Head-SCC	4.0
Head/Neck	Head-SCC	4.0
Head/Neck	Head-SCC	4.0
Head/Neck	Head-SCC	5.0
Head/Neck	Head-SCC	4.5
Head/Neck	Head-SCC	5.0
Head/Neck	Head-SCC	4.0
Head/Neck	Head-SCC	5.0
Head/Neck	Head-SCC	4.0
Head/Neck	Head-SCC	5.0
Head/Neck	Head-SCC	5.0
Head/Neck	Head-SCC	5.0
Head/Neck	Head-SCC	5.0
Head/Neck	Head-SCC	4.0
Head/Neck	Head-SCC	4.0
Head/Neck	Head-SCC	4.5
Head/Neck	Head-SCC	4.0
Head/Neck	Head-SCC	5.0
Head/Neck	Head-SCC	5.0
Head/Neck	Head-SCC	5.0
Head/Neck	Head-SCC	5.0
Head/Neck	Head-SCC	5.0
Head/Neck	Head-SCC	5.0
Head/Neck	Head-SCC	5.0
Head/Neck	Head-SCC	5.0
Head/Neck	Head-SCC	5.0
Head/Neck	Head-SCC	5.0
Head/Neck	Head-SCC	4.0
Head/Neck	Head-SCC	4.0
Head/Neck	Head-SCC	5.0
Head/Neck	Head-SCC	4.0
Head/Neck	Head-SCC	5.0
Head/Neck	Head-SCC	5.0
Head/Neck	Head-SCC	5.0
Head/Neck	Head-SCC	5.0
Head/Neck	Head-SCC	5.0
Head/Neck	Head-SCC	5.0
Head/Neck	Head-SCC	5.0
Head/Neck	Head-SCC	5.0
Head/Neck	Head-SCC	5.0
Head/Neck	Head-SCC	5.0
Head/Neck	Head-SCC	5.0
Head/Neck	Head-SCC	5.0
Head/Neck	Head-SCC	5.0
Kidney	Kidney-RCC	5.0
Kidney	Kidney-RCC	5.0
Kidney	Kidney-RCC	3.5
Kidney	Kidney-RCC	5.0
Kidney	Kidney-RCC	4.0
Kidney	Kidney-RCC	4.5
Kidney	Kidney-RCC	5.0
Kidney	Kidney-RCC	5.0
Kidney	Kidney-RCC	5.0
Kidney	Kidney-RCC	5.0
Kidney	Kidney-RCC	5.0
Kidney	Kidney-RCC	5.0
Kidney	Kidney-RCC	4.5
Kidney	Kidney-RCC	5.0
Kidney	Kidney-RCC	5.0
Kidney	Kidney-RCC	5.0
Kidney	Kidney-RCC	5.0
Kidney	Kidney-RCC	5.0
Kidney	Kidney-RCC	5.0
Kidney	Kidney-RCC	5.0
Kidney	Kidney-RCC	5.0
Kidney	Kidney-RCC	5.0
Kidney	Kidney-RCC	5.0
Kidney	Kidney-RCC	5.0
Kidney	Kidney-RCC	3.0
Kidney	Kidney-RCC	3.5
Kidney	Kidney-RCC	5.0
Kidney	Kidney-RCC	5.0
Kidney	Kidney-RCC	4.0
Kidney	Kidney-RCC	5.0
Kidney	Kidney-RCC	5.0
Kidney	Kidney-RCC	2.0
Kidney	Kidney-RCC	5.0
Kidney	Kidney-RCC	5.0
Kidney	Kidney-RCC	5.0
Kidney	Kidney-RCC	5.0
Kidney	Kidney-RCC	5.0
Kidney	Kidney-RCC	4.0
Kidney	Kidney-RCC	5.0
Kidney	Kidney-RCC	5.0
Kidney	Kidney-RCC	4.0
Kidney	Kidney-RCC	5.0
Kidney	Kidney-RCC	5.0
Kidney	Kidney-RCC	5.0
Kidney	Kidney-RCC	5.0
Kidney	Kidney-RCC	5.0
Kidney	Kidney-RCC	5.0
Kidney	Kidney-RCC	5.0
Kidney	Kidney-RCC	5.0
Kidney	Kidney-RCC	5.0
Kidney	Kidney-RCC	4.0
Kidney	Kidney-RCC	5.0
Kidney	Kidney-RCC	5.0
Kidney	Kidney-RCC	5.0
Kidney	Kidney-RCC	5.0
Kidney	Kidney-RCC	5.0
Kidney	Kidney-RCC	5.0
Kidney	Kidney-RCC	5.0
Kidney	Kidney-RCC	5.0
Kidney	Kidney-RCC	5.0
Kidney	Kidney-RCC	5.0
Kidney	Kidney-RCC	5.0
Kidney	Kidney-RCC	4.0
Kidney	Kidney-RCC	5.0
Kidney	Kidney-RCC	5.0
Kidney	Kidney-RCC	4.0
Kidney	Kidney-RCC	5.0
Kidney	Kidney-RCC	5.0
Kidney	Kidney-RCC	5.0
Kidney	Kidney-RCC	4.0
Kidney	Kidney-RCC	5.0
Kidney	Kidney-RCC	5.0
Kidney	Kidney-RCC	5.0
Kidney	Kidney-RCC	5.0
Kidney	Kidney-RCC	5.0
Kidney	Kidney-RCC	3.0
Kidney	Kidney-RCC	4.0
Kidney	Kidney-RCC	5.0
Kidney	Kidney-RCC	4.5
Kidney	Kidney-RCC	5.0
Kidney	Kidney-RCC	5.0
Kidney	Kidney-RCC	5.0
Kidney	Kidney-RCC	5.0
Kidney	Kidney-RCC	5.0
Kidney	Kidney-RCC	4.0
Kidney	Kidney-RCC	5.0
Kidney	Kidney-RCC	4.0
Kidney	Kidney-RCC	4.5
Kidney	Kidney-RCC	5.0
Kidney	Kidney-RCC	5.0
Kidney	Kidney-RCC	4.0
Kidney	Kidney-RCC	4.0
Kidney	Kidney-RCC	5.0
Kidney	Kidney-RCC	5.0
Kidney	Kidney-RCC	5.0
Kidney	Kidney-RCC	5.0
Kidney	Kidney-RCC	5.0
Kidney	Kidney-RCC	5.0
Kidney	Kidney-RCC	5.0
Kidney	Kidney-RCC	5.0
Kidney	Kidney-RCC	5.0
Kidney	Kidney-RCC	5.0
Kidney	Kidney-RCC	5.0
Kidney	Kidney-RCC	5.0
Kidney	Kidney-RCC	4.0
Kidney	Kidney-RCC	5.0
Kidney	Kidney-RCC	5.0
Kidney	Kidney-RCC	5.0
Kidney	Kidney-RCC	5.0
Kidney	Kidney-RCC	5.0
Kidney	Kidney-RCC	5.0
Kidney	Kidney-RCC	5.0
Kidney	Kidney-RCC	5.0
Kidney	Kidney-RCC	5.0
Kidney	Kidney-RCC	5.0
Kidney	Kidney-RCC	5.0
Kidney	Kidney-RCC	4.0
Kidney	Kidney-RCC	5.0
Kidney	Kidney-RCC	5.0
Kidney	Kidney-RCC	5.0
Kidney	Kidney-RCC	5.0
Kidney	Kidney-RCC	5.0
Kidney	Kidney-RCC	5.0
Kidney	Kidney-RCC	5.0
Kidney	Kidney-RCC	5.0
Kidney	Kidney-RCC	4.5
Kidney	Kidney-RCC	5.0
Kidney	Kidney-RCC	5.0
Kidney	Kidney-RCC	5.0
Kidney	Kidney-RCC	4.0
Kidney	Kidney-RCC	5.0
Kidney	Kidney-RCC	5.0
Kidney	Kidney-RCC	5.0
Kidney	Kidney-RCC	5.0
Kidney	Kidney-RCC	5.0
Kidney	Kidney-RCC	4.0
Kidney	Kidney-RCC	5.0
Kidney	Kidney-RCC	4.0
Kidney	Kidney-RCC	4.0
Kidney	Kidney-RCC	5.0
Kidney	Kidney-RCC	5.0
Kidney	Kidney-RCC	5.0
Kidney	Kidney-RCC	5.0
Kidney	Kidney-ChRCC	4.0
Kidney	Kidney-ChRCC	5.0
Kidney	Kidney-ChRCC	5.0
Kidney	Kidney-ChRCC	4.0
Kidney	Kidney-ChRCC	3.5
Kidney	Kidney-ChRCC	5.0
Kidney	Kidney-ChRCC	4.5
Kidney	Kidney-ChRCC	5.0
Kidney	Kidney-ChRCC	4.0
Kidney	Kidney-ChRCC	3.0
Kidney	Kidney-ChRCC	5.0
Kidney	Kidney-ChRCC	5.0
Kidney	Kidney-ChRCC	5.0
Kidney	Kidney-ChRCC	4.5
Kidney	Kidney-ChRCC	4.5
Kidney	Kidney-ChRCC	4.5
Kidney	Kidney-ChRCC	4.5
Kidney	Kidney-ChRCC	5.0
Kidney	Kidney-ChRCC	4.5
Kidney	Kidney-ChRCC	4.0
Kidney	Kidney-ChRCC	5.0
Kidney	Kidney-ChRCC	5.0
Kidney	Kidney-ChRCC	5.0
Kidney	Kidney-ChRCC	5.0
Kidney	Kidney-ChRCC	4.5
Kidney	Kidney-ChRCC	3.5
Kidney	Kidney-ChRCC	5.0
Kidney	Kidney-ChRCC	5.0
Kidney	Kidney-ChRCC	4.5
Kidney	Kidney-ChRCC	5.0
Kidney	Kidney-ChRCC	4.5
Kidney	Kidney-ChRCC	4.0
Kidney	Kidney-ChRCC	4.5
Kidney	Kidney-ChRCC	5.0
Kidney	Kidney-ChRCC	3.5
Kidney	Kidney-ChRCC	5.0
Kidney	Kidney-ChRCC	3.5
Kidney	Kidney-ChRCC	5.0
Kidney	Kidney-ChRCC	4.5
Kidney	Kidney-ChRCC	5.0
Kidney	Kidney-ChRCC	4.5
Kidney	Kidney-ChRCC	5.0
Kidney	Kidney-ChRCC	5.0
Liver	Liver-HCC	5.0
Liver	Liver-HCC	5.0
Liver	Liver-HCC	5.0
Liver	Liver-HCC	5.0
Liver	Liver-HCC	5.0
Liver	Liver-HCC	5.0
Liver	Liver-HCC	5.0
Liver	Liver-HCC	5.0
Liver	Liver-HCC	5.0
Liver	Liver-HCC	5.0
Liver	Liver-HCC	5.0
Liver	Liver-HCC	5.0
Liver	Liver-HCC	5.0
Liver	Liver-HCC	5.0
Liver	Liver-HCC	5.0
Liver	Liver-HCC	5.0
Liver	Liver-HCC	5.0
Liver	Liver-HCC	5.0
Liver	Liver-HCC	5.0
Liver	Liver-HCC	5.0
Liver	Liver-HCC	5.0
Liver	Liver-HCC	5.0
Liver	Liver-HCC	5.0
Liver	Liver-HCC	5.0
Liver	Liver-HCC	5.0
Liver	Liver-HCC	5.0
Liver	Liver-HCC	4.5
Liver	Liver-HCC	5.0
Liver	Liver-HCC	5.0
Liver	Liver-HCC	5.0
Liver	Liver-HCC	5.0
Liver	Liver-HCC	5.0
Liver	Liver-HCC	5.0
Liver	Liver-HCC	5.0
Liver	Liver-HCC	5.0
Liver	Liver-HCC	5.0
Liver	Liver-HCC	5.0
Liver	Liver-HCC	4.0
Liver	Liver-HCC	5.0
Liver	Liver-HCC	5.0
Liver	Liver-HCC	5.0
Liver	Liver-HCC	5.0
Liver	Liver-HCC	5.0
Liver	Liver-HCC	5.0
Liver	Liver-HCC	5.0
Liver	Liver-HCC	5.0
Liver	Liver-HCC	5.0
Liver	Liver-HCC	5.0
Liver	Liver-HCC	5.0
Liver	Liver-HCC	5.0
Liver	Liver-HCC	5.0
Liver	Liver-HCC	5.0
Liver	Liver-HCC	5.0
Liver	Liver-HCC	5.0
Liver	Liver-HCC	5.0
Liver	Liver-HCC	5.0
Liver	Liver-HCC	5.0
Liver	Liver-HCC	5.0
Liver	Liver-HCC	3.0
Liver	Liver-HCC	3.0
Liver	Liver-HCC	3.0
Liver	Liver-HCC	3.0
Liver	Liver-HCC	3.0
Liver	Liver-HCC	2.0
Liver	Liver-HCC	3.0
Liver	Liver-HCC	3.0
Liver	Liver-HCC	4.5
Liver	Liver-HCC	5.0
Liver	Liver-HCC	4.0
Liver	Liver-HCC	5.0
Liver	Liver-HCC	4.0
Liver	Liver-HCC	4.5
Liver	Liver-HCC	4.5
Liver	Liver-HCC	4.0
Liver	Liver-HCC	4.0
Liver	Liver-HCC	4.0
Liver	Liver-HCC	4.0
Liver	Liver-HCC	4.0
Liver	Liver-HCC	4.0
Liver	Liver-HCC	4.5
Liver	Liver-HCC	5.0
Liver	Liver-HCC	4.0
Liver	Liver-HCC	5.0
Liver	Liver-HCC	4.5
Liver	Liver-HCC	4.0
Liver	Liver-HCC	3.0
Liver	Liver-HCC	5.0
Liver	Liver-HCC	5.0
Liver	Liver-HCC	5.0
Liver	Liver-HCC	5.0
Liver	Liver-HCC	4.0
Liver	Liver-HCC	3.0
Liver	Liver-HCC	3.0
Liver	Liver-HCC	5.0
Liver	Liver-HCC	5.0
Liver	Liver-HCC	4.5
Liver	Liver-HCC	4.0
Liver	Liver-HCC	4.5
Liver	Liver-HCC	4.5
Liver	Liver-HCC	4.0
Liver	Liver-HCC	4.5
Liver	Liver-HCC	4.0
Liver	Liver-HCC	4.5
Liver	Liver-HCC	5.0
Liver	Liver-HCC	3.0
Liver	Liver-HCC	5.0
Liver	Liver-HCC	4.0
Liver	Liver-HCC	5.0
Liver	Liver-HCC	4.0
Liver	Liver-HCC	4.0
Liver	Liver-HCC	4.0
Liver	Liver-HCC	4.0
Liver	Liver-HCC	4.0
Liver	Liver-HCC	4.5
Liver	Liver-HCC	4.5
Liver	Liver-HCC	5.0
Liver	Liver-HCC	4.0
Liver	Liver-HCC	4.0
Liver	Liver-HCC	5.0
Liver	Liver-HCC	5.0
Liver	Liver-HCC	4.0
Liver	Liver-HCC	4.5
Liver	Liver-HCC	5.0
Liver	Liver-HCC	4.5
Liver	Liver-HCC	3.0
Liver	Liver-HCC	5.0
Liver	Liver-HCC	4.0
Liver	Liver-HCC	3.0
Liver	Liver-HCC	4.0
Liver	Liver-HCC	4.5
Liver	Liver-HCC	3.0
Liver	Liver-HCC	4.5
Liver	Liver-HCC	4.0
Liver	Liver-HCC	3.0
Liver	Liver-HCC	4.5
Liver	Liver-HCC	4.5
Liver	Liver-HCC	4.0
Liver	Liver-HCC	4.0
Liver	Liver-HCC	3.5
Liver	Liver-HCC	2.0
Liver	Liver-HCC	3.0
Liver	Liver-HCC	4.0
Liver	Liver-HCC	3.0
Liver	Liver-HCC	5.0
Liver	Liver-HCC	4.0
Liver	Liver-HCC	4.0
Liver	Liver-HCC	4.0
Liver	Liver-HCC	4.5
Liver	Liver-HCC	5.0
Liver	Liver-HCC	2.0
Liver	Liver-HCC	3.0
Liver	Liver-HCC	4.0
Liver	Liver-HCC	4.0
Liver	Liver-HCC	3.5
Liver	Liver-HCC	4.0
Liver	Liver-HCC	4.0
Liver	Liver-HCC	4.0
Liver	Liver-HCC	4.0
Liver	Liver-HCC	4.5
Liver	Liver-HCC	3.0
Liver	Liver-HCC	4.0
Liver	Liver-HCC	5.0
Liver	Liver-HCC	4.0
Liver	Liver-HCC	2.0
Liver	Liver-HCC	4.0
Liver	Liver-HCC	3.0
Liver	Liver-HCC	3.0
Liver	Liver-HCC	4.5
Liver	Liver-HCC	3.0
Liver	Liver-HCC	4.0
Liver	Liver-HCC	4.0
Liver	Liver-HCC	4.0
Liver	Liver-HCC	4.0
Liver	Liver-HCC	4.5
Liver	Liver-HCC	4.0
Liver	Liver-HCC	1.0
Liver	Liver-HCC	3.0
Liver	Liver-HCC	4.0
Liver	Liver-HCC	2.0
Liver	Liver-HCC	3.5
Liver	Liver-HCC	4.0
Liver	Liver-HCC	5.0
Liver	Liver-HCC	5.0
Liver	Liver-HCC	4.0
Liver	Liver-HCC	2.0
Liver	Liver-HCC	4.0
Liver	Liver-HCC	1.5
Liver	Liver-HCC	4.0
Liver	Liver-HCC	3.0
Liver	Liver-HCC	3.0
Liver	Liver-HCC	2.0
Liver	Liver-HCC	2.5
Liver	Liver-HCC	2.5
Liver	Liver-HCC	3.0
Liver	Liver-HCC	4.0
Liver	Liver-HCC	3.0
Liver	Liver-HCC	2.5
Liver	Liver-HCC	4.0
Liver	Liver-HCC	2.0
Liver	Liver-HCC	1.5
Liver	Liver-HCC	3.0
Liver	Liver-HCC	3.5
Liver	Liver-HCC	4.5
Liver	Liver-HCC	3.0
Liver	Liver-HCC	4.0
Liver	Liver-HCC	3.0
Liver	Liver-HCC	3.0
Liver	Liver-HCC	4.0
Liver	Liver-HCC	2.0
Liver	Liver-HCC	4.0
Liver	Liver-HCC	3.0
Liver	Liver-HCC	5.0
Liver	Liver-HCC	5.0
Liver	Liver-HCC	4.0
Liver	Liver-HCC	3.5
Liver	Liver-HCC	4.0
Liver	Liver-HCC	5.0
Liver	Liver-HCC	4.5
Liver	Liver-HCC	4.0
Liver	Liver-HCC	3.5
Liver	Liver-HCC	3.5
Liver	Liver-HCC	5.0
Liver	Liver-HCC	4.0
Liver	Liver-HCC	2.0
Liver	Liver-HCC	3.5
Liver	Liver-HCC	5.0
Liver	Liver-HCC	5.0
Liver	Liver-HCC	5.0
Liver	Liver-HCC	3.5
Liver	Liver-HCC	4.0
Liver	Liver-HCC	3.0
Liver	Liver-HCC	5.0
Liver	Liver-HCC	3.5
Liver	Liver-HCC	5.0
Liver	Liver-HCC	4.0
Liver	Liver-HCC	4.5
Liver	Liver-HCC	4.0
Liver	Liver-HCC	4.0
Liver	Liver-HCC	2.5
Liver	Liver-HCC	3.0
Liver	Liver-HCC	5.0
Liver	Liver-HCC	3.5
Liver	Liver-HCC	5.0
Liver	Liver-HCC	4.0
Liver	Liver-HCC	4.5
Liver	Liver-HCC	3.5
Liver	Liver-HCC	2.0
Liver	Liver-HCC	3.0
Liver	Liver-HCC	4.5
Liver	Liver-HCC	4.0
Liver	Liver-HCC	4.5
Liver	Liver-HCC	5.0
Liver	Liver-HCC	3.5
Liver	Liver-HCC	3.0
Liver	Liver-HCC	4.0
Liver	Liver-HCC	2.5
Liver	Liver-HCC	3.0
Liver	Liver-HCC	3.0
Liver	Liver-HCC	3.0
Liver	Liver-HCC	5.0
Liver	Liver-HCC	5.0
Liver	Liver-HCC	5.0
Liver	Liver-HCC	3.0
Liver	Liver-HCC	3.0
Liver	Liver-HCC	5.0
Liver	Liver-HCC	3.5
Liver	Liver-HCC	4.0
Liver	Liver-HCC	3.0
Liver	Liver-HCC	5.0
Liver	Liver-HCC	5.0
Liver	Liver-HCC	5.0
Liver	Liver-HCC	5.0
Liver	Liver-HCC	3.0
Liver	Liver-HCC	3.0
Liver	Liver-HCC	4.0
Liver	Liver-HCC	5.0
Liver	Liver-HCC	4.0
Liver	Liver-HCC	5.0
Liver	Liver-HCC	5.0
Liver	Liver-HCC	4.0
Liver	Liver-HCC	4.0
Liver	Liver-HCC	5.0
Liver	Liver-HCC	4.0
Liver	Liver-HCC	5.0
Liver	Liver-HCC	5.0
Liver	Liver-HCC	5.0
Liver	Liver-HCC	5.0
Liver	Liver-HCC	4.0
Liver	Liver-HCC	5.0
Liver	Liver-HCC	4.0
Liver	Liver-HCC	5.0
Liver	Liver-HCC	4.0
Liver	Liver-HCC	2.0
Liver	Liver-HCC	4.0
Liver	Liver-HCC	5.0
Liver	Liver-HCC	5.0
Liver	Liver-HCC	4.5
Liver	Liver-HCC	5.0
Liver	Liver-HCC	5.0
Liver	Liver-HCC	5.0
Liver	Liver-HCC	5.0
Liver	Liver-HCC	3.0
Liver	Liver-HCC	4.0
Liver	Liver-HCC	5.0
Liver	Liver-HCC	5.0
Liver	Liver-HCC	5.0
Liver	Liver-HCC	4.5
Liver	Liver-HCC	4.5
Liver	Liver-HCC	5.0
Liver	Liver-HCC	3.0
Liver	Liver-HCC	4.0
Liver	Liver-HCC	4.0
Liver	Liver-HCC	4.5
Liver	Liver-HCC	4.5
Liver	Liver-HCC	5.0
Liver	Liver-HCC	5.0
Liver	Liver-HCC	3.0
Liver	Liver-HCC	5.0
Liver	Liver-HCC	3.5
Liver	Liver-HCC	4.0
Liver	Liver-HCC	3.5
Liver	Liver-HCC	4.0
Liver	Liver-HCC	3.5
Lung	Lung-SCC	3.5
Lung	Lung-SCC	4.0
Lung	Lung-SCC	4.0
Lung	Lung-SCC	4.0
Lung	Lung-SCC	5.0
Lung	Lung-SCC	5.0
Lung	Lung-SCC	5.0
Lung	Lung-SCC	5.0
Lung	Lung-SCC	4.0
Lung	Lung-SCC	5.0
Lung	Lung-SCC	5.0
Lung	Lung-SCC	5.0
Lung	Lung-SCC	5.0
Lung	Lung-SCC	4.0
Lung	Lung-SCC	4.0
Lung	Lung-SCC	5.0
Lung	Lung-SCC	3.5
Lung	Lung-SCC	5.0
Lung	Lung-SCC	4.0
Lung	Lung-SCC	4.0
Lung	Lung-SCC	5.0
Lung	Lung-SCC	4.0
Lung	Lung-SCC	5.0
Lung	Lung-SCC	4.0
Lung	Lung-SCC	5.0
Lung	Lung-SCC	4.5
Lung	Lung-SCC	4.0
Lung	Lung-SCC	5.0
Lung	Lung-SCC	5.0
Lung	Lung-SCC	4.0
Lung	Lung-SCC	5.0
Lung	Lung-SCC	4.0
Lung	Lung-SCC	4.0
Lung	Lung-SCC	4.0
Lung	Lung-SCC	5.0
Lung	Lung-SCC	5.0
Lung	Lung-SCC	3.5
Lung	Lung-SCC	5.0
Lung	Lung-SCC	4.5
Lung	Lung-SCC	5.0
Lung	Lung-SCC	5.0
Lung	Lung-SCC	5.0
Lung	Lung-SCC	4.0
Lung	Lung-SCC	5.0
Lung	Lung-SCC	4.5
Lung	Lung-SCC	5.0
Lung	Lung-SCC	5.0
Lung	Lung-AdenoCA	4.0
Lung	Lung-AdenoCA	4.0
Lung	Lung-AdenoCA	4.0
Lung	Lung-AdenoCA	3.0
Lung	Lung-AdenoCA	4.5
Lung	Lung-AdenoCA	5.0
Lung	Lung-AdenoCA	2.5
Lung	Lung-AdenoCA	4.0
Lung	Lung-AdenoCA	5.0
Lung	Lung-AdenoCA	5.0
Lung	Lung-AdenoCA	3.0
Lung	Lung-AdenoCA	3.0
Lung	Lung-AdenoCA	2.0
Lung	Lung-AdenoCA	5.0
Lung	Lung-AdenoCA	3.5
Lung	Lung-AdenoCA	3.0
Lung	Lung-AdenoCA	4.0
Lung	Lung-AdenoCA	2.0
Lung	Lung-AdenoCA	4.0
Lung	Lung-AdenoCA	4.0
Lung	Lung-AdenoCA	5.0
Lung	Lung-AdenoCA	5.0
Lung	Lung-AdenoCA	4.0
Lung	Lung-AdenoCA	5.0
Lung	Lung-AdenoCA	3.5
Lung	Lung-AdenoCA	3.5
Lung	Lung-AdenoCA	3.0
Lung	Lung-AdenoCA	5.0
Lung	Lung-AdenoCA	4.0
Lung	Lung-AdenoCA	3.5
Lung	Lung-AdenoCA	4.0
Lung	Lung-AdenoCA	4.0
Lung	Lung-AdenoCA	4.0
Lung	Lung-AdenoCA	5.0
Lung	Lung-AdenoCA	5.0
Lung	Lung-AdenoCA	5.0
Lung	Lung-AdenoCA	5.0
Lymphoid	Lymph-CLL	4.0
Lymphoid	Lymph-CLL	5.0
Lymphoid	Lymph-CLL	4.0
Lymphoid	Lymph-CLL	5.0
Lymphoid	Lymph-CLL	5.0
Lymphoid	Lymph-CLL	5.0
Lymphoid	Lymph-CLL	5.0
Lymphoid	Lymph-CLL	4.0
Lymphoid	Lymph-CLL	5.0
Lymphoid	Lymph-CLL	5.0
Lymphoid	Lymph-CLL	5.0
Lymphoid	Lymph-CLL	5.0
Lymphoid	Lymph-CLL	5.0
Lymphoid	Lymph-CLL	5.0
Lymphoid	Lymph-CLL	5.0
Lymphoid	Lymph-CLL	5.0
Lymphoid	Lymph-CLL	3.5
Lymphoid	Lymph-CLL	5.0
Lymphoid	Lymph-CLL	5.0
Lymphoid	Lymph-CLL	5.0
Lymphoid	Lymph-CLL	5.0
Lymphoid	Lymph-CLL	5.0
Lymphoid	Lymph-CLL	5.0
Lymphoid	Lymph-CLL	5.0
Lymphoid	Lymph-CLL	5.0
Lymphoid	Lymph-CLL	5.0
Lymphoid	Lymph-CLL	5.0
Lymphoid	Lymph-CLL	5.0
Lymphoid	Lymph-CLL	5.0
Lymphoid	Lymph-CLL	5.0
Lymphoid	Lymph-CLL	5.0
Lymphoid	Lymph-CLL	5.0
Lymphoid	Lymph-CLL	5.0
Lymphoid	Lymph-CLL	5.0
Lymphoid	Lymph-CLL	5.0
Lymphoid	Lymph-CLL	5.0
Lymphoid	Lymph-CLL	5.0
Lymphoid	Lymph-CLL	5.0
Lymphoid	Lymph-CLL	5.0
Lymphoid	Lymph-CLL	4.5
Lymphoid	Lymph-CLL	5.0
Lymphoid	Lymph-CLL	5.0
Lymphoid	Lymph-CLL	5.0
Lymphoid	Lymph-CLL	5.0
Lymphoid	Lymph-CLL	5.0
Lymphoid	Lymph-CLL	3.5
Lymphoid	Lymph-CLL	5.0
Lymphoid	Lymph-CLL	5.0
Lymphoid	Lymph-CLL	5.0
Lymphoid	Lymph-CLL	5.0
Lymphoid	Lymph-CLL	5.0
Lymphoid	Lymph-CLL	5.0
Lymphoid	Lymph-CLL	4.5
Lymphoid	Lymph-CLL	4.5
Lymphoid	Lymph-CLL	4.0
Lymphoid	Lymph-CLL	3.5
Lymphoid	Lymph-CLL	5.0
Lymphoid	Lymph-CLL	3.5
Lymphoid	Lymph-CLL	5.0
Lymphoid	Lymph-CLL	5.0
Lymphoid	Lymph-CLL	5.0
Lymphoid	Lymph-CLL	3.5
Lymphoid	Lymph-CLL	5.0
Lymphoid	Lymph-CLL	3.5
Lymphoid	Lymph-CLL	5.0
Lymphoid	Lymph-CLL	3.5
Lymphoid	Lymph-CLL	5.0
Lymphoid	Lymph-CLL	5.0
Lymphoid	Lymph-CLL	5.0
Lymphoid	Lymph-CLL	5.0
Lymphoid	Lymph-CLL	5.0
Lymphoid	Lymph-CLL	5.0
Lymphoid	Lymph-CLL	5.0
Lymphoid	Lymph-CLL	5.0
Lymphoid	Lymph-CLL	5.0
Lymphoid	Lymph-CLL	5.0
Lymphoid	Lymph-CLL	4.5
Lymphoid	Lymph-CLL	5.0
Lymphoid	Lymph-CLL	5.0
Lymphoid	Lymph-CLL	5.0
Lymphoid	Lymph-CLL	5.0
Lymphoid	Lymph-CLL	5.0
Lymphoid	Lymph-CLL	5.0
Lymphoid	Lymph-CLL	5.0
Lymphoid	Lymph-CLL	5.0
Lymphoid	Lymph-CLL	4.0
Lymphoid	Lymph-CLL	5.0
Lymphoid	Lymph-CLL	5.0
Lymphoid	Lymph-CLL	5.0
Lymphoid	Lymph-CLL	5.0
Lymphoid	Lymph-BNHL	4.0
Lymphoid	Lymph-BNHL	5.0
Lymphoid	Lymph-BNHL	5.0
Lymphoid	Lymph-BNHL	5.0
Lymphoid	Lymph-BNHL	5.0
Lymphoid	Lymph-BNHL	5.0
Lymphoid	Lymph-BNHL	5.0
Lymphoid	Lymph-BNHL	5.0
Lymphoid	Lymph-BNHL	5.0
Lymphoid	Lymph-BNHL	5.0
Lymphoid	Lymph-BNHL	4.0
Lymphoid	Lymph-BNHL	4.5
Lymphoid	Lymph-BNHL	5.0
Lymphoid	Lymph-BNHL	5.0
Lymphoid	Lymph-BNHL	5.0
Lymphoid	Lymph-BNHL	5.0
Lymphoid	Lymph-BNHL	4.5
Lymphoid	Lymph-BNHL	5.0
Lymphoid	Lymph-BNHL	5.0
Lymphoid	Lymph-BNHL	3.0
Lymphoid	Lymph-BNHL	5.0
Lymphoid	Lymph-BNHL	5.0
Lymphoid	Lymph-BNHL	4.5
Lymphoid	Lymph-BNHL	4.0
Lymphoid	Lymph-BNHL	4.5
Lymphoid	Lymph-BNHL	5.0
Lymphoid	Lymph-BNHL	4.0
Lymphoid	Lymph-BNHL	5.0
Lymphoid	Lymph-BNHL	4.0
Lymphoid	Lymph-BNHL	5.0
Lymphoid	Lymph-BNHL	5.0
Lymphoid	Lymph-BNHL	4.5
Lymphoid	Lymph-BNHL	2.5
Lymphoid	Lymph-BNHL	5.0
Lymphoid	Lymph-BNHL	5.0
Lymphoid	Lymph-BNHL	4.5
Lymphoid	Lymph-BNHL	4.0
Lymphoid	Lymph-BNHL	5.0
Lymphoid	Lymph-BNHL	4.0
Lymphoid	Lymph-BNHL	2.5
Lymphoid	Lymph-BNHL	5.0
Lymphoid	Lymph-BNHL	4.5
Lymphoid	Lymph-BNHL	4.0
Lymphoid	Lymph-BNHL	4.5
Lymphoid	Lymph-BNHL	5.0
Lymphoid	Lymph-BNHL	5.0
Lymphoid	Lymph-BNHL	5.0
Lymphoid	Lymph-BNHL	4.0
Lymphoid	Lymph-BNHL	4.5
Lymphoid	Lymph-BNHL	4.5
Lymphoid	Lymph-BNHL	4.0
Lymphoid	Lymph-BNHL	4.5
Lymphoid	Lymph-BNHL	5.0
Lymphoid	Lymph-BNHL	4.0
Lymphoid	Lymph-BNHL	5.0
Lymphoid	Lymph-BNHL	5.0
Lymphoid	Lymph-BNHL	5.0
Lymphoid	Lymph-BNHL	5.0
Lymphoid	Lymph-BNHL	5.0
Lymphoid	Lymph-BNHL	3.0
Lymphoid	Lymph-BNHL	4.0
Lymphoid	Lymph-BNHL	5.0
Lymphoid	Lymph-BNHL	5.0
Lymphoid	Lymph-BNHL	4.0
Lymphoid	Lymph-BNHL	4.0
Lymphoid	Lymph-BNHL	5.0
Lymphoid	Lymph-BNHL	5.0
Lymphoid	Lymph-BNHL	5.0
Lymphoid	Lymph-BNHL	4.0
Lymphoid	Lymph-BNHL	5.0
Lymphoid	Lymph-BNHL	5.0
Lymphoid	Lymph-BNHL	4.0
Lymphoid	Lymph-BNHL	4.0
Lymphoid	Lymph-BNHL	4.0
Lymphoid	Lymph-BNHL	5.0
Lymphoid	Lymph-BNHL	4.0
Lymphoid	Lymph-BNHL	4.0
Lymphoid	Lymph-BNHL	3.0
Lymphoid	Lymph-BNHL	5.0
Lymphoid	Lymph-BNHL	5.0
Lymphoid	Lymph-BNHL	5.0
Lymphoid	Lymph-BNHL	3.0
Lymphoid	Lymph-BNHL	4.0
Lymphoid	Lymph-BNHL	5.0
Lymphoid	Lymph-BNHL	5.0
Lymphoid	Lymph-BNHL	5.0
Lymphoid	Lymph-BNHL	5.0
Lymphoid	Lymph-BNHL	4.0
Lymphoid	Lymph-BNHL	4.5
Lymphoid	Lymph-BNHL	5.0
Lymphoid	Lymph-BNHL	4.0
Lymphoid	Lymph-BNHL	4.0
Lymphoid	Lymph-BNHL	4.0
Lymphoid	Lymph-BNHL	5.0
Lymphoid	Lymph-BNHL	5.0
Lymphoid	Lymph-BNHL	4.0
Lymphoid	Lymph-BNHL	4.5
Lymphoid	Lymph-BNHL	5.0
Lymphoid	Lymph-BNHL	4.0
Lymphoid	Lymph-BNHL	5.0
Lymphoid	Lymph-BNHL	5.0
Lymphoid	Lymph-BNHL	5.0
Lymphoid	Lymph-BNHL	4.5
Lymphoid	Lymph-BNHL	4.0
Lymphoid	Lymph-BNHL	5.0
Lymphoid	Lymph-BNHL	5.0
Lymphoid	Lymph-BNHL	5.0
Myeloid	Myeloid-AML	3.0
Myeloid	Myeloid-AML	4.0
Myeloid	Myeloid-AML	4.0
Myeloid	Myeloid-AML	5.0
Myeloid	Myeloid-AML	5.0
Myeloid	Myeloid-AML	4.5
Myeloid	Myeloid-AML	5.0
Myeloid	Myeloid-AML	4.0
Myeloid	Myeloid-AML	5.0
Myeloid	Myeloid-AML	3.0
Myeloid	Myeloid-AML	4.0
Myeloid	Myeloid-AML	3.5
Myeloid	Myeloid-AML	4.0
Myeloid	Myeloid-AML	4.0
Myeloid	Myeloid-AML	3.5
Myeloid	Myeloid-AML	5.0
Myeloid	Myeloid-MPN	5.0
Myeloid	Myeloid-MPN	5.0
Myeloid	Myeloid-MPN	5.0
Myeloid	Myeloid-MPN	5.0
Myeloid	Myeloid-MPN	5.0
Myeloid	Myeloid-MPN	5.0
Myeloid	Myeloid-MPN	3.0
Myeloid	Myeloid-MPN	4.0
Myeloid	Myeloid-MPN	5.0
Myeloid	Myeloid-MPN	4.5
Myeloid	Myeloid-MPN	5.0
Myeloid	Myeloid-MPN	5.0
Myeloid	Myeloid-MPN	5.0
Myeloid	Myeloid-MPN	5.0
Myeloid	Myeloid-MPN	5.0
Myeloid	Myeloid-MPN	5.0
Myeloid	Myeloid-MPN	5.0
Myeloid	Myeloid-MPN	3.0
Myeloid	Myeloid-MPN	3.0
Myeloid	Myeloid-MPN	5.0
Myeloid	Myeloid-MPN	5.0
Myeloid	Myeloid-MPN	5.0
Myeloid	Myeloid-MPN	5.0
Myeloid	Myeloid-MPN	5.0
Myeloid	Myeloid-MPN	4.0
Myeloid	Myeloid-MPN	4.0
Myeloid	Myeloid-MPN	5.0
Myeloid	Myeloid-MPN	5.0
Myeloid	Myeloid-MPN	5.0
Myeloid	Myeloid-MPN	5.0
Myeloid	Myeloid-MPN	5.0
Myeloid	Myeloid-MPN	5.0
Myeloid	Myeloid-MPN	5.0
Myeloid	Myeloid-MPN	5.0
Myeloid	Myeloid-MPN	5.0
Myeloid	Myeloid-MPN	5.0
Myeloid	Myeloid-MPN	5.0
Myeloid	Myeloid-MPN	5.0
Myeloid	Myeloid-MPN	5.0
Myeloid	Myeloid-MPN	5.0
Myeloid	Myeloid-MPN	5.0
Myeloid	Myeloid-MPN	5.0
Myeloid	Myeloid-MPN	5.0
Myeloid	Myeloid-MPN	5.0
Myeloid	Myeloid-MPN	5.0
Myeloid	Myeloid-MPN	5.0
Myeloid	Myeloid-MPN	5.0
Myeloid	Myeloid-MPN	4.5
Myeloid	Myeloid-MPN	5.0
Myeloid	Myeloid-MPN	5.0
Myeloid	Myeloid-MPN	4.0
Myeloid	Myeloid-MDS	4.0
Myeloid	Myeloid-MDS	5.0
Myeloid	Myeloid-MDS	5.0
Ovary	Ovary-AdenoCA	5.0
Ovary	Ovary-AdenoCA	5.0
Ovary	Ovary-AdenoCA	5.0
Ovary	Ovary-AdenoCA	5.0
Ovary	Ovary-AdenoCA	5.0
Ovary	Ovary-AdenoCA	5.0
Ovary	Ovary-AdenoCA	5.0
Ovary	Ovary-AdenoCA	5.0
Ovary	Ovary-AdenoCA	5.0
Ovary	Ovary-AdenoCA	5.0
Ovary	Ovary-AdenoCA	5.0
Ovary	Ovary-AdenoCA	5.0
Ovary	Ovary-AdenoCA	5.0
Ovary	Ovary-AdenoCA	4.0
Ovary	Ovary-AdenoCA	5.0
Ovary	Ovary-AdenoCA	5.0
Ovary	Ovary-AdenoCA	5.0
Ovary	Ovary-AdenoCA	5.0
Ovary	Ovary-AdenoCA	5.0
Ovary	Ovary-AdenoCA	5.0
Ovary	Ovary-AdenoCA	5.0
Ovary	Ovary-AdenoCA	5.0
Ovary	Ovary-AdenoCA	5.0
Ovary	Ovary-AdenoCA	5.0
Ovary	Ovary-AdenoCA	5.0
Ovary	Ovary-AdenoCA	5.0
Ovary	Ovary-AdenoCA	5.0
Ovary	Ovary-AdenoCA	5.0
Ovary	Ovary-AdenoCA	5.0
Ovary	Ovary-AdenoCA	5.0
Ovary	Ovary-AdenoCA	5.0
Ovary	Ovary-AdenoCA	5.0
Ovary	Ovary-AdenoCA	4.0
Ovary	Ovary-AdenoCA	5.0
Ovary	Ovary-AdenoCA	5.0
Ovary	Ovary-AdenoCA	5.0
Ovary	Ovary-AdenoCA	5.0
Ovary	Ovary-AdenoCA	5.0
Ovary	Ovary-AdenoCA	5.0
Ovary	Ovary-AdenoCA	5.0
Ovary	Ovary-AdenoCA	5.0
Ovary	Ovary-AdenoCA	4.5
Ovary	Ovary-AdenoCA	5.0
Ovary	Ovary-AdenoCA	5.0
Ovary	Ovary-AdenoCA	5.0
Ovary	Ovary-AdenoCA	5.0
Ovary	Ovary-AdenoCA	5.0
Ovary	Ovary-AdenoCA	5.0
Ovary	Ovary-AdenoCA	5.0
Ovary	Ovary-AdenoCA	5.0
Ovary	Ovary-AdenoCA	4.5
Ovary	Ovary-AdenoCA	5.0
Ovary	Ovary-AdenoCA	5.0
Ovary	Ovary-AdenoCA	5.0
Ovary	Ovary-AdenoCA	5.0
Ovary	Ovary-AdenoCA	5.0
Ovary	Ovary-AdenoCA	5.0
Ovary	Ovary-AdenoCA	5.0
Ovary	Ovary-AdenoCA	5.0
Ovary	Ovary-AdenoCA	5.0
Ovary	Ovary-AdenoCA	5.0
Ovary	Ovary-AdenoCA	5.0
Ovary	Ovary-AdenoCA	4.0
Ovary	Ovary-AdenoCA	5.0
Ovary	Ovary-AdenoCA	5.0
Ovary	Ovary-AdenoCA	5.0
Ovary	Ovary-AdenoCA	5.0
Ovary	Ovary-AdenoCA	5.0
Ovary	Ovary-AdenoCA	5.0
Ovary	Ovary-AdenoCA	5.0
Ovary	Ovary-AdenoCA	4.0
Ovary	Ovary-AdenoCA	4.5
Ovary	Ovary-AdenoCA	5.0
Ovary	Ovary-AdenoCA	5.0
Ovary	Ovary-AdenoCA	2.0
Ovary	Ovary-AdenoCA	5.0
Ovary	Ovary-AdenoCA	4.0
Ovary	Ovary-AdenoCA	4.0
Ovary	Ovary-AdenoCA	5.0
Ovary	Ovary-AdenoCA	5.0
Ovary	Ovary-AdenoCA	4.5
Ovary	Ovary-AdenoCA	5.0
Ovary	Ovary-AdenoCA	5.0
Ovary	Ovary-AdenoCA	5.0
Ovary	Ovary-AdenoCA	5.0
Ovary	Ovary-AdenoCA	4.5
Ovary	Ovary-AdenoCA	5.0
Ovary	Ovary-AdenoCA	5.0
Ovary	Ovary-AdenoCA	4.5
Ovary	Ovary-AdenoCA	5.0
Ovary	Ovary-AdenoCA	5.0
Ovary	Ovary-AdenoCA	5.0
Ovary	Ovary-AdenoCA	5.0
Ovary	Ovary-AdenoCA	5.0
Ovary	Ovary-AdenoCA	5.0
Ovary	Ovary-AdenoCA	5.0
Ovary	Ovary-AdenoCA	5.0
Ovary	Ovary-AdenoCA	5.0
Ovary	Ovary-AdenoCA	5.0
Ovary	Ovary-AdenoCA	5.0
Ovary	Ovary-AdenoCA	5.0
Ovary	Ovary-AdenoCA	5.0
Ovary	Ovary-AdenoCA	5.0
Ovary	Ovary-AdenoCA	5.0
Ovary	Ovary-AdenoCA	4.0
Ovary	Ovary-AdenoCA	5.0
Ovary	Ovary-AdenoCA	5.0
Ovary	Ovary-AdenoCA	2.5
Ovary	Ovary-AdenoCA	4.5
Ovary	Ovary-AdenoCA	4.0
Pancreas	Panc-AdenoCA	5.0
Pancreas	Panc-AdenoCA	4.0
Pancreas	Panc-AdenoCA	5.0
Pancreas	Panc-AdenoCA	5.0
Pancreas	Panc-AdenoCA	5.0
Pancreas	Panc-AdenoCA	5.0
Pancreas	Panc-AdenoCA	5.0
Pancreas	Panc-AdenoCA	5.0
Pancreas	Panc-AdenoCA	3.5
Pancreas	Panc-AdenoCA	5.0
Pancreas	Panc-AdenoCA	4.5
Pancreas	Panc-AdenoCA	5.0
Pancreas	Panc-AdenoCA	5.0
Pancreas	Panc-AdenoCA	5.0
Pancreas	Panc-AdenoCA	5.0
Pancreas	Panc-AdenoCA	4.0
Pancreas	Panc-AdenoCA	5.0
Pancreas	Panc-AdenoCA	5.0
Pancreas	Panc-AdenoCA	5.0
Pancreas	Panc-AdenoCA	5.0
Pancreas	Panc-AdenoCA	4.0
Pancreas	Panc-AdenoCA	4.0
Pancreas	Panc-AdenoCA	5.0
Pancreas	Panc-AdenoCA	5.0
Pancreas	Panc-AdenoCA	5.0
Pancreas	Panc-AdenoCA	5.0
Pancreas	Panc-AdenoCA	5.0
Pancreas	Panc-AdenoCA	4.0
Pancreas	Panc-AdenoCA	5.0
Pancreas	Panc-AdenoCA	5.0
Pancreas	Panc-AdenoCA	5.0
Pancreas	Panc-AdenoCA	5.0
Pancreas	Panc-AdenoCA	5.0
Pancreas	Panc-AdenoCA	5.0
Pancreas	Panc-AdenoCA	5.0
Pancreas	Panc-AdenoCA	5.0
Pancreas	Panc-AdenoCA	5.0
Pancreas	Panc-AdenoCA	5.0
Pancreas	Panc-AdenoCA	5.0
Pancreas	Panc-AdenoCA	5.0
Pancreas	Panc-AdenoCA	5.0
Pancreas	Panc-AdenoCA	5.0
Pancreas	Panc-AdenoCA	5.0
Pancreas	Panc-AdenoCA	5.0
Pancreas	Panc-AdenoCA	5.0
Pancreas	Panc-AdenoCA	5.0
Pancreas	Panc-AdenoCA	5.0
Pancreas	Panc-AdenoCA	4.0
Pancreas	Panc-AdenoCA	5.0
Pancreas	Panc-AdenoCA	5.0
Pancreas	Panc-AdenoCA	5.0
Pancreas	Panc-AdenoCA	5.0
Pancreas	Panc-AdenoCA	4.0
Pancreas	Panc-AdenoCA	4.0
Pancreas	Panc-AdenoCA	5.0
Pancreas	Panc-AdenoCA	5.0
Pancreas	Panc-AdenoCA	5.0
Pancreas	Panc-AdenoCA	5.0
Pancreas	Panc-AdenoCA	5.0
Pancreas	Panc-AdenoCA	5.0
Pancreas	Panc-AdenoCA	5.0
Pancreas	Panc-AdenoCA	5.0
Pancreas	Panc-AdenoCA	5.0
Pancreas	Panc-AdenoCA	5.0
Pancreas	Panc-AdenoCA	5.0
Pancreas	Panc-AdenoCA	5.0
Pancreas	Panc-AdenoCA	5.0
Pancreas	Panc-AdenoCA	5.0
Pancreas	Panc-AdenoCA	5.0
Pancreas	Panc-AdenoCA	5.0
Pancreas	Panc-AdenoCA	5.0
Pancreas	Panc-AdenoCA	5.0
Pancreas	Panc-AdenoCA	5.0
Pancreas	Panc-AdenoCA	5.0
Pancreas	Panc-AdenoCA	5.0
Pancreas	Panc-AdenoCA	5.0
Pancreas	Panc-AdenoCA	5.0
Pancreas	Panc-AdenoCA	5.0
Pancreas	Panc-AdenoCA	5.0
Pancreas	Panc-AdenoCA	5.0
Pancreas	Panc-AdenoCA	5.0
Pancreas	Panc-AdenoCA	5.0
Pancreas	Panc-AdenoCA	5.0
Pancreas	Panc-AdenoCA	5.0
Pancreas	Panc-AdenoCA	5.0
Pancreas	Panc-AdenoCA	5.0
Pancreas	Panc-AdenoCA	5.0
Pancreas	Panc-AdenoCA	5.0
Pancreas	Panc-AdenoCA	5.0
Pancreas	Panc-AdenoCA	5.0
Pancreas	Panc-AdenoCA	4.0
Pancreas	Panc-AdenoCA	3.5
Pancreas	Panc-AdenoCA	4.0
Pancreas	Panc-AdenoCA	5.0
Pancreas	Panc-AdenoCA	5.0
Pancreas	Panc-AdenoCA	5.0
Pancreas	Panc-AdenoCA	4.0
Pancreas	Panc-AdenoCA	4.0
Pancreas	Panc-AdenoCA	4.0
Pancreas	Panc-AdenoCA	5.0
Pancreas	Panc-AdenoCA	4.0
Pancreas	Panc-AdenoCA	4.0
Pancreas	Panc-AdenoCA	5.0
Pancreas	Panc-AdenoCA	5.0
Pancreas	Panc-AdenoCA	5.0
Pancreas	Panc-AdenoCA	3.5
Pancreas	Panc-AdenoCA	4.0
Pancreas	Panc-AdenoCA	5.0
Pancreas	Panc-AdenoCA	3.0
Pancreas	Panc-AdenoCA	3.0
Pancreas	Panc-AdenoCA	5.0
Pancreas	Panc-AdenoCA	4.0
Pancreas	Panc-AdenoCA	5.0
Pancreas	Panc-AdenoCA	3.5
Pancreas	Panc-AdenoCA	5.0
Pancreas	Panc-AdenoCA	3.0
Pancreas	Panc-AdenoCA	5.0
Pancreas	Panc-AdenoCA	5.0
Pancreas	Panc-AdenoCA	4.5
Pancreas	Panc-AdenoCA	5.0
Pancreas	Panc-AdenoCA	4.0
Pancreas	Panc-AdenoCA	4.5
Pancreas	Panc-AdenoCA	4.0
Pancreas	Panc-AdenoCA	4.0
Pancreas	Panc-AdenoCA	5.0
Pancreas	Panc-AdenoCA	5.0
Pancreas	Panc-AdenoCA	3.0
Pancreas	Panc-AdenoCA	5.0
Pancreas	Panc-AdenoCA	4.5
Pancreas	Panc-AdenoCA	5.0
Pancreas	Panc-AdenoCA	5.0
Pancreas	Panc-AdenoCA	5.0
Pancreas	Panc-AdenoCA	5.0
Pancreas	Panc-AdenoCA	5.0
Pancreas	Panc-AdenoCA	5.0
Pancreas	Panc-AdenoCA	5.0
Pancreas	Panc-AdenoCA	5.0
Pancreas	Panc-AdenoCA	5.0
Pancreas	Panc-AdenoCA	5.0
Pancreas	Panc-AdenoCA	5.0
Pancreas	Panc-AdenoCA	5.0
Pancreas	Panc-AdenoCA	4.0
Pancreas	Panc-AdenoCA	5.0
Pancreas	Panc-AdenoCA	5.0
Pancreas	Panc-AdenoCA	5.0
Pancreas	Panc-AdenoCA	5.0
Pancreas	Panc-AdenoCA	5.0
Pancreas	Panc-AdenoCA	4.0
Pancreas	Panc-AdenoCA	5.0
Pancreas	Panc-AdenoCA	5.0
Pancreas	Panc-AdenoCA	5.0
Pancreas	Panc-AdenoCA	5.0
Pancreas	Panc-AdenoCA	5.0
Pancreas	Panc-AdenoCA	5.0
[truncated: 703 more rows]
