# Supplementary material for: Framework for quality assessment of whole genome cancer sequences
Source: Nat Commun. 2020 Oct 7;11:5040. doi: 10.1038/s41467-020-18688-y (PMC7541455; doi:10.1038/s41467-020-18688-y)
Supplement: Supplementary file 7 — Source Data [file 41467_2020_18688_MOESM7_ESM.zip › Supplementary Figure 9a.txt]

normal_wgs_icgc_sample_id	date_time	CallPow
SA86158	2010-03-09	2649531230
SA86176	2013-06-06	2768606204
SA86185	2013-06-06	2787379705
SA86221	2010-04-13	2513430509
SA538971	2013-06-06	2746024063
SA86162	2010-03-11	2560999179
SA538972	2010-04-13	2715115871
SA86245	2010-05-18	2667930714
SA86284	2013-06-06	2747983370
SA86308	2013-06-06	2748018995
SA538973	2010-05-14	2708585532
SA538974	2010-05-18	2621073869
SA86320	2013-06-06	2765274064
SA86341	2013-06-06	2760504189
SA86353	2010-08-10	2513534281
SA86365	2013-06-06	2756297121
SA86443	2013-06-06	2747256969
SA86470	2010-08-10	2685276815
SA542164	2013-06-06	2755894849
SA86539	2013-06-06	2768624280
SA86557	2010-09-07	2734230241
SA86563	2013-06-06	2780493241
SA86581	2013-06-06	2789700856
SA542166	2012-10-17	2802428450
SA86587	2013-06-06	2793637839
SA542168	2013-06-06	2738258037
SA542170	2012-10-17	2813304685
SA538978	2012-03-06	2820517903
SA538979	2011-06-02	2639581874
SA542172	2012-10-17	2810237939
SA538981	2012-03-06	2782433131
SA538982	2013-06-06	2784699530
SA542174	2013-06-06	2748241225
SA86674	2012-06-04	2790797019
SA86704	2012-06-04	2765501743
SA86719	2013-06-06	2766853627
SA542176	2012-03-06	2795353803
SA85104	2013-06-06	2737322282
SA85129	2013-06-06	2753181932
SA542178	2012-10-17	2836192173
SA542180	2012-06-04	2792200508
SA542182	2013-05-07	2760417877
SA85238	2011-01-05	2715393489
SA85304	2013-06-06	2746542963
SA85334	2011-05-13	2515665396
SA542184	2013-06-06	2760955613
SA542186	2010-07-22	2652205749
SA538984	2011-08-11	2716671579
SA85502	2013-06-06	2755864272
SA85541	2011-08-09	2661226632
SA538986	2012-10-17	2822980308
SA85547	2011-01-14	2673315936
SA538987	2011-05-12	2731701518
SA542188	2013-06-06	2726717372
SA538988	2011-08-09	2641243096
SA538989	2011-10-14	2429983887
SA538990	2011-08-11	2628758827
SA538991	2011-08-11	2445482778
SA542190	2012-03-06	2790918330
SA538993	2011-07-15	2798201651
SA538994	2013-06-06	2743555514
SA538996	2011-08-09	2590905478
SA538997	2011-08-11	2701346178
SA538999	2011-08-11	2449620213
SA539001	2013-06-06	2767082166
SA539003	2011-08-11	2585068981
SA539005	2013-05-07	2765310858
SA539007	2012-06-04	2756260320
SA542192	2012-03-06	2808865923
SA542194	2012-03-06	2808030964
SA539009	2012-03-06	2771626046
SA542196	2012-03-06	2808701161
SA539011	2012-03-06	2807309070
SA542198	2012-03-06	2810042975
SA542200	2013-06-06	2767851492
SA542202	2012-10-17	2804129493
SA85663	2011-05-12	2570296146
SA542204	2013-05-07	2784108221
SA539013	2012-06-04	2723498987
SA542206	2013-06-06	2755859729
SA542208	2013-06-06	2777999620
SA539015	2013-06-06	2759783140
SA539016	2013-06-06	2760810136
SA539018	2013-06-06	2735634003
SA539020	2011-08-09	2654973156
SA85716	2013-06-06	2762819990
SA539022	2013-06-06	2789198124
SA539024	2013-06-06	2781834738
SA85728	2011-01-20	2696340956
SA542210	2013-06-06	2763749869
SA542212	2013-06-06	2769213623
SA539026	2012-06-04	2725074694
SA542214	2013-06-06	2771633506
SA542216	2013-05-07	2763481758
SA542218	2013-06-06	2785364688
