# Supplementary material for: Framework for quality assessment of whole genome cancer sequences
Source: Nat Commun. 2020 Oct 7;11:5040. doi: 10.1038/s41467-020-18688-y (PMC7541455; doi:10.1038/s41467-020-18688-y)
Supplement: Supplementary file 7 — Source Data [file 41467_2020_18688_MOESM7_ESM.zip › Supplementary Figure 9b.txt]

normal_wgs_icgc_sample_id	date_time	star_rating
SA86158	2010-03-09	5.0
SA86176	2013-06-06	5.0
SA86185	2013-06-06	5.0
SA86221	2010-04-13	4.0
SA538971	2013-06-06	5.0
SA86162	2010-03-11	4.0
SA538972	2010-04-13	5.0
SA86245	2010-05-18	5.0
SA86284	2013-06-06	5.0
SA86308	2013-06-06	5.0
SA538973	2010-05-14	5.0
SA538974	2010-05-18	5.0
SA86320	2013-06-06	5.0
SA86341	2013-06-06	5.0
SA86353	2010-08-10	3.5
SA86365	2013-06-06	5.0
SA86443	2013-06-06	5.0
SA86470	2010-08-10	5.0
SA542164	2013-06-06	5.0
SA86539	2013-06-06	5.0
SA86557	2010-09-07	5.0
SA86563	2013-06-06	5.0
SA86581	2013-06-06	5.0
SA542166	2012-10-17	5.0
SA86587	2013-06-06	5.0
SA542168	2013-06-06	5.0
SA542170	2012-10-17	5.0
SA538978	2012-03-06	5.0
SA538979	2011-06-02	5.0
SA542172	2012-10-17	5.0
SA538981	2012-03-06	5.0
SA538982	2013-06-06	5.0
SA542174	2013-06-06	5.0
SA86674	2012-06-04	5.0
SA86704	2012-06-04	5.0
SA86719	2013-06-06	5.0
SA542176	2012-03-06	5.0
SA85104	2013-06-06	4.5
SA85129	2013-06-06	5.0
SA542178	2012-10-17	5.0
SA542180	2012-06-04	5.0
SA542182	2013-05-07	5.0
SA85238	2011-01-05	5.0
SA85304	2013-06-06	5.0
SA85334	2011-05-13	3.5
SA542184	2013-06-06	5.0
SA542186	2010-07-22	5.0
SA538984	2011-08-11	5.0
SA85502	2013-06-06	5.0
SA85541	2011-08-09	5.0
SA538986	2012-10-17	5.0
SA85547	2011-01-14	4.5
SA538987	2011-05-12	5.0
SA542188	2013-06-06	4.5
SA538988	2011-08-09	4.0
SA538989	2011-10-14	3.5
SA538990	2011-08-11	5.0
SA538991	2011-08-11	3.5
SA542190	2012-03-06	5.0
SA538993	2011-07-15	5.0
SA538994	2013-06-06	5.0
SA538996	2011-08-09	3.5
SA538997	2011-08-11	5.0
SA538999	2011-08-11	3.5
SA539001	2013-06-06	5.0
SA539003	2011-08-11	3.5
SA539005	2013-05-07	5.0
SA539007	2012-06-04	5.0
SA542192	2012-03-06	5.0
SA542194	2012-03-06	5.0
SA539009	2012-03-06	5.0
SA542196	2012-03-06	5.0
SA539011	2012-03-06	5.0
SA542198	2012-03-06	5.0
SA542200	2013-06-06	5.0
SA542202	2012-10-17	5.0
SA85663	2011-05-12	4.0
SA542204	2013-05-07	5.0
SA539013	2012-06-04	4.5
SA542206	2013-06-06	5.0
SA542208	2013-06-06	5.0
SA539015	2013-06-06	5.0
SA539016	2013-06-06	5.0
SA539018	2013-06-06	5.0
SA539020	2011-08-09	5.0
SA85716	2013-06-06	5.0
SA539022	2013-06-06	5.0
SA539024	2013-06-06	5.0
SA85728	2011-01-20	4.5
SA542210	2013-06-06	5.0
SA542212	2013-06-06	5.0
SA539026	2012-06-04	5.0
SA542214	2013-06-06	5.0
SA542216	2013-05-07	5.0
SA542218	2013-06-06	5.0
